# Supplementary material for: De novo transcriptome assembly and discovery of drought-responsive genes in white spruce (Picea glauca)
Source: PLoS One. 2025 Jan 3;20(1):e0316661. doi: 10.1371/journal.pone.0316661 (PMC11698436; doi:10.1371/journal.pone.0316661)
Supplement: S1 Table — (XLSX) [file pone.0316661.s005.xlsx]

## Sheet: S1 Table
Experiment	Experimental conditions	Characteristics of trees	Sample size used for transcriptome assembly	Data source
Plant material used for de novo transcriptome assembly
Experiment 1	Experimental garden submitted to water exclusion and irrigation since 2014	9 to 10-year-old	8 samples of irrigated trees and 8 samples of water exclusion-treated trees	unpublished
Experiment 2	Greenhouse experiment designed with a defoliated-stress treatment by spruce budworms	4-year-old	6 samples of budworm-stressed seedlings	Deslauriers et al. 2019
Experiment 3	Greenhouse experiment designed with a water-stress treatment of 22 days	2-year-old, 3 clones	3 samples of control and 3 samples of water-stress seedlings	Stival Sena et al. (2018)
Plant material used for transcriptomic analyses (Experiment 3)
Experiment 3	Greenhouse experiment designed with a water-stress treatment of 22 days	2-year-old, 3 clones (C8, C11, C95, 2 replicates of each clone per time point)	6 samples per condition (control and water stress) and time point (0, 14, 18 and 22 days), (n=48)	Stival Sena et al. (2018)
