# Supplementary material for: De novo transcriptome assembly and discovery of drought-responsive genes in white spruce (Picea glauca)
Source: PLoS One. 2025 Jan 3;20(1):e0316661. doi: 10.1371/journal.pone.0316661 (PMC11698436; doi:10.1371/journal.pone.0316661)
Supplement: S2 Table — (XLSX) [file pone.0316661.s006.xlsx]

## Sheet: S2 Table
Statistic	Transcripts
Total Number	33.287
Average length (bp)	1,488.6
Median length (bp)	1,173.0
N50 (bp)	1.816
L50	8.661
N90 (bp)	746
L90	25.238
Number of ORF	33.283
Average ORF length	852.2
