# Supplementary material for: De novo transcriptome assembly and discovery of drought-responsive genes in white spruce (Picea glauca)
Source: PLoS One. 2025 Jan 3;20(1):e0316661. doi: 10.1371/journal.pone.0316661 (PMC11698436; doi:10.1371/journal.pone.0316661)
Supplement: S3 Table — The Excel file contains four sheets; Caption, S3.1 (Blast2GO annotation and BLASTX), S3.2 (BLASTN WS77111v2), S3.3 (BLASTN GCAT3.3). (XLSX) [file pone.0316661.s007.xlsx]

## Sheet: Caption
		Supplementary Tables
		Title : De novo transcriptome assembly and discovery of drought-responsive genes in white spruce (Picea glauca)
		Authors: Zoé Ribeyre, Claire Depardieu, Julien Prunier, Gervais Pelletier, Geneviève Parent, John Mackay, Arnaud Droit, Jean Bousquet, Philippe Nolet, Christian Messier
	Sheets	Informations
	S3.1 Table	Annotation of the new transcriptome assembly GCAT 4.0 based on the OmicsBox analyses (Description OmicsBox, Interpro OmicsBox) and BLASTx conducted with the PlantTFDB and Viridiplantae database (NR). Parameters: k-1, sensitive mode, evalue:10-5. The columns "Gene_WS77111v2" and "Gene_GCAT3.3" contain the corresponded genes of the white spruce genome of the latest reference WS77111v2 and an older …
	S3.2 Table	The results of BLASTn based on the white spruce referenced genome WS77111v2 (https://www.ncbi.nlm.nih.gov/datasets/genome/GCA_000966675.3).
	S3.3 Table	The results of BLASTn based on previous version of white spruce genome GCAT3.3 (Rigault et al., 2011).
	S3.4, S3.5 and S3.6 Tables	The results of BLATx based on transcriptomes of Arabidopsis thaliana (S3.4 Table); Populus trichocarpa (S3.5 Table); Malus domestica (Table S3.6) from PLAZA 5.0, sub-sections Locus FASTA Data - Protein files - Selected transcript; Van Bel et al., 2022).
	Reference studies cited in this supplementary table:
		Rigault, P., Boyle, B., Lepage, P., Cooke, J. E. K., Bousquet, J., and MacKay, J. J. (2011). A White Spruce Gene Catalog for Conifer Genome Analyses. Plant Physiol. 157, 14–28. doi: 10.1104/pp.111.179663.
		Van Bel, M., Silvestri, F., Weitz, E. M., Kreft, L., Botzki, A., Coppens, F., et al. (2022). PLAZA 5.0: extending the scope and power of comparative and functional genomics in plants. Nucleic Acids Res. 50, D1468–D1474. doi: 10.1093/nar/gkab1024.

## Sheet: S3.1 Table
Transcript	Gene_WS77111v2	Gene_GCAT3.3	Description OmicsBox	BLASTX viridiplantae	BLASTX PlantTFBD	Interpro OmicsBox
transcript1,16418,f6311z551k137a0.00m83_f6312Z15867	JZKD02S1631953.1	GQ03112_E04	auxin transport protein BIG-like [Papaver somniferum]	gi|2102761205|ref|XP_043698996.1|	PSME_00022865-RA	NA
transcript10,10374,f2773Z10374	JZKD02S0095686.1	GQ02799_E06	chromatin structure-remodeling complex protein SYD-like isoform X1 [Papaver somniferum]	gi|2183076866|gb|KAH9329797.1|	Bathy05g04020	Helicase superfamily 1/2, ATP-binding domain
transcript100,6796,f4720Z6796	JZKD02S1457130.1	GQ02830_O17	uncharacterized protein LOC112003595 [Quercus suber]	gi|2183070290|gb|KAH9323304.1|	Lus10037675	Winged helix-like DNA-binding domain superfamily
transcript1000,3916,f247Z3916	JZKD02S0060734.1	GQ00410_K04	protein unc-13 homolog isoform X1 [Papaver somniferum]	gi|2180135243|gb|KAH8958802.1|	NA	NA
transcript10000,1682,f6685Z1682	JZKD02S1649852.1	GQ03117_P07	uncharacterized protein LOC111493023 [Cucurbita maxima]	gi|2183048193|gb|KAH9302683.1|	NA	Ubiquitin system component CUE
transcript10001,1682,f13446Z1682	JZKD02S1521636.1	GQ03715_K17	prolyl-tRNA synthetase associated domain-containing protein 1-like [Ziziphus jujuba]	gi|2183062389|gb|KAH9315901.1|	Do016341.1	YbaK/aminoacyl-tRNA synthetase-associated domain superfamily
transcript10002,1682,f8140Z1682	JZKD02S0889091.1	GQ03213_G19	DNA-directed RNA polymerase I subunit RPA12 [Selaginella moellendorffii]	gi|1954379273|gb|KAG1366861.1|	NA	Zinc finger, TFIIS-type
transcript10003,1682,f17676Z1682	NA	GQ0256_K14	protease Do-like 7 isoform X3 [Brachypodium distachyon]	gi|2183074221|gb|KAH9327183.1|	NA	NA
transcript10004,1682,f9985Z1682	JZKD02S0803260.1	GQ03310_C02	uncharacterized protein LOC113276023 [Papaver somniferum]	gi|2183069782|gb|KAH9322796.1|	NA	NA
transcript10005,1682,f5309Z1682	JZKD02S1384834.1	GQ03418_F14	galactan beta-1,4-galactosyltransferase GALS1-like [Phoenix dactylifera]	gi|2183062924|gb|KAH9316436.1|	NA	Glycosyltransferase family 92
transcript10006,1682,f5220Z1682	JZKD02S1596444.1	GQ03002_N18	uncharacterized protein LOC103698197 isoform X1 [Phoenix dactylifera]	gi|2113135398|gb|KAH1061293.1|	NA	NA
transcript10007,1682,f20861Z1682	JZKD02S0347702.1	WS00819_D01	uncharacterized protein LOC21399114 [Morus notabilis]	gi|2183071449|gb|KAH9324411.1|	PSME_00048958-RA	NA
transcript10008,1682,f2147Z1682	JZKD02S1311800.1	GQ0205_P12	coiled-coil domain-containing protein 25-like [Arachis hypogaea]	gi|2192355610|gb|KAH9799509.1|	Rsa1.0_00016.1_g00047.1	NA
transcript10009,1682,f20673Z1682	JZKD02S1295445.1	WS00753_B21	homeobox-leucine zipper protein HOX11-like isoform X1 [Papaver somniferum]	gi|2211115814|gb|UNP37101.1|	Psi002270	Leucine zipper, homeobox-associated
transcript1001,3914,f6548Z3914	JZKD02S1491168.1	GQ03115_P24	protein CPR-5-like [Arachis hypogaea]	gi|2183041418|gb|KAH9296300.1|	676751404	Constitutive expression of pathogenesis-related genes 5
transcript10010,1682,f24138Z1682	JZKD02S0711167.1	GQ03707_H11	---NA---	NA	NA	NA
transcript10011,1681,f10442Z1681	JZKD02S1340791.1	GQ03319_A23	uncharacterized protein At3g17950-like [Cucurbita moschata]	gi|2183072184|gb|KAH9325146.1|	NA	Uncharacterized protein At3g17950-like
transcript10012,1681,f2612Z1681	JZKD02S1279939.1	GQ0259_E16	UDP-glycosyltransferase 91A1-like [Rosa chinensis]	gi|1995800402|gb|QSH48335.1|	PH01002606G0040	UDP-glucuronosyl/UDP-glucosyltransferase
transcript10013,1681,f8451Z1681	NA	GQ03219_A17	magnesium-chelatase subunit ChlI, chloroplastic [Arachis hypogaea]	gi|2183055132|gb|KAH9309167.1|	DCAR_002090	AAA+ ATPase domain
transcript10014,1681,f4315Z1681	NA	GQ02823_I15	tetraspanin-19-like [Phoenix dactylifera]	gi|1954371985|gb|KAG1359560.1|	Csa00441s040.2	Tetraspanin/Peripherin
transcript10015,1681,f8511Z1681	JZKD02S0395060.1	GQ03220_F23	28 kDa ribonucleoprotein, chloroplastic [Phoenix dactylifera]	gi|2183063991|gb|KAH9317366.1|	CCG030364.1	RNA recognition motif domain
transcript10016,1681,f20556Z1681	JZKD02S1434979.1	WS00744_O09	PREDICTED: uncharacterized protein LOC107060199 [Solanum tuberosum]	gi|2183041071|gb|KAH9295953.1|	Rsa1.0_00008.1_g00039.1	NA
transcript10017,1681,f35493Z1681	JZKD02S1358813.1	GQ02820_C16	zinc finger protein WIP2 [Solanum tuberosum]	gi|1045382201|dbj|GAU33404.1|	Pgl011381	NA
transcript10018,1681,f12837Z1681	JZKD02S1093679.1	GQ03701_O18	methyl-CpG-binding domain-containing protein 11-like [Ziziphus jujuba]	gi|2103224721|ref|XP_043722613.1|	NA	NA
transcript10019,1681,f20775Z1681	JZKD02S0861177.1	WS00810_P09	NADH dehydrogenase subunit 7 (mitochondrion) [Ginkgo biloba]	gi|2157786778|dbj|LAF52596.1|	NA	NA
transcript1002,3913,f14838Z3913	JZKD02S0840025.1	GQ03912_J03	RNA polymerase II C-terminal domain phosphatase-like 1 [Ziziphus jujuba]	gi|2183068235|gb|KAH9321249.1|	NA	NA
transcript10020,1681,f8799Z1681	JZKD02S0474926.1	GQ03226_F21	activating signal cointegrator 1-like [Quercus suber]	gi|2183040961|gb|KAH9295843.1|	NA	NA
transcript10021,1681,f23748Z1681	JZKD02S1644030.1	GQ03405_C23	jacalin-related lectin 3 isoform X1 [Medicago truncatula]	gi|2183073974|gb|KAH9326936.1|	BGIOSGA036980-PA	Jacalin-like lectin domain
transcript10022,1681,f11035Z1681	JZKD02S0433101.1	GQ03405_M22	cytochrome c oxidase subunit 1 (mitochondrion) [Ginkgo biloba]	gi|2059415654|gb|QXE43949.1|	NA	NA
transcript10023,1681,f2887Z1681	NA	GQ02802_N06	cyclin-D4-2-like [Ziziphus jujuba]	gi|2183070507|gb|KAH9323521.1|	678378151	NA
transcript10024,1681,f17066Z1681	JZKD02S0754100.1	NA	---NA---	gi|2183054946|gb|KAH9308981.1|	NA	NA
transcript10025,1681,f29272Z1681	JZKD02S0395639.1	GQ03703_A16	BTB/POZ domain-containing protein At1g63850-like isoform X1 [Durio zibethinus]	gi|2097464551|ref|XP_043627497.1|	NA	BTB/POZ domain-containing protein
transcript10026,1680,f28544Z1680	JZKD02S1618820.1	GQ03220_G14	receptor protein-tyrosine kinase CEPR2 [Quercus suber]	gi|2183077589|gb|KAH9330520.1|	XP_004496523.1	Leucine-rich repeat, typical subtype
transcript10027,1680,f7703Z1680	JZKD02S0470854.1	GQ03207_L06	protein TORNADO 2 [Citrus clementina]	gi|2183073919|gb|KAH9326881.1|	NA	Tetraspanin/Peripherin
transcript10028,1680,f9331Z1680	JZKD02S0433991.1	GQ03236_E09	FAD synthetase 2, chloroplastic-like [Physcomitrella patens]	gi|2183062592|gb|KAH9316104.1|	NA	NA
transcript10029,1680,f16877Z1680	JZKD02S0616190.1	NA	---NA---	NA	NA	NA
transcript1003,3910,f10912Z3910	JZKD02S1287459.1	GQ03401_I17	protein argonaute 1 [Populus trichocarpa]	gi|1336339896|gb|POE75022.1|	GSMUA_Achr6P04510_001	Argonaute, linker 1 domain
transcript10030,1680,f15333Z1680	JZKD02S0423323.1	GQ04005_D11	microtubule-associated protein RP/EB family member 1C-like [Papaver somniferum]	gi|2183064897|gb|KAH9318272.1|	PSME_00033358-RA	NA
transcript10031,1680,f2229Z1680	JZKD02S0626589.1	GQ0207_I18	14-3-3 protein 7-like [Physcomitrella patens]	gi|2183062255|gb|KAH9315767.1|	GSBRNA2T00057732001	14-3-3 domain
transcript10032,1680,f9602Z1680	JZKD02S0335437.1	GQ03302_A05	3-oxo-Delta(4,5)-steroid 5-beta-reductase-like [Olea europaea var. sylvestris]	gi|2183056562|gb|KAH9310595.1|	NA	NA
transcript10033,1680,f12142Z1680	JZKD02S1642383.1	GQ03601_O15	putative MO25-like protein At5g47540 [Papaver somniferum]	gi|2183046790|gb|KAH9301280.1|	NA	NA
transcript10034,1680,f4271Z1680	JZKD02S0509748.1	GQ02822_N14	MADS-box protein JOINTLESS [Quercus suber]	gi|2057219632|gb|QWX93756.1|	Pgl006590	Transcription factor, MADS-box
transcript10035,1680,f7446Z1680	JZKD02S0273343.1	GQ03204_F21	porphobilinogen deaminase, chloroplastic-like isoform X1 [Phoenix dactylifera]	gi|2129409395|gb|KAH7447858.1|	NA	Porphobilinogen deaminase
transcript10036,1680,f4058Z1680	JZKD02S0715394.1	GQ02819_N16	probable disease resistance protein At4g27220 [Ziziphus jujuba]	gi|2082357907|ref|XP_042977143.1|	MDP0000578301	AAA+ ATPase domain
transcript10037,1680,f28515Z1680	JZKD02S1642353.1	NA	---NA---	NA	NA	NA
transcript10038,1680,f162Z1680	JZKD02S0749761.1	GQ0026_I20	fasciclin-like arabinogalactan protein 10 [Durio zibethinus]	gi|2183076561|gb|KAH9329492.1|	GSVIVT01030085001	FAS1 domain
transcript10039,1680,f13113Z1680	JZKD02S0145881.1	GQ03708_L16	26S proteasome regulatory subunit 7-like [Citrus sinensis]	gi|2082380817|ref|XP_042967724.1|	EMT26392	AAA+ ATPase domain
transcript1004,3905,f19885Z3905	JZKD02S1624046.1	NA	activating signal cointegrator 1 complex subunit 2-like [Cucurbita maxima]	gi|2103209094|ref|XP_043714373.1|	Achn222381	Ubiquitin system component CUE
transcript10040,1679,f4071Z1679	JZKD02S1619676.1	GQ02820_A03	putative GPI-anchor transamidase [Olea europaea var. sylvestris]	gi|2217014531|ref|XP_016545282.2|	NA	NA
transcript10041,1679,f15891Z1679	NA	GQ04012_P12	phosphoglycerate mutase-like protein 1 isoform X3 [Citrus sinensis]	gi|2183046180|gb|KAH9300670.1|	NA	Histidine phosphatase superfamily, clade-1
transcript10042,1679,f24266Z1679	JZKD02S0108146.1	GQ03911_A01	---NA---	NA	NA	NA
transcript10043,1679,f786Z1679	JZKD02S0951759.1	GQ0074_F23	thymidine kinase a-like isoform X2 [Ziziphus jujuba]	gi|2183076462|gb|KAH9329393.1|	Sme2.5_00196.1_g00004.1	P-loop containing nucleoside triphosphate hydrolase
transcript10044,1679,f6353Z1679	JZKD02S1602816.1	GQ03112_N02	small ARF-related GTPase [Chlamydomonas reinhardtii]	gi|2183072408|gb|KAH9325370.1|	Psi011812	Small GTPase superfamily, ARF/SAR type
transcript10045,1679,f14858Z1679	JZKD02S0633494.1	GQ03913_C18	auxin-responsive protein IAA8 [Vigna radiata var. radiata]	gi|2168487969|gb|KAH8479362.1|	evm_27.model.AmTr_v1.0_scaffold00057.126	AUX/IAA domain
transcript10046,1679,f25973Z1679	JZKD02S1630525.1	GQ03235_P07	transcription factor TCP2-like [Papaver somniferum]	gi|1216306440|ref|XP_021595393.1|	MA_37369g0010	Transcription factor TCP subgroup
transcript10047,1679,f24575Z1679	JZKD02S0541442.1	GQ03705_B16	probable nucleoredoxin 1 [Quercus suber]	gi|2183065941|gb|KAH9319316.1|	GRMZM2G396451_P01	DC1
transcript10048,1679,f18590Z1679	JZKD02S0490615.1	GQ0082_L22	---NA---	NA	NA	NA
transcript10049,1678,f32638Z1678	JZKD02S0983971.1	WS00830_F12	sulfate transporter 3.1-like isoform X2 [Durio zibethinus]	gi|2183031222|gb|KAH9290443.1|	NA	STAS domain
transcript1005,3904,f20172Z3904	JZKD02S0522094.1	WS00712_K07	5'-3' exoribonuclease 3-like [Coffea arabica]	gi|2183065058|gb|KAH9318433.1|	NA	Xrn1, helical domain
transcript10050,1678,f19295Z1678	JZKD02S1140614.1	NA	---NA---	gi|2183044182|gb|KAH9298810.1|	NA	NA
transcript10051,1678,f4317Z1678	JZKD02S0778793.1	GQ02823_I21	protein MAK16 homolog isoform X2 [Physcomitrella patens]	gi|2183078656|gb|KAH9331587.1|	NA	NA
transcript10052,1678,f692Z1678	JZKD02S1506559.1	GQ0068_D21	---NA---	NA	NA	NA
transcript10053,1678,f24029Z1678	JZKD02S0423101.1	NA	protein SPIRRIG-like isoform X1 [Durio zibethinus]	gi|2192341774|gb|KAH9785675.1|	NA	WD40 repeat
transcript10054,1678,f26918Z1678	JZKD02S1614954.1	WS00737_J11	omega-hydroxypalmitate O-feruloyl transferase-like [Coffea arabica]	gi|2183031064|gb|KAH9290285.1|	678433664	Chloramphenicol acetyltransferase-like domain superfamily
transcript10055,1678,f21128Z1678	JZKD02S0628618.1	WS00842_O06	protein arginine methyltransferase NDUFAF7, mitochondrial isoform X1 [Phoenix dactylifera]	gi|2136705439|gb|KAH7686561.1|	DCAR_006720	NA
transcript10056,1677,f14517Z1677	JZKD02S1476058.1	GQ03819_L20	phosphopantetheine adenylyltransferase [Cynara cardunculus var. scolymus]	gi|2183042940|gb|KAH9297568.1|	NA	Cytidyltransferase-like domain
transcript10057,1677,f14273Z1677	JZKD02S0676614.1	GQ03307_E11	pentatricopeptide repeat-containing protein At3g48250, chloroplastic-like [Ziziphus jujuba]	gi|2048037272|gb|KAG6635090.1|	NA	Pentatricopeptide repeat
transcript10058,1677,f17508Z1677	JZKD02S0300804.1	GQ03813_N23	lysM domain receptor-like kinase 3 [Abrus precatorius]	gi|2183071547|gb|KAH9324509.1|	mrna09125.1-v1.0-hybrid	NA
transcript10059,1677,f6904Z1677	JZKD02S0214040.1	GQ03121_M11	secretion-regulating guanine nucleotide exchange factor [Populus trichocarpa]	gi|2118877850|ref|XP_044466840.1|	Rsa1.0_02939.1_g00003.1	NA
transcript1006,4506,f9038Z3904k27a0.03m-2_f9039z602	JZKD02S1637429.1	GQ03230_N13	splicing factor-like protein 1 isoform X1 [Durio zibethinus]	gi|2190651333|gb|KAH9567323.1|	KN539088.1_FGP001	Zinc finger, CCHC-type
transcript10060,1677,f16233Z1677	JZKD02S1294733.1	GQ04104_O20	shugoshin-1-like isoform X1 [Physcomitrella patens]	gi|2183040871|gb|KAH9295753.1|	NA	NA
transcript10061,1677,f4156Z1677	JZKD02S0397732.1	GQ02820_P15	tetraspanin-18-like isoform X1 [Durio zibethinus]	gi|2183073531|gb|KAH9326493.1|	Csa00441s040.1	NA
transcript10062,1677,f23459Z1677	JZKD02S1195420.1	NA	uncharacterized protein LOC8271323 [Ricinus communis]	gi|2183068003|gb|KAH9321017.1|	NA	Vacuolar protein sorting-associated protein 13-like, N-terminal domain
transcript10063,1677,f25173Z1677	JZKD02S0601627.1	NA	---NA---	NA	NA	NA
transcript10064,1677,f13881Z1677	JZKD02S1453864.1	GQ03806_D01	heterogeneous nuclear ribonucleoproteins A2/B1-like isoform X1 [Papaver somniferum]	gi|2183041549|gb|KAH9296431.1|	Achn013161	NA
transcript10065,1677,f1135Z1677	JZKD02S0232904.1	GQ03107_N24	GDP-mannose 3,5-epimerase 2-like [Durio zibethinus]	gi|1954360145|gb|KAG1347697.1|	MDP0000247737	NAD-dependent epimerase/dehydratase
transcript10066,1676,f17881Z1676	JZKD02S0226341.1	NA	---NA---	NA	NA	NA
transcript10067,1676,f16726Z1676	JZKD02S0841727.1	GQ04113_I19	WD repeat-containing protein 76-like [Coffea arabica]	gi|2183042331|gb|KAH9296959.1|	NA	NA
transcript10068,1676,f8414Z1676	JZKD02S1598576.1	NA	uncharacterized protein LOC113725319 [Coffea arabica]	gi|1336315150|gb|POE55476.1|	GSMUA_Achr11P10700_001	NA
transcript10069,1676,f9543Z1676	JZKD02S0222553.1	GQ03301_E21	uncharacterized protein LOC111023464 [Momordica charantia]	gi|2103213987|ref|XP_043716940.1|	405582	NA
transcript1007,4528,r19633z625k68a0m-275_f5901Z3903	JZKD02S0765950.1	GQ03105_B14	histone-lysine N-methyltransferase family member SUVH9-like [Cucurbita pepo subsp. pepo]	gi|2183074634|gb|KAH9327596.1|	LPERR05G16930.1	NA
transcript10070,1676,f15350Z1676	JZKD02S1145616.1	GQ04005_G08	senescence/dehydration-associated protein At4g35985, chloroplastic [Glycine max]	gi|2183056691|gb|KAH9310724.1|	OPUNC06G25210.1	Senescence/spartin-associated, C-terminal
transcript10071,1676,f9154Z1676	JZKD02S0167137.1	GQ03232_O21	hypothetical chloroplast RF62 (chloroplast) [Nephroselmis olivacea]	gi|2180141455|gb|KAH8964835.1|	NA	Rossmann-like alpha/beta/alpha sandwich fold
transcript10072,1676,f24436Z1676	JZKD02S0341643.1	NA	Ycf1 (chloroplast) [Picea glauca]	gi|2088257770|ref|YP_010158735.1|	NA	Protein TIC214
transcript10073,1676,f3856Z1676	NA	GQ02817_G08	protein disulfide isomerase pTAC5, chloroplastic isoform X1 [Glycine max]	gi|2183063625|gb|KAH9317000.1|	NA	PGBD superfamily
transcript10074,1676,f8382Z1676	JZKD02S1151401.1	GQ03217_K23	E3 ubiquitin-protein ligase RING1-like [Olea europaea var. sylvestris]	gi|2183061400|gb|KAH9314912.1|	Do016806.1	Zinc finger, RING-type
transcript10075,1676,f1675Z1676	JZKD02S1393730.1	GQ0196_N08	pectinesterase inhibitor 3-like [Papaver somniferum]	gi|2183051071|gb|KAH9305518.1|	NA	Pectinesterase inhibitor domain
transcript10076,1675,f6137Z1675	JZKD02S0793763.1	GQ03108_O22	ribokinase-like isoform X2 [Coffea eugenioides]	gi|2183053360|gb|KAH9307395.1|	NA	NA
transcript10077,1675,f22495Z1675	JZKD02S0385667.1	GQ03817_C08	bifunctional diterpene synthase, chloroplastic-like [Selaginella moellendorffii]	gi|745998024|sp|M4HXW5.1|MISO1_PINBN	MDP0000245233	Isoprenoid synthase domain superfamily
transcript10078,1675,f4783Z1675	JZKD02S0931766.1	GQ02901_O10	40S ribosomal protein S15a-5 [Ziziphus jujuba]	gi|2212550329|ref|XP_047058528.1|	NA	NA
transcript10079,1675,f672Z1675	JZKD02S0392013.1	GQ0067_K01	---NA---	NA	NA	NA
transcript1008,3902,f6546Z3902	JZKD02S0492189.1	GQ03115_P06	DEAD-box ATP-dependent RNA helicase 8 [Selaginella moellendorffii]	gi|2190597895|gb|KAH9530979.1|	Manes.01G259600.1.p	Helicase superfamily 1/2, ATP-binding domain
transcript10080,1675,f15899Z1675	JZKD02S0722400.1	GQ04013_A18	glucan endo-1,3-beta-glucosidase-like [Phoenix dactylifera]	gi|1839231005|pdb|6JMS|A	Itr_sc004833.1_g00001.1	NA
transcript10081,1675,f9406Z1675	JZKD02S0662126.1	GQ03237_L06	uncharacterized protein LOC112292150 isoform X1 [Physcomitrella patens]	gi|2130299485|gb|KAH7543878.1|	NA	NA
transcript10082,1675,f29614Z1675	JZKD02S1394285.1	GQ03235_J22	---NA---	NA	NA	NA
transcript10083,1675,f13277Z1675	JZKD02S0717196.1	GQ03712_B02	glucan endo-1,3-beta-glucosidase 12-like [Cucurbita moschata]	gi|2183044284|gb|KAH9298912.1|	Pbr002083.1	NA
transcript10084,1675,f4895Z1675	JZKD02S1154401.1	GQ02904_C06	uncharacterized protein LOC111377908 [Olea europaea var. sylvestris]	gi|2183070519|gb|KAH9323533.1|	NA	NA
transcript10085,1675,f25848Z1675	JZKD02S0512855.1	GQ03707_L15	---NA---	NA	NA	NA
transcript10086,1675,f20289Z1675	NA	WS00725_O13	probable protein phosphatase 2C 51 [Selaginella moellendorffii]	gi|2183061736|gb|KAH9315248.1|	NA	NA
transcript10087,1675,f17006Z1675	NA	WS00811_H07	---NA---	gi|2103201957|ref|XP_043711516.1|	NA	NA
transcript10088,1674,f13206Z1674	JZKD02S0007574.1	GQ03710_K19	zinc finger CCCH domain-containing protein 1 [Morus notabilis]	gi|2118939733|ref|XP_044500966.1|	Pgl004653	NA
transcript10089,1674,f2743Z1674	JZKD02S1642711.1	GQ02772_A10	putative RING-type E3 ubiquitin transferase C3H69 [Papaver somniferum]	gi|2183057830|gb|KAH9311863.1|	MA_127060g0010	Zinc finger, C3HC4 RING-type
transcript1009,3900,f3669Z3900	JZKD02S0934783.1	GQ02904_M23	polygalacturonate 4-alpha-galacturonosyltransferase-like isoform X1 [Helianthus annuus]	gi|2183055394|gb|KAH9309429.1|	Itr_sc000159.1_g00028.1	Nucleotide-diphospho-sugar transferases
transcript10090,1674,f14211Z1674	JZKD02S1054730.1	GQ03813_D14	heparan-alpha-glucosaminide N-acetyltransferase-like [Abrus precatorius]	gi|2103224485|ref|XP_043722490.1|	Vang0626s00070.1	NA
transcript10091,1674,f12544Z1674	JZKD02S0160762.1	GQ03612_M08	polyadenylate-binding protein-interacting protein 12-like isoform X1 [Cynara cardunculus var. scolymus]	gi|2183078622|gb|KAH9331553.1|	PSME_00046384-RA	RNA recognition motif domain
transcript10092,1674,f16536Z1674	JZKD02S0663459.1	GQ04109_H22	uncharacterized protein LOC7486673 [Populus trichocarpa]	gi|2168529538|gb|KAH8520704.1|	NA	NA
transcript10093,1674,f5847Z1674	JZKD02S0092454.1	GQ03104_C23	alpha-galactosidase [Medicago truncatula]	gi|2183059172|gb|KAH9313205.1|	Peaxi162Scf01390g00031.1	NA
transcript10094,1674,f6160Z1674	JZKD02S1619355.1	GQ03109_H16	uncharacterized protein LOC103708819 [Phoenix dactylifera]	gi|2070723976|ref|XP_042490286.1|	Gh_A07G0023	NA
transcript10095,1674,f15111Z1674	JZKD02S0399911.1	GQ04002_C07	NADP-specific glutamate dehydrogenase-like isoform X1 [Phoenix dactylifera]	gi|2183061394|gb|KAH9314906.1|	NA	NA
transcript10096,1674,f4987Z1674	NA	GQ02905_O20	uncharacterized protein LOC113730496 [Coffea arabica]	gi|2238998921|gb|KAI3470734.1|	NA	NA
transcript10097,1674,f9938Z1674	JZKD02S0136531.1	GQ03309_F08	MYB-like transcription factor ETC1 [Ricinus communis]	gi|2070717528|ref|XP_042505844.1|	MA_962483g0010	SANT/Myb domain
transcript10098,1674,f12994Z1674	JZKD02S0909993.1	GQ03705_P12	PREDICTED: uncharacterized protein LOC106318404 isoform X2 [Brassica oleracea var. oleracea]	gi|2118917593|ref|XP_044489574.1|	Sp_003600_oqtx.t1	Zinc finger, CCHC-type
transcript10099,1674,f18767Z1674	JZKD02S0775791.1	NA	---NA---	NA	NA	NA
transcript101,6788,f2605Z6788	JZKD02S0251490.1	GQ0258_I15	serine/threonine-protein kinase ATM-like isoform X2 [Papaver somniferum]	gi|2070736786|ref|XP_042498312.1|	NA	NA
transcript1010,3900,f15724Z3900	JZKD02S1286626.1	GQ04010_A24	nucleolar protein 6-like [Cicer arietinum]	gi|2190599124|gb|KAH9532208.1|	XP_010086708.1	Nrap protein, domain 2
transcript10100,1674,f28982Z1674	JZKD02S0810731.1	NA	pentatricopeptide repeat-containing protein At5g27110-like [Papaver somniferum]	gi|2183028603|gb|KAH9287824.1|	mrna30167.1-v1.0-hybrid	NA
transcript10101,1674,f3016Z1674	JZKD02S1543012.1	GQ02804_P05	putative disease resistance protein RGA4 [Populus trichocarpa]	gi|2183049224|gb|KAH9303671.1|	NA	Leucine-rich repeat domain superfamily
transcript10102,1674,f2856Z1674	JZKD02S0080002.1	GQ02802_F11	zinc finger CCCH domain-containing protein 25 [Brachypodium distachyon]	gi|2183029785|gb|KAH9289006.1|	PSME_00010167-RA	NA
transcript10103,1674,f14644Z1674	JZKD02S0558271.1	GQ03904_D16	ubiquitin recognition factor in ER-associated degradation protein 1 [Citrus sinensis]	gi|2136674284|gb|KAH7661139.1|	NNU_024067-RA	NA
transcript10104,1674,f18161Z1674	JZKD02S1544988.1	NA	---NA---	NA	NA	NA
transcript10105,1674,f30568Z1674	JZKD02S1075885.1	GQ0206_A18	chalcone synthase 3 [Glycine max]	gi|12229608|sp|Q9M5M0.1|CHS7_PICMA	NA	Chalcone/stilbene synthase, C-terminal
transcript10106,1674,f21349Z1674	JZKD02S0134861.1	GQ0165_H24	TMV resistance protein N [Medicago truncatula]	gi|2183029799|gb|KAH9289020.1|	Lsa008231	Apoptotic protease-activating factors, helical domain
transcript10107,1674,f17574Z1674	NA	NA	---NA---	NA	NA	NA
transcript10108,1674,f20698Z1674	JZKD02S1415085.1	WS00754_K07	inorganic phosphate transporter 1-4 [Durio zibethinus]	gi|2183071177|gb|KAH9324139.1|	Pavir.7NG095000.1.p	Major facilitator, sugar transporter-like
transcript10109,1674,f7696Z1674	JZKD02S0631537.1	GQ03207_K02	bifunctional epoxide hydrolase 2 [Solanum pennellii]	gi|2183064445|gb|KAH9317820.1|	Medtr7g113010.1	Epoxide hydrolase-like
transcript1011,3900,f8868Z3900	JZKD02S1416198.1	GQ03227_L10	putative receptor-like protein kinase At1g80870 [Papaver somniferum]	gi|2130303210|gb|KAH7547514.1|	Achn158001	Protein kinase domain
transcript10110,1674,f22748Z1674	JZKD02S1634261.1	GQ02803_O16	---NA---	NA	NA	NA
transcript10111,1673,f33109Z1673	JZKD02S0937466.1	GQ04002_F22	protein ALP1-like [Coffea arabica]	gi|2097455181|ref|XP_043622758.1|	MDP0000730019	NA
transcript10112,1673,f15043Z1673	JZKD02S1576907.1	GQ04001_D05	eyes absent homolog 2 [Populus trichocarpa]	gi|2183072416|gb|KAH9325378.1|	NA	NA
transcript10113,1673,f15976Z1673	NA	GQ04101_E02	transcription elongation factor TFIIS [Populus trichocarpa]	gi|2130311100|gb|KAH7554665.1|	NA	Transcription elongation factor S-II, central domain
transcript10114,1673,f4908Z1673	JZKD02S1485965.1	GQ02904_G05	ricin B-like lectin R40G2 isoform X4 [Physcomitrella patens]	gi|2183028959|gb|KAH9288180.1|	GSVIVT01033372001	Ricin B-like lectin EULS3-like
transcript10115,1673,f26024Z1673	JZKD02S0333852.1	NA	probable LRR receptor-like serine/threonine-protein kinase At1g67720 [Physcomitrella patens]	gi|2183073620|gb|KAH9326582.1|	EMT05641	Leucine rich repeat 4
transcript10116,1673,f4836Z1673	NA	GQ02903_A02	clathrin interactor EPSIN 3-like isoform X1 [Durio zibethinus]	gi|2183045826|gb|KAH9300316.1|	KN538873.1_FGP007	ENTH domain
transcript10117,1673,f17673Z1673	JZKD02S0797564.1	WS00832_I21	---NA---	NA	NA	NA
transcript10118,1673,f16381Z1673	JZKD02S0994287.1	GQ04107_E14	kynurenine 3-monooxygenase-like isoform X1 [Physcomitrella patens]	gi|2129407809|gb|KAH7446272.1|	NA	NA
transcript10119,1672,f12399Z1672	NA	GQ03608_G09	bifunctional aspartokinase/homoserine dehydrogenase 1 isoform X1 [Citrus clementina]	gi|2168519091|gb|KAH8510268.1|	NA	NA
transcript1012,3899,f11861Z3899	JZKD02S0234242.1	GQ03514_D19	lon protease homolog 1, mitochondrial-like [Arachis hypogaea]	gi|2070782851|ref|XP_042517635.1|	NA	AAA+ ATPase domain
transcript10120,1672,f27898Z1672	JZKD02S0268903.1	NA	probable disease resistance protein At5g63020 [Citrus clementina]	gi|2192267227|gb|KAH9715176.1|	MDP0000578301	Leucine-rich repeat
transcript10121,1672,f19220Z1672	JZKD02S0977811.1	NA	cycloartenol-C-24-methyltransferase-like [Brassica napus]	gi|1732695075|ref|XP_030547383.1|	NA	S-adenosyl-L-methionine-dependent methyltransferase superfamily
transcript10122,1672,f8979Z1672	JZKD02S1469587.1	GQ03229_M12	TOM1-like protein 1 [Coffea arabica]	gi|2183064938|gb|KAH9318313.1|	PDK_30s779621g008	GAT domain
transcript10123,1672,f13438Z1672	NA	GQ03715_I13	zinc finger MYND domain-containing protein 15 isoform X1 [Phoenix dactylifera]	gi|2070718435|ref|XP_042510199.1|	NA	Mitochondrial splicing suppressor 51-like, C-terminal domain
transcript10124,1672,f19763Z1672	JZKD02S0247041.1	GQ03310_B11	protein NRT1/ PTR FAMILY 5.4-like [Papaver somniferum]	gi|2183060415|gb|KAH9313927.1|	DCAR_011771	Proton-dependent oligopeptide transporter family
transcript10125,1672,f16695Z1672	NA	GQ04112_P06	uncharacterized protein LOC107428296 [Ziziphus jujuba]	gi|1954367717|gb|KAG1355292.1|	NA	NA
transcript10126,1672,f11292Z1672	JZKD02S0544544.1	GQ03417_E02	---NA---	NA	NA	NA
transcript10127,1672,f20230Z1672	JZKD02S0312175.1	GQ03708_L01	UDP-glycosyltransferase 86A1-like isoform X2 [Coffea eugenioides]	gi|2183056573|gb|KAH9310606.1|	Tp57577_TGAC_v2_mRNA33215	NA
transcript10128,1672,f19643Z1672	JZKD02S0581927.1	WS00816_B17	putative serine/threonine-protein kinase-like protein CCR3 [Papaver somniferum]	gi|2053613764|gb|KAG7031562.1|	NA	Regulator of chromosome condensation 1/beta-lactamase-inhibitor protein II
transcript10129,1672,f20009Z1672	JZKD02S1634198.1	GQ03501_H11	monodehydroascorbate reductase-like [Papaver somniferum]	gi|2183057252|gb|KAH9311285.1|	678392851	FAD/NAD(P)-binding domain superfamily
transcript1013,3897,f13180Z3897	JZKD02S1596163.1	GQ03710_A23	heat shock 70 kDa protein 14-like [Physcomitrella patens]	gi|2180122054|gb|KAH8945772.1|	FANhyb_rscf00000233.1.g00002.1	Heat shock protein 70kD, C-terminal domain superfamily
transcript10130,1672,f8003Z1672	JZKD02S1448462.1	GQ03211_N14	phosphoenolpyruvate carboxylase kinase 2-like [Cynara cardunculus var. scolymus]	gi|2183030348|gb|KAH9289569.1|	Zjn_sc00028.1.g03130.1.am.mk	Protein kinase domain
transcript10131,1672,f27453Z1672	JZKD02S1603337.1	GQ0171_M23	sphingoid long-chain bases kinase 2, mitochondrial-like isoform X2 [Brassica napus]	gi|2238972686|gb|KAI3444500.1|	NA	NA
transcript10132,1671,f9839Z1671	JZKD02S0091466.1	GQ03308_A20	DNA-directed RNA polymerase I subunit 2 [Morus notabilis]	gi|2183056644|gb|KAH9310677.1|	443461	NA
transcript10133,1671,f7860Z1671	JZKD02S0356670.1	GQ03210_A12	---NA---	NA	NA	NA
transcript10134,1671,f26570Z1671	JZKD02S0507411.1	NA	ABC transporter G family member 36-like [Phoenix dactylifera]	gi|2183043429|gb|KAH9298057.1|	Rsa1.0_03996.1_g00001.1	AAA+ ATPase domain
transcript10135,1671,f3061Z1671	JZKD02S0916651.1	GQ02805_M10	transcription termination factor MTERF4, chloroplastic-like [Phoenix dactylifera]	gi|2206495344|gb|KAI0507026.1|	NA	Transcription termination factor, mitochondrial/chloroplastic
transcript10136,1671,f12308Z1671	JZKD02S0652341.1	GQ03606_D19	RNA pseudouridine synthase 2, chloroplastic-like [Papaver somniferum]	gi|1954373405|gb|KAG1361010.1|	NA	NA
transcript10137,1671,f16470Z1671	JZKD02S1640924.1	GQ04113_K20	zinc finger transcription factor YY1-like isoform X1 [Papaver somniferum]	gi|2183071505|gb|KAH9324467.1|	Psi011789	Zinc finger C2H2-type
transcript10138,1671,f34105Z1671	JZKD02S0191448.1	GQ03903_E14	CSC1-like protein ERD4 [Cucurbita pepo subsp. pepo]	gi|2183075338|gb|KAH9328269.1|	Cotton_A_07948_BGI-A2_v1.0	CSC1/OSCA1-like, 7TM region
transcript10139,1671,f12419Z1671	JZKD02S0190438.1	GQ03609_C23	protein Simiate [Coffea eugenioides]	gi|2183072967|gb|KAH9325929.1|	KN538684.1_FGP020	NA
transcript1014,3897,f4310Z3897	JZKD02S0154788.1	GQ02823_H15	transportin-1-like [Arachis hypogaea]	gi|2183068768|gb|KAH9321782.1|	Achn239411	Armadillo-like helical
transcript10140,1671,f10362Z1671	JZKD02S0248375.1	GQ03317_G23	RGS1-HXK1-interacting protein 1-like [Papaver somniferum]	gi|2183062051|gb|KAH9315563.1|	NA	NA
transcript10141,1671,f6749Z1671	JZKD02S0724290.1	GQ03119_B15	probable E3 ubiquitin-protein ligase RHB1A [Rosa chinensis]	gi|2183071692|gb|KAH9324654.1|	GRMZM2G380897_P01	Zinc finger, RING-type
transcript10142,1671,f9478Z1671	JZKD02S1062314.1	GQ03238_P08	AP2-like ethylene-responsive transcription factor TOE3 isoform X1 [Phoenix dactylifera]	gi|2070771651|ref|XP_042512849.1|	Pgl009196	AP2/ERF domain
transcript10143,1670,f15528Z1670	JZKD02S1456154.1	GQ04007_J06	beta-glucosidase 40-like [Papaver somniferum]	gi|2088666388|gb|KAG9439812.1|	Jcr4S00282.90	Glycoside hydrolase family 1
transcript10144,1670,f5109Z1670	JZKD02S0767686.1	GQ02908_J08	probable tocopherol O-methyltransferase, chloroplastic [Papaver somniferum]	gi|2183068113|gb|KAH9321127.1|	NA	Methyltransferase type 11
transcript10145,1670,f21230Z1670	JZKD02S1620168.1	WS02616_F22	probable protein phosphatase 2C 63 [Durio zibethinus]	gi|2183053193|gb|KAH9307228.1|	Peinf101Scf01921g00008.1	PPM-type phosphatase-like domain
transcript10146,1670,f11307Z1670	JZKD02S1634530.1	GQ03418_B03	proline transporter 2 isoform X1 [Glycine max]	gi|2183072633|gb|KAH9325595.1|	NA	Amino acid transporter, transmembrane domain
transcript10147,1670,f4730Z1670	JZKD02S1179530.1	GQ02901_B20	aquaporin PIP2-7 [Papaver somniferum]	gi|2183029037|gb|KAH9288258.1|	Prupe.3G009400.1.p	Major intrinsic protein
transcript10148,1670,f22357Z1670	JZKD02S0549747.1	GQ03518_C06	cysteine-rich receptor-like protein kinase 2 [Ziziphus jujuba]	gi|2070783351|ref|XP_042517869.1|	Kaladp0839s0004.1.p	Gnk2-homologous domain
transcript10149,1670,f14482Z1670	JZKD02S1131596.1	GQ03819_A05	N-glycosylase/DNA lyase OGG1-like [Arachis hypogaea]	gi|2190630889|gb|KAH9546888.1|	Thecc1EG011985t1	HhH-GPD domain
transcript1015,3897,f12244Z3897	JZKD02S1220223.1	GQ03604_J19	probable transcriptional regulator SLK2 [Citrus sinensis]	gi|2130314264|gb|KAH7557588.1|	Rsa1.0_02727.1_g00004.1	LIM-domain binding protein/SEUSS
transcript10150,1670,f3345Z1670	JZKD02S0806759.1	GQ02809_M03	F-box/kelch-repeat protein At5g15710-like [Physcomitrella patens]	gi|2183040643|gb|KAH9295525.1|	Pp3c25_9030V3.3.p	F-box domain
transcript10151,1670,f11721Z1670	JZKD02S0912217.1	GQ03511_A14	protein DETOXIFICATION 27-like [Brassica napus]	gi|2183058372|gb|KAH9312405.1|	TRIUR3_11943-P1	Multi antimicrobial extrusion protein
transcript10152,1670,f7290Z1670	JZKD02S1622274.1	GQ03202_F03	ribulose bisphosphate carboxylase/oxygenase activase, chloroplastic isoform X1 [Momordica charantia]	gi|2236203512|dbj|LAG02827.1|	GSBRNA2T00086041001	ATPase, AAA-type, core
transcript10153,1670,f18186Z1670	JZKD02S1451240.1	NA	GTPase ERA-like, chloroplastic isoform X1 [Arachis hypogaea]	gi|2103265425|ref|XP_043810018.1|	NA	NA
transcript10154,1670,f2204Z1670	JZKD02S0639771.1	GQ0207_C03	histone-lysine N-methyltransferase ASHR2-like [Arachis hypogaea]	gi|2103188547|ref|XP_043704572.1|	NA	SET domain
transcript10155,1670,f13643Z1670	JZKD02S0229904.1	GQ03801_A10	ell-associated factor Eaf [Glycine max]	gi|2238990772|gb|KAI3462585.1|	NA	Transcription elongation factor Eaf, N-terminal
transcript10156,1669,f32372Z1669	NA	GQ02828_D02	pentatricopeptide repeat-containing protein At1g07590, mitochondrial isoform X1 [Populus trichocarpa]	gi|2070770331|ref|XP_042512319.1|	Thecc1EG029886t1	Pentatricopeptide repeat
transcript10157,1669,f28772Z1669	JZKD02S0466425.1	WS0074_E04	---NA---	NA	NA	NA
transcript10158,1669,f32819Z1669	JZKD02S1114805.1	NA	---NA---	NA	NA	NA
transcript10159,1669,f20749Z1669	JZKD02S0200935.1	WS0078_D22	---NA---	gi|2183065948|gb|KAH9319323.1|	NA	NA
transcript1016,3895,f15145Z3895	JZKD02S1214777.1	GQ04002_L13	nucleobase-ascorbate transporter 12-like [Physcomitrella patens]	gi|2183041251|gb|KAH9296133.1|	Vradi06g11150.1	Nucleobase cation symporter 2 family
transcript10160,1669,f26331Z1669	JZKD02S0255671.1	NA	clathrin heavy chain 1-like isoform X1 [Coffea arabica]	gi|2183055953|gb|KAH9309988.1|	Achn292261	NA
transcript10161,1669,f22010Z1669	JZKD02S1250024.1	WS0345_J13	SNW/SKI-interacting protein-like [Cucurbita moschata]	gi|2129344126|gb|KAH7404582.1|	WALNUT_00018317-RA	NA
transcript10162,1669,f25709Z1669	JZKD02S1563001.1	GQ04102_E06	uncharacterized protein LOC113767760 isoform X2 [Coffea eugenioides]	gi|2183075428|gb|KAH9328359.1|	NA	Stress up-regulated Nod 19
transcript10163,1669,f22636Z1669	JZKD02S0909215.1	GQ03518_O02	---NA---	NA	NA	NA
transcript10164,1669,f11107Z1669	JZKD02S0157680.1	GQ03408_E12	arogenate dehydratase/prephenate dehydratase 6, chloroplastic-like [Physcomitrella patens]	gi|2190641960|gb|KAH9557954.1|	NA	NA
transcript10165,1669,f12975Z1669	JZKD02S1080280.1	GQ03705_I21	probable phytol kinase 1, chloroplastic [Cucurbita pepo subsp. pepo]	gi|2183074201|gb|KAH9327163.1|	Pahal.C00083.1	NA
transcript10166,1669,f27425Z1669	JZKD02S1094567.1	GQ03219_L07	putative leucine-rich repeat receptor-like serine/threonine-protein kinase At2g24130 [Arachis hypogaea]	gi|2183052148|gb|KAH9306595.1|	Aco009877.1	Leucine-rich repeat
transcript10167,1669,f5736Z1669	JZKD02S0282191.1	GQ03102_J06	trinucleotide repeat-containing gene 18 protein [Oryza sativa Japonica Group]	gi|2183043208|gb|KAH9297836.1|	NA	NA
transcript10168,1668,f8148Z1668	JZKD02S0533941.1	GQ03213_I06	biotin synthase, mitochondrial [Setaria italica]	gi|2183048619|gb|KAH9303109.1|	NA	Biotin and thiamin synthesis-associated domain
transcript10169,1668,f2665Z1668	JZKD02S0125059.1	GQ027115_A01	putative receptor-like protein kinase At4g00960 [Durio zibethinus]	gi|2183047801|gb|KAH9302291.1|	SMil_00011498-RA_Salv	Heavy metal-associated domain, HMA
transcript1017,3893,f11522Z3893	JZKD02S1411662.1	GQ03505_M06	uncharacterized protein LOC103703453 isoform X2 [Phoenix dactylifera]	gi|2102743468|ref|XP_043717367.1|	420183	NA
transcript10170,1668,f12066Z1668	JZKD02S1003683.1	GQ03519_B09	ATP synthase subunit delta, chloroplastic-like [Physcomitrella patens]	gi|2190631226|gb|KAH9547225.1|	MDP0000296109	ATPase, OSCP/delta subunit
transcript10171,1668,f17376Z1668	JZKD02S0280936.1	NA	ethylene-responsive transcription factor TINY [Vigna radiata var. radiata]	gi|2179056377|ref|XP_045795986.1|	MA_15251g0010	AP2/ERF domain
transcript10172,1668,f1220Z1668	JZKD02S0484075.1	GQ0165_E23	UBP1-associated protein 2C-like [Physcomitrella patens]	gi|2183041514|gb|KAH9296396.1|	MDP0000121180	RNA recognition motif domain
transcript10173,1667,f2051Z1667	JZKD02S0380367.1	GQ0204_D21	CCR4-NOT transcription complex subunit 9 isoform X1 [Selaginella moellendorffii]	gi|2129400343|gb|KAH7438817.1|	NA	Armadillo-like helical
transcript10174,2310,r12602z643k236a0.00m2848_f7581Z1667	JZKD02S0261563.1	GQ03206_D01	ribulose-1,5-bisphosphate carboxylase/oxygenase large subunit (chloroplast) [Pinus wangii]	gi|2150810898|gb|UEX91855.1|	NA	NA
transcript10175,1667,f14241Z1667	JZKD02S0899319.1	GQ03202_N09	UDP-glycosyltransferase 74E2-like [Quercus suber]	gi|1995800408|gb|QSH48338.1|	Tp57577_TGAC_v2_mRNA33215	NA
transcript10176,1667,f304Z1667	JZKD02S0824270.1	GQ00412_P07	transcription factor MYB16 [Vigna radiata var. radiata]	gi|2090503233|gb|QZZ92765.1|	MA_9483804g0010	SANT/Myb domain
transcript10177,1667,f15191Z1667	NA	GQ04003_E19	agamous-like MADS-box protein AGL65 isoform X1 [Durio zibethinus]	gi|2070736495|ref|XP_042498159.1|	Pgl003236	Transcription factor, MADS-box superfamily
transcript10178,1667,f3441Z1667	JZKD02S0015028.1	GQ02811_B06	uncharacterized protein At4g22758 isoform X1 [Coffea eugenioides]	gi|2183075309|gb|KAH9328240.1|	Zmw_sc04076.1.g00070.1	NA
transcript10179,1667,f9125Z1667	JZKD02S1608679.1	GQ02011_F05	protein DMR6-LIKE OXYGENASE 2-like [Rosa chinensis]	gi|2183048295|gb|KAH9302785.1|	Zpz_sc00083.1.g00290.1.am.mk	Isopenicillin N synthase-like superfamily
transcript1018,3893,f8547Z3893	JZKD02S0797142.1	GQ03221_C10	calmodulin-binding transcription factor SR3 isoform X1 [Solanum lycopersicum]	gi|2088684505|gb|KAG9457916.1|	NNU_009076-RA	NA
transcript10180,1667,f23574Z1667	JZKD02S1308083.1	GQ03519_L09	cold-responsive protein kinase 1-like [Coffea eugenioides]	gi|2183041047|gb|KAH9295929.1|	mrna32207.1-v1.0-hybrid	Protein kinase domain
transcript10181,1667,f9385Z1667	JZKD02S0848291.1	GQ03237_F14	probable serine/threonine-protein kinase WNK11 [Ziziphus jujuba]	gi|2183076007|gb|KAH9328938.1|	GSVIVT01019630001	Protein kinase domain
transcript10182,1667,f26197Z1667	JZKD02S1439880.1	WS03219_B17	---NA---	gi|2183039278|gb|KAH9294427.1|	NA	NA
transcript10183,1667,f14901Z1667	JZKD02S1641994.1	GQ03914_N06	IQ domain-containing protein IQM2-like [Brassica napus]	gi|2183045465|gb|KAH9299955.1|	LOC_Os11g05340.1	IQ domain-containing protein IQM
transcript10184,1667,f21932Z1667	JZKD02S0513419.1	WS0333_G07	serine carboxypeptidase-like 51 [Lactuca sativa]	gi|2183074299|gb|KAH9327261.1|	KZV23174.1	Peptidase S10, serine carboxypeptidase
transcript10185,1667,f35699Z1667	JZKD02S0208086.1	GQ03715_N02	protein trichome birefringence-like 26 isoform X3 [Phoenix dactylifera]	gi|2183049907|gb|KAH9304354.1|	NA	NA
transcript10186,1666,f12877Z1666	JZKD02S0149145.1	GQ04008_L10	O-acyltransferase WSD1 [Populus trichocarpa]	gi|2183054052|gb|KAH9308087.1|	NA	NA
transcript10187,1666,f7645Z1666	JZKD02S1152245.1	GQ03206_P24	cold-regulated 413 inner membrane protein 1, chloroplastic-like isoform X1 [Cucurbita moschata]	gi|2183031496|gb|KAH9290717.1|	DCAR_031455	Cold-regulated 413 protein
transcript10188,1666,f13823Z1666	JZKD02S1482157.1	GQ03805_A19	immune-associated nucleotide-binding protein 9-like [Durio zibethinus]	gi|2183077460|gb|KAH9330391.1|	NA	AIG1-type guanine nucleotide-binding (G) domain
transcript10189,1666,f201Z1666	JZKD02S0680920.1	GQ0033_G23	scopoletin glucosyltransferase-like [Ziziphus jujuba]	gi|2183029031|gb|KAH9288252.1|	Tp57577_TGAC_v2_mRNA33215	NA
transcript1019,6176,f3439z2284k341a0m253_f23470Z3892	JZKD02S0431767.1	GQ02811_B02	trihelix transcription factor ASIL2-like [Papaver somniferum]	gi|2183049676|gb|KAH9304123.1|	PSME_00021858-RA	Myb/SANT-like DNA-binding domain 4
transcript10190,1666,f16855Z1666	JZKD02S1601974.1	NA	protein PECTIC ARABINOGALACTAN SYNTHESIS-RELATED-like [Arachis hypogaea]	gi|2113240530|gb|KAH1160635.1|	GSBRNA2T00056321001	NA
transcript10191,1666,f13068Z1666	JZKD02S1615629.1	GQ03707_J15	zinc finger protein 330 homolog [Physcomitrella patens]	gi|2183050784|gb|KAH9305231.1|	NA	NA
transcript10192,1666,f1352Z1666	JZKD02S1608190.1	GQ0171_F05	origin of replication complex subunit 2 [Phoenix dactylifera]	gi|1336396554|gb|POF19310.1|	Achn131561	NA
transcript10193,1666,f31141Z1666	JZKD02S0908326.1	NA	---NA---	NA	NA	NA
transcript10194,1665,f12253Z1665	JZKD02S0556533.1	GQ03604_N09	protein AMN1 homolog [Ziziphus jujuba]	gi|2183047094|gb|KAH9301584.1|	NA	Leucine-rich repeat domain superfamily
transcript10195,1665,f21596Z1665	JZKD02S0787915.1	WS03214_O10	aluminum-activated malate transporter 9-like [Cucurbita pepo subsp. pepo]	gi|2192271384|gb|KAH9719329.1|	NA	Aluminum-activated malate transporter
transcript10196,1665,f5235Z1665	JZKD02S0349212.1	GQ03003_J07	phospholipase A1-IIdelta-like [Papaver somniferum]	gi|2070703534|ref|XP_042487092.1|	NA	Fungal lipase-like domain
transcript10197,1665,f23602Z1665	JZKD02S0254504.1	GQ02824_I09	uncharacterized protein LOC17885845 [Capsella rubella]	gi|2183040301|gb|KAH9295183.1|	NA	NA
transcript10198,1665,f19489Z1665	JZKD02S0790915.1	NA	mediator of RNA polymerase II transcription subunit 33A-like [Phoenix dactylifera]	gi|2183055606|gb|KAH9309641.1|	NA	Mediator of RNA polymerase II transcription subunit 33A/B
transcript10199,1665,f6053Z1665	JZKD02S1606580.1	GQ03107_K11	dnaJ protein P58IPK homolog [Cucurbita moschata]	gi|2118895137|ref|XP_044475682.1|	NA	NA
transcript102,6761,f5915Z6761	JZKD02S0428031.1	GQ03105_D22	DDB1- and CUL4-associated factor homolog 1-like [Phoenix dactylifera]	gi|2183069075|gb|KAH9322089.1|	KN539151.1_FGP017	LIS1 homology motif
transcript1020,3891,f17992Z3891	JZKD02S1076329.1	NA	ribonuclease J isoform X1 [Solanum pennellii]	gi|2183072155|gb|KAH9325117.1|	evm_27.model.AmTr_v1.0_scaffold00009.218	Metallo-beta-lactamase
transcript10200,1665,f4063Z1665	JZKD02S1609146.1	GQ02782_B09	transcription termination factor MTERF4, chloroplastic-like [Phoenix dactylifera]	gi|2130323298|gb|KAH7565863.1|	NA	Transcription termination factor, mitochondrial/chloroplastic
transcript10201,1665,f5857Z1665	NA	GQ03104_H07	mannose-1-phosphate guanyltransferase alpha [Solanum tuberosum]	gi|2102485934|gb|KAH0690445.1|	Lus10039455	Hexapeptide repeat
transcript10202,1664,f25933Z1664	JZKD02S1245800.1	GQ03204_B03	---NA---	NA	NA	NA
transcript10203,1664,f4269Z1664	JZKD02S1640450.1	GQ02822_N04	syntaxin-124 [Populus trichocarpa]	gi|2088672126|gb|KAG9445545.1|	TRAES3BF073600100CFD_t1	NA
transcript10204,1664,f12458Z1664	JZKD02S0600614.1	GQ03610_D01	uncharacterized protein At2g39795, mitochondrial [Brassica napus]	gi|2106503424|gb|KAH0876297.1|	NA	NA
transcript10205,1664,f4182Z1664	JZKD02S1150833.1	GQ02821_G19	cell division protein FtsY homolog, chloroplastic isoform X1 [Ziziphus jujuba]	gi|2088682071|gb|KAG9455486.1|	NA	Signal recognition particle, SRP54 subunit, GTPase domain
transcript10206,1664,f30556Z1664	NA	NA	---NA---	NA	NA	NA
transcript10207,1664,f8849Z1664	JZKD02S0107924.1	GQ03227_G03	uncharacterized methyltransferase At2g41040, chloroplastic isoform X1 [Quercus suber]	gi|2183056664|gb|KAH9310697.1|	EMT07919	Methyltransferase type 11
transcript10208,1664,f3791Z1664	JZKD02S0882723.1	GQ02816_I04	beta carbonic anhydrase 5, chloroplastic-like isoform X1 [Olea europaea var. sylvestris]	gi|2183054283|gb|KAH9308318.1|	Jcr4S00223.20	Carbonic anhydrase
transcript10209,1664,f21605Z1664	JZKD02S0021921.1	WS03215_G06	regulator of nonsense transcripts UPF3-like isoform X1 [Phoenix dactylifera]	gi|1336368032|gb|POE97106.1|	Glyma.04G257000.1.p	NA
transcript1021,3891,f21509Z3891	JZKD02S1645420.1	WS0312_C10	vacuolar sorting protein 3-like [Papaver somniferum]	gi|2183069212|gb|KAH9322226.1|	NA	Vacuolar sorting protein 39/Transforming growth factor beta receptor-associated domain 2
transcript10210,1664,f24450Z1664	JZKD02S0505409.1	GQ03325_D13	---NA---	NA	NA	NA
transcript10211,1664,f21992Z1664	JZKD02S0445844.1	WS0342_E13	epidermis-specific secreted glycoprotein EP1 [Populus trichocarpa]	gi|2183060632|gb|KAH9314144.1|	NA	PAN/Apple domain
transcript10212,1664,f9819Z1664	JZKD02S0498183.1	GQ03307_L02	cytochrome P450 86A22-like [Arachis hypogaea]	gi|2049998231|gb|KAG6688571.1|	CCG000365.1	Cytochrome P450
transcript10213,1664,f33095Z1664	NA	WS0014_M16	probable pectinesterase 53 [Coffea arabica]	gi|2183046654|gb|KAH9301144.1|	MDP0000320566	Pectinesterase, catalytic
transcript10214,1664,f21532Z1664	JZKD02S1643201.1	GQ0047_E03	thioredoxin reductase 2-like [Brassica napus]	gi|2130291883|gb|KAH7528065.1|	Aradu.9Q4WD	FAD/NAD(P)-binding domain
transcript10215,1664,f16326Z1664	JZKD02S1322445.1	GQ04106_G23	hydroquinone glucosyltransferase-like [Quercus suber]	gi|2183040288|gb|KAH9295170.1|	Tp57577_TGAC_v2_mRNA33215	UDP-glucuronosyl/UDP-glucosyltransferase
transcript10216,1664,f30378Z1664	JZKD02S0178962.1	GQ02806_M03	uncharacterized protein LOC111366989 [Olea europaea var. sylvestris]	gi|2183045074|gb|KAH9299702.1|	NA	NA
transcript10217,1664,f15225Z1664	JZKD02S1609246.1	GQ04003_K13	protein DMR6-LIKE OXYGENASE 2-like [Papaver somniferum]	gi|2183071320|gb|KAH9324282.1|	676709864	Isopenicillin N synthase-like superfamily
transcript10218,1664,f16259Z1664	JZKD02S0129075.1	GQ04105_F14	protein LOW PSII ACCUMULATION 3, chloroplastic-like [Papaver somniferum]	gi|2098497885|emb|CAA6666651.1|	NA	Domain of unknown function DUF1995
transcript10219,1663,f3612Z1663	JZKD02S0015806.1	GQ02813_I17	probable pectinesterase 53 [Coffea arabica]	gi|2183046654|gb|KAH9301144.1|	MDP0000320566	Pectinesterase, catalytic
transcript1022,3890,f4275Z3890	JZKD02S0759881.1	GQ02822_O09	nitrate regulatory gene2 protein [Vigna radiata var. radiata]	gi|2183052295|gb|KAH9306742.1|	MDP0000254187	Domain of unknown function DUF632
transcript10220,1663,f33628Z1663	JZKD02S0849371.1	GQ03315_F02	2-methylene-furan-3-one reductase-like [Ziziphus jujuba]	gi|2183057207|gb|KAH9311240.1|	Ote100259360061	Alcohol dehydrogenase-like, C-terminal
transcript10221,1663,f15807Z1663	JZKD02S0930549.1	GQ04011_G07	protein PHR1-LIKE 2-like isoform X1 [Physcomitrella patens]	gi|2183056809|gb|KAH9310842.1|	Psi001847	MYB-CC type transcription factor, LHEQLE-containing domain
transcript10222,1663,f844Z1663	JZKD02S1614282.1	GQ01301_L24	beta-carotene 3-hydroxylase 1, chloroplastic-like [Brassica napus]	gi|2183074663|gb|KAH9327625.1|	NA	Beta-carotene hydroxylase-like
transcript10223,1663,f34766Z1663	JZKD02S1446014.1	GQ02808_K07	beta-hexosaminidase 3-like [Cucurbita moschata]	gi|2183047058|gb|KAH9301548.1|	NA	Beta-hexosaminidase
transcript10224,1663,f9143Z1663	JZKD02S0996488.1	GQ03232_M17	serine carboxypeptidase-like 31 isoform X2 [Durio zibethinus]	gi|2070789991|ref|XP_042520759.1|	Sme2.5_00187.1_g00004.1	Peptidase S10, serine carboxypeptidase
transcript10225,1663,f5672Z1663	JZKD02S0364017.1	GQ03101_M14	E3 ubiquitin-protein ligase Topors-like isoform X1 [Papaver somniferum]	gi|2183075805|gb|KAH9328736.1|	NA	Zinc finger, RING-type
transcript10226,1663,f13598Z1663	NA	GQ03719_B22	NAP1-related protein 2-like isoform X1 [Physcomitrella patens]	gi|2183040904|gb|KAH9295786.1|	Aco009603.1	Nucleosome assembly protein (NAP)
transcript10227,1663,f11408Z1663	JZKD02S1215913.1	GQ03502_H03	protein DMR6-LIKE OXYGENASE 2-like [Cicer arietinum]	gi|2154429288|gb|KAH7864729.1|	676709864	Isopenicillin N synthase-like superfamily
transcript10228,1663,f13576Z1663	JZKD02S1634877.1	GQ03718_L22	uncharacterized protein At3g17950-like [Cucurbita moschata]	gi|2183062638|gb|KAH9316150.1|	NA	Uncharacterized protein At3g17950-like
transcript10229,1662,f21875Z1662	NA	NA	---NA---	NA	NA	NA
transcript1023,3889,f21182Z3889	JZKD02S0355066.1	GQ03222_F01	FRIGIDA-like protein 3 [Selaginella moellendorffii]	gi|2183062964|gb|KAH9316476.1|	Pgl008828	Frigida-like
transcript10230,1662,f4258Z1662	JZKD02S1426991.1	GQ02822_J17	patatin-like protein 2 [Phoenix dactylifera]	gi|2183062875|gb|KAH9316387.1|	NA	Patatin-like phospholipase domain
transcript10231,1662,f5016Z1662	JZKD02S0618635.1	GQ02906_I10	S-adenosylmethionine synthase [Glycine max]	gi|223635312|sp|A9NUH8.1|METK1_PICSI	NA	S-adenosylmethionine synthetase, C-terminal
transcript10232,1662,f19266Z1662	JZKD02S0505744.1	GQ03308_N12	sn1-specific diacylglycerol lipase alpha [Eutrema salsugineum]	gi|2183062636|gb|KAH9316148.1|	NA	NA
transcript10233,1662,f25573Z1662	JZKD02S0599057.1	NA	uncharacterized protein LOC106414721 [Brassica napus]	gi|2065773451|gb|KAG7541952.1|	Itr_sc000211.1_g00015.1	Ribonuclease H superfamily
transcript10234,1662,f13673Z1662	JZKD02S1267251.1	GQ03801_J10	expansin-A6-like [Arachis hypogaea]	gi|1216280625|ref|XP_021624879.1|	676732396	Expansin/Lol pI
transcript10235,1662,f11765Z1662	JZKD02S0126895.1	GQ03511_P07	---NA---	NA	NA	NA
transcript10236,1662,f19024Z1662	NA	NA	---NA---	NA	NA	NA
transcript10237,1662,f1908Z1662	JZKD02S1248100.1	GQ0201_J16	uncharacterized protein LOC103722200 [Phoenix dactylifera]	gi|2183063933|gb|KAH9317308.1|	NA	NA
transcript10238,1662,f4890Z1662	JZKD02S1420758.1	GQ02904_B06	uncharacterized protein LOC111283504 [Durio zibethinus]	gi|2217084147|ref|XP_016577250.2|	NA	NA
transcript10239,1662,f12939Z1662	JZKD02S1644367.1	GQ03704_M01	vesicle-associated protein 1-2-like [Arachis hypogaea]	gi|2183076795|gb|KAH9329726.1|	676743472	NA
transcript1024,3887,f1424Z3887	JZKD02S0930338.1	GQ0176_C07	uncharacterized protein LOC112291248 isoform X2 [Physcomitrella patens]	gi|2183065425|gb|KAH9318800.1|	NA	NA
transcript10240,1661,f13822Z1661	JZKD02S1245800.1	GQ03805_A11	---NA---	NA	NA	NA
transcript10241,1661,f7422Z1661	JZKD02S0964025.1	GQ03204_B09	S-adenosylmethionine carrier 1, chloroplastic/mitochondrial [Citrus sinensis]	gi|2239629025|gb|KAI3517175.1|	OGLUM12G00050.4	Mitochondrial carrier protein
transcript10242,1661,f7010Z1661	JZKD02S0280879.1	GQ03123_J12	---NA---	NA	NA	NA
transcript10243,1661,f5867Z1661	JZKD02S0331294.1	GQ03104_K05	protein ABHD17B-like [Cucurbita pepo subsp. pepo]	gi|2070738725|ref|XP_042499273.1|	MDP0000291152	Alpha/Beta hydrolase fold
transcript10244,1661,f209Z1661	JZKD02S0768008.1	GQ0035_A20	disease resistance protein TAO1 isoform X3 [Populus trichocarpa]	gi|2183051488|gb|KAH9305935.1|	NA	Leucine-rich repeat
transcript10245,1661,f17163Z1661	JZKD02S1079889.1	GQ02818_I12	cyclin-U2-1-like [Brassica napus]	gi|2183061649|gb|KAH9315161.1|	Gh_A08G1256	Cyclin PHO80-like
transcript10246,1661,f855Z1661	JZKD02S1609939.1	GQ01302_G21	pathogenesis-related protein 5-like [Brassica napus]	gi|75104683|sp|Q5DWG1.1|CRJ35_CRYJA	NA	Osmotin/thaumatin-like superfamily
transcript10247,1661,f21771Z1661	JZKD02S1361426.1	WS03224_O20	sulfite exporter TauE/SafE family protein 4-like [Papaver somniferum]	gi|2183074197|gb|KAH9327159.1|	Zmw_sc06582.1.g00020.1	Transmembrane protein TauE-like
transcript10248,1661,f6091Z1661	JZKD02S1639551.1	GQ03108_E06	26S proteasome regulatory subunit 6A homolog [Cynara cardunculus var. scolymus]	gi|2113106015|gb|KAH1032075.1|	EMT26392	Nucleic acid-binding, OB-fold
transcript10249,1661,f14156Z1661	JZKD02S0523763.1	GQ03811_P01	protein IN CHLOROPLAST ATPASE BIOGENESIS, chloroplastic-like [Coffea arabica]	gi|2183028352|gb|KAH9287573.1|	NA	Protein IN CHLOROPLAST ATPASE BIOGENESIS
transcript1025,3886,f3696Z3886	JZKD02S0361119.1	GQ02815_C08	probable inactive ATP-dependent zinc metalloprotease FTSHI 3, chloroplastic [Quercus suber]	gi|2192291586|gb|KAH9739530.1|	Achn109391	AAA+ ATPase domain
transcript10250,1661,f1913Z1661	JZKD02S0481806.1	GQ0201_K14	F-box protein PP2-B10-like [Papaver somniferum]	gi|2183065526|gb|KAH9318901.1|	Tp57577_TGAC_v2_mRNA19884	F-box domain
transcript10251,1661,f8248Z1661	JZKD02S1628016.1	GQ03214_O17	cytochrome c-type biogenesis ccda-like chloroplastic protein 2 isoform X3 [Phoenix dactylifera]	gi|2168527367|gb|KAH8518533.1|	NA	NA
transcript10252,1660,f35859Z1660	JZKD02S1595924.1	GQ03602_A06	---NA---	NA	NA	NA
transcript10253,1660,f21291Z1660	JZKD02S0341165.1	WS02621_F07	DTW domain-containing protein [Glycine max]	gi|2183077844|gb|KAH9330775.1|	NA	NA
transcript10254,1660,f2404Z1660	JZKD02S0853294.1	GQ02510_F10	probable copper-transporting ATPase HMA5 [Arachis hypogaea]	gi|2183050569|gb|KAH9305016.1|	Sp_057020_iign.t1	NA
transcript10255,1660,f21756Z1660	JZKD02S0456970.1	WS03223_H07	cytochrome c oxidase subunit 2 (mitochondrion) [Beta macrocarpa]	gi|44887814|sp|P93285.2|COX2_ARATH	NA	NA
transcript10256,1660,f21907Z1660	JZKD02S1615853.1	WS0328_M09	lysine histidine transporter 2 [Setaria italica]	gi|2088673215|gb|KAG9446634.1|	Sp_073850_ixmz.t1	Amino acid transporter, transmembrane domain
transcript10257,1660,f6088Z1660	JZKD02S0069862.1	GQ03108_D09	multiple organellar RNA editing factor 2, chloroplastic-like [Durio zibethinus]	gi|2113171335|gb|KAH1096424.1|	NA	MORF/ORRM1/DAG-like
transcript10258,1660,f17512Z1660	JZKD02S0637545.1	NA	myb family transcription factor EFM [Glycine max]	gi|2183046973|gb|KAH9301463.1|	MA_14087g0010	NA
transcript10259,1659,f5003Z1659	JZKD02S0575163.1	GQ02906_E15	protein LIKE COV 2 [Setaria italica]	gi|2183054313|gb|KAH9308348.1|	678329443	Protein CONTINUOUS VASCULAR RING 1-like
transcript1026,3885,f15166Z3885	JZKD02S0035494.1	GQ04003_A11	uncharacterized protein LOC103701978 [Phoenix dactylifera]	gi|2183077898|gb|KAH9330829.1|	Ciclev10031100m	NA
transcript10260,1659,f21339Z1659	JZKD02S0478030.1	GQ02908_N06	26S proteasome non-ATPase regulatory subunit 6 [Ziziphus jujuba]	gi|1954343790|gb|KAG1331368.1|	NA	Proteasome component (PCI) domain
transcript10261,1659,f17916Z1659	NA	GQ03809_D02	glutenin, high molecular weight subunit 12-like isoform X1 [Brassica napus]	gi|2183076257|gb|KAH9329188.1|	NA	Development/cell death domain
transcript10262,1659,f7508Z1659	JZKD02S1637320.1	GQ03205_D14	uncharacterized protein LOC103718349 isoform X3 [Phoenix dactylifera]	gi|2183040286|gb|KAH9295168.1|	NA	NA
transcript10263,1659,f2613Z1659	JZKD02S1616347.1	GQ0259_G04	deoxyhypusine hydroxylase-B [Solanum lycopersicum]	gi|2192341586|gb|KAH9785487.1|	NA	NA
transcript10264,1659,f17893Z1659	JZKD02S0491953.1	NA	coatomer subunit alpha-1-like [Papaver somniferum]	gi|2236250992|dbj|LAF91964.1|	NA	WD40 repeat
transcript10265,1659,f1375Z1659	JZKD02S0052337.1	GQ0172_K14	glutathionyl-hydroquinone reductase YqjG isoform X2 [Brassica oleracea var. oleracea]	gi|2183071139|gb|KAH9324101.1|	NA	Glutathione S-transferase Omega/GSH
transcript10266,1659,f21524Z1659	JZKD02S0086782.1	GQ03325_D13	---NA---	NA	NA	NA
transcript10267,1658,f28091Z1658	JZKD02S0757731.1	GQ03904_M05	FRIGIDA-like protein 3 [Phoenix dactylifera]	gi|2183076001|gb|KAH9328932.1|	orange1.1g005229m	NA
transcript10268,1658,f15716Z1658	JZKD02S0948904.1	GQ04009_P23	triacylglycerol lipase 1-like isoform X2 [Physcomitrella patens]	gi|2183052504|gb|KAH9306951.1|	DCAR_019739	Partial AB-hydrolase lipase domain
transcript10269,1658,f15710Z1658	JZKD02S0152113.1	GQ04009_O19	O-acyltransferase WSD1 [Glycine max]	gi|2183069731|gb|KAH9322745.1|	NA	NA
transcript1027,3882,f6598Z3882	JZKD02S1095569.1	GQ03116_K04	protein ARABIDILLO 1-like [Papaver somniferum]	gi|2067079786|gb|KAG7946132.1|	Aradu.4WZ75	F-box domain
transcript10270,1658,f17062Z1658	JZKD02S0917221.1	NA	---NA---	NA	NA	NA
transcript10271,1658,f13820Z1658	JZKD02S0806534.1	GQ03804_P22	cleavage and polyadenylation specificity factor subunit CG7185-like [Citrus sinensis]	gi|2217241002|ref|XP_047340504.1|	Oropetium_20150105_17443A	NA
transcript10272,1658,f29500Z1658	JZKD02S1023398.1	GQ0081_N04	putative disease resistance protein RGA3 [Coffea arabica]	gi|2228571818|dbj|GKV50963.1|	MDP0000578301	NA
transcript10273,1658,f11489Z1658	JZKD02S0772344.1	GQ03505_A09	short integuments 2, mitochondrial-like [Papaver somniferum]	gi|1732655017|ref|XP_030525969.1|	mrna03235.1-v1.0-hybrid	NA
transcript10274,1657,f20525Z1657	JZKD02S0164528.1	WS00742_H21	uncharacterized LOC8278573 precursor [Ricinus communis]	gi|2183031331|gb|KAH9290552.1|	FANhyb_rscf00002064.1.g00002.1	Domain of unknown function DUF642
transcript10275,1657,f8535Z1657	JZKD02S1145616.1	GQ03220_N20	B-box zinc finger protein 24 [Rosa chinensis]	gi|2183056685|gb|KAH9310718.1|	Pgl011606	B-box-type zinc finger
transcript10276,1657,f10284Z1657	JZKD02S0921001.1	GQ03315_M06	B2 protein-like isoform X2 [Arachis hypogaea]	gi|2118877999|ref|XP_044466913.1|	NA	Development/cell death domain
transcript10277,1657,f15017Z1657	JZKD02S0230582.1	GQ03919_J08	uncharacterized protein LOC18094123 [Populus trichocarpa]	gi|2183060557|gb|KAH9314069.1|	NA	NA
transcript10278,1657,f9662Z1657	JZKD02S0757770.1	GQ03302_O19	B2 protein-like [Durio zibethinus]	gi|2183069359|gb|KAH9322373.1|	NA	Development/cell death domain
transcript10279,1657,f5575Z1657	JZKD02S1462357.1	GQ03013_A12	RNA-binding protein cabeza-like [Physcomitrella patens]	gi|2183045966|gb|KAH9300456.1|	GSBRNA2T00123125001	NA
transcript1028,3881,f20223Z3881	JZKD02S0377499.1	WS00720_N04	alpha-amylase 3, chloroplastic-like [Durio zibethinus]	gi|1954380003|gb|KAG1367590.1|	CCG032957.1	Alpha-amylase, C-terminal beta-sheet
transcript10280,1657,f11194Z1657	JZKD02S1626551.1	GQ03412_O05	probable carboxylesterase 15 [Solanum tuberosum]	gi|2183048245|gb|KAH9302735.1|	OMERI12G01050.1	Alpha/Beta hydrolase fold
transcript10281,1657,f15213Z1657	NA	GQ04003_I10	THO complex subunit 6-like [Papaver somniferum]	gi|2082399440|ref|XP_042972483.1|	Thecc1EG001774t1	NA
transcript10282,1657,f17514Z1657	JZKD02S0273283.1	GQ04006_A23	tetraspanin-8-like [Coffea arabica]	gi|2190814290|gb|KAH9618752.1|	NA	NA
transcript10283,1657,f4642Z1657	JZKD02S1375938.1	GQ02829_N17	probable N-succinyldiaminopimelate aminotransferase DapC [Solanum pennellii]	gi|2183071574|gb|KAH9324536.1|	Achn093911	NA
transcript10284,1657,f20077Z1657	JZKD02S1480098.1	GQ03220_G16	methionine gamma-lyase-like [Coffea arabica]	gi|2102566887|gb|KAH0774727.1|	NA	Cys/Met metabolism, pyridoxal phosphate-dependent enzyme
transcript10285,1656,f20359Z1656	JZKD02S0908326.1	WS00730_D03	---NA---	NA	NA	NA
transcript10286,1656,f1837Z1656	JZKD02S0435215.1	GQ02014_D18	transcription factor MYB44-like [Durio zibethinus]	gi|2128612333|gb|UED89768.1|	Pgl003778	SANT/Myb domain
transcript10287,1656,f13274Z1656	JZKD02S0697834.1	GQ03711_P11	uncharacterized protein LOC25501049 [Medicago truncatula]	gi|2183047469|gb|KAH9301959.1|	NA	NA
transcript10288,1656,f15451Z1656	JZKD02S1623177.1	GQ04006_K10	solute carrier family 25 member 44-like [Cucurbita pepo subsp. pepo]	gi|2088686455|gb|KAG9459866.1|	DCAR_002967	Mitochondrial carrier protein
transcript10289,1656,f9333Z1656	JZKD02S0273755.1	GQ03236_E19	putative ER lumen protein-retaining receptor C28H8.4 [Durio zibethinus]	gi|2103197108|ref|XP_043708909.1|	Peaxi162Scf01312g00064.1	ER lumen protein retaining receptor
transcript1029,3878,f2807Z3878	JZKD02S1649112.1	GQ02801_H14	ubiquitin-activating enzyme E1 1 [Cicer arietinum]	gi|2183041211|gb|KAH9296093.1|	Achn175111	Ubiquitin/SUMO-activating enzyme E1-like
transcript10290,1656,f7359Z1656	JZKD02S0899986.1	GQ03203_E13	psbP domain-containing protein 4, chloroplastic isoform X1 [Phoenix dactylifera]	gi|2183053400|gb|KAH9307435.1|	NA	PsbP, C-terminal
transcript10291,1656,f21465Z1656	JZKD02S1274710.1	WS0265_L24	protein ENHANCED DISEASE RESISTANCE 2-like [Selaginella moellendorffii]	gi|2070068901|ref|XP_042436661.1|	Zmw_sc03668.1.g00100.1	Protein ENHANCED DISEASE RESISTANCE 2, C-terminal
transcript10292,1656,f6849Z1656	JZKD02S1371345.1	GQ03121_A11	protein PLASTID MOVEMENT IMPAIRED 1-RELATED 1 [Citrus sinensis]	gi|2238975367|gb|KAI3447181.1|	GSMUA_Achr5P09730_001	NT-type C2 domain
transcript10293,1656,f3862Z1656	NA	GQ02817_H21	octanoyltransferase-like [Cynara cardunculus var. scolymus]	gi|2074725377|gb|KAG8370890.1|	GSBRNA2T00039973001	Class II Aminoacyl-tRNA synthetase/Biotinyl protein ligase (BPL) and lipoyl protein ligase (LPL)
transcript10294,1655,f18971Z1655	JZKD02S1417077.1	NA	nuclear pore complex protein NUP98A-like [Physcomitrella patens]	gi|2180113286|gb|KAH8937039.1|	fgenesh1_pm.chr_1_#_247	NA
transcript10295,1655,f12204Z1655	JZKD02S0786912.1	GQ03603_I18	protein STRICTOSIDINE SYNTHASE-LIKE 4-like [Olea europaea var. sylvestris]	gi|2183051152|gb|KAH9305599.1|	KN538684.1_FGP011	Strictosidine synthase, conserved region
transcript10296,1655,f13288Z1655	JZKD02S1589803.1	GQ03712_E21	uncharacterized protein LOC107419529 [Ziziphus jujuba]	gi|2190641922|gb|KAH9557916.1|	NA	Senescence regulator S40
transcript10297,1655,f19792Z1655	JZKD02S1334683.1	GQ01301_A08	---NA---	NA	NA	NA
transcript10298,1655,f20327Z1655	JZKD02S0563794.1	GQ03317_N09	transcription termination factor MTERF4, chloroplastic-like [Phoenix dactylifera]	gi|2183032225|gb|KAH9291289.1|	CCG001404.1	Transcription termination factor, mitochondrial/chloroplastic
transcript10299,1655,f2522Z1655	JZKD02S0816657.1	GQ0255_E21	Zinc finger, RING-CH-type [Ostreococcus tauri]	gi|2183070106|gb|KAH9323120.1|	NA	NA
transcript103,6760,f988Z6760	JZKD02S1616191.1	GQ03232_N07	DNA-directed RNA polymerase II subunit 1 [Cucurbita moschata]	gi|2183069448|gb|KAH9322462.1|	GSMUA_Achr8P12010_001	RNA polymerase Rpb1, domain 5
transcript1030,3877,f2770Z3877	JZKD02S0791804.1	GQ02798_C09	transportin MOS14-like [Cucurbita pepo subsp. pepo]	gi|2183047013|gb|KAH9301503.1|	Csa18g036040.1	NA
transcript10300,1655,f15190Z1655	JZKD02S0806713.1	GQ04003_E12	uncharacterized protein LOC21399018 [Morus notabilis]	gi|2070738369|ref|XP_042499093.1|	Pp3c23_2190V3.1.p	Alpha/beta hydrolase fold-1
transcript10301,1655,f14049Z1655	JZKD02S0674202.1	GQ03809_O06	protein MARD1-like [Durio zibethinus]	gi|2183029808|gb|KAH9289029.1|	676725992	Zf-FLZ domain
transcript10302,1655,f7091Z1655	JZKD02S0705419.1	GQ03125_C12	protein FATTY ACID EXPORT 1, chloroplastic-like [Brassica napus]	gi|2183076649|gb|KAH9329580.1|	KN538714.1_FGP046	NA
transcript10303,1655,f1253Z1655	NA	GQ0166_H02	probable protein phosphatase 2C 51 isoform X1 [Physcomitrella patens]	gi|2183047927|gb|KAH9302417.1|	KZV22762.1	PPM-type phosphatase-like domain
transcript10304,1655,f2924Z1655	JZKD02S1611811.1	GQ02803_H01	WD repeat-containing protein DWA2 isoform X1 [Phoenix dactylifera]	gi|1732636784|ref|XP_030522172.1|	NA	NA
transcript10305,1654,f4507Z1654	JZKD02S0087005.1	GQ02827_E23	3-oxoacyl-[acyl-carrier-protein] reductase 4-like [Physcomitrella patens]	gi|2183075442|gb|KAH9328373.1|	XP_016491803.1	Short-chain dehydrogenase/reductase SDR
transcript10306,1654,f12512Z1654	JZKD02S0043420.1	GQ03611_L19	PI-PLC X domain-containing protein At5g67130-like [Arachis hypogaea]	gi|2183057126|gb|KAH9311159.1|	Kaladp0020s0147.1.p	PLC-like phosphodiesterase, TIM beta/alpha-barrel domain superfamily
transcript10307,1654,f2315Z1654	JZKD02S1229080.1	GQ0198_H07	probable aminotransferase TAT2 [Populus trichocarpa]	gi|2088674395|gb|KAG9447814.1|	NA	Pyridoxal phosphate-dependent transferase, small domain
transcript10308,1654,f3602Z1654	NA	GQ02813_F22	cell cycle checkpoint protein RAD1 [Ricinus communis]	gi|2183069001|gb|KAH9322015.1|	NA	NA
transcript10309,1654,f12519Z1654	NA	GQ03611_N11	peroxisomal membrane protein 13-like [Durio zibethinus]	gi|2183068879|gb|KAH9321893.1|	PSME_00044170-RA	NA
transcript1031,3877,f17966Z3877	JZKD02S0851626.1	GQ04113_N24	cytochrome P450 709B1 isoform X4 [Citrus clementina]	gi|2183069419|gb|KAH9322433.1|	NA	NA
transcript10310,1654,f29262Z1654	JZKD02S1209213.1	NA	E3 ubiquitin-protein ligase HEL2-like [Arachis hypogaea]	gi|2183048616|gb|KAH9303106.1|	61189	E3 ubiquitin-protein ligase ZNF598/Hel2
transcript10311,1654,f25986Z1654	JZKD02S0589707.1	GQ02011_E23	putative pentatricopeptide repeat-containing protein At1g68930 [Solanum lycopersicum]	gi|2183040806|gb|KAH9295688.1|	Gh_A13G0768	DYW domain
transcript10312,1654,f27999Z1654	JZKD02S1595308.1	NA	uncharacterized protein LOC9650412 [Selaginella moellendorffii]	gi|2183053298|gb|KAH9307333.1|	NA	NA
transcript10313,1654,f8776Z1654	NA	GQ03225_L16	probable aldo-keto reductase 1 [Vigna radiata var. radiata]	gi|2213172055|ref|XP_047164394.1|	MDP0000254650	NA
transcript10314,1654,f21879Z1654	JZKD02S1495952.1	WS0326_J12	MADS-box transcription factor 23 isoform X3 [Selaginella moellendorffii]	gi|2057219638|gb|QWX93759.1|	XP_004516227.1	NA
transcript10315,1654,f22341Z1654	JZKD02S0402750.1	GQ03504_H23	oligopeptide transporter 7-like [Phoenix dactylifera]	gi|2136683049|gb|KAH7668484.1|	PSME_00043819-RA	Tetrapeptide transporter, OPT1/isp4
transcript10316,1654,f9102Z1654	JZKD02S1613612.1	GQ03232_E07	keratin, type I cytoskeletal 10 [Ricinus communis]	gi|2070716764|ref|XP_042502368.1|	NA	NA
transcript10317,1654,f17834Z1654	JZKD02S1619598.1	GQ04009_P22	---NA---	NA	NA	NA
transcript10318,1654,f5143Z1654	JZKD02S0717617.1	GQ03001_C20	FHA domain-containing protein FHA2-like [Arachis hypogaea]	gi|2183064901|gb|KAH9318276.1|	PSME_00029667-RA	NA
transcript10319,1654,f16463Z1654	JZKD02S0989327.1	GQ02806_J07	glutamate--tRNA ligase, cytoplasmic [Citrus sinensis]	gi|2129364408|gb|KAH7416420.1|	Csa03g029780.1	Glutamyl/glutaminyl-tRNA synthetase
transcript1032,3876,f10914Z3876	JZKD02S1246912.1	GQ03401_K14	YTH domain-containing protein ECT4 [Cicer arietinum]	gi|2183077529|gb|KAH9330460.1|	kfl00101_0290	YTH domain
transcript10320,1654,f4147Z1654	JZKD02S0364017.1	GQ02820_O03	peroxisome biogenesis protein 22 [Abrus precatorius]	gi|2129404783|gb|KAH7443255.1|	NA	Peroxisome biogenesis protein 22
transcript10321,1654,f14751Z1654	JZKD02S0811598.1	GQ03907_M18	ATP-dependent (S)-NAD(P)H-hydrate dehydratase-like [Rosa chinensis]	gi|2183067959|gb|KAH9320973.1|	NA	Ribokinase-like
transcript10322,1653,f5019Z1653	JZKD02S0835500.1	GQ02906_J22	choline monooxygenase, chloroplastic-like isoform X1 [Papaver somniferum]	gi|2069917188|ref|XP_042470673.1|	PDK_30s861851g002	Aromatic-ring-hydroxylating dioxygenase, alpha subunit
transcript10323,1653,f9711Z1653	JZKD02S1635159.1	GQ03303_L05	putative lipase YDR444W isoform X1 [Rosa chinensis]	gi|2183055134|gb|KAH9309169.1|	Medtr6g005650.1	Alpha/Beta hydrolase fold
transcript10324,1653,f30392Z1653	JZKD02S0596387.1	GQ03221_A17	receptor kinase-like protein Xa21 [Phoenix dactylifera]	gi|2183075971|gb|KAH9328902.1|	Aco009877.1	Leucine-rich repeat
transcript10325,1653,f8033Z1653	JZKD02S0865523.1	GQ03212_C18	beta-carotene isomerase D27, chloroplastic-like [Brassica napus]	gi|2102532389|gb|KAH0740320.1|	GSMUA_Achr11P11660_001	Beta-carotene isomerase D27-like, C-terminal
transcript10326,1653,f31062Z1653	JZKD02S0375068.1	GQ03418_B03	probable proline transporter 2 isoform X2 [Oryza sativa Japonica Group]	gi|2183072633|gb|KAH9325595.1|	NA	Amino acid transporter, transmembrane domain
transcript10327,1653,f15727Z1653	JZKD02S0945789.1	GQ04010_B07	zinc finger protein ZOP1-like isoform X1 [Coffea arabica]	gi|2103195216|ref|XP_043707968.1|	NA	NA
transcript10328,1653,f14918Z1653	NA	GQ03915_K05	ribose-phosphate pyrophosphokinase 1 isoform X3 [Glycine max]	gi|2129196970|gb|KAH7280205.1|	ORUFI01G32450.2	Ribose-phosphate pyrophosphokinase, N-terminal domain
transcript10329,1653,f16617Z1653	JZKD02S0323880.1	GQ04111_A23	pentatricopeptide repeat-containing protein At2g40240, mitochondrial [Capsella rubella]	gi|2065797421|gb|KAG7565868.1|	NA	Pentatricopeptide repeat
transcript1033,3876,f14737Z3876	JZKD02S0005307.1	GQ03907_E01	BEL1-like homeodomain protein 1 [Ziziphus jujuba]	gi|2183063695|gb|KAH9317070.1|	Pgl001389	Homeobox KN domain
transcript10330,1652,f32188Z1652	JZKD02S0302915.1	NA	---NA---	NA	NA	NA
transcript10331,1652,f5137Z1652	JZKD02S0038831.1	GQ03001_B03	vignain-like [Coffea arabica]	gi|2183054309|gb|KAH9308344.1|	FANhyb_rscf00000253.1.g00010.1	NA
transcript10332,1652,f18842Z1652	JZKD02S0336080.1	GQ03206_P24	cold-regulated 413 inner membrane protein 1, chloroplastic-like [Phoenix dactylifera]	gi|2183031496|gb|KAH9290717.1|	NA	NA
transcript10333,1652,f27105Z1652	JZKD02S1612824.1	WS0085_K12	retrovirus-related Pol polyprotein from transposon TNT 1-94 [Erythranthe guttata]	gi|2183077630|gb|KAH9330561.1|	FANhyb_rscf00000398.1.g00005.1	NA
transcript10334,1652,f16237Z1652	JZKD02S0295759.1	GQ04104_P23	pentatricopeptide repeat-containing protein At1g80150, mitochondrial [Morus notabilis]	gi|2232855115|gb|UPT48879.1|	NA	Tetratricopeptide-like helical domain superfamily
transcript10335,1652,f8155Z1652	JZKD02S0962245.1	GQ03213_J06	calmodulin-like protein 3 [Quercus suber]	gi|2238975076|gb|KAI3446890.1|	MDP0000259867	NA
transcript10336,1652,f34689Z1652	JZKD02S1550471.1	NA	TMV resistance protein N-like [Durio zibethinus]	gi|2183029974|gb|KAH9289195.1|	Medtr6g015455.1	AAA+ ATPase domain
transcript10337,1652,f31366Z1652	JZKD02S1636190.1	GQ03005_N06	---NA---	NA	NA	NA
transcript10338,1651,f1066Z1651	JZKD02S0100137.1	GQ0131_O08	nitrate regulatory gene2 protein [Populus trichocarpa]	gi|2183063192|gb|KAH9316704.1|	MDP0000254187	Domain of unknown function DUF630
transcript10339,1651,f13923Z1651	JZKD02S0403405.1	GQ03807_B02	probable leucine-rich repeat receptor-like protein kinase At1g35710 [Lactuca sativa]	gi|2183062587|gb|KAH9316099.1|	KZV19552.1	Leucine-rich repeat
transcript1034,3875,f6045Z3875	JZKD02S1197986.1	GQ03107_H17	putative lysine-specific demethylase JMJ16 isoform X1 [Durio zibethinus]	gi|2183062048|gb|KAH9315560.1|	Gh_A10G0045	NA
transcript10340,1651,f12352Z1651	JZKD02S1630494.1	GQ03607_F19	trihelix transcription factor ASR3 [Eutrema salsugineum]	gi|2183050919|gb|KAH9305366.1|	Psi006990	NA
transcript10341,1651,f25315Z1651	JZKD02S0771008.1	GQ03511_H06	oligopeptide transporter 4-like [Papaver somniferum]	gi|2168507493|gb|KAH8498675.1|	PSME_00017701-RA	Tetrapeptide transporter, OPT1/isp4
transcript10342,1651,f12927Z1651	JZKD02S0248152.1	GQ03704_I23	26S proteasome regulatory subunit 6B homolog [Cucurbita pepo subsp. pepo]	gi|2070770339|ref|XP_042512321.1|	EMT26392	P-loop containing nucleoside triphosphate hydrolase
transcript10343,1651,f37489Z1651	JZKD02S0883308.1	NA	---NA---	NA	NA	NA
transcript10344,1651,f13511Z1651	JZKD02S1509642.1	GQ03717_J05	malate dehydrogenase, mitochondrial [Oryza sativa Japonica Group]	gi|2183054237|gb|KAH9308272.1|	NA	Lactate/malate dehydrogenase, N-terminal
transcript10345,1651,f19833Z1651	JZKD02S0918667.1	NA	uncharacterized protein LOC9630344 [Selaginella moellendorffii]	gi|2183067876|gb|KAH9320890.1|	NA	Methyladenine glycosylase
transcript10346,1651,f9479Z1651	NA	GQ03238_P10	uncharacterized protein LOC111024157 isoform X2 [Momordica charantia]	gi|2136685758|gb|KAH7670844.1|	NA	Thiocyanate methyltransferase/thiol methyltransferase
transcript10347,1651,f9115Z1651	JZKD02S0069645.1	GQ03232_G01	ACT domain-containing protein ACR11 [Brassica napus]	gi|2103219411|ref|XP_043719774.1|	Rsa1.0_00123.1_g00043.1	ACT domain-containing protein ACR1-12
transcript10348,1651,f442Z1651	NA	GQ0046_P04	uncharacterized protein LOC103714135 isoform X1 [Phoenix dactylifera]	gi|2183073195|gb|KAH9326157.1|	NA	NA
transcript10349,1650,f14268Z1650	NA	GQ03814_J06	phosphoglucan phosphatase DSP4, amyloplastic-like isoform X1 [Coffea arabica]	gi|2183073228|gb|KAH9326190.1|	PSME_00034248-RA	NA
transcript1035,3874,f3287Z3874	JZKD02S0255313.1	GQ02808_M05	rab9 effector protein with kelch motifs-like [Momordica charantia]	gi|2050347437|gb|KAG6773089.1|	NA	Kelch-type beta propeller
transcript10350,1650,f16341Z1650	NA	GQ04106_J15	OTU domain-containing protein 3 isoform X1 [Citrus clementina]	gi|2183043792|gb|KAH9298420.1|	NA	SEC-C motif
transcript10351,1650,f432Z1650	JZKD02S0439550.1	GQ0046_L08	putative hydrolase C777.06c [Brassica napus]	gi|2192352349|gb|KAH9796249.1|	NA	Ribonuclease Z/Hydroxyacylglutathione hydrolase-like
transcript10352,1650,f14902Z1650	JZKD02S1490502.1	GQ03310_B11	protein NRT1/ PTR FAMILY 5.10-like [Rosa chinensis]	gi|2183060415|gb|KAH9313927.1|	DCAR_011771	MFS transporter superfamily
transcript10353,1650,f19656Z1650	JZKD02S0222877.1	NA	---NA---	gi|2183070393|gb|KAH9323407.1|	NA	NA
transcript10354,1650,f24919Z1650	JZKD02S1541646.1	NA	adenine DNA glycosylase isoform X3 [Brachypodium distachyon]	gi|2183057783|gb|KAH9311816.1|	NA	HhH-GPD domain
transcript10355,1650,f9757Z1650	JZKD02S0911105.1	GQ03304_E19	probable WRKY transcription factor 75 [Durio zibethinus]	gi|2111701362|gb|UCR73896.1|	Pgl017930	WRKY domain
transcript10356,1650,f6796Z1650	JZKD02S1627621.1	GQ03119_O23	probable isoaspartyl peptidase/L-asparaginase 3 isoform X1 [Ziziphus jujuba]	gi|2183075736|gb|KAH9328667.1|	Zjn_sc00056.1.g04190.1.am.mk	NA
transcript10357,1650,f8786Z1650	NA	GQ03226_A17	plastidal glycolate/glycerate translocator 1, chloroplastic-like [Abrus precatorius]	gi|2113307794|gb|KAH1205569.1|	Tp57577_TGAC_v2_mRNA6397	CidB/LrgB family
transcript10358,1650,f5035Z1650	JZKD02S0462641.1	GQ02906_P05	glutamine synthetase cytosolic isozyme 1 [Populus trichocarpa]	gi|2238979500|gb|KAI3451314.1|	DCAR_006026	Glutamine synthetase, catalytic domain
transcript10359,1650,f1606Z1650	JZKD02S0563238.1	GQ0195_E02	RING-H2 finger protein ATL3-like [Durio zibethinus]	gi|2088670484|gb|KAG9443904.1|	GSMUA_Achr7P25320_001	NA
transcript1036,3874,f8103Z3874	JZKD02S1261933.1	GQ0196_A20	WD repeat-containing protein 44-like [Cucurbita moschata]	gi|2082468226|ref|XP_042950641.1|	GSMUA_Achr1P17680_001	NA
transcript10360,1650,f13270Z1650	JZKD02S1560177.1	GQ03711_O23	UDP-glycosyltransferase 86A1-like isoform X2 [Coffea eugenioides]	gi|2183063582|gb|KAH9316957.1|	TRIUR3_17264-P1	NA
transcript10361,1650,f34421Z1650	JZKD02S0494177.1	NA	pentatricopeptide repeat-containing protein At5g13770, chloroplastic [Oryza sativa Japonica Group]	gi|2070785106|ref|XP_042518575.1|	NA	NA
transcript10362,1650,f12444Z1650	JZKD02S0084726.1	GQ03609_N20	aminomethyltransferase, mitochondrial-like [Cucurbita pepo subsp. pepo]	gi|2070800414|ref|XP_042478670.1|	NA	Glycine cleavage T-protein, C-terminal barrel domain
transcript10363,1650,f15542Z1650	JZKD02S1339397.1	GQ04007_L16	kinesin-like protein KIN-10A [Arachis hypogaea]	NA	NA	NA
transcript10364,1649,f16415Z1649	JZKD02S1250247.1	GQ04107_L02	DNA-dependent metalloprotease WSS1-like [Abrus precatorius]	gi|2183046457|gb|KAH9300947.1|	NA	Zinc finger, RanBP2-type
transcript10365,1649,f11645Z1649	NA	GQ03508_K14	sedoheptulose-1,7-bisphosphatase, chloroplastic [Glycine max]	gi|1336309963|gb|POE51319.1|	NA	Sedoheptulose-1,7-bisphosphatase
transcript10366,1649,f13422Z1649	JZKD02S1370279.1	GQ03715_D06	fructose-bisphosphate aldolase 3, chloroplastic [Populus trichocarpa]	gi|2130282006|gb|KAH7516449.1|	FANhyb_rscf00000068.1.g00012.1	Fructose-bisphosphate aldolase, class-I
transcript10367,1649,f26776Z1649	JZKD02S1490502.1	GQ03310_B11	protein NRT1/ PTR FAMILY 5.10-like [Rosa chinensis]	gi|2183060415|gb|KAH9313927.1|	DCAR_011771	MFS transporter superfamily
transcript10368,1649,f1407Z1649	JZKD02S1482935.1	GQ0174_J18	pyridoxal kinase-like isoform X1 [Arachis hypogaea]	gi|2118948170|ref|XP_044505393.1|	NA	NA
transcript10369,1649,f1735Z1649	JZKD02S1544433.1	GQ0198_H22	oleoyl-acyl carrier protein thioesterase 1, chloroplastic-like [Cucurbita pepo subsp. pepo]	gi|2183060851|gb|KAH9314363.1|	NA	Acyl-ACP thioesterase
transcript1037,3873,f14266Z3873	JZKD02S1597553.1	GQ03814_I09	uncharacterized protein LOC103708169 [Phoenix dactylifera]	gi|2183072583|gb|KAH9325545.1|	NA	Rubicon Homology Domain
transcript10370,1649,f15657Z1649	JZKD02S0058963.1	GQ04009_F03	probable voltage-gated potassium channel subunit beta [Brassica napus]	gi|2136710183|gb|KAH7690626.1|	Thecc1EG015486t1	Potassium channel, voltage-dependent, beta subunit, KCNAB-related
transcript10371,1649,f5393Z1649	JZKD02S1404741.1	GQ03008_A17	uncharacterized protein LOC111909374 [Lactuca sativa]	gi|2103189383|ref|XP_043704992.1|	NA	Protein of unknown function DUF4750
transcript10372,1649,f3147Z1649	JZKD02S0591176.1	GQ02806_P08	serine/arginine-rich-splicing factor SR34 [Brachypodium distachyon]	gi|2070782139|ref|XP_042517319.1|	Rsa1.0_03642.1_g00002.1	RNA recognition motif domain
transcript10373,1648,f15902Z1648	JZKD02S0376649.1	GQ04013_B01	magnesium transporter MRS2-3-like isoform X1 [Cucurbita moschata]	gi|2129385919|gb|KAH7424411.1|	Lus10022218	Mg2+ transporter protein, CorA-like/Zinc transport protein ZntB
transcript10374,1648,f1943Z1648	JZKD02S1164445.1	GQ0202_D01	polyubiquitin [Brassica napus]	gi|2240173335|ref|XP_030521949.2|	Achn077281	Ubiquitin domain
transcript10375,1648,f18554Z1648	JZKD02S1351138.1	GQ03302_E19	---NA---	NA	NA	NA
transcript10376,1648,f11569Z1648	JZKD02S0736303.1	GQ03506_N21	uncharacterized protein LOC100501372 [Zea mays]	gi|2183061647|gb|KAH9315159.1|	Pahal.I01643.1	Calycin
transcript10377,1648,f18270Z1648	JZKD02S1163251.1	NA	uncharacterized protein At5g23160-like [Abrus precatorius]	gi|2183049388|gb|KAH9303835.1|	NA	Uncharacterized protein At5g23160-like
transcript10378,1648,f17130Z1648	JZKD02S1292507.1	NA	histidine kinase 3 [Quercus suber]	gi|2049979412|gb|KAG6670553.1|	NA	Histidine kinase/HSP90-like ATPase superfamily
transcript10379,1648,f31234Z1648	JZKD02S0786578.1	GQ01303_F07	actin-like isoform X1 [Physcomitrella patens]	gi|2183077823|gb|KAH9330754.1|	Niben101Scf00646g07008.1	Actin family
transcript1038,3872,f2963Z3872	JZKD02S1043297.1	GQ02804_C13	importin-4 [Ziziphus jujuba]	gi|2183040727|gb|KAH9295609.1|	Bathy04g01800	NA
transcript10380,1648,f9343Z1648	JZKD02S0549890.1	GQ03236_H07	uncharacterized protein LOC113356543 isoform X2 [Papaver somniferum]	gi|2183077308|gb|KAH9330239.1|	KFK43521.1	NA
transcript10381,1648,f10815Z1648	JZKD02S0662792.1	GQ03325_I06	pre-mRNA-splicing factor 38 [Morus notabilis]	gi|2183051981|gb|KAH9306428.1|	NA	Pre-mRNA-splicing factor 38
transcript10382,1648,f28122Z1648	JZKD02S0029487.1	WS03219_O16	uncharacterized protein LOC106797953 [Glycine max]	gi|2183077630|gb|KAH9330561.1|	Sopen11g017580.1	GAG-pre-integrase domain
transcript10383,1647,f9623Z1647	JZKD02S0567803.1	GQ03302_E19	suppressor of disruption of TFIIS isoform X1 [Populus trichocarpa]	gi|2183066493|gb|KAH9319868.1|	NA	Pyrimidine 5-nucleotidase
transcript10384,1647,f10395Z1647	JZKD02S1387347.1	GQ03318_D03	protein MULTIPLE CHLOROPLAST DIVISION SITE 1 isoform X1 [Ricinus communis]	gi|2183062827|gb|KAH9316339.1|	NA	Protein MULTIPLE CHLOROPLAST DIVISION SITE 1
transcript10385,1647,f16121Z1647	JZKD02S1018963.1	GQ04103_B12	protein TPR2-like [Olea europaea var. sylvestris]	gi|1214653705|pdb|5J9K|B	NA	CTLH, C-terminal LisH motif
transcript10386,1647,f30163Z1647	JZKD02S1631726.1	GQ03913_I10	transcription termination factor MTERF15, mitochondrial [Glycine max]	gi|2113128019|gb|KAH1053931.1|	NA	NA
transcript10387,1647,f3666Z1647	JZKD02S1145616.1	GQ02814_H11	senescence/dehydration-associated protein At4g35985, chloroplastic [Glycine max]	gi|2183056691|gb|KAH9310724.1|	OPUNC06G25210.1	Senescence/spartin-associated, C-terminal
transcript10388,1647,f15702Z1647	JZKD02S0249035.1	GQ04009_N05	protein MAEA homolog [Physcomitrella patens]	gi|2129404061|gb|KAH7442534.1|	MDP0000167868	CTLH/CRA C-terminal to LisH motif domain
transcript10389,1647,f3341Z1647	JZKD02S0891093.1	GQ02809_L08	probable calcium-binding protein CML25 [Durio zibethinus]	gi|2183067896|gb|KAH9320910.1|	MDP0000746803	EF-hand domain
transcript1039,3872,f5427Z3872	JZKD02S0318900.1	GQ03009_E23	rop guanine nucleotide exchange factor 14 [Quercus suber]	gi|2183043985|gb|KAH9298613.1|	676743424	Rop guanine nucleotide exchange factor
transcript10390,1647,f16606Z1647	JZKD02S1127714.1	GQ04110_M04	ubiquitin carboxyl-terminal hydrolase 4-like [Physcomitrella patens]	gi|2180137583|gb|KAH8961119.1|	Csa09g088800.1	Peptidase C19, ubiquitin carboxyl-terminal hydrolase
transcript10391,1647,f18026Z1647	JZKD02S1639048.1	NA	nucleobase-ascorbate transporter 6 [Glycine max]	gi|2130292325|gb|KAH7528507.1|	Vradi06g11150.1	NA
transcript10392,1647,f32014Z1647	JZKD02S0530011.1	GQ0026_G11	2-oxoisovalerate dehydrogenase subunit alpha 2, mitochondrial isoform X2 [Phoenix dactylifera]	gi|2183063984|gb|KAH9317359.1|	NA	Dehydrogenase, E1 component
transcript10393,1647,f13433Z1647	JZKD02S1450129.1	GQ03715_G20	uncharacterized protein LOC113866979 [Abrus precatorius]	gi|2050029519|gb|KAG6719850.1|	442874	Protein of unknown function DUF760
transcript10394,1647,f29468Z1647	JZKD02S0494383.1	NA	---NA---	NA	NA	NA
transcript10395,1646,f4582Z1646	JZKD02S1632927.1	GQ02829_C06	uncharacterized protein LOC112282205 [Physcomitrella patens]	gi|2183054383|gb|KAH9308418.1|	NA	Potassium channel, inwardly rectifying, Kir, cytoplasmic
transcript10396,1646,f13666Z1646	JZKD02S0457463.1	GQ03801_H20	---NA---	NA	NA	NA
transcript10397,1646,f3393Z1646	JZKD02S0301226.1	GQ02810_F08	IAA-amino acid hydrolase ILR1-like 3 [Citrus sinensis]	gi|2183064256|gb|KAH9317631.1|	XP_011071286.1	Amidohydrolase
transcript10398,1646,f24548Z1646	JZKD02S0711237.1	GQ02810_E20	---NA---	NA	NA	NA
transcript10399,1646,f21520Z1646	JZKD02S1441106.1	WS0313_O06	probable nuclear hormone receptor HR38 [Selaginella moellendorffii]	gi|2183037595|gb|KAH9293594.1|	NA	Zinc finger, PHD-type
transcript104,6754,f21153Z6754	JZKD02S0809487.1	WS0086_B03	nucleoporin NUP188 homolog [Morus notabilis]	gi|2183072945|gb|KAH9325907.1|	NA	NA
transcript1040,3869,f19003Z3869	JZKD02S0112157.1	NA	protein translocase subunit SECA2, chloroplastic isoform X1 [Olea europaea var. sylvestris]	gi|2070706512|ref|XP_042488496.1|	NA	Protein translocase subunit SecA
transcript10400,1646,f24452Z1646	JZKD02S1103093.1	GQ04004_H10	ferruginol synthase-like [Coffea arabica]	gi|2183070151|gb|KAH9323165.1|	Sme2.5_00297.1_g00019.1	Cytochrome P450 superfamily
transcript10401,1646,f14487Z1646	JZKD02S1067536.1	GQ03819_C01	probable inactive receptor kinase At5g58300 [Phoenix dactylifera]	gi|2183043405|gb|KAH9298033.1|	GSMUA_Achr11P19880_001	Leucine-rich repeat domain superfamily
transcript10402,1646,f13736Z1646	JZKD02S1232859.1	GQ03803_B14	RGG repeats nuclear RNA binding protein A-like [Durio zibethinus]	gi|2183046118|gb|KAH9300608.1|	676774528	Stm1-like, N-terminal
transcript10403,1646,f6544Z1646	JZKD02S1260087.1	GQ03115_O06	NADPH-dependent aldehyde reductase-like protein, chloroplastic [Brassica napus]	gi|1711355|sp|Q08632.1|SDR1_PICAB	XP_016491803.1	Short-chain dehydrogenase/reductase SDR
transcript10404,1646,f14930Z1646	JZKD02S1634518.1	GQ03915_O24	uncharacterized protein LOC8272138 [Ricinus communis]	gi|2102753266|ref|XP_043697063.1|	XP_011088947.1	NYN domain, MARF1-type
transcript10405,1646,f2060Z1646	JZKD02S1623900.1	GQ0204_F14	methionine gamma-lyase-like [Papaver somniferum]	gi|2076511784|gb|KAG8476442.1|	NA	Cys/Met metabolism, pyridoxal phosphate-dependent enzyme
transcript10406,1646,f5641Z1646	JZKD02S0285221.1	GQ03101_F20	cyanogenic beta-glucosidase [Glycine max]	gi|2183075348|gb|KAH9328279.1|	Jcr4S00282.90	Glycoside hydrolase family 1
transcript10407,1646,f13173Z1646	JZKD02S1082335.1	GQ03709_O07	uncharacterized protein LOC111285447 [Durio zibethinus]	gi|2183044296|gb|KAH9298924.1|	NA	NA
transcript10408,1646,f9346Z1646	NA	GQ03236_I08	uncharacterized protein LOC111276098 [Durio zibethinus]	gi|2069931662|ref|XP_042375553.1|	NA	RlmI, PUA-like domain
transcript10409,1646,f21110Z1646	JZKD02S1595929.1	WS00841_F19	---NA---	gi|2183057246|gb|KAH9311279.1|	NA	NA
transcript1041,3868,f6121Z3868	JZKD02S1617091.1	GQ03108_M04	leucine-rich repeat receptor-like serine/threonine-protein kinase BAM1 [Coffea arabica]	gi|2183042191|gb|KAH9296819.1|	KZV29721.1	Leucine-rich repeat, typical subtype
transcript10410,1646,f10263Z1646	JZKD02S1609331.1	GQ03315_F02	2-methylene-furan-3-one reductase-like [Ziziphus jujuba]	gi|2183057207|gb|KAH9311240.1|	Ote100259360061	Alcohol dehydrogenase-like, C-terminal
transcript10411,1645,f33192Z1645	JZKD02S0430719.1	GQ03301_E22	disease resistance protein TAO1-like [Physcomitrella patens]	gi|2183029905|gb|KAH9289126.1|	Medtr6g015455.1	Apoptotic protease-activating factors, helical domain
transcript10412,1645,f28388Z1645	NA	NA	polyadenylate-binding protein 2 [Glycine max]	gi|2238200659|gb|KAI3432336.1|	GSBRNA2T00136766001	Polyadenylate-binding protein/Hyperplastic disc protein
transcript10413,1645,f7084Z1645	JZKD02S1648810.1	GQ03125_B09	geranylgeranyl pyrophosphate synthase, chloroplastic-like [Physcomitrella patens]	gi|2183058726|gb|KAH9312759.1|	Zjn_sc00008.1.g09950.1.am.mk	NA
transcript10414,1645,f13424Z1645	JZKD02S0161687.1	GQ03715_E08	cinnamoyl-CoA reductase 1-like [Brassica napus]	gi|2183041219|gb|KAH9296101.1|	MDP0000265073	NAD-dependent epimerase/dehydratase
transcript10415,1645,f28527Z1645	JZKD02S0004979.1	GQ0221_M21	mannan endo-1,4-beta-mannosidase 6 isoform X2 [Citrus sinensis]	gi|2183072506|gb|KAH9325468.1|	Zmw_sc05871.1.g00020.1	Mannan endo-1,4-beta-mannosidase-like
transcript10416,1645,f3275Z1645	JZKD02S1613240.1	GQ02808_J13	---NA---	gi|2183071526|gb|KAH9324488.1|	NA	NA
transcript10417,1645,f24291Z1645	JZKD02S0750319.1	GQ02825_F10	WD repeat-containing protein 6 isoform X2 [Phoenix dactylifera]	gi|2183065540|gb|KAH9318915.1|	NA	NA
transcript10418,1645,f23998Z1645	JZKD02S0248153.1	GQ04012_B21	phosphoribosylaminoimidazole carboxylase, chloroplastic-like isoform X3 [Quercus suber]	gi|2082442077|ref|XP_042991698.1|	Bv8_196130_qeeq.t1	NA
transcript10419,1645,f24837Z1645	JZKD02S1289917.1	NA	protein SUPPRESSOR OF MAX2 1-like [Durio zibethinus]	gi|2183049894|gb|KAH9304341.1|	NA	NA
transcript1042,3863,f16064Z3863	JZKD02S1472539.1	GQ04102_G07	transcriptional corepressor LEUNIG_HOMOLOG-like isoform X1 [Papaver somniferum]	gi|2070782081|ref|XP_042517296.1|	GSBRNA2T00142012001	LIS1 homology motif
transcript10420,1645,f3466Z1645	JZKD02S0174696.1	GQ02811_F21	quinone oxidoreductase-like protein 2 homolog [Solanum pennellii]	gi|2183056396|gb|KAH9310429.1|	Ote100259360061	Polyketide synthase, enoylreductase domain
transcript10421,1645,f6561Z1645	JZKD02S0318836.1	GQ03116_C11	B-cell receptor-associated protein 31-like [Phoenix dactylifera]	gi|2183041584|gb|KAH9296466.1|	NA	B-cell receptor-associated protein 29/31
transcript10422,1645,f9481Z1645	JZKD02S0498183.1	GQ03239_A01	cytochrome P450 86A22-like [Arachis hypogaea]	gi|2049998231|gb|KAG6688571.1|	CCG000365.1	Cytochrome P450
transcript10423,1645,f9865Z1645	JZKD02S0332929.1	GQ03308_G14	sodium/calcium exchanger NCL1 [Selaginella moellendorffii]	gi|2190613074|gb|KAH9537554.1|	Zmw_sc02027.1.g00100.1	Sodium/calcium exchanger membrane region
transcript10424,1645,f12909Z1645	NA	GQ03704_C07	nuclear transcription factor Y subunit C-9-like isoform X1 [Coffea arabica]	gi|2183037492|gb|KAH9293561.1|	MA_33970g0010	Histone-fold
transcript10425,1644,f7834Z1644	JZKD02S0032312.1	GQ03209_J17	calcium sensing receptor, chloroplastic-like [Arachis hypogaea]	gi|2183057035|gb|KAH9311068.1|	NA	Calcium sensing receptor, plant
transcript10426,1644,f21218Z1644	JZKD02S0115382.1	WS02615_C18	phosphoenolpyruvate carboxykinase (ATP)-like [Cucurbita moschata]	gi|2103201506|ref|XP_043711283.1|	NA	Phosphoenolpyruvate carboxykinase, ATP-utilising
transcript10427,1644,f10294Z1644	JZKD02S1604287.1	GQ03315_P04	zinc finger CCCH domain-containing protein 62-like [Solanum tuberosum]	gi|2183051358|gb|KAH9305805.1|	PSME_00010923-RA	NA
transcript10428,1644,f11145Z1644	JZKD02S0209604.1	GQ03702_B07	purple acid phosphatase 3-like [Populus trichocarpa]	gi|2093804845|gb|KAH0455970.1|	GRMZM2G351232_P01	Calcineurin-like phosphoesterase domain, ApaH type
transcript10429,1644,f26582Z1644	JZKD02S1635748.1	GQ03802_A15	1-aminocyclopropane-1-carboxylate oxidase 5-like [Coffea eugenioides]	gi|2183049664|gb|KAH9304111.1|	AA31G00726	Isopenicillin N synthase-like, Fe(2+) 2OG dioxygenase domain
transcript1043,3863,f16722Z3863	JZKD02S1355590.1	GQ04113_H24	protein HIRA-like isoform X1 [Coffea arabica]	gi|2183063729|gb|KAH9317104.1|	GSMUA_Achr1P17680_001	NA
transcript10430,1644,f15601Z1644	JZKD02S0790416.1	GQ04008_G01	sphinganine C4-monooxygenase 1-like [Phoenix dactylifera]	gi|2183040638|gb|KAH9295520.1|	PEQU_09503	NA
transcript10431,1644,f19945Z1644	JZKD02S0279110.1	NA	protein STRICTOSIDINE SYNTHASE-LIKE 5 isoform X3 [Selaginella moellendorffii]	gi|2183029717|gb|KAH9288938.1|	KN538684.1_FGP011	Six-bladed beta-propeller, TolB-like
transcript10432,1644,f24264Z1644	JZKD02S0788235.1	GQ03518_A12	telomere repeat-binding protein 5 isoform X1 [Vigna radiata var. radiata]	gi|2183074787|gb|KAH9327749.1|	Psi008672	NA
transcript10433,1644,f13740Z1644	JZKD02S1278906.1	GQ03803_C06	condensin complex subunit 3-like [Papaver somniferum]	gi|2103252235|ref|XP_043696438.1|	NA	NA
transcript10434,1644,f19762Z1644	JZKD02S0651830.1	GQ04002_G10	O-acyltransferase WSD1 [Selaginella moellendorffii]	gi|2183038843|gb|KAH9294189.1|	NA	O-acyltransferase WSD1, C-terminal
transcript10435,1643,f27642Z1643	JZKD02S1626186.1	GQ027113_A08	aspartic proteinase PCS1-like [Coffea arabica]	gi|2183062483|gb|KAH9315995.1|	Aco017242.1	Xylanase inhibitor, C-terminal
transcript10436,1643,f19828Z1643	NA	NA	leucine-rich repeat extensin-like protein 4 [Cucurbita pepo subsp. pepo]	gi|2192313046|gb|KAH9760986.1|	KN538949.1_FGP013	NA
transcript10437,1643,f18232Z1643	JZKD02S1403297.1	NA	---NA---	gi|2183060674|gb|KAH9314186.1|	NA	NA
transcript10438,1643,f1904Z1643	JZKD02S1489523.1	GQ0201_I05	nucleotide-sugar uncharacterized transporter 3-like isoform X1 [Coffea arabica]	gi|2183028729|gb|KAH9287950.1|	NA	Sugar phosphate transporter domain
transcript10439,1643,f7509Z1643	JZKD02S0228790.1	GQ03205_D16	short-chain dehydrogenase TIC 32, chloroplastic-like isoform X1 [Abrus precatorius]	gi|2130280610|gb|KAH7515092.1|	TRIUR3_22095-P1	Short-chain dehydrogenase/reductase SDR
transcript1044,3862,f11072Z3862	JZKD02S1241721.1	GQ03406_P02	tRNase Z TRZ3, mitochondrial-like [Papaver somniferum]	gi|2183046946|gb|KAH9301436.1|	Sopen10g030300.1	tRNase Z endonuclease
transcript10440,1643,f13254Z1643	JZKD02S0652493.1	GQ03711_J20	DNA-directed RNA polymerase III subunit RPC6 [Ricinus communis]	gi|2183050514|gb|KAH9304961.1|	NA	NA
transcript10441,1643,f19420Z1643	JZKD02S0669699.1	NA	spermine synthase [Populus trichocarpa]	gi|2168500925|gb|KAH8492110.1|	NA	Spermidine synthase, tetramerisation domain
transcript10442,1643,f6789Z1643	JZKD02S0889047.1	GQ03119_N06	nuclear pore complex protein NUP35-like isoform X1 [Arachis hypogaea]	gi|2183046733|gb|KAH9301223.1|	NA	RNA-recognition motif (RRM) Nup35-type domain
transcript10443,1643,f4152Z1643	JZKD02S1613098.1	GQ02820_P01	microtubule-associated protein RP/EB family member 1A isoform X1 [Citrus clementina]	gi|2183075831|gb|KAH9328762.1|	PSME_00033358-RA	Calponin homology domain
transcript10444,1643,f18081Z1643	JZKD02S1397065.1	GQ02829_H23	---NA---	NA	NA	NA
transcript10445,1643,f11384Z1643	JZKD02S0390611.1	GQ03501_J16	ubiquitin-like domain-containing CTD phosphatase [Citrus sinensis]	gi|2103201662|ref|XP_043711362.1|	NA	NA
transcript10446,1643,f17651Z1643	JZKD02S0410271.1	NA	subtilisin-like protease SBT2.4 [Coffea arabica]	gi|2070798885|ref|XP_042477939.1|	Ote100132910021	NA
transcript10447,1642,f12824Z1642	JZKD02S0702318.1	GQ03701_M18	peroxidase 12 [Populus trichocarpa]	gi|2183053989|gb|KAH9308024.1|	EPS67213.1	NA
transcript10448,1642,f34190Z1642	JZKD02S1612796.1	NA	chloride channel protein CLC-c-like [Papaver somniferum]	gi|2183065153|gb|KAH9318528.1|	NA	NA
transcript10449,1642,f9668Z1642	JZKD02S0390722.1	GQ03303_A17	probable serine/threonine-protein kinase PBL28 isoform X1 [Glycine max]	gi|2183049804|gb|KAH9304251.1|	FANhyb_rscf00000217.1.g00006.1	NA
transcript1045,3861,f9395Z3861	JZKD02S1106728.1	GQ03237_I20	calcium-transporting ATPase, endoplasmic reticulum-type [Solanum tuberosum]	gi|2088679235|gb|KAG9452650.1|	Lus10040166	Cation-transporting P-type ATPase, N-terminal
transcript10450,1642,f1887Z1642	JZKD02S0497804.1	GQ0201_A12	uncharacterized protein LOC112296062 isoform X1 [Physcomitrella patens]	gi|2183061827|gb|KAH9315339.1|	NA	NA
transcript10451,1642,f15297Z1642	JZKD02S1634853.1	GQ04004_M04	replication factor C subunit 2 isoform X1 [Coffea arabica]	gi|2190638096|gb|KAH9554091.1|	PSME_00045329-RA	NA
transcript10452,1642,f10551Z1642	NA	GQ03320_P21	3-ketoacyl-CoA thiolase 2, peroxisomal [Selaginella moellendorffii]	gi|2183060312|gb|KAH9313824.1|	NA	Thiolase
transcript10453,1642,f6387Z1642	JZKD02S1638032.1	GQ03113_F02	aldehyde dehydrogenase family 3 member F1-like [Quercus suber]	gi|2118853170|ref|XP_044508746.1|	MDP0000606021	NA
transcript10454,1642,f20547Z1642	JZKD02S0064821.1	WS00744_A21	GDSL esterase/lipase 6 [Selaginella moellendorffii]	gi|2183044248|gb|KAH9298876.1|	KN538722.1_FGP037	GDSL lipase/esterase
transcript10455,1641,f9174Z1641	JZKD02S0223890.1	GQ03233_H03	UDP-glycosyltransferase 74G1-like [Rosa chinensis]	gi|1995800408|gb|QSH48338.1|	Tp57577_TGAC_v2_mRNA33215	UDP-glucuronosyl/UDP-glucosyltransferase
transcript10456,1641,f18577Z1641	JZKD02S0901097.1	GQ03514_I06	---NA---	NA	NA	NA
transcript10457,1641,f18453Z1641	JZKD02S1597225.1	GQ03715_P04	splicing factor U2af small subunit B-like [Vigna radiata var. radiata]	gi|2183068874|gb|KAH9321888.1|	KN540218.1_FGP001	NA
transcript10458,1641,f31440Z1641	JZKD02S1639061.1	NA	protein SCARECROW [Selaginella moellendorffii]	gi|2183054970|gb|KAH9309005.1|	MA_140003g0010	NA
transcript10459,1641,f3042Z1641	JZKD02S0899430.1	GQ02805_G21	uncharacterized protein LOC112523138 [Cynara cardunculus var. scolymus]	gi|2183064193|gb|KAH9317568.1|	OPUNC01G00170.1	NA
transcript1046,3861,f7955Z3861	JZKD02S0407301.1	GQ03211_C23	receptor protein-tyrosine kinase CEPR2-like [Phoenix dactylifera]	gi|2183077589|gb|KAH9330520.1|	XP_015897327.1	Protein kinase domain
transcript10460,1641,f25036Z1641	JZKD02S0134861.1	GQ0165_H24	TMV resistance protein N-like [Rosa chinensis]	gi|2183029799|gb|KAH9289020.1|	Medtr6g015455.1	Apoptotic protease-activating factors, helical domain
transcript10461,1641,f6871Z1641	JZKD02S0506750.1	GQ03121_G08	subtilisin-like protease SBT1.7 [Olea europaea var. sylvestris]	NA	NA	NA
transcript10462,1641,f1308Z1641	JZKD02S0531418.1	GQ0167_O21	arogenate dehydratase/prephenate dehydratase 6, chloroplastic-like [Papaver somniferum]	gi|2103229010|ref|XP_043724756.1|	NA	Prephenate dehydratase
transcript10463,1641,f9073Z1641	JZKD02S0844839.1	GQ03231_K12	dihydroflavonol 4-reductase-like [Durio zibethinus]	gi|2103201355|ref|XP_043711207.1|	676768160	NAD(P)-binding domain superfamily
transcript10464,1641,f12168Z1641	JZKD02S0244060.1	GQ03602_I20	---NA---	NA	NA	NA
transcript10465,1641,f14416Z1641	JZKD02S1388502.1	GQ03817_G24	ras-related protein Rab11D-like [Physcomitrella patens]	gi|2183050738|gb|KAH9305185.1|	Achn273391	Small GTPase
transcript10466,1640,f15234Z1640	JZKD02S0737860.1	GQ04003_N04	mannose-P-dolichol utilization defect 1 protein homolog 2-like [Papaver somniferum]	gi|2103201424|ref|XP_043711241.1|	Aradu.T8DWL	PQ-loop repeat
transcript10467,1640,f10173Z1640	JZKD02S1113709.1	GQ03313_J06	U1 small nuclear ribonucleoprotein A-like [Cucurbita maxima]	gi|2070794308|ref|XP_042475999.1|	KZV25770.1	RNA recognition motif domain
transcript10468,1640,f5834Z1640	JZKD02S0193063.1	GQ03103_P05	uncharacterized protein LOC112286884 [Physcomitrella patens]	gi|2183075190|gb|KAH9328121.1|	NA	NA
transcript10469,1640,f28095Z1640	JZKD02S0235022.1	WS00746_J01	---NA---	NA	NA	NA
transcript1047,3861,f14167Z3861	JZKD02S1614114.1	WS00725_N19	CRM-domain containing factor CFM3, chloroplastic/mitochondrial [Phoenix dactylifera]	gi|2183074116|gb|KAH9327078.1|	Neem_11905_f_1	RNA-binding, CRM domain
transcript10470,1640,f10340Z1640	JZKD02S1404853.1	GQ0167_E03	probable 2-oxoglutarate-dependent dioxygenase ANS [Selaginella moellendorffii]	gi|2183071716|gb|KAH9324678.1|	676709864	Isopenicillin N synthase-like superfamily
transcript10471,1640,f1845Z1640	NA	GQ02014_K10	monoacylglycerol lipase ABHD6-like [Durio zibethinus]	gi|2183068096|gb|KAH9321110.1|	676752474	NA
transcript10472,1639,f2514Z1639	JZKD02S1088893.1	WS0058_B12	THO complex subunit 4A-like [Physcomitrella patens]	gi|2183067489|gb|KAH9320503.1|	NA	NA
transcript10473,1639,f6812Z1639	JZKD02S0953462.1	GQ03120_D14	uncharacterized protein LOC100790563 [Glycine max]	gi|2183068695|gb|KAH9321709.1|	NA	NA
transcript10474,1639,f15436Z1639	JZKD02S0749872.1	GQ04006_I03	polynucleotide 3'-phosphatase ZDP-like [Coffea arabica]	gi|2183056555|gb|KAH9310588.1|	Achn352311	NA
transcript10475,1639,f4374Z1639	JZKD02S1632075.1	GQ02824_K24	probable pectinesterase 53 [Olea europaea var. sylvestris]	gi|1216236177|ref|XP_021629382.1|	MDP0000320566	NA
transcript10476,1639,f7684Z1639	JZKD02S1302632.1	GQ03207_I05	phosphoglucan, water dikinase, chloroplastic-like [Papaver somniferum]	gi|2183050620|gb|KAH9305067.1|	NA	Carbohydrate binding module family 20
transcript10477,1639,f23373Z1639	JZKD02S1422426.1	GQ02510_L17	---NA---	NA	NA	NA
transcript10478,1638,f13691Z1638	JZKD02S1567561.1	GQ03802_A24	novel plant SNARE 13 [Ricinus communis]	gi|2183073534|gb|KAH9326496.1|	NA	Target SNARE coiled-coil homology domain
transcript10479,1638,f21309Z1638	JZKD02S0765703.1	WS02622_K23	---NA---	NA	NA	NA
transcript1048,3860,f14638Z3860	JZKD02S1181308.1	GQ03904_A20	DNA repair protein RAD4 isoform X2 [Durio zibethinus]	gi|2183062395|gb|KAH9315907.1|	NA	NA
transcript10480,1638,f5413Z1638	JZKD02S0107145.1	GQ03008_L22	transcription factor MYB20 [Glycine max]	gi|2183044985|gb|KAH9299613.1|	MA_33964g0010	SANT/Myb domain
transcript10481,1638,f10262Z1638	JZKD02S0797476.1	GQ03315_E13	mitotic checkpoint protein BUB3.1-like [Phoenix dactylifera]	gi|2183078754|gb|KAH9331685.1|	Tp57577_TGAC_v2_mRNA27151	WD40 repeat
transcript10482,1638,f17741Z1638	JZKD02S0009983.1	GQ04009_D18	protein NDL2-like [Papaver somniferum]	gi|2183047414|gb|KAH9301904.1|	NA	Alpha/Beta hydrolase fold
transcript10483,1638,f12541Z1638	JZKD02S0645336.1	GQ03612_K16	---NA---	gi|2183031967|gb|KAH9291142.1|	NA	NA
transcript10484,1638,f14235Z1638	JZKD02S0747537.1	GQ03813_M03	probable polygalacturonase At1g80170 [Brassica napus]	gi|2067579312|emb|CAG7904278.1|	KFK41460.1	Glycoside hydrolase, family 28
transcript10485,1638,f18983Z1638	NA	GQ0224_J17	ABC transporter I family member 10, chloroplastic isoform X3 [Momordica charantia]	gi|2113112221|gb|KAH1038275.1|	Pp3s32_270V3.1.p	AAA+ ATPase domain
transcript10486,1638,f4159Z1638	JZKD02S1332089.1	GQ02821_A08	peroxisomal (S)-2-hydroxy-acid oxidase GLO4-like [Olea europaea var. sylvestris]	gi|1336379408|gb|POF05672.1|	Cotton_A_18898_BGI-A2_v1.0	Alpha-hydroxy acid dehydrogenase, FMN-dependent
transcript10487,1637,f7179Z1637	JZKD02S0262203.1	GQ03126_M13	protein STRICTOSIDINE SYNTHASE-LIKE 3-like [Arachis hypogaea]	gi|2183069627|gb|KAH9322641.1|	KN538684.1_FGP011	Strictosidine synthase, conserved region
transcript10488,1637,f18418Z1637	JZKD02S1128359.1	NA	F-box/kelch-repeat protein At5g15710-like [Cucurbita moschata]	gi|1954376720|gb|KAG1364322.1|	Pp3c25_9030V3.3.p	NA
transcript10489,1637,f6531Z1637	JZKD02S0458320.1	GQ03115_L04	probable glycosyltransferase At5g03795 [Arachis hypogaea]	gi|1954374419|gb|KAG1362023.1|	OPUNC04G28460.1	NA
transcript1049,3860,f13655Z3860	JZKD02S1622563.1	GQ03801_E13	probable protein phosphatase 2C 50 [Ziziphus jujuba]	gi|2183043195|gb|KAH9297823.1|	Pbr030871.1	NA
transcript10490,1637,f27672Z1637	JZKD02S1459701.1	GQ027123_F04	disease resistance-like protein DSC1 isoform X2 [Citrus clementina]	gi|2183029905|gb|KAH9289126.1|	FANhyb_rscf00000209.1.g00016.1	Leucine-rich repeat domain superfamily
transcript10491,1637,f10946Z1637	JZKD02S1629679.1	GQ03402_N20	CDK-activating kinase assembly factor MAT1 isoform X1 [Medicago truncatula]	gi|2088680999|gb|KAG9454414.1|	NA	NA
transcript10492,1637,f26089Z1637	JZKD02S1498730.1	GQ04009_B16	putative pentatricopeptide repeat-containing protein At3g23330 [Phoenix dactylifera]	gi|2183028588|gb|KAH9287809.1|	676773852	DYW domain
transcript10493,1637,f1299Z1637	JZKD02S0321529.1	GQ0167_L07	---NA---	NA	NA	NA
transcript10494,1637,f8755Z1637	JZKD02S0652475.1	GQ03224_O19	UMP-CMP kinase 3-like isoform X2 [Cynara cardunculus var. scolymus]	gi|2183049771|gb|KAH9304218.1|	NA	NA
transcript10495,1636,f29910Z1636	JZKD02S1366595.1	GQ04104_G21	protein EDS1L-like [Arachis hypogaea]	gi|2183075657|gb|KAH9328588.1|	KFK34490.1	EDS1, EP domain
transcript10496,1636,f24310Z1636	JZKD02S0215096.1	GQ04101_N23	amino acid permease 3 isoform X1 [Selaginella moellendorffii]	gi|2183046590|gb|KAH9301080.1|	Sp_073850_ixmz.t1	Amino acid transporter, transmembrane domain
transcript10497,1636,f21044Z1636	JZKD02S0296906.1	WS00834_N04	glutamate receptor 3.6-like [Ziziphus jujuba]	gi|2183063685|gb|KAH9317060.1|	XP_013628248.1	Ionotropic glutamate receptor
transcript10498,1636,f830Z1636	JZKD02S0762553.1	GQ01301_D23	ethylene-responsive transcription factor RAP2-1-like [Arachis hypogaea]	gi|1732681411|ref|XP_030540104.1|	Pgl010469	NA
transcript10499,1636,f13955Z1636	JZKD02S0479418.1	GQ03807_M11	glyceraldehyde-3-phosphate dehydrogenase B, chloroplastic [Arachis hypogaea]	gi|2060336897|ref|XP_042065970.1|	MDP0000275412	Glyceraldehyde 3-phosphate dehydrogenase, NAD(P) binding domain
transcript105,6754,f6651Z6754	JZKD02S0368913.1	GQ03117_G02	callose synthase 12-like [Arachis hypogaea]	gi|1954359231|gb|KAG1346783.1|	NA	Glycosyl transferase, family 48
transcript1050,3859,f12295Z3859	JZKD02S1477282.1	GQ03605_P08	protein NRDE2 homolog [Papaver somniferum]	gi|2183062972|gb|KAH9316484.1|	NA	NA
transcript10500,1636,f20983Z1636	JZKD02S1637439.1	WS00829_L14	protein trichome birefringence-like 36 [Coffea eugenioides]	gi|2183063819|gb|KAH9317194.1|	676766192	Trichome birefringence-like, N-terminal domain
transcript10501,1636,f16545Z1636	JZKD02S0871081.1	GQ04109_K10	glycerate dehydrogenase [Phoenix dactylifera]	gi|2183054377|gb|KAH9308412.1|	Aradu.T9TSZ	D-isomer specific 2-hydroxyacid dehydrogenase, catalytic domain
transcript10502,1636,f19611Z1636	JZKD02S1336922.1	NA	calcium-transporting ATPase 8, plasma membrane-type-like [Physcomitrella patens]	gi|2129392424|gb|KAH7430909.1|	Sp_057020_iign.t1	Cation-transporting P-type ATPase, C-terminal
transcript10503,1636,f10533Z1636	JZKD02S1634479.1	GQ03320_K16	INO80 complex subunit B-like isoform X1 [Cucurbita maxima]	gi|2183038687|gb|KAH9294103.1|	Achn023891	INO80 complex subunit B-like conserved region
transcript10504,1636,f3630Z1636	JZKD02S0764892.1	GQ02813_M18	syntaxin-22 [Populus trichocarpa]	gi|2183069362|gb|KAH9322376.1|	GSBRNA2T00026537001	Target SNARE coiled-coil homology domain
transcript10505,1636,f31977Z1636	JZKD02S1213207.1	GQ04008_F12	O-acyltransferase WSD1 [Populus trichocarpa]	gi|2183054052|gb|KAH9308087.1|	NA	NA
transcript10506,1636,f30294Z1636	JZKD02S1066874.1	GQ02806_G09	subtilisin-like protease SBT2.2 [Glycine max]	gi|2183061992|gb|KAH9315504.1|	mrna20108.1-v1.0-hybrid	Peptidase S8 propeptide/proteinase inhibitor I9
transcript10507,1635,f17449Z1635	JZKD02S1598783.1	NA	replication factor C subunit 3-like isoform X1 [Durio zibethinus]	gi|2113139601|gb|KAH1065224.1|	Sopen01g032700.1	NA
transcript10508,1635,f21720Z1635	JZKD02S0485664.1	WS03221_E05	O-fucosyltransferase 35-like [Physcomitrella patens]	gi|2183046818|gb|KAH9301308.1|	Dca5233.1	NA
transcript10509,1635,f12882Z1635	JZKD02S1215777.1	GQ03703_J05	PREDICTED: uncharacterized protein At1g32220, chloroplastic, partial [Oryza brachyantha]	gi|2183068485|gb|KAH9321499.1|	Medtr6g005650.1	NAD(P)-binding domain
transcript1051,3859,f19238Z3859	JZKD02S0628534.1	NA	HECT-domain-containing protein [Coccomyxa subellipsoidea C-169]	gi|2183060549|gb|KAH9314061.1|	KN538788.1_FGP023	Regulator of chromosome condensation, RCC1
transcript10510,1635,f5974Z1635	JZKD02S0113920.1	GQ03106_A22	histone deacetylase HDT1-like [Cucurbita moschata]	gi|2183065380|gb|KAH9318755.1|	Pgl004534	Nucleoplasmin-like domain
transcript10511,1635,f25337Z1635	JZKD02S1047744.1	NA	pentatricopeptide repeat-containing protein At4g02750 [Zea mays]	gi|2183069516|gb|KAH9322530.1|	676773852	NA
transcript10512,1635,f1309Z1635	JZKD02S1352916.1	GQ0167_P07	arogenate dehydratase/prephenate dehydratase 2, chloroplastic [Ricinus communis]	gi|2070777308|ref|XP_042515209.1|	NA	Prephenate dehydratase
transcript10513,1635,f9778Z1635	JZKD02S1615031.1	GQ03304_K21	replication factor C subunit 3-like [Cicer arietinum]	gi|2183061955|gb|KAH9315467.1|	MDP0000533379	NA
transcript10514,1634,f17209Z1634	JZKD02S1605472.1	GQ03714_K21	probable disease resistance protein At4g33300 [Durio zibethinus]	gi|2183043331|gb|KAH9297959.1|	MDP0000281804	Apoptotic protease-activating factors, helical domain
transcript10515,1634,f15746Z1634	JZKD02S0528656.1	GQ04010_F24	beta-glucosidase 44 [Glycine max]	gi|2183035334|gb|KAH9292850.1|	Jcr4S00282.90	Glycoside hydrolase family 1
transcript10516,1634,f31114Z1634	JZKD02S0876750.1	NA	ultraviolet-B receptor UVR8-like [Ziziphus jujuba]	gi|2183069484|gb|KAH9322498.1|	Tp57577_TGAC_v2_mRNA10528	NA
transcript10517,1634,f2260Z1634	JZKD02S0698837.1	GQ0208_A03	gibberellin receptor GID1C [Selaginella moellendorffii]	gi|2183048245|gb|KAH9302735.1|	ORUFI11G02320.1	Alpha/Beta hydrolase fold
transcript10518,1634,f6568Z1634	JZKD02S0384237.1	GQ03116_D16	(R,S)-reticuline 7-O-methyltransferase-like [Citrus sinensis]	gi|2183066330|gb|KAH9319705.1|	NA	Plant methyltransferase dimerisation
transcript10519,1634,f17568Z1634	JZKD02S0011779.1	GQ03710_E18	alpha-amylase type B isozyme-like isoform X2 [Physcomitrella patens]	gi|2183039206|gb|KAH9294391.1|	Zmw_sc00816.1.g00110.1	Alpha amylase
transcript1052,3859,f20722Z3859	JZKD02S1632060.1	GQ03412_P19	uncharacterized protein LOC103716994 [Phoenix dactylifera]	gi|2183073124|gb|KAH9326086.1|	NA	Zinc finger, RING/FYVE/PHD-type
transcript10520,1634,f29551Z1634	JZKD02S1127380.1	GQ03313_D08	---NA---	NA	NA	NA
transcript10521,1634,f13490Z1634	JZKD02S1317094.1	GQ03717_A15	peroxidase 12-like [Papaver somniferum]	gi|2183043180|gb|KAH9297808.1|	EPS67213.1	Haem peroxidase
transcript10522,1633,f7750Z1633	JZKD02S1632480.1	GQ03208_F11	protein DJ-1 homolog B-like [Papaver somniferum]	gi|2183055266|gb|KAH9309301.1|	TRAES3BF011300020CFD_t1	Protein/nucleic acid deglycase DJ-1
transcript10523,1633,f7619Z1633	NA	GQ03206_L03	protein THYLAKOID FORMATION1, chloroplastic-like [Arachis hypogaea]	gi|2154424659|gb|KAH7860174.1|	NA	NA
transcript10524,1633,f26136Z1633	JZKD02S0084557.1	GQ0203_A02	TMV resistance protein N-like [Durio zibethinus]	gi|2183029967|gb|KAH9289188.1|	Potri.T074200.1	AAA+ ATPase domain
transcript10525,1633,f3884Z1633	JZKD02S1594579.1	GQ02817_L24	uncharacterized protein LOC17894258 [Capsella rubella]	gi|2228582584|dbj|GKV40144.1|	NA	NA
transcript10526,1633,f20022Z1633	JZKD02S0848241.1	WS02620_M23	cell division cycle 20.2, cofactor of APC complex-like [Durio zibethinus]	gi|2183041146|gb|KAH9296028.1|	Zjn_sc00023.1.g02100.1.am.mk	NA
transcript10527,1633,f21495Z1633	NA	WS0269_M23	uncharacterized protein LOC112280071 [Physcomitrella patens]	gi|2190631517|gb|KAH9547516.1|	XP_010091874.1	NA
transcript10528,1633,f11691Z1633	NA	GQ03510_A01	---NA---	gi|2183070533|gb|KAH9323547.1|	NA	NA
transcript10529,1633,f22750Z1633	JZKD02S0612217.1	GQ00411_K20	caffeic acid 3-O-methyltransferase [Durio zibethinus]	gi|2183064136|gb|KAH9317511.1|	orange1.1g044941m	Plant methyltransferase dimerisation
transcript1053,3859,f7046Z3859	JZKD02S1165629.1	GQ03124_G11	protein GRAVITROPIC IN THE LIGHT 1-like [Arachis hypogaea]	gi|2183060158|gb|KAH9313670.1|	NA	Domain of unknown function DUF641, plant
transcript10530,1633,f2152Z1633	JZKD02S0159461.1	GQ0206_A22	LRR receptor-like serine/threonine-protein kinase FLS2 [Quercus suber]	gi|1216259648|ref|XP_021613813.1|	NA	Leucine-rich repeat
transcript10531,1633,f5281Z1633	JZKD02S0804737.1	GQ03005_C07	phosphoglycolate phosphatase 1B, chloroplastic-like [Arachis hypogaea]	gi|1732682666|ref|XP_030540774.1|	PK12308.1	2-phosphoglycolate phosphatase, eukaryotic
transcript10532,1633,f3516Z1633	JZKD02S0393582.1	GQ02812_A08	transcription termination factor MTERF4, chloroplastic-like [Phoenix dactylifera]	gi|2183054156|gb|KAH9308191.1|	GSBRNA2T00107075001	Transcription termination factor, mitochondrial/chloroplastic
transcript10533,1633,f31128Z1633	JZKD02S0901854.1	NA	uncharacterized protein LOC113701367 isoform X2 [Coffea arabica]	gi|2183047398|gb|KAH9301888.1|	Sopen02g025910.1	NA
transcript10534,1633,f2781Z1633	JZKD02S0085401.1	GQ02801_B15	early nodulin-20-like [Arachis hypogaea]	gi|2098504945|emb|CAA6659706.1|	NA	NA
transcript10535,1633,f5597Z1633	JZKD02S0574804.1	GQ03013_K11	26S proteasome non-ATPase regulatory subunit 7 homolog A [Arachis hypogaea]	gi|2183072668|gb|KAH9325630.1|	Sp_145720_ajod.t1	JAB1/MPN/MOV34 metalloenzyme domain
transcript10536,1632,f2219Z1632	NA	GQ0207_G20	putative hydrolase C777.06c isoform X1 [Populus trichocarpa]	gi|2130322675|gb|KAH7565488.1|	NA	NA
transcript10537,1632,f14047Z1632	JZKD02S0228469.1	GQ03809_N18	beta-amyrin 28-oxidase-like [Quercus suber]	gi|75319883|sp|Q50EK0.1|C16B2_PICSI	Zpz_sc03671.1.g00030.1.am.mk	Cytochrome P450
transcript10538,1632,f7113Z1632	JZKD02S0506611.1	GQ04110_A24	caffeoylshikimate esterase-like isoform X2 [Phoenix dactylifera]	gi|2183038488|gb|KAH9294009.1|	PSME_00041800-RA	Alpha/beta hydrolase fold-1
transcript10539,1632,f13063Z1632	JZKD02S1643134.1	GQ03707_I15	ribosomal RNA-processing protein 7 homolog A [Glycine max]	gi|2113176894|gb|KAH1101982.1|	NA	Ribosomal RNA-processing protein 7, C-terminal domain
transcript1054,3857,f16069Z3857	JZKD02S0255960.1	GQ04102_H11	serine/threonine-protein kinase BLUS1 isoform X1 [Citrus sinensis]	gi|2088679200|gb|KAG9452615.1|	PH01001215G0380	Protein kinase domain
transcript10540,1632,f429Z1632	JZKD02S1353041.1	GQ0046_J12	PHD finger protein ALFIN-LIKE 2-like [Papaver somniferum]	gi|2183057618|gb|KAH9311651.1|	CCG023946.1	Zinc finger, PHD-type
transcript10541,1632,f10068Z1632	JZKD02S0530519.1	GQ03312_A14	ADP-ribosylation factor GTPase-activating protein AGD3-like isoform X1 [Coffea eugenioides]	gi|2168521816|gb|KAH8512992.1|	Kalax.0041s0137.2.p	NA
transcript10542,1632,f19520Z1632	JZKD02S0653007.1	GQ03108_M23	pentatricopeptide repeat-containing protein At1g76280 isoform X1 [Populus trichocarpa]	gi|2183042720|gb|KAH9297348.1|	NA	NA
transcript10543,1632,f36430Z1632	JZKD02S0218328.1	GQ04001_I04	cyclin-dependent kinase F-4 isoform X1 [Solanum lycopersicum]	gi|2183075617|gb|KAH9328548.1|	DCAR_023529	Protein kinase domain
transcript10544,1632,f26770Z1632	JZKD02S0191340.1	NA	pentatricopeptide repeat-containing protein At1g06270 [Brassica napus]	gi|2065829026|gb|KAG7596040.1|	Jcr4S01220.50	NA
transcript10545,1632,f4033Z1632	NA	GQ02819_H24	uncharacterized protein LOC112294829 [Physcomitrella patens]	gi|2180131097|gb|KAH8954701.1|	NA	NA
transcript10546,1632,f12962Z1632	JZKD02S0043125.1	GQ03705_F14	---NA---	NA	NA	NA
transcript10547,1632,f13582Z1632	JZKD02S1614841.1	GQ03718_M18	APO protein 4, mitochondrial [Durio zibethinus]	gi|2183078667|gb|KAH9331598.1|	NA	APO domain
transcript10548,1632,f13532Z1632	JZKD02S0946677.1	GQ03717_P12	transmembrane protein 45A-like [Cicer arietinum]	gi|2183068083|gb|KAH9321097.1|	NA	NA
transcript10549,1632,f18514Z1632	JZKD02S0557677.1	NA	---NA---	NA	NA	NA
transcript1055,3855,f15169Z3855	JZKD02S0754935.1	GQ04003_A18	protein KINESIN LIGHT CHAIN-RELATED 3-like [Coffea arabica]	gi|2183030131|gb|KAH9289352.1|	Achn202071	Tetratricopeptide-like helical domain superfamily
transcript10550,1631,f13607Z1631	JZKD02S1643214.1	GQ03719_D16	GATA transcription factor 6-like [Brassica napus]	gi|2239631043|gb|KAI3519192.1|	MA_103421g0030	Zinc finger, GATA-type
transcript10551,1631,f11208Z1631	JZKD02S1634719.1	GQ03413_N22	F-box/WD-40 repeat-containing protein At3g52030-like [Papaver somniferum]	gi|2103231723|ref|XP_043726230.1|	NA	NA
transcript10552,1631,f7065Z1631	JZKD02S0073559.1	GQ03124_M15	uncharacterized protein LOC103715186 isoform X1 [Phoenix dactylifera]	gi|2183058900|gb|KAH9312933.1|	NA	NA
transcript10553,1631,f18227Z1631	JZKD02S0011190.1	NA	uncharacterized protein At5g43822-like isoform X1 [Quercus suber]	gi|2183029372|gb|KAH9288593.1|	NA	NA
transcript10554,1631,f16407Z1631	JZKD02S0287847.1	GQ04107_J06	signal recognition particle receptor subunit beta-like [Rosa chinensis]	gi|2183060066|gb|KAH9313578.1|	676738184	Signal recognition particle receptor, beta subunit
transcript10555,1631,f18233Z1631	JZKD02S1403297.1	NA	---NA---	gi|2183060674|gb|KAH9314186.1|	NA	NA
transcript10556,1630,f27274Z1630	JZKD02S1446127.1	GQ03106_C19	thioredoxin F2, chloroplastic [Selaginella moellendorffii]	gi|2118898756|ref|XP_044479285.1|	NA	NA
transcript10557,1630,f3206Z1630	JZKD02S1592113.1	GQ02807_L15	probable glycosyltransferase At5g03795 isoform X1 [Ziziphus jujuba]	gi|2183069991|gb|KAH9323005.1|	ORUFI04G32600.3	Exostosin, GT47 domain
transcript10558,1630,f29698Z1630	JZKD02S1357381.1	NA	---NA---	NA	NA	NA
transcript10559,1630,f9460Z1630	JZKD02S1389807.1	GQ03238_J24	---NA---	gi|2183062112|gb|KAH9315624.1|	NA	NA
transcript1056,3855,f17053Z3855	JZKD02S1594797.1	WS0073_H20	uncharacterized protein LOC102616958 isoform X1 [Citrus sinensis]	gi|2183043043|gb|KAH9297671.1|	NA	NA
transcript10560,1630,f8495Z1630	JZKD02S0284996.1	GQ03219_P13	---NA---	NA	NA	NA
transcript10561,1630,f11749Z1630	JZKD02S0107924.1	GQ03718_P22	uncharacterized methyltransferase At2g41040, chloroplastic isoform X1 [Quercus suber]	gi|2183056664|gb|KAH9310697.1|	EMT07919	Methyltransferase type 11
transcript10562,1630,f1337Z1630	JZKD02S0476930.1	GQ0168_L16	signal peptide peptidase-like 1 [Coffea arabica]	gi|1954373717|gb|KAG1361322.1|	Jcr4S00100.10	Presenilin/signal peptide peptidase
transcript10563,1630,f1804Z1630	JZKD02S1006166.1	GQ02012_K06	uncharacterized acetyltransferase At3g50280-like [Papaver somniferum]	gi|2183071665|gb|KAH9324627.1|	MDP0000294614	NA
transcript10564,4712,f23485Z1629k182a0.00m2611_f28716z1464k213a0m2520_f25349z1619	JZKD02S1626662.1	GQ03001_F15	---NA---	NA	NA	NA
transcript10565,1629,f2976Z1629	JZKD02S1513211.1	GQ02804_G20	bifunctional adenosine 5'-phosphosulfate phosphorylase/adenylylsulfatase HINT4 isoform X1 [Citrus sinensis]	gi|2228584623|dbj|GKV38055.1|	NA	NA
transcript10566,1629,f1850Z1629	JZKD02S1492726.1	GQ02015_A09	uncharacterized protein LOC101508765 [Cicer arietinum]	gi|2113119448|gb|KAH1045363.1|	NA	Autophagy-related protein 27
transcript10567,1629,f5775Z1629	JZKD02S1038819.1	GQ03102_P19	chaperone protein dnaJ 10-like [Phoenix dactylifera]	gi|2136701150|gb|KAH7682818.1|	KN540176.1_FGP005	NA
transcript10568,1629,f17696Z1629	JZKD02S0496514.1	NA	serine/arginine-rich splicing factor RSZ21-like isoform X1 [Arachis hypogaea]	gi|2168489483|gb|KAH8480675.1|	Rsa1.0_03642.1_g00002.1	RNA recognition motif domain
transcript10569,1629,f18614Z1629	JZKD02S1387336.1	NA	monoacylglycerol lipase ABHD6 [Glycine max]	gi|2183068095|gb|KAH9321109.1|	676752474	Alpha/Beta hydrolase fold
transcript1057,3855,f9453Z3855	JZKD02S1286570.1	GQ03238_H24	guanylate-binding protein 3-like [Coffea arabica]	gi|2102768955|ref|XP_043701021.1|	KHN18941.1	NA
transcript10570,1629,f20342Z1629	JZKD02S0889982.1	WS00729_N07	metallophosphoesterase 1-like isoform X1 [Arachis hypogaea]	gi|2070772974|ref|XP_042513234.1|	NA	Metallo-dependent phosphatase-like
transcript10571,1629,f12794Z1629	JZKD02S0626533.1	GQ03701_B20	AAA-ATPase ASD, mitochondrial-like [Citrus sinensis]	gi|2183064303|gb|KAH9317678.1|	Zmw_sc02343.1.g00060.1	AAA+ ATPase domain
transcript10572,1629,f3198Z1629	NA	GQ02807_J23	DNA ligase 1-like [Papaver somniferum]	gi|2183051022|gb|KAH9305469.1|	NA	NA
transcript10573,1628,f27439Z1628	JZKD02S1649667.1	NA	CBL-interacting serine/threonine-protein kinase 1-like [Papaver somniferum]	gi|2183071086|gb|KAH9324048.1|	Lus10043264	NAF domain
transcript10574,1628,f4395Z1628	JZKD02S1022287.1	GQ02824_O14	double-stranded RNA-binding protein 3-like [Olea europaea var. sylvestris]	gi|2183047053|gb|KAH9301543.1|	CCG012156.1	Double-stranded RNA-binding domain
transcript10575,1628,f18397Z1628	JZKD02S1631056.1	GQ03120_C09	phosphatidylinositol 3,4,5-trisphosphate 3-phosphatase and protein-tyrosine-phosphatase PTEN1 [Selaginella moellendorffii]	gi|2183043539|gb|KAH9298167.1|	NA	Protein-tyrosine phosphatase-like
transcript10576,1628,f12498Z1628	JZKD02S0371285.1	GQ03611_D06	microtubule-associated protein RP/EB family member 1C [Morus notabilis]	gi|2183064897|gb|KAH9318272.1|	PSME_00033358-RA	Calponin homology domain
transcript10577,1628,f7212Z1628	JZKD02S1636602.1	GQ03201_E10	eukaryotic translation initiation factor 3 subunit K [Populus trichocarpa]	gi|2183051096|gb|KAH9305543.1|	NA	NA
transcript10578,1628,f4558Z1628	JZKD02S1499544.1	GQ02828_J22	DNA polymerase I A, chloroplastic/mitochondrial [Glycine max]	gi|2183028974|gb|KAH9288195.1|	NA	DNA polymerase A
transcript10579,1628,f9056Z1628	JZKD02S0296460.1	GQ03231_C15	pentatricopeptide repeat-containing protein At4g38150 [Solanum lycopersicum]	gi|2238982426|gb|KAI3454240.1|	NA	Tetratricopeptide-like helical domain superfamily
transcript1058,3853,f11002Z3853	JZKD02S1149244.1	GQ03404_N04	dynamin-2A-like [Durio zibethinus]	gi|2183077618|gb|KAH9330549.1|	NA	Dynamin GTPase effector
transcript10580,1628,f21652Z1628	JZKD02S0437804.1	WS03217_I08	thioredoxin-like fold domain-containing protein MRL7, chloroplastic [Solanum lycopersicum]	gi|2238977990|gb|KAI3449804.1|	NA	NA
transcript10581,1628,f15498Z1628	JZKD02S1360556.1	GQ04007_D07	cinnamoyl-CoA reductase 1-like [Arachis hypogaea]	gi|2183055285|gb|KAH9309320.1|	MDP0000265073	NAD-dependent epimerase/dehydratase
transcript10582,1627,f24287Z1627	NA	GQ03104_N16	ERI1 exoribonuclease 2-like [Papaver somniferum]	gi|2183040462|gb|KAH9295344.1|	NA	Exonuclease, RNase T/DNA polymerase III
transcript10583,1627,f3673Z1627	NA	GQ02814_I08	sm-like protein LSM2 [Coffea arabica]	gi|2190614672|gb|KAH9539151.1|	NA	LSM domain, eukaryotic/archaea-type
transcript10584,1627,f12346Z1627	JZKD02S0141729.1	GQ03607_C14	phytochrome-interacting ankyrin-repeat protein 2-like isoform X1 [Physcomitrella patens]	gi|2183067629|gb|KAH9320643.1|	NA	Ankyrin repeat
transcript10585,1627,f9848Z1627	NA	GQ03308_C08	tetratricopeptide repeat protein 1-like [Durio zibethinus]	gi|2183055083|gb|KAH9309118.1|	NA	Tetratricopeptide repeat
transcript10586,1627,f22013Z1627	JZKD02S0776681.1	WS0346_D07	---NA---	gi|2183062039|gb|KAH9315551.1|	MA_133946g0010	NA
transcript10587,1627,f11351Z1627	JZKD02S1613793.1	GQ03419_K05	ubiquinol oxidase 4, chloroplastic/chromoplastic [Erythranthe guttata]	gi|2183057818|gb|KAH9311851.1|	NA	NA
transcript10588,1627,f3552Z1627	JZKD02S0697813.1	GQ02812_J15	enoyl-[acyl-carrier-protein] reductase, mitochondrial isoform X2 [Eutrema salsugineum]	gi|2070764060|ref|XP_042510130.1|	Ote100259360061	Polyketide synthase, enoylreductase domain
transcript10589,1627,f14793Z1627	JZKD02S1172415.1	GQ03909_L13	uncharacterized protein LOC106762821 isoform X4 [Vigna radiata var. radiata]	gi|2183042261|gb|KAH9296889.1|	NA	NA
transcript1059,3853,f8154Z3853	JZKD02S0801470.1	GQ03213_J05	protein argonaute 10 [Quercus suber]	gi|2183043450|gb|KAH9298078.1|	GSMUA_Achr6P04510_001	NA
transcript10590,1627,f7962Z1627	JZKD02S1407813.1	GQ03211_D22	E3 ubiquitin-protein ligase Topors [Populus trichocarpa]	gi|2183063188|gb|KAH9316700.1|	NA	Zinc finger, RING-type
transcript10591,1627,f20835Z1627	JZKD02S0980278.1	WS00815_N13	---NA---	NA	NA	NA
transcript10592,1626,f23947Z1626	JZKD02S0560819.1	NA	---NA---	NA	NA	NA
transcript10593,1626,f14959Z1626	JZKD02S0374089.1	GQ03917_E02	syntaxin-22-like [Phoenix dactylifera]	gi|2183069362|gb|KAH9322376.1|	GSBRNA2T00026537001	Target SNARE coiled-coil homology domain
transcript10594,1626,f21135Z1626	JZKD02S0166913.1	GQ03117_N09	cytochrome P450 709B2-like [Phoenix dactylifera]	gi|2183066266|gb|KAH9319641.1|	Bradi2g44117.7.p	Cytochrome P450
transcript10595,1626,f8507Z1626	JZKD02S0292608.1	GQ03220_D09	uncharacterized LOC100780403 precursor [Glycine max]	gi|2183066250|gb|KAH9319625.1|	NA	NA
transcript10596,1626,f23992Z1626	JZKD02S1083002.1	NA	protein MICRORCHIDIA 2-like [Papaver somniferum]	gi|2183053945|gb|KAH9307980.1|	NA	MICRORCHIDIA ATPase family
transcript10597,1626,f28153Z1626	JZKD02S1607366.1	NA	purple acid phosphatase 3-like [Populus trichocarpa]	gi|2168496288|gb|KAH8487476.1|	GRMZM2G351232_P01	Calcineurin-like phosphoesterase domain, ApaH type
transcript10598,1626,f4883Z1626	JZKD02S0509883.1	GQ02903_P22	transcription factor MAMYB-like [Coffea arabica]	gi|2093810226|gb|KAH0461336.1|	Pgl005053	NA
transcript10599,1626,f28207Z1626	JZKD02S1644030.1	GQ03405_C23	jacalin-related lectin 3 [Ricinus communis]	gi|1954359924|gb|KAG1347476.1|	Traes_4DL_D0F3E9568.2	Jacalin-like lectin domain
transcript106,6670,f4850Z6670	JZKD02S1112260.1	GQ02903_E13	lysine-specific demethylase JMJ706-like [Arachis hypogaea]	gi|2183047117|gb|KAH9301607.1|	Phvul.003G207700.1	JmjC domain
transcript1060,3851,f9414Z3851	JZKD02S0172249.1	GQ03237_M14	pre-mRNA-processing factor 39-like isoform X1 [Durio zibethinus]	gi|2103187048|ref|XP_043703821.1|	DCAR_004701	HAT (Half-A-TPR) repeat
transcript10600,1626,f23849Z1626	JZKD02S0701827.1	WS0263_N22	GABA transporter 1-like [Cicer arietinum]	gi|2183064275|gb|KAH9317650.1|	Sp_073850_ixmz.t1	Amino acid transporter, transmembrane domain
transcript10601,1626,f15779Z1626	JZKD02S1597537.1	GQ04010_N09	UDP-glycosyltransferase 89B2-like [Papaver somniferum]	gi|2183077391|gb|KAH9330322.1|	AA31G00555	UDP-glucuronosyl/UDP-glucosyltransferase
transcript10602,1626,f11255Z1626	JZKD02S1512742.1	GQ03415_L05	fructose-bisphosphate aldolase 1, chloroplastic [Populus trichocarpa]	gi|2127168815|gb|KAH6780108.1|	FANhyb_rscf00000068.1.g00012.1	Fructose-bisphosphate aldolase, class-I
transcript10603,1626,f28806Z1626	JZKD02S0420538.1	GQ03227_L23	putative pentatricopeptide repeat-containing protein At1g68930 [Populus trichocarpa]	gi|2183056650|gb|KAH9310683.1|	Gh_A13G0768	E+ motif
transcript10604,1626,f31134Z1626	JZKD02S1611158.1	NA	mannan endo-1,4-beta-mannosidase 6-like isoform X2 [Durio zibethinus]	gi|2183072506|gb|KAH9325468.1|	Zmw_sc05871.1.g00020.1	NA
transcript10605,1626,f32309Z1626	JZKD02S0261178.1	GQ02827_M10	---NA---	NA	MA_123810g0010	NA
transcript10606,1626,f4005Z1626	JZKD02S0111264.1	GQ02819_D16	protein goliath [Zea mays]	gi|2183064566|gb|KAH9317941.1|	NA	Zinc finger, RING-type
transcript10607,1625,f21049Z1625	JZKD02S1593686.1	WS00836_F22	probable leucine-rich repeat receptor-like protein kinase At5g49770 [Olea europaea var. sylvestris]	gi|2183073267|gb|KAH9326229.1|	AA10G00404	NA
transcript10608,1625,f10541Z1625	JZKD02S1624068.1	GQ03619_P23	serine/threonine-protein kinase AFC1-like isoform X4 [Coffea arabica]	gi|2183070483|gb|KAH9323497.1|	GSMUA_Achr7P11320_001	NA
transcript10609,1625,f3197Z1625	JZKD02S1237896.1	GQ02807_J19	lipid phosphate phosphatase gamma [Phoenix dactylifera]	gi|2206478898|gb|KAI0497405.1|	NA	NA
transcript1061,3850,f79Z3850	JZKD02S1107808.1	GQ0015_F01	retinoblastoma-related protein-like isoform X1 [Cucurbita maxima]	gi|2183075456|gb|KAH9328387.1|	NA	Retinoblastoma-associated protein, A-box
transcript10610,1625,f284Z1625	JZKD02S1609848.1	GQ00411_N23	chaperone protein dnaJ 49-like [Coffea arabica]	gi|1026104648|ref|XP_016551368.1|	Achn193931	DnaJ domain
transcript10611,1625,f5217Z1625	JZKD02S0775128.1	GQ03125_G01	cysteine proteinase RD21A [Populus trichocarpa]	gi|2180151405|gb|KAH8974499.1|	FANhyb_rscf00000253.1.g00010.1	NA
transcript10612,1625,f28049Z1625	JZKD02S1644031.1	GQ03203_H11	---NA---	NA	NA	NA
transcript10613,1625,f466Z1625	NA	GQ0047_L02	caffeic acid 3-O-methyltransferase [Eutrema salsugineum]	gi|2168514552|gb|KAH8505731.1|	orange1.1g044941m	NA
transcript10614,1625,f8773Z1625	NA	GQ03225_K12	riboflavin synthase-like [Papaver somniferum]	gi|1216293263|ref|XP_021631583.1|	NA	Lumazine-binding domain
transcript10615,1625,f33555Z1625	JZKD02S0288449.1	GQ04101_P12	---NA---	NA	NA	NA
transcript10616,1624,f6150Z1624	NA	GQ03109_E10	serine/threonine-protein kinase STY8-like [Durio zibethinus]	gi|2217041135|ref|XP_016580655.2|	Tp57577_TGAC_v2_mRNA19483	Ankyrin repeat
transcript10617,1624,f22528Z1624	JZKD02S0382594.1	GQ03238_G21	uncharacterized protein LOC112089694 [Eutrema salsugineum]	gi|1216231480|ref|XP_021605634.1|	XP_008245529.1	Reverse transcriptase domain
transcript10618,1624,f12858Z1624	JZKD02S0600836.1	GQ03702_H16	geranylgeranyl diphosphate reductase, chloroplastic-like [Physcomitrella patens]	gi|2129405056|gb|KAH7443528.1|	NA	Geranylgeranyl reductase, plant/cyanobacteria
transcript10619,1624,f16227Z1624	JZKD02S0122622.1	GQ04104_N16	uncharacterized protein LOC103707629 [Phoenix dactylifera]	gi|2183069638|gb|KAH9322652.1|	NA	NA
transcript1062,5722,f14980Z3849k357a0m-181_f3329z1873	JZKD02S1592790.1	GQ03918_A18	UBP1-associated protein 2C-like isoform X1 [Physcomitrella patens]	gi|2183040284|gb|KAH9295166.1|	RrC2179_p5	RNA recognition motif domain
transcript10620,1624,f26677Z1624	JZKD02S1637986.1	GQ03506_F12	probable WRKY transcription factor 14 [Phoenix dactylifera]	gi|2183056238|gb|KAH9310273.1|	MA_109104g0010	WRKY domain
transcript10621,1624,f22273Z1624	JZKD02S0313866.1	NA	transmembrane protein 135 homolog isoform X1 [Phoenix dactylifera]	gi|2183068009|gb|KAH9321023.1|	NA	Transmembrane protein 135
transcript10622,1624,f384Z1624	JZKD02S0366131.1	GQ0044_K16	glycerophosphodiester phosphodiesterase GDPD1, chloroplastic-like [Physcomitrella patens]	gi|2183053269|gb|KAH9307304.1|	NA	Glycerophosphodiester phosphodiesterase domain
transcript10623,1624,f9687Z1624	JZKD02S0445099.1	GQ03303_E07	dehydrodolichyl diphosphate synthase 6 isoform X2 [Quercus suber]	gi|2183050345|gb|KAH9304792.1|	NA	NA
transcript10624,1624,f27583Z1624	JZKD02S0533078.1	GQ03912_E12	pentatricopeptide repeat-containing protein At5g50280, chloroplastic [Momordica charantia]	gi|2183053427|gb|KAH9307462.1|	NA	NA
transcript10625,1624,f5697Z1624	JZKD02S1060426.1	GQ03102_A21	inositol-tetrakisphosphate 1-kinase 5-like [Phoenix dactylifera]	gi|2183069078|gb|KAH9322092.1|	MDP0000264383	Inositol 1,3,4-trisphosphate 5/6-kinase, ATP-grasp domain
transcript10626,1624,f5906Z1624	JZKD02S0347209.1	GQ03105_C14	uncharacterized protein LOC103704913 [Phoenix dactylifera]	gi|2190640895|gb|KAH9556889.1|	NA	NA
transcript10627,1624,f25038Z1624	JZKD02S0814712.1	NA	uncharacterized protein LOC111200699 [Brassica napus]	gi|2183033764|gb|KAH9292299.1|	NA	NA
transcript10628,1624,f26251Z1624	JZKD02S1641692.1	GQ03616_B03	predicted protein [Chlamydomonas reinhardtii]	gi|2239606222|gb|KAI3494397.1|	NA	Amine oxidase
transcript10629,1624,f14179Z1624	JZKD02S0343477.1	GQ03812_H15	probable low-specificity L-threonine aldolase 1 [Ziziphus jujuba]	gi|2183028617|gb|KAH9287838.1|	Gh_A11G2240	NA
transcript1063,3847,f3409Z3847	JZKD02S1230235.1	GQ02810_I10	ethylene receptor 1-like [Physcomitrella patens]	gi|2183062957|gb|KAH9316469.1|	NA	Signal transduction response regulator, receiver domain
transcript10630,1624,f16582Z1624	JZKD02S0704117.1	GQ04110_D09	eukaryotic translation initiation factor 4E-1-like [Physcomitrella patens]	gi|2183061857|gb|KAH9315369.1|	Rsa1.0_00156.1_g00008.1	Translation Initiation factor eIF- 4e
transcript10631,1623,f1041Z1623	NA	GQ0131_A14	uncharacterized protein LOC112022391 [Quercus suber]	gi|2103194941|ref|XP_043707858.1|	NA	NA
transcript10632,1623,f6661Z1623	JZKD02S1048924.1	GQ03117_I19	post-GPI attachment to proteins factor 3-like isoform X1 [Coffea arabica]	gi|1336381710|gb|POF07494.1|	NA	Per1-like
transcript10633,1623,f13223Z1623	JZKD02S1179197.1	GQ03711_A02	vicilin-like antimicrobial peptides 2-2 [Papaver somniferum]	gi|2183074405|gb|KAH9327367.1|	NA	Cupin 1
transcript10634,1623,f492Z1623	JZKD02S0230049.1	GQ0049_G14	high mobility group B protein 6-like [Cucurbita pepo subsp. pepo]	gi|2183055513|gb|KAH9309548.1|	orange1.1g032101m	NA
transcript10635,1623,f7647Z1623	JZKD02S0756166.1	GQ03207_A13	uncharacterized protein LOC113287060 [Papaver somniferum]	gi|2183068986|gb|KAH9322000.1|	NA	NA
transcript10636,1623,f13318Z1623	JZKD02S1540542.1	GQ03712_N13	probable aspartyl protease At4g16563 [Vigna radiata var. radiata]	gi|2070740699|ref|XP_042500260.1|	Aco017242.1	Aspartic peptidase A1 family
transcript10637,1623,f16480Z1623	JZKD02S0167248.1	GQ04108_K10	probable mannitol dehydrogenase [Papaver somniferum]	gi|2183064297|gb|KAH9317672.1|	NA	Alcohol dehydrogenase, N-terminal
transcript10638,1623,f2935Z1623	JZKD02S1622942.1	GQ02803_J23	protein BCCIP homolog [Arachis hypogaea]	gi|2183060046|gb|KAH9313558.1|	FANhyb_rscf00000149.1.g00006.1	NA
transcript10639,1623,f10965Z1623	JZKD02S0835612.1	GQ03403_I15	chaperone protein dnaJ C76, chloroplastic-like [Arachis hypogaea]	gi|2088674789|gb|KAG9448208.1|	EMT28787	DnaJ domain
transcript1064,3846,f4150Z3846	JZKD02S1632540.1	GQ02820_O12	AP-3 complex subunit delta [Glycine max]	gi|2049982548|gb|KAG6672912.1|	NA	NA
transcript10640,1623,f26755Z1623	JZKD02S0104809.1	GQ03106_M19	probable aldo-keto reductase 1 [Selaginella moellendorffii]	gi|2082435447|ref|XP_042988286.1|	MDP0000254650	Aldo-keto reductase
transcript10641,1622,f12242Z1622	JZKD02S1607117.1	GQ03604_I16	staphylococcal-like nuclease CAN2 [Populus trichocarpa]	gi|2050338154|gb|KAG6763825.1|	KN539488.1_FGP002	Staphylococcal nuclease (SNase-like), OB-fold
transcript10642,1622,f1289Z1622	JZKD02S0335437.1	GQ0167_G19	3-oxo-Delta(4,5)-steroid 5-beta-reductase-like [Rosa chinensis]	gi|2183056563|gb|KAH9310596.1|	NA	NA
transcript10643,1622,f7460Z1622	JZKD02S1186865.1	GQ03208_L22	cytochrome c1-2, heme protein, mitochondrial [Populus trichocarpa]	gi|2070724399|ref|XP_042492080.1|	NA	NA
transcript10644,1622,f11695Z1622	NA	GQ03510_B09	uncharacterized exonuclease domain-containing protein At3g15140-like [Papaver somniferum]	gi|2123933095|ref|XP_044423066.1|	NA	Exonuclease, RNase T/DNA polymerase III
transcript10645,1622,f26674Z1622	JZKD02S0878749.1	GQ03509_I09	L-type lectin-domain containing receptor kinase IV.2-like [Ziziphus jujuba]	gi|2183042955|gb|KAH9297583.1|	GSBRNA2T00046376001	Legume lectin domain
transcript10646,1622,f3336Z1622	NA	GQ02809_K08	CBBY-like protein [Papaver somniferum]	gi|2183028802|gb|KAH9288023.1|	GSMUA_Achr6P31580_001	NA
transcript10647,1622,f7670Z1622	NA	GQ03207_F18	dual specificity protein phosphatase 12-like [Rosa chinensis]	gi|2183064491|gb|KAH9317866.1|	NNU_021559-RA	Dual specificity protein phosphatase domain
transcript10648,1622,f32653Z1622	JZKD02S0588058.1	GQ03406_L21	copia protein [Brassica oleracea var. oleracea]	gi|2183077630|gb|KAH9330561.1|	Sopen06g011330.1	Integrase, catalytic core
transcript10649,1622,f3562Z1622	JZKD02S0320318.1	GQ02812_M01	auxin response factor 5-like [Papaver somniferum]	gi|2183053610|gb|KAH9307645.1|	PSME_00023239-RA	AUX/IAA domain
transcript1065,3845,f8987Z3845	JZKD02S0029399.1	GQ03229_N21	uncharacterized protein LOC103710877 isoform X1 [Phoenix dactylifera]	gi|2183054897|gb|KAH9308932.1|	NA	NA
transcript10650,1622,f6678Z1622	JZKD02S1583910.1	GQ03117_N13	---NA---	gi|2088664963|gb|KAG9438465.1|	NA	NA
transcript10651,1622,f8778Z1622	NA	GQ03225_N12	uncharacterized protein LOC111493888 [Cucurbita maxima]	gi|2183067883|gb|KAH9320897.1|	NA	NA
transcript10652,1622,f10131Z1622	JZKD02S0067864.1	GQ03312_O12	cellulose synthase-like protein H1 [Quercus suber]	gi|2183053418|gb|KAH9307453.1|	FANhyb_rscf00001203.1.g00002.1	Cellulose synthase
transcript10653,1622,f18550Z1622	JZKD02S0766560.1	GQ02829_F03	ubiquitin-conjugating enzyme E2 22-like [Phoenix dactylifera]	gi|2157851555|dbj|LAF35593.1|	NA	NA
transcript10654,1621,f1621Z1621	JZKD02S1613193.1	GQ0195_I15	splicing factor U2af small subunit B [Populus trichocarpa]	gi|2136673165|gb|KAH7660376.1|	Lj3g3v3006550.1	Zinc finger, CCCH-type
transcript10655,1621,f14319Z1621	JZKD02S0730742.1	GQ03815_F15	LIM domain-containing protein WLIM2b [Cucurbita moschata]	gi|2102752461|ref|XP_043695535.1|	NA	Zinc finger, LIM-type
transcript10656,1621,f7926Z1621	JZKD02S0020919.1	GQ03210_P09	protein PAM68, chloroplastic-like [Papaver somniferum]	gi|2183068065|gb|KAH9321079.1|	Pbr006809.1	PAM68-like
transcript10657,1621,f1658Z1621	JZKD02S1558331.1	GQ0196_G04	U-box domain-containing protein 26 [Populus trichocarpa]	gi|2180114345|gb|KAH8938098.1|	NA	U-box domain
transcript10658,1621,f158Z1621	JZKD02S1643207.1	GQ0026_G03	myb-related protein 306-like [Quercus suber]	gi|2070692878|ref|XP_042482074.1|	MA_82197g0010	NA
transcript10659,1621,f8667Z1621	JZKD02S1284990.1	GQ03223_C11	mitogen-activated protein kinase 15-like isoform X1 [Arachis hypogaea]	gi|2183069946|gb|KAH9322960.1|	OGLUM05G28390.1	Protein kinase domain
transcript1066,3843,f28281Z3843	JZKD02S0032380.1	GQ03709_E17	probable LRR receptor-like serine/threonine-protein kinase At3g47570 [Solanum tuberosum]	gi|2183075971|gb|KAH9328902.1|	Aco009877.1	Leucine-rich repeat
transcript10660,1621,f15935Z1621	JZKD02S0058708.1	GQ04013_J13	probable sugar phosphate/phosphate translocator At3g14410 [Coffea arabica]	gi|2183028513|gb|KAH9287734.1|	676779274	NA
transcript10661,1621,f3657Z1621	JZKD02S0897508.1	GQ02814_E18	protein trichome birefringence-like 25 [Arachis hypogaea]	gi|2183049907|gb|KAH9304354.1|	676766192	PC-Esterase
transcript10662,1621,f16491Z1621	JZKD02S0859434.1	GQ04108_N09	BAG family molecular chaperone regulator 6-like [Quercus suber]	gi|2183056413|gb|KAH9310446.1|	NA	IQ motif, EF-hand binding site
transcript10663,1621,f766Z1621	JZKD02S1320095.1	GQ0072_P11	syntaxin-124-like [Physcomitrella patens]	gi|2088685285|gb|KAG9458696.1|	TRAES3BF073600100CFD_t1	Target SNARE coiled-coil homology domain
transcript10664,1620,f4740Z1620	JZKD02S0203290.1	GQ02901_E11	probable E3 ubiquitin-protein ligase ARI8 isoform X3 [Durio zibethinus]	gi|2130276066|gb|KAH7511155.1|	MDP0000266267	Zinc finger, RanBP2-type
transcript10665,1620,f4959Z1620	NA	GQ02905_H09	putative kinase-like protein TMKL1 [Papaver somniferum]	gi|2183056940|gb|KAH9310973.1|	NA	NA
transcript10666,1620,f28382Z1620	JZKD02S1350916.1	GQ03236_B19	pentatricopeptide repeat-containing protein At3g49170, chloroplastic-like [Quercus suber]	gi|2183035801|gb|KAH9293007.1|	mrna30167.1-v1.0-hybrid	Tetratricopeptide-like helical domain superfamily
transcript10667,1620,f24748Z1620	JZKD02S0918979.1	WS00837_N12	uncharacterized mitochondrial protein AtMg00310-like [Brassica oleracea var. oleracea]	gi|2183039001|gb|KAH9294277.1|	XP_008245529.1	NA
transcript10668,1620,f8741Z1620	NA	GQ03224_J07	uncharacterized protein LOC9632014 [Selaginella moellendorffii]	gi|2183060777|gb|KAH9314289.1|	NA	NA
transcript10669,1620,f21641Z1620	JZKD02S0185583.1	WS03217_A03	---NA---	NA	NA	NA
transcript1067,3841,f751Z3841	JZKD02S1641914.1	GQ0072_H05	eukaryotic translation initiation factor 3 subunit A-like [Ziziphus jujuba]	gi|2183060710|gb|KAH9314222.1|	NA	NA
transcript10670,1620,f4079Z1620	JZKD02S0313118.1	GQ02820_C08	deoxycytidylate deaminase-like isoform X1 [Olea europaea var. sylvestris]	gi|2157838191|dbj|LAF41450.1|	NA	NA
transcript10671,1620,f1608Z1620	JZKD02S1035776.1	GQ0195_E17	linoleate 9S-lipoxygenase [Selaginella moellendorffii]	gi|2183075040|gb|KAH9327971.1|	Lus10031505	Lipoxygenase, C-terminal
transcript10672,1620,f14413Z1620	NA	GQ03817_F17	phosphoenolpyruvate/phosphate translocator 2, chloroplastic isoform X2 [Selaginella moellendorffii]	gi|2183065338|gb|KAH9318713.1|	KZV22500.1	NA
transcript10673,1620,f5290Z1620	JZKD02S1630766.1	GQ03005_E12	F-box/kelch-repeat protein At5g15710-like [Physcomitrella patens]	gi|2183040643|gb|KAH9295525.1|	Pp3c16_10660V3.1.p	F-box domain
transcript10674,1620,f21860Z1620	JZKD02S0353218.1	GQ03223_L01	alcohol dehydrogenase 1-like [Coffea arabica]	gi|2183029794|gb|KAH9289015.1|	NA	Alcohol dehydrogenase, N-terminal
transcript10675,1619,f13095Z1619	JZKD02S1415163.1	GQ03708_B21	mitochondrial uncoupling protein 5-like [Cucurbita maxima]	gi|2217242756|ref|XP_047341374.1|	Achn350331	Mitochondrial carrier protein
transcript10676,1619,f3369Z1619	JZKD02S0867856.1	GQ02810_A14	---NA---	NA	NA	NA
transcript10677,1619,f28501Z1619	JZKD02S0451008.1	GQ03303_N02	cinnamoyl-CoA reductase 1-like isoform X2 [Durio zibethinus]	gi|2183049452|gb|KAH9303899.1|	TRIUR3_04273-P1	NA
transcript10678,1619,f20413Z1619	JZKD02S0180533.1	WS00734_B07	protein BIG GRAIN 1-like A [Cynara cardunculus var. scolymus]	gi|2192205186|gb|KAH9653188.1|	NA	NA
transcript10679,1619,f35095Z1619	NA	GQ03321_B06	---NA---	NA	NA	NA
transcript1068,3837,f1260Z3837	JZKD02S1164306.1	GQ0166_K19	mechanosensitive ion channel protein 6-like [Papaver somniferum]	gi|2088668331|gb|KAG9441754.1|	NA	Mechanosensitive ion channel MscS, beta-domain superfamily
transcript10680,1619,f14403Z1619	JZKD02S1057630.1	GQ03817_C07	O-acyltransferase WSD1-like [Papaver somniferum]	gi|2183054052|gb|KAH9308087.1|	NA	Chloramphenicol acetyltransferase-like domain superfamily
transcript10681,1619,f23141Z1619	JZKD02S1315649.1	GQ03711_J18	citrate synthase 2, peroxisomal [Brassica napus]	gi|2183056185|gb|KAH9310220.1|	NA	Citrate synthase
transcript10682,1619,f360Z1619	JZKD02S0433924.1	GQ0043_N15	3-dehydroquinate synthase homolog [Solanum tuberosum]	gi|2183043454|gb|KAH9298082.1|	NA	NA
transcript10683,1619,f11986Z1619	NA	GQ03517_D09	protein TIFY 8-like [Papaver somniferum]	gi|2183042578|gb|KAH9297206.1|	NA	Tify domain
transcript10684,1619,f12071Z1619	NA	GQ03519_E01	vesicle-associated protein 4-1-like isoform X1 [Arachis hypogaea]	gi|2183079083|gb|KAH9332014.1|	NA	Immunoglobulin-like fold
transcript10685,1619,f411Z1619	JZKD02S1644751.1	GQ0046_A10	---NA---	gi|2102755954|ref|XP_043698174.1|	NA	NA
transcript10686,1619,f4008Z1619	JZKD02S1197541.1	GQ02819_D21	epimerase family protein SDR39U1 homolog, chloroplastic isoform X2 [Populus trichocarpa]	gi|2238976174|gb|KAI3447988.1|	NA	NA
transcript10687,1619,f14101Z1619	JZKD02S0965581.1	GQ03810_O19	uncharacterized protein LOC112187097 [Rosa chinensis]	gi|2179024237|ref|XP_045828233.1|	NA	NA
transcript10688,1619,f14721Z1619	NA	GQ03906_L22	protein RESISTANCE TO PHYTOPHTHORA 1, chloroplastic-like [Coffea arabica]	gi|2183063199|gb|KAH9316711.1|	Itr_sc001767.1_g00001.1	Protein RESISTANCE TO PHYTOPHTHORA 1, chloroplastic
transcript10689,1619,f30890Z1619	NA	NA	---NA---	NA	NA	NA
transcript1069,3836,f6831Z3836	JZKD02S0049175.1	GQ03120_K03	conserved oligomeric Golgi complex subunit 5-like [Papaver somniferum]	gi|2183031120|gb|KAH9290341.1|	NA	Conserved oligomeric Golgi complex subunit 5
transcript10690,1618,f15325Z1618	JZKD02S0362790.1	GQ04005_B18	uncharacterized protein LOC112775657 [Arachis hypogaea]	gi|2183072169|gb|KAH9325131.1|	NA	NA
transcript10691,1618,f30828Z1618	JZKD02S1637031.1	NA	pentatricopeptide repeat-containing protein At2g13600-like [Physcomitrella patens]	gi|2183056370|gb|KAH9310403.1|	mrna30167.1-v1.0-hybrid	Pentatricopeptide repeat
transcript10692,1618,f7199Z1618	NA	GQ03201_A21	DNA ligase 1-like [Quercus suber]	gi|2183073606|gb|KAH9326568.1|	NA	RNA-binding, CRM domain
transcript10693,1618,f12920Z1618	JZKD02S1029335.1	GQ03704_F02	F-actin-capping protein subunit alpha [Populus trichocarpa]	gi|2070781993|ref|XP_042517257.1|	NA	NA
transcript10694,1618,f962Z1618	JZKD02S0060154.1	GQ01309_G10	GDSL esterase/lipase CPRD49-like [Phoenix dactylifera]	gi|2154404345|gb|KAH7840699.1|	NA	SGNH hydrolase superfamily
transcript10695,1618,f29679Z1618	JZKD02S0814342.1	GQ02903_D07	TMV resistance protein N-like isoform X1 [Rosa chinensis]	gi|2183053996|gb|KAH9308031.1|	Potri.T074200.1	Apoptotic protease-activating factors, helical domain
transcript10696,1618,f18873Z1618	JZKD02S0702049.1	NA	pullulanase 1, chloroplastic-like [Physcomitrella patens]	gi|2183073374|gb|KAH9326336.1|	XP_010554714.1	Pullulanase, N2 domain
transcript10697,1618,f316Z1618	JZKD02S1612490.1	GQ0041_H11	protein ELF4-LIKE 3-like [Abrus precatorius]	gi|1336386430|gb|POF11018.1|	676727114	Protein EARLY FLOWERING 4 domain
transcript10698,1618,f15642Z1618	NA	GQ04009_A20	geranylgeranyl transferase type-2 subunit beta 1 isoform X1 [Vigna radiata var. radiata]	gi|2183032094|gb|KAH9291216.1|	Achn304771	PFTB repeat
transcript10699,1618,f19615Z1618	JZKD02S0950796.1	GQ02805_H10	disease resistance protein TAO1-like [Physcomitrella patens]	gi|2183030946|gb|KAH9290167.1|	NA	Apoptotic protease-activating factors, helical domain
transcript107,6668,f3722Z6668	JZKD02S1593698.1	GQ03216_E15	homeotic protein female sterile-like isoform X1 [Physcomitrella patens]	gi|2183053600|gb|KAH9307635.1|	NA	NA
transcript1070,3836,f3052Z3836	JZKD02S0740754.1	GQ02805_J18	alpha-mannosidase isoform X1 [Selaginella moellendorffii]	gi|2183029329|gb|KAH9288550.1|	NA	Glycoside hydrolase family 38, central domain
transcript10700,1618,f23394Z1618	JZKD02S0441774.1	NA	DTW domain-containing protein 2-like [Physcomitrella patens]	gi|2190645147|gb|KAH9561139.1|	NA	DTW
transcript10701,1617,f11104Z1617	JZKD02S1128593.1	GQ03407_O14	cytochrome P450 CYP736A12-like [Cucurbita moschata]	gi|2030985826|gb|QUN00503.1|	Csa09g009740.1	Cytochrome P450
transcript10702,1617,f23430Z1617	JZKD02S1086782.1	GQ03301_H14	uncharacterized protein LOC25488042 [Medicago truncatula]	gi|2088665493|gb|KAG9438917.1|	NA	NA
transcript10703,1617,f6709Z1617	NA	GQ03118_I07	cyclic dof factor 2 [Glycine max]	gi|2157769258|dbj|LAE65159.1|	MA_97259g0020	NA
transcript10704,1617,f23598Z1617	JZKD02S0360563.1	GQ03819_P09	embryo-specific protein ATS3A-like [Ziziphus jujuba]	gi|1336302746|gb|POE45775.1|	NA	NA
transcript10705,1617,f3116Z1617	JZKD02S0059200.1	GQ02806_I02	uncharacterized protein LOC112276972 [Physcomitrella patens]	gi|2183043840|gb|KAH9298468.1|	NA	NA
transcript10706,1617,f3534Z1617	JZKD02S0159687.1	GQ02812_E18	uncharacterized protein At4g00950-like [Papaver somniferum]	gi|2111826566|gb|KAH0978793.1|	NA	Protein of unknown function DUF688
transcript10707,1617,f25976Z1617	JZKD02S1014258.1	NA	probable linoleate 9S-lipoxygenase 5 [Coffea arabica]	gi|2183047380|gb|KAH9301870.1|	Lus10031505	Lipoxygenase, C-terminal
transcript10708,1617,f8492Z1617	NA	GQ03219_P03	---NA---	NA	NA	NA
transcript10709,1617,f9044Z1617	JZKD02S1294733.1	GQ03230_O21	protein TAB2 homolog, chloroplastic [Brassica napus]	gi|2070775980|ref|XP_042514575.1|	NA	RNA-binding protein Tab2/Atab2, C-terminal
transcript1071,3836,f5228Z3836	JZKD02S0223556.1	GQ03003_C23	kinesin-like protein KIN-14U [Ziziphus jujuba]	gi|2183040791|gb|KAH9295673.1|	Araip.YX9Q9	Kinesin motor domain
transcript10710,1616,f30096Z1616	NA	GQ0273_D12	protein ABA DEFICIENT 4, chloroplastic isoform X2 [Populus trichocarpa]	gi|2183044175|gb|KAH9298803.1|	Glyma.19G047800.1.p	ABA DEFICIENT 4-like
transcript10711,1616,f5447Z1616	JZKD02S1610462.1	GQ03009_N02	probable inactive purple acid phosphatase 1 [Ricinus communis]	gi|2118912117|ref|XP_044486696.1|	DCAR_003235	Calcineurin-like phosphoesterase domain, ApaH type
transcript10712,1616,f27078Z1616	JZKD02S1629487.1	GQ03219_L07	LRR receptor-like serine/threonine-protein kinase FLS2 [Ziziphus jujuba]	gi|2183066104|gb|KAH9319479.1|	Zpz_sc00036.1.g00730.1.am.mk	Leucine-rich repeat
transcript10713,1616,f26013Z1616	JZKD02S1648616.1	NA	G-type lectin S-receptor-like serine/threonine-protein kinase At1g34300 [Populus trichocarpa]	gi|2183040395|gb|KAH9295277.1|	GSBRNA2T00046376001	Protein kinase domain
transcript10714,1616,f17332Z1616	JZKD02S0705831.1	NA	protein CNGC15b-like isoform X2 [Papaver somniferum]	gi|2183028866|gb|KAH9288087.1|	AHYPO_019315-RA	NA
transcript10715,1616,f15705Z1616	JZKD02S0528654.1	GQ04009_N16	uncharacterized protein LOC8276185 [Ricinus communis]	gi|2103235381|ref|XP_043688838.1|	NA	Protein of unknown function DUF1068
transcript10716,1616,f10761Z1616	JZKD02S0263649.1	GQ03324_K18	telomere repeat-binding factor 1-like isoform X1 [Durio zibethinus]	gi|2183028902|gb|KAH9288123.1|	Psi003009	Linker histone H1/H5, domain H15
transcript10717,1616,f3866Z1616	JZKD02S0016274.1	GQ02817_I19	probable 28S rRNA (cytosine-C(5))-methyltransferase [Citrus clementina]	gi|2088665953|gb|KAG9439377.1|	NA	NA
transcript10718,1616,f2050Z1616	JZKD02S0649685.1	GQ0204_D17	PHD finger protein ALFIN-LIKE 4-like isoform X1 [Durio zibethinus]	gi|2103223526|ref|XP_043721997.1|	Achn050401	Zinc finger, PHD-type
transcript10719,1616,f4343Z1616	JZKD02S0599279.1	GQ02824_A21	organic cation/carnitine transporter 4-like [Durio zibethinus]	gi|2183070172|gb|KAH9323186.1|	RrC12045_p1	MFS transporter superfamily
transcript1072,3835,f5898Z3835	JZKD02S1116400.1	GQ03105_A22	probable UDP-N-acetylglucosamine--peptide N-acetylglucosaminyltransferase SPINDLY [Populus trichocarpa]	gi|2082721943|gb|KAG9138426.1|	NA	Tetratricopeptide repeat
transcript10720,1616,f9502Z1616	NA	GQ03239_G03	zinc-finger homeodomain protein 2 [Selaginella moellendorffii]	gi|2129400824|gb|KAH7439298.1|	Psi003152	Homeodomain, ZF-HD class
transcript10721,1615,f18844Z1615	JZKD02S1612824.1	NA	uncharacterized protein LOC101763733 [Setaria italica]	gi|2183047203|gb|KAH9301693.1|	NA	NA
transcript10722,1615,f28783Z1615	NA	NA	tubulin beta-1/beta-2 chain [Selaginella moellendorffii]	gi|2190642190|gb|KAH9558184.1|	KN539001.1_FGP003	NA
transcript10723,1615,f30100Z1615	JZKD02S1438203.1	GQ04010_E15	chlorophyll a-b binding protein 6A, chloroplastic-like [Cucurbita maxima]	gi|2190612153|gb|KAH9536633.1|	Bradi3g42627.5.p	Chlorophyll A-B binding protein
transcript10724,1615,f8925Z1615	JZKD02S0231348.1	GQ03228_O07	transcription termination factor MTEF1, chloroplastic [Citrus clementina]	gi|2183066749|gb|KAH9320124.1|	676787872	NA
transcript10725,1615,f4981Z1615	JZKD02S1630832.1	GQ02905_N15	bark storage protein A-like [Coffea arabica]	gi|2082401386|ref|XP_042973071.1|	NA	Nucleoside phosphorylase superfamily
transcript10726,1615,f28085Z1615	NA	NA	scarecrow-like protein 32 [Durio zibethinus]	gi|2238980126|gb|KAI3451940.1|	MA_94287g0010	Transcription factor GRAS
transcript10727,1615,f21474Z1615	JZKD02S1635996.1	WS0266_K14	hyaluronan mediated motility receptor-like isoform X1 [Ziziphus jujuba]	NA	NA	NA
transcript10728,1614,f20231Z1614	JZKD02S1201707.1	GQ03234_N12	BAHD acyltransferase DCR-like [Olea europaea var. sylvestris]	gi|2183029860|gb|KAH9289081.1|	678433664	Chloramphenicol acetyltransferase-like domain superfamily
transcript10729,1614,f28767Z1614	JZKD02S0197787.1	NA	TMV resistance protein N-like isoform X1 [Rosa chinensis]	gi|2183051481|gb|KAH9305928.1|	Medtr6g015455.1	Apoptotic protease-activating factors, helical domain
transcript1073,3835,f16576Z3835	JZKD02S1026175.1	GQ04110_B16	serine/threonine-protein kinase/endoribonuclease IRE1a isoform X1 [Glycine max]	gi|2070756002|ref|XP_042507610.1|	100424	Protein kinase domain
transcript10730,1614,f28410Z1614	JZKD02S0471440.1	GQ03419_H24	fasciclin-like arabinogalactan protein 7 [Rosa chinensis]	gi|2183061927|gb|KAH9315439.1|	CCG019201.1	NA
transcript10731,1614,f9533Z1614	JZKD02S1367320.1	GQ03301_D06	probable choline kinase 2 isoform X1 [Physcomitrella patens]	gi|2183029276|gb|KAH9288497.1|	DCAR_014738	NA
transcript10732,1614,f2492Z1614	JZKD02S1022286.1	GQ0253_N22	---NA---	NA	NA	NA
transcript10733,1614,f18619Z1614	JZKD02S0328818.1	NA	kinesin-like protein KIN-7N [Papaver somniferum]	gi|2183042740|gb|KAH9297368.1|	NA	NA
transcript10734,1614,f22044Z1614	NA	NA	---NA---	NA	NA	NA
transcript10735,1614,f12175Z1614	JZKD02S1151781.1	GQ03602_M21	caffeoylshikimate esterase-like [Phoenix dactylifera]	gi|2183073508|gb|KAH9326470.1|	PSME_00041800-RA	Alpha/beta hydrolase fold-1
transcript10736,1614,f12054Z1614	JZKD02S1251025.1	GQ03518_K07	probable aldo-keto reductase 2 [Quercus suber]	gi|2183074041|gb|KAH9327003.1|	MDP0000254650	NADP-dependent oxidoreductase domain
transcript10737,1613,f8514Z1613	JZKD02S0519870.1	GQ03511_H03	zeaxanthin epoxidase, chloroplastic [Citrus sinensis]	gi|2183051164|gb|KAH9305611.1|	NA	FAD-binding domain
transcript10738,1613,f27536Z1613	JZKD02S1641704.1	GQ03615_J11	G2/mitotic-specific cyclin S13-7 [Selaginella moellendorffii]	gi|2090503267|gb|QZZ92782.1|	mrna18483.1-v1.0-hybrid	Cyclin, C-terminal domain
transcript10739,1613,f12050Z1613	JZKD02S1103470.1	GQ03518_H11	PSII cytochrome b559 alpha chain (chloroplast) [Pinus morrisonicola]	gi|2106472981|gb|KAH0851533.1|	Tp57577_TGAC_v2_mRNA21733	Photosystem II cytochrome b559, alpha subunit superfamily
transcript1074,3832,f4795Z3832	JZKD02S1419757.1	GQ02902_C06	DEAD-box ATP-dependent RNA helicase 42 [Ziziphus jujuba]	gi|2183063744|gb|KAH9317119.1|	Manes.01G259600.1.p	Helicase superfamily 1/2, ATP-binding domain
transcript10740,1613,f35870Z1613	JZKD02S1225267.1	NA	probable LRR receptor-like serine/threonine-protein kinase At2g16250 [Coffea arabica]	gi|2183042874|gb|KAH9297502.1|	676731736	Serine-threonine/tyrosine-protein kinase, catalytic domain
transcript10741,1613,f11084Z1613	JZKD02S1320652.1	GQ02906_D12	putative glutathione-specific gamma-glutamylcyclotransferase 2 [Brassica oleracea var. oleracea]	gi|2183051511|gb|KAH9305958.1|	NA	Glutathione-specific gamma-glutamylcyclotransferase
transcript10742,1613,f27352Z1613	JZKD02S0179484.1	NA	---NA---	NA	NA	NA
transcript10743,1613,f10277Z1613	JZKD02S0078649.1	GQ03315_J08	serine/threonine receptor-like kinase NFP [Cucurbita pepo subsp. pepo]	gi|2183061459|gb|KAH9314971.1|	PSME_00043208-RA	Protein kinase domain
transcript10744,1613,f9939Z1613	JZKD02S1202432.1	GQ03309_F12	protein TIFY 4B-like isoform X1 [Durio zibethinus]	gi|2103242935|ref|XP_043692741.1|	NA	NA
transcript10745,1613,f2759Z1613	JZKD02S0505409.1	GQ02788_B05	---NA---	NA	NA	NA
transcript10746,1613,f6521Z1613	JZKD02S0589707.1	GQ03115_H17	PREDICTED: uncharacterized protein LOC107058099 [Solanum tuberosum]	gi|2183052669|gb|KAH9307116.1|	Sme2.5_05369.1_g00001.1	Reverse transcriptase domain
transcript10747,1613,f11172Z1613	JZKD02S1605058.1	GQ03411_P10	RING-H2 finger protein ATL56-like [Papaver somniferum]	gi|1954339398|gb|KAG1326970.1|	Sme2.5_00572.1_g00001.1	NA
transcript10748,1613,f22663Z1613	JZKD02S0669798.1	NA	protein NRT1/ PTR FAMILY 5.6-like [Papaver somniferum]	gi|2183071491|gb|KAH9324453.1|	GSMUA_Achr10P22520_001	MFS transporter superfamily
transcript10749,1613,f13234Z1613	JZKD02S0790249.1	GQ03711_E11	LRR receptor-like serine/threonine-protein kinase FLS2 [Durio zibethinus]	gi|2113147284|gb|KAH1072783.1|	Vang0058ss00690.1	Leucine-rich repeat domain superfamily
transcript1075,3832,f11834Z3832	NA	GQ03513_I11	AMP deaminase isoform X1 [Durio zibethinus]	gi|2183056134|gb|KAH9310169.1|	NA	AMP deaminase
transcript10750,1613,f4933Z1613	JZKD02S0462830.1	GQ02904_N13	syntaxin-71-like [Phoenix dactylifera]	gi|1216270194|ref|XP_021619397.1|	NA	Target SNARE coiled-coil homology domain
transcript10751,1613,f6883Z1613	JZKD02S1464940.1	GQ03121_J13	laccase-12-like [Olea europaea var. sylvestris]	gi|2183057371|gb|KAH9311404.1|	Rsa1.0_03034.1_g00001.1	Multicopper oxidase, C-terminal
transcript10752,2331,f29254z718k16a0m2635_f24393Z1613	JZKD02S0182887.1	NA	TMV resistance protein N isoform X2 [Populus trichocarpa]	gi|2183030696|gb|KAH9289917.1|	NA	NA
transcript10753,1612,f22199Z1612	JZKD02S0311295.1	NA	---NA---	NA	NA	NA
transcript10754,1612,f6820Z1612	JZKD02S1161070.1	GQ03120_G05	SRSF protein kinase 2 [Citrus clementina]	gi|2213147850|ref|XP_047154841.1|	Peinf101Scf01099g01019.1	Protein kinase domain
transcript10755,1612,f13590Z1612	JZKD02S0538971.1	GQ03718_O01	40S ribosomal protein SA isoform X1 [Ziziphus jujuba]	gi|2183032470|gb|KAH9291435.1|	NA	NA
transcript10756,1612,f21316Z1612	JZKD02S1646252.1	GQ03819_F02	UDP-galactose/UDP-glucose transporter 3-like [Arachis hypogaea]	gi|2113105223|gb|KAH1031283.1|	FANhyb_rscf00000019.1.g00014.1	UAA transporter
transcript10757,1612,f33Z1612	JZKD02S1549939.1	GQ0013_C19	bidirectional sugar transporter SWEET1 [Brassica napus]	gi|2183039371|gb|KAH9294478.1|	mrna24941.1-v1.0-hybrid	SWEET sugar transporter
transcript10758,1612,f15323Z1612	JZKD02S1191315.1	GQ04005_B06	GDT1-like protein 4 [Lactuca sativa]	gi|2183049473|gb|KAH9303920.1|	NA	Gdt1 family
transcript10759,1612,f2931Z1612	JZKD02S1619580.1	GQ03302_A05	3-oxo-Delta(4,5)-steroid 5-beta-reductase [Morus notabilis]	gi|2183056562|gb|KAH9310595.1|	NA	NA
transcript1076,3829,f843Z3829	JZKD02S0100250.1	GQ01301_K11	protein MEI2-like 2 [Durio zibethinus]	gi|2183072685|gb|KAH9325647.1|	GSMUA_Achr2P20130_001	RNA recognition motif domain
transcript10760,1612,f4704Z1612	JZKD02S0928781.1	GQ02830_K01	predicted protein [Chlamydomonas reinhardtii]	gi|2180142139|gb|KAH8965519.1|	NA	Amine oxidase
transcript10761,1612,f33510Z1612	JZKD02S1607321.1	NA	pentatricopeptide repeat-containing protein At1g02060, chloroplastic isoform X1 [Rosa chinensis]	gi|2130285525|gb|KAH7519667.1|	GSBRNA2T00155318001	NA
transcript10762,1612,f10027Z1612	JZKD02S1633692.1	GQ03310_P05	ABC transporter I family member 6, chloroplastic-like [Durio zibethinus]	gi|2180117902|gb|KAH8941636.1|	NA	NA
transcript10763,1612,f17563Z1612	JZKD02S0025369.1	NA	DNA repair protein recA homolog 3, mitochondrial-like [Ziziphus jujuba]	gi|2118886433|ref|XP_044471230.1|	Gh_A01G0250	NA
transcript10764,1612,f25924Z1612	JZKD02S0659569.1	NA	exocyst complex component EXO84C [Morus notabilis]	gi|2183065292|gb|KAH9318667.1|	676723276	NA
transcript10765,1612,f10133Z1612	JZKD02S0223268.1	GQ03312_O22	protein SRG1-like [Olea europaea var. sylvestris]	gi|2183050243|gb|KAH9304690.1|	676709864	Isopenicillin N synthase-like superfamily
transcript10766,1612,f12647Z1612	JZKD02S1629679.1	GQ03615_D21	probable protein phosphatase 2C 9 [Abrus precatorius]	gi|2190654995|gb|KAH9570983.1|	KZV22762.1	NA
transcript10767,1612,f10531Z1612	JZKD02S0128269.1	GQ03320_K06	transcription factor HY5 [Brassica napus]	gi|2211115832|gb|UNP37110.1|	Pgl014294	Basic-leucine zipper domain
transcript10768,1612,f4516Z1612	JZKD02S0186180.1	GQ02827_K12	probable protein-S-isoprenylcysteine O-methyltransferase [Phoenix dactylifera]	gi|1954338829|gb|KAG1326401.1|	NA	NA
transcript10769,1612,f25659Z1612	JZKD02S0360468.1	GQ03513_D07	uncharacterized protein LOC112001503 isoform X2 [Quercus suber]	gi|2103217157|ref|XP_043718579.1|	mrna28785.1-v1.0-hybrid	NA
transcript1077,3829,f22252Z3829	JZKD02S1642353.1	NA	protein PLASTID MOVEMENT IMPAIRED 1-RELATED 1 [Citrus sinensis]	gi|2103205040|ref|XP_043712867.1|	GSMUA_Achr5P09730_001	NT-type C2 domain
transcript10770,1611,f18211Z1611	JZKD02S0758344.1	GQ0183_H10	enoyl-[acyl-carrier-protein] reductase, mitochondrial [Selaginella moellendorffii]	gi|2190633255|gb|KAH9549253.1|	Ote100259360061	Polyketide synthase, enoylreductase domain
transcript10771,1611,f23032Z1611	JZKD02S0278210.1	NA	exportin-T-like [Olea europaea var. sylvestris]	gi|2192305278|gb|KAH9753219.1|	XP_011072165.1	NA
transcript10772,1611,f8538Z1611	JZKD02S1636958.1	GQ03220_P02	methyl-CpG-binding domain-containing protein 10-like [Coffea arabica]	gi|2179026255|ref|XP_045829212.1|	NA	Methyl-CpG DNA binding
transcript10773,1611,f16440Z1611	JZKD02S0828420.1	GQ02788_B05	---NA---	NA	NA	NA
transcript10774,1611,f2298Z1611	JZKD02S0415579.1	GQ0208_N13	syntaxin-81 [Solanum lycopersicum]	gi|2183076242|gb|KAH9329173.1|	NA	NA
transcript10775,1611,f24808Z1611	JZKD02S0251083.1	NA	uncharacterized protein LOC112169755 [Rosa chinensis]	gi|2183059390|gb|KAH9313423.1|	Sopen05g016700.1	NA
transcript10776,1611,f14939Z1611	JZKD02S1531642.1	GQ03916_E09	ribosomal RNA small subunit methyltransferase E [Oryza brachyantha]	gi|2183042712|gb|KAH9297340.1|	BGIOSGA013499-PA	NA
transcript10777,1611,f20630Z1611	JZKD02S1251136.1	WS0074_G05	pantoate--beta-alanine ligase-like [Papaver somniferum]	gi|2183043846|gb|KAH9298474.1|	NA	Rossmann-like alpha/beta/alpha sandwich fold
transcript10778,1611,f11264Z1611	JZKD02S0772723.1	GQ03415_P21	protein SRG1-like [Olea europaea var. sylvestris]	gi|2183077047|gb|KAH9329978.1|	676709864	Isopenicillin N synthase-like superfamily
transcript10779,1611,f15077Z1611	JZKD02S1603418.1	GQ04001_J17	uncharacterized protein LOC107407075 [Ziziphus jujuba]	gi|2070740474|ref|XP_042500145.1|	MDP0000300712	NA
transcript1078,3828,f8061Z3828	JZKD02S0787494.1	GQ03212_J08	meiosis regulator and mRNA stability factor 1 [Populus trichocarpa]	gi|2118901766|ref|XP_044482858.1|	RrC1660_p4	NYN domain, MARF1-type
transcript10780,1611,f3128Z1611	JZKD02S0063527.1	GQ02806_L11	GPN-loop GTPase QQT1 [Glycine max]	gi|2217255374|ref|XP_047311315.1|	NA	NA
transcript10781,1611,f1554Z1611	JZKD02S0979868.1	GQ0191_L06	cadmium/zinc-transporting ATPase HMA2-like [Phoenix dactylifera]	gi|2183068609|gb|KAH9321623.1|	Sp_057020_iign.t1	Heavy metal-associated domain, HMA
transcript10782,1611,f29087Z1611	JZKD02S0093905.1	NA	---NA---	gi|2183041776|gb|KAH9296658.1|	NA	NA
transcript10783,1611,f7449Z1611	JZKD02S1267481.1	GQ03204_G03	uncharacterized protein LOC17892638 [Capsella rubella]	gi|2183054999|gb|KAH9309034.1|	ONIVA05G13280.1	NA
transcript10784,1611,f14990Z1611	JZKD02S1603314.1	GQ03918_F11	activator of 90 kDa heat shock protein ATPase homolog [Physcomitrella patens]	gi|2183070857|gb|KAH9323871.1|	462849136	Activator of Hsp90 ATPase, N-terminal
transcript10785,1610,f14611Z1610	JZKD02S0938005.1	GQ03902_N14	zinc finger protein ZAT5-like [Brassica napus]	gi|2102569129|gb|KAH0776959.1|	MA_30401g0010	Zinc finger C2H2-type
transcript10786,1610,f15801Z1610	JZKD02S1208991.1	GQ04011_E05	nitrate regulatory gene2 protein-like [Durio zibethinus]	gi|2183053849|gb|KAH9307884.1|	NA	NA
transcript10787,1610,f2757Z1610	JZKD02S1328399.1	GQ02782_G07	abscisic acid receptor PYL8 [Selaginella moellendorffii]	gi|2069871209|ref|XP_042454665.1|	PSME_00044429-RA	Polyketide cyclase/dehydrase
transcript10788,1610,f27976Z1610	JZKD02S0774011.1	NA	---NA---	NA	NA	NA
transcript10789,1610,f2599Z1610	JZKD02S0246575.1	GQ0258_D14	histone-lysine N-methyltransferase setd3-like [Cucurbita pepo subsp. pepo]	gi|1216306866|ref|XP_021595592.1|	NA	NA
transcript1079,3825,f21172Z3825	JZKD02S1617086.1	WS0087_G17	protein NLP3-like isoform X1 [Phoenix dactylifera]	gi|2070805644|ref|XP_042480971.1|	MA_20925g0010	PB1 domain
transcript10790,1610,f5485Z1610	JZKD02S0445112.1	GQ03010_M21	probable mediator of RNA polymerase II transcription subunit 36b [Papaver somniferum]	gi|2190658410|gb|KAH9574397.1|	NA	rRNA 2'-O-methyltransferase fibrillarin-like
transcript10791,1610,f25350Z1610	JZKD02S1624330.1	GQ04108_K02	hop-interacting protein THI034 isoform X2 [Solanum lycopersicum]	gi|2217058091|ref|XP_047263527.1|	NA	NA
transcript10792,1610,f21336Z1610	NA	WS02624_O22	pentatricopeptide repeat-containing protein At1g62350 [Rosa chinensis]	gi|2183055130|gb|KAH9309165.1|	NA	Tetratricopeptide-like helical domain superfamily
transcript10793,1610,f8245Z1610	JZKD02S1553548.1	GQ03214_N16	protein MARD1-like [Durio zibethinus]	gi|2183029808|gb|KAH9289029.1|	NA	Zf-FLZ domain
transcript10794,1610,f11566Z1610	JZKD02S0237022.1	GQ03506_N02	probable LRR receptor-like serine/threonine-protein kinase At5g48740 [Brassica napus]	gi|2183075009|gb|KAH9327940.1|	EMT05641	Protein kinase domain
transcript10795,1609,f6940Z1609	JZKD02S0345085.1	GQ03122_I19	DNA oxidative demethylase ALKBH2 [Phoenix dactylifera]	gi|2070781746|ref|XP_042517131.1|	Sme2.5_09506.1_g00002.1	NA
transcript10796,1609,f1340Z1609	JZKD02S0649784.1	GQ0168_M01	2-keto-3-deoxy-L-rhamnonate aldolase-like [Solanum tuberosum]	gi|2067086484|gb|KAG7952821.1|	Aradu.M0KHJ	HpcH/HpaI aldolase/citrate lyase domain
transcript10797,1609,f6249Z1609	JZKD02S0964681.1	GQ03111_E11	serine/arginine-rich splicing factor RS40-like isoform X1 [Ziziphus jujuba]	gi|2183075671|gb|KAH9328602.1|	XP_010107394.1	Arginine/serine-rich-splicing factor RSP31/31A
transcript10798,1609,f11068Z1609	JZKD02S1625108.1	GQ03406_N15	uncharacterized protein LOC113320262 isoform X1 [Papaver somniferum]	gi|2183054951|gb|KAH9308986.1|	NNU_006122-RA	Biotin/lipoyl attachment
transcript10799,1609,f1877Z1609	JZKD02S0774880.1	GQ02016_G09	mannose-1-phosphate guanylyltransferase 1 [Morus notabilis]	gi|2183071372|gb|KAH9324334.1|	NA	Hexapeptide repeat
transcript108,6655,f6412Z6655	JZKD02S1228236.1	GQ03113_L07	protein transport protein SEC16A homolog [Morus notabilis]	gi|2183041282|gb|KAH9296164.1|	NA	Ancestral coatomer element 1, Sec16/Sec31
transcript1080,3824,f13538Z3824	JZKD02S0643900.1	GQ03718_B17	nuclear poly(A) polymerase 1 [Quercus suber]	gi|2070708730|ref|XP_042489611.1|	NA	Poly(A) polymerase, central domain
transcript10800,1609,f22394Z1609	JZKD02S0129410.1	GQ03708_B19	dnaJ protein homolog [Physcomitrella patens]	gi|2238989430|gb|KAI3461243.1|	ONIVA04G19030.1	Chaperone DnaJ, C-terminal
transcript10801,1609,f11048Z1609	JZKD02S0991130.1	GQ03406_D21	uncharacterized protein LOC112279512 [Physcomitrella patens]	gi|2129238867|gb|KAH7315871.1|	NA	NA
transcript10802,1609,f7210Z1609	NA	GQ03201_E02	ATP synthase subunit delta, chloroplastic-like [Physcomitrella patens]	gi|2190598192|gb|KAH9531276.1|	NA	ATPase, OSCP/delta subunit
transcript10803,1609,f16729Z1609	NA	GQ04113_J03	universal stress protein PHOS34-like [Coffea arabica]	gi|2183076098|gb|KAH9329029.1|	NA	Universal stress protein A family
transcript10804,1609,f30952Z1609	JZKD02S1641692.1	NA	hypothetical protein COCSUDRAFT_9899, partial [Coccomyxa subellipsoidea C-169]	gi|2239604226|gb|KAI3492440.1|	NA	NA
transcript10805,1608,f21000Z1608	JZKD02S1618908.1	WS00830_H04	oxalate--CoA ligase-like [Quercus suber]	gi|2183063642|gb|KAH9317017.1|	Spipo12G0053800	AMP-binding enzyme, C-terminal domain superfamily
transcript10806,1608,f4962Z1608	JZKD02S1617802.1	GQ02905_H22	histone-lysine N-methyltransferase CLF-like isoform X3 [Durio zibethinus]	gi|2183060772|gb|KAH9314284.1|	PDK_30s711191g007	NA
transcript10807,1608,f31500Z1608	JZKD02S1293843.1	WS00721_I09	probable glutathione S-transferase [Populus trichocarpa]	gi|2183031020|gb|KAH9290241.1|	NA	Glutathione S-transferase Omega/Tau-like
transcript10808,1608,f2281Z1608	JZKD02S0736526.1	GQ0208_H07	AT-hook motif nuclear-localized protein 20-like [Coffea arabica]	gi|2070717453|ref|XP_042505525.1|	GSBRNA2T00075489001	NA
transcript10809,1608,f18288Z1608	JZKD02S0738975.1	NA	uncharacterized protein LOC9640197 [Selaginella moellendorffii]	gi|2183065548|gb|KAH9318923.1|	NA	NA
transcript1081,3824,f10118Z3824	JZKD02S0600503.1	GQ03312_M12	transcription factor GTE10 [Morus notabilis]	gi|2129408404|gb|KAH7446867.1|	kfl00029_0340	NET domain
transcript10810,1608,f23594Z1608	JZKD02S0143654.1	GQ0015_O21	aspartic proteinase nepenthesin-1-like [Durio zibethinus]	gi|2183068969|gb|KAH9321983.1|	Aco017242.1	Aspartic peptidase A1 family
transcript10811,1608,f9703Z1608	NA	GQ03303_I07	BRISC and BRCA1-A complex member 2 [Phoenix dactylifera]	gi|2103201581|ref|XP_043711321.1|	NA	BRCA1-A complex subunit BRE
transcript10812,1608,f6111Z1608	JZKD02S0115243.1	GQ03108_J04	DUF724 domain-containing protein 3-like [Quercus suber]	gi|2183050358|gb|KAH9304805.1|	MDP0000250177	Agenet domain, plant type
transcript10813,1608,f6952Z1608	JZKD02S1449350.1	GQ03122_L20	phosphoribosylglycinamide formyltransferase, chloroplastic isoform X1 [Phoenix dactylifera]	gi|1954355157|gb|KAG1342743.1|	NA	NA
transcript10814,1608,f14824Z1608	JZKD02S1463162.1	GQ03912_A07	chalcone synthase 2-like [Durio zibethinus]	gi|1352315|sp|P48408.1|DPS2_PINST	NA	Polyketide synthase, type III
transcript10815,1608,f2160Z1608	JZKD02S0578590.1	GQ0206_E19	GDSL esterase/lipase At3g26430 [Selaginella moellendorffii]	gi|2183046183|gb|KAH9300673.1|	Sopen08g002450.1	GDSL lipase/esterase
transcript10816,1607,f12370Z1607	JZKD02S0697377.1	GQ03607_K19	uncharacterized protein LOC111999541 [Quercus suber]	gi|2183077326|gb|KAH9330257.1|	NA	NA
transcript10817,1607,f5985Z1607	JZKD02S0594605.1	GQ03106_F13	ras-related protein RABH1e [Glycine max]	gi|2183068900|gb|KAH9321914.1|	RrC3821_p1	Small GTPase
transcript10818,1607,f3209Z1607	JZKD02S0059742.1	GQ02807_L20	replication factor C subunit 2 [Glycine max]	gi|2082468873|ref|XP_042950964.1|	MDP0000533379	NA
transcript10819,1607,f14568Z1607	JZKD02S1107920.1	GQ03901_O07	centromere protein O-like isoform X1 [Papaver somniferum]	gi|2183049189|gb|KAH9303636.1|	NA	Centromere protein O
transcript1082,3822,f3815Z3822	JZKD02S0214766.1	GQ02816_M03	vacuolar protein sorting-associated protein 41 homolog isoform X1 [Durio zibethinus]	gi|2183073218|gb|KAH9326180.1|	NA	Zinc finger, RING-type
transcript10820,1607,f12648Z1607	JZKD02S1634518.1	WS03222_J09	tRNA 2'-phosphotransferase 1-like isoform X2 [Arachis hypogaea]	gi|2070750477|ref|XP_042505075.1|	NA	Phosphotransferase KptA/Tpt1
transcript10821,1607,f18819Z1607	JZKD02S0210310.1	NA	glycerophosphodiester phosphodiesterase GDPD4-like isoform X1 [Coffea arabica]	gi|2183078502|gb|KAH9331433.1|	NA	NA
transcript10822,1607,f3848Z1607	JZKD02S0078646.1	GQ02817_E20	LEAF RUST 10 DISEASE-RESISTANCE LOCUS RECEPTOR-LIKE PROTEIN KINASE-like 2.5 [Morus notabilis]	gi|2183051868|gb|KAH9306315.1|	NA	NA
transcript10823,1607,f6354Z1607	JZKD02S0407301.1	GQ03112_N03	receptor protein-tyrosine kinase CEPR1-like [Cucurbita pepo subsp. pepo]	gi|2183077589|gb|KAH9330520.1|	XP_015897327.1	Protein kinase domain
transcript10824,1607,f7307Z1607	JZKD02S0191768.1	GQ03202_J13	heme-binding protein 2-like [Arachis hypogaea]	gi|2183044092|gb|KAH9298720.1|	NA	Regulatory factor, effector binding domain superfamily
transcript10825,1607,f24630Z1607	JZKD02S0646145.1	GQ03219_L07	receptor kinase-like protein Xa21 [Phoenix dactylifera]	gi|2183062591|gb|KAH9316103.1|	Aco009877.1	Leucine-rich repeat
transcript10826,1607,f12562Z1607	JZKD02S0386154.1	GQ03613_E07	transcription factor bHLH99 [Selaginella moellendorffii]	gi|2151995753|gb|UFA45722.1|	Pgl009779	Myc-type, basic helix-loop-helix (bHLH) domain
transcript10827,1607,f10804Z1607	JZKD02S0568905.1	GQ03325_F23	condensin-2 complex subunit H2-like isoform X2 [Arachis hypogaea]	gi|2113311612|gb|KAH1209145.1|	NA	NA
transcript10828,1606,f32232Z1606	NA	GQ03811_E01	shikimate O-hydroxycinnamoyltransferase-like [Papaver somniferum]	gi|2183067882|gb|KAH9320896.1|	678433664	Chloramphenicol acetyltransferase-like domain superfamily
transcript10829,1606,f18357Z1606	JZKD02S1558710.1	NA	RNA pseudouridine synthase 7-like isoform X1 [Physcomitrella patens]	gi|2183075757|gb|KAH9328688.1|	NA	NA
transcript1083,5158,f17172z1336k108a0m309_f17221Z3822	JZKD02S1580430.1	GQ04113_F01	glycosyltransferase family 64 protein C4-like [Coffea eugenioides]	gi|2183063909|gb|KAH9317284.1|	NA	NA
transcript10830,1606,f26361Z1606	JZKD02S0114223.1	GQ02806_M23	probable LRR receptor-like serine/threonine-protein kinase At1g67720 isoform X1 [Physcomitrella patens]	gi|2183073612|gb|KAH9326574.1|	EMT05641	Leucine-rich repeat domain superfamily
transcript10831,1606,f16611Z1606	JZKD02S1621646.1	GQ04110_N08	beta-carotene 3-hydroxylase 1, chloroplastic-like [Brassica napus]	gi|2228591564|dbj|GKV31215.1|	NA	Beta-carotene hydroxylase-like
transcript10832,1606,f13437Z1606	JZKD02S0430090.1	GQ03715_H19	4-hydroxy-tetrahydrodipicolinate synthase, chloroplastic [Populus trichocarpa]	gi|2183076006|gb|KAH9328937.1|	GSMUA_Achr5P03330_001	DapA-like
transcript10833,1606,f6375Z1606	JZKD02S1600592.1	GQ03113_B04	3-oxoacyl-[acyl-carrier-protein] reductase 4-like [Cucurbita maxima]	gi|2113138478|gb|KAH1064101.1|	XP_016491803.1	Short-chain dehydrogenase/reductase SDR
transcript10834,1606,f7871Z1606	JZKD02S0820492.1	GQ03210_C08	protein unc-45 homolog A [Olea europaea var. sylvestris]	gi|2183028936|gb|KAH9288157.1|	NA	Tetratricopeptide repeat
transcript10835,1606,f19379Z1606	JZKD02S0796252.1	NA	uncharacterized protein LOC112199823 [Rosa chinensis]	gi|2070747520|ref|XP_042503611.1|	Araip.YZ8MT	Iron-sulphur binding protein LdpA, C-terminal
transcript10836,1605,f15558Z1605	JZKD02S1648810.1	GQ04007_P08	geranylgeranyl pyrophosphate synthase, chloroplastic [Glycine max]	gi|2183058726|gb|KAH9312759.1|	Zjn_sc00008.1.g09950.1.am.mk	Polyprenyl synthetase
transcript10837,1605,f6095Z1605	NA	GQ03108_F15	protein TIC 20-I, chloroplastic [Populus trichocarpa]	gi|2103193246|ref|XP_043706987.1|	NA	NA
transcript10838,1605,f8687Z1605	JZKD02S0892539.1	GQ03223_G19	protein ABHD11-like [Ziziphus jujuba]	gi|2183053666|gb|KAH9307701.1|	NA	Alpha/beta hydrolase fold-1
transcript10839,1605,f2563Z1605	JZKD02S0819491.1	GQ03111_D09	sphinganine C4-monooxygenase 1 [Brassica napus]	gi|2183029043|gb|KAH9288264.1|	NA	NA
transcript1084,5241,f10208Z3820k36a0m-46_f11686z1421	JZKD02S0345095.1	GQ03314_A08	chloride conductance regulatory protein ICln [Populus trichocarpa]	gi|2183053611|gb|KAH9307646.1|	NA	ICln
transcript10840,1605,f27853Z1605	JZKD02S0356810.1	GQ0165_E03	LRR receptor-like serine/threonine-protein kinase IOS1 [Abrus precatorius]	gi|2183073620|gb|KAH9326582.1|	EMT05641	Malectin-like domain
transcript10841,1605,f8134Z1605	JZKD02S0825972.1	GQ03213_G05	disease resistance protein TAO1 isoform X1 [Populus trichocarpa]	gi|2183030601|gb|KAH9289822.1|	NA	Apoptotic protease-activating factors, helical domain
transcript10842,1605,f11296Z1605	JZKD02S1638080.1	GQ03417_H02	zinc finger protein CONSTANS-LIKE 4-like [Physcomitrella patens]	gi|2183042526|gb|KAH9297154.1|	Psi002004	B-box-type zinc finger
transcript10843,1605,f10706Z1605	JZKD02S0391500.1	GQ03323_F05	PREDICTED: uncharacterized protein LOC107007117 isoform X2 [Solanum pennellii]	gi|2183061682|gb|KAH9315194.1|	NA	UVR domain
transcript10844,1605,f34971Z1605	JZKD02S0383817.1	GQ03707_A10	---NA---	NA	NA	NA
transcript10845,1604,f1555Z1604	JZKD02S0861744.1	GQ0191_M01	arginase 1, mitochondrial isoform X1 [Ziziphus jujuba]	gi|2183044976|gb|KAH9299604.1|	NA	Ureohydrolase
transcript10846,1604,f29113Z1604	JZKD02S1238463.1	GQ04108_N16	ADP,ATP carrier protein 3, mitochondrial-like [Durio zibethinus]	gi|2183078862|gb|KAH9331793.1|	NA	Mitochondrial carrier protein
transcript10847,1604,f9906Z1604	JZKD02S1530753.1	GQ03308_M14	eukaryotic translation initiation factor NCBP-like [Coffea arabica]	gi|2190605412|gb|KAH9534198.1|	Rsa1.0_00156.1_g00008.1	Translation Initiation factor eIF- 4e
transcript10848,1604,f15552Z1604	JZKD02S1064427.1	GQ04007_N21	proline-rich receptor-like protein kinase PERK10 [Cucurbita maxima]	gi|2206472338|gb|KAI0495838.1|	NA	Late embryogenesis abundant protein, LEA_2 subgroup
transcript10849,1604,f10788Z1604	JZKD02S0656843.1	GQ03325_B19	F-box protein PP2-A15 isoform X1 [Vigna radiata var. radiata]	gi|2192226926|gb|KAH9674891.1|	Tp57577_TGAC_v2_mRNA19884	NA
transcript1085,3820,f3574Z3820	JZKD02S0349614.1	GQ02812_P10	DNA mismatch repair protein MSH7 [Citrus sinensis]	gi|2183077984|gb|KAH9330915.1|	PSME_00045960-RA	DNA mismatch repair protein MutS, C-terminal
transcript10850,1604,f34161Z1604	JZKD02S0094713.1	WS00841_O02	probable disease resistance protein At1g61300 isoform X1 [Physcomitrella patens]	gi|2183035460|gb|KAH9292896.1|	MDP0000578301	Apoptotic protease-activating factors, helical domain
transcript10851,1604,f15472Z1604	JZKD02S0354776.1	GQ04006_N11	ferredoxin, root R-B2-like [Cucurbita maxima]	gi|2111845825|gb|KAH0996806.1|	NA	Beta-grasp domain superfamily
transcript10852,1604,f24973Z1604	JZKD02S1367039.1	GQ03101_D23	NADPH--cytochrome P450 reductase [Setaria italica]	gi|2183042782|gb|KAH9297410.1|	NA	NA
transcript10853,1604,f28054Z1604	JZKD02S0033046.1	GQ03115_A03	PREDICTED: uncharacterized protein LOC106315275 [Brassica oleracea var. oleracea]	gi|1149733048|ref|XP_020191500.1|	Rsa1.0_00008.1_g00039.1	NA
transcript10854,1603,f6342Z1603	JZKD02S0725402.1	GQ03112_L08	sorbitol dehydrogenase-like isoform X1 [Physcomitrella patens]	gi|2129218939|gb|KAH7300417.1|	NA	Alcohol dehydrogenase-like, C-terminal
transcript10855,1603,f14671Z1603	JZKD02S0750430.1	GQ03904_P17	uncharacterized protein LOC100784254 [Glycine max]	gi|1336348997|gb|POE82026.1|	NA	Tetratricopeptide-like helical domain superfamily
transcript10856,1603,f28253Z1603	JZKD02S0961089.1	NA	DNA ligase 4 isoform X1 [Citrus sinensis]	gi|2183061588|gb|KAH9315100.1|	NA	NA
transcript10857,1603,f22543Z1603	JZKD02S0431027.1	GQ04007_K18	aspartyl protease family protein 1 [Phoenix dactylifera]	gi|2183054128|gb|KAH9308163.1|	Aco017242.1	Aspartic peptidase A1 family
transcript10858,1603,f12501Z1603	JZKD02S1327775.1	GQ03611_F13	2-oxoisovalerate dehydrogenase subunit beta 1, mitochondrial [Rosa chinensis]	gi|2088678617|gb|KAG9452032.1|	PH01003957G0030	Transketolase-like, pyrimidine-binding domain
transcript10859,1603,f6692Z1603	NA	GQ03118_C07	actin-related protein 2/3 complex subunit 2A-like [Physcomitrella patens]	gi|2183077436|gb|KAH9330367.1|	PDK_30s65509498g002	NA
transcript1086,3820,f14936Z3820	JZKD02S0073388.1	GQ0201_O17	death-inducer obliterator 1-like isoform X2 [Durio zibethinus]	gi|2183046731|gb|KAH9301221.1|	PSME_00026525-RA	Transcription elongation factor S-II, central domain
transcript10860,1603,f23131Z1603	JZKD02S0336590.1	GQ04113_O01	F-box protein At1g67340-like [Durio zibethinus]	gi|2113173017|gb|KAH1098106.1|	NA	Tetratricopeptide-like helical domain superfamily
transcript10861,1603,f29001Z1603	JZKD02S0557093.1	GQ03602_E20	lipase-like PAD4 [Phoenix dactylifera]	gi|2183049755|gb|KAH9304202.1|	KFK34490.1	Alpha/Beta hydrolase fold
transcript10862,1603,f25234Z1603	JZKD02S0182808.1	GQ0205_E19	phospholipase D alpha 1-like [Phoenix dactylifera]	gi|2183044646|gb|KAH9299274.1|	Sopen07g012150.1	NA
transcript10863,1603,f3010Z1603	JZKD02S0169426.1	GQ02804_O13	putative ER lumen protein-retaining receptor C28H8.4 [Papaver somniferum]	gi|2102575906|gb|KAH0783709.1|	Peaxi162Scf01312g00064.1	ER lumen protein retaining receptor
transcript10864,1603,f5956Z1603	JZKD02S0042612.1	GQ03105_L06	phytanoyl-CoA dioxygenase, peroxisomal [Selaginella moellendorffii]	gi|2190644581|gb|KAH9560574.1|	NA	NA
transcript10865,1603,f1533Z1603	JZKD02S0219832.1	GQ0186_G05	serine/threonine-protein kinase-like protein ACR4 [Coffea eugenioides]	gi|2103237096|ref|XP_043689736.1|	MDP0000309351	NA
transcript10866,1602,f4007Z1602	JZKD02S0378270.1	GQ02819_D19	protein PGR [Populus trichocarpa]	gi|2183053174|gb|KAH9307209.1|	NA	NA
transcript10867,1602,f4965Z1602	JZKD02S0856742.1	GQ02905_J05	uncharacterized LOC8278573 precursor [Ricinus communis]	gi|2067106848|gb|KAG7973178.1|	FANhyb_rscf00002064.1.g00002.1	Domain of unknown function DUF642
transcript10868,1602,f18673Z1602	JZKD02S1393396.1	NA	uncharacterized LOC100194096 [Zea mays]	gi|2098505453|emb|CAA6660216.1|	NA	NA
transcript10869,1602,f36415Z1602	JZKD02S0218995.1	GQ02822_G04	threonine--tRNA ligase, mitochondrial 1-like [Olea europaea var. sylvestris]	gi|2183061174|gb|KAH9314686.1|	NA	NA
transcript1087,3820,f3502Z3820	JZKD02S0350992.1	GQ02811_L21	U-box domain-containing protein 44 [Glycine max]	gi|2183061837|gb|KAH9315349.1|	FANhyb_rscf00000055.1.g00026.1	U-box domain
transcript10870,1602,f21704Z1602	NA	WS03220_E12	probable voltage-gated potassium channel subunit beta [Glycine max]	gi|2183064541|gb|KAH9317916.1|	Thecc1EG015486t1	NA
transcript10871,1602,f1042Z1602	JZKD02S0310293.1	GQ0131_A19	gamma-soluble NSF attachment protein-like isoform X2 [Phoenix dactylifera]	gi|2183061980|gb|KAH9315492.1|	NA	NA
transcript10872,1601,f8310Z1601	JZKD02S0579260.1	GQ03216_C14	isoflavone reductase homolog PCBER-like [Arachis hypogaea]	gi|1316032299|sp|M1T9X3.1|IRL1_GINBI	Rsa1.0_00048.1_g00027.1	NAD(P)-binding domain superfamily
transcript10873,1601,f12097Z1601	JZKD02S0475148.1	GQ03519_M07	---NA---	NA	NA	NA
transcript10874,1601,f18467Z1601	JZKD02S0681961.1	NA	ACT domain-containing protein ACR4-like [Papaver somniferum]	gi|2183071916|gb|KAH9324878.1|	Achn353711	ACT domain
transcript10875,1601,f34815Z1601	JZKD02S1635457.1	GQ03102_D11	chaperone protein dnaJ A6, chloroplastic-like [Durio zibethinus]	gi|2183029880|gb|KAH9289101.1|	61106	DnaJ domain
transcript10876,1601,f14938Z1601	JZKD02S1092344.1	GQ03916_D18	serine/threonine-protein phosphatase 2A activator-like [Physcomitrella patens]	gi|2129385562|gb|KAH7424055.1|	NA	Phosphotyrosyl phosphatase activator, PTPA
transcript10877,1601,f19839Z1601	JZKD02S0427435.1	NA	EEF1A lysine methyltransferase 4 isoform X2 [Selaginella moellendorffii]	gi|2183076946|gb|KAH9329877.1|	MDP0000265800	NA
transcript10878,1601,f8929Z1601	JZKD02S1593121.1	GQ03228_O20	developmentally-regulated G-protein 3 [Arachis hypogaea]	gi|1336317603|gb|POE57415.1|	Achn115241	GTP binding protein, second domain
transcript10879,1601,f12910Z1601	JZKD02S1641011.1	GQ03704_C09	choline-phosphate cytidylyltransferase 2 [Selaginella moellendorffii]	gi|2129209404|gb|KAH7292618.1|	676788552	Rossmann-like alpha/beta/alpha sandwich fold
transcript1088,3819,f15158Z3819	JZKD02S0870648.1	GQ04002_N20	uncharacterized protein LOC103703152 isoform X1 [Phoenix dactylifera]	gi|2183057217|gb|KAH9311250.1|	NA	NA
transcript10880,1601,f20189Z1601	JZKD02S0665593.1	WS00715_H01	DNA repair protein XRCC4 [Citrus clementina]	gi|2192234239|gb|KAH9682203.1|	NA	NA
transcript10881,1601,f7656Z1601	JZKD02S0097909.1	GQ03207_C15	C-terminal binding protein AN-like [Quercus suber]	gi|2183074729|gb|KAH9327691.1|	311286	NA
transcript10882,1601,f25010Z1601	NA	NA	tubulin alpha chain [Selaginella moellendorffii]	gi|2129363167|gb|KAH7415179.1|	KN539001.1_FGP003	Tubulin/FtsZ, 2-layer sandwich domain
transcript10883,1601,f9879Z1601	JZKD02S1366040.1	GQ03308_I16	E3 ubiquitin ligase PQT3-like isoform X2 [Phoenix dactylifera]	gi|2088678586|gb|KAG9452001.1|	NA	NA
transcript10884,1601,f2816Z1601	JZKD02S0123178.1	GQ02801_J18	sphingolipid delta(4)-desaturase DES1-like [Durio zibethinus]	gi|2076518021|gb|KAG8482162.1|	NA	NA
transcript10885,1600,f13119Z1600	JZKD02S0085643.1	GQ03708_P02	ribonuclease 2-like [Cucurbita maxima]	gi|2103325409|ref|XP_021630513.2|	NA	Ribonuclease T2-like
transcript10886,1600,f11606Z1600	JZKD02S0092776.1	GQ03507_L22	polyubiquitin [Brassica napus]	gi|302595977|sp|P0CH32.1|UBQ4_ARATH	Achn077281	Ubiquitin domain
transcript10887,1600,f21421Z1600	NA	WS02633_A10	endoglucanase 8-like [Papaver somniferum]	gi|2183060527|gb|KAH9314039.1|	mrna31843.1-v1.0-hybrid	NA
transcript10888,1600,f37431Z1600	JZKD02S0600837.1	GQ02805_J15	---NA---	gi|2183076819|gb|KAH9329750.1|	NA	NA
transcript10889,1600,f33961Z1600	JZKD02S1611337.1	GQ04102_D18	protein DETOXIFICATION 27-like [Citrus sinensis]	gi|2183062694|gb|KAH9316206.1|	Zpz_sc01010.1.g00110.1.am.mk	Multi antimicrobial extrusion protein
transcript1089,3817,f17267Z3817	JZKD02S0103697.1	NA	putative E3 ubiquitin-protein ligase LIN-1 [Populus trichocarpa]	gi|2183054421|gb|KAH9308456.1|	Do007746.1	NA
transcript10890,1600,f12758Z1600	JZKD02S1601251.1	GQ03619_A03	uncharacterized protein LOC112016066 [Quercus suber]	NA	NA	NA
transcript10891,1600,f13833Z1600	JZKD02S1515634.1	NA	---NA---	NA	NA	NA
transcript10892,1599,f18159Z1599	JZKD02S1469364.1	NA	PREDICTED: uncharacterized protein LOC107058476 [Solanum tuberosum]	gi|1340481697|ref|XP_023767577.1|	NA	Tetrapyrrole biosynthesis, uroporphyrinogen III synthase superfamily
transcript10893,1599,f12795Z1599	JZKD02S1439782.1	GQ03701_B22	omega-amidase, chloroplastic-like [Papaver somniferum]	gi|2183068013|gb|KAH9321027.1|	CCG013012.1	NA
transcript10894,1599,f25785Z1599	JZKD02S1276936.1	NA	nodal modulator 1-like [Papaver somniferum]	NA	NA	NA
transcript10895,1599,f218Z1599	JZKD02S0775881.1	GQ0035_H14	probable pre-mRNA-splicing factor ATP-dependent RNA helicase DEAH2 isoform X1 [Physcomitrella patens]	gi|2183052304|gb|KAH9306751.1|	Glyma.12G114800.1.p	DEAD-box helicase, OB fold
transcript10896,2864,r17774z1265k22a0m1527_f17679Z1599	JZKD02S1633857.1	GQ03915_D23	malate dehydrogenase [Populus trichocarpa]	gi|2136710687|gb|KAH7691130.1|	NA	Lactate/malate dehydrogenase, N-terminal
transcript10897,1599,f15923Z1599	JZKD02S1635418.1	GQ04013_G23	3-oxoacyl-[acyl-carrier-protein] synthase I, chloroplastic [Populus trichocarpa]	gi|2183078757|gb|KAH9331688.1|	Achn273801	Polyketide synthase, beta-ketoacyl synthase domain
transcript10898,1599,f28270Z1599	JZKD02S0583439.1	GQ03502_I10	cytochrome P450 71A1-like [Coffea arabica]	gi|2183044000|gb|KAH9298628.1|	676747494	Cytochrome P450
transcript10899,1599,f1057Z1599	JZKD02S0527099.1	GQ0131_J15	inositol oxygenase 1-like isoform X1 [Durio zibethinus]	gi|2183045712|gb|KAH9300202.1|	NA	Inositol oxygenase
transcript109,6654,f21743Z6654	JZKD02S0683413.1	WS03223_A12	THO complex subunit 2-like isoform X1 [Cucurbita pepo subsp. pepo]	gi|2183060731|gb|KAH9314243.1|	SMil_00027357-RA_Salv	NA
transcript1090,3816,f19143Z3816	JZKD02S1356922.1	NA	uncharacterized protein LOC111909704 [Lactuca sativa]	gi|2183061964|gb|KAH9315476.1|	Zpz_sc00130.1.g00590.1.am.mk	NA
transcript10900,1598,f11826Z1598	JZKD02S1233572.1	GQ03013_N05	protein FLX-like 3 [Coffea eugenioides]	gi|2183055325|gb|KAH9309360.1|	NA	FLC EXPRESSOR/FLX-like
transcript10901,1598,f19779Z1598	JZKD02S0991842.1	GQ04005_K15	leucine-rich repeat receptor-like serine/threonine-protein kinase BAM1 isoform X1 [Physcomitrella patens]	gi|2183046595|gb|KAH9301085.1|	XP_015897327.1	Protein kinase domain
transcript10902,1598,f20000Z1598	JZKD02S0627521.1	WS03222_H08	ER membrane protein complex subunit 10-like [Arachis hypogaea]	gi|2183046793|gb|KAH9301283.1|	NA	NA
transcript10903,1598,f34691Z1598	NA	NA	PREDICTED: uncharacterized protein LOC105973898 [Erythranthe guttata]	NA	NA	NA
transcript10904,1598,f5587Z1598	NA	GQ03013_H01	wall-associated receptor kinase 4 [Rosa chinensis]	gi|2074743072|gb|KAG8388570.1|	NA	NA
transcript10905,1598,f33142Z1598	NA	NA	protein NRT1/ PTR FAMILY 5.2-like [Cucurbita pepo subsp. pepo]	gi|2183060975|gb|KAH9314487.1|	Sopen09g001330.1	MFS transporter superfamily
transcript10906,1598,f3267Z1598	JZKD02S1523483.1	GQ02808_H19	E3 ubiquitin-protein ligase BRE1-like 1 isoform X1 [Phoenix dactylifera]	gi|2088673865|gb|KAG9447284.1|	NA	NA
transcript10907,1598,f4617Z1598	JZKD02S0131420.1	GQ02829_I23	---NA---	gi|2129362956|gb|KAH7414968.1|	NA	NA
transcript10908,1598,f22815Z1598	JZKD02S1596093.1	GQ03216_M09	universal stress protein A-like protein [Olea europaea var. sylvestris]	gi|2224842111|ref|NP_001391895.1|	NA	Universal stress protein A family
transcript10909,1598,f16342Z1598	NA	GQ04106_J19	probable transcriptional regulatory protein At2g25830 [Phoenix dactylifera]	gi|2183046010|gb|KAH9300500.1|	XP_012571593.1	NA
transcript1091,3815,f20907Z3815	JZKD02S0328791.1	WS00822_O11	protein-tyrosine-phosphatase MKP1-like [Papaver somniferum]	gi|2183028457|gb|KAH9287678.1|	XP_010103422.1	Dual specificity protein phosphatase domain
transcript10910,1597,f6552Z1597	JZKD02S0041876.1	GQ03116_A20	mediator-associated protein 2 [Panicum hallii]	gi|2183028881|gb|KAH9288102.1|	NA	NA
transcript10911,1597,f11129Z1597	JZKD02S0018192.1	GQ03409_J22	uncharacterized protein LOC111296588 isoform X1 [Durio zibethinus]	gi|2183072312|gb|KAH9325274.1|	NA	Tetratricopeptide-like helical domain superfamily
transcript10912,1597,f2851Z1597	JZKD02S0775903.1	GQ02802_E12	---NA---	NA	NA	NA
transcript10913,1597,f35196Z1597	NA	NA	---NA---	NA	NA	NA
transcript10914,1597,f26689Z1597	NA	NA	cytochrome c oxidase subunit II (mitochondrion) [Caulerpa lentillifera]	gi|2070645760|gb|QXT44708.1|	NA	NA
transcript10915,1597,f30736Z1597	JZKD02S1350902.1	WS00727_E12	probable LRR receptor-like serine/threonine-protein kinase At1g67720 [Physcomitrella patens]	gi|2183073620|gb|KAH9326582.1|	EMT05641	Leucine rich repeat 4
transcript10916,1597,f3819Z1597	JZKD02S0081073.1	GQ02816_N21	F-box/kelch-repeat protein At5g60570 [Selaginella moellendorffii]	gi|2190650002|gb|KAH9565993.1|	Zjn_sc00002.1.g13080.1.am.mkhc	F-box domain
transcript10917,1597,f29149Z1597	JZKD02S1355922.1	NA	---NA---	NA	NA	NA
transcript10918,1597,f8187Z1597	JZKD02S0309333.1	GQ03214_A16	protein YIPF1 homolog [Physcomitrella patens]	gi|2183062939|gb|KAH9316451.1|	NA	Yip1 domain
transcript10919,1597,f23151Z1597	JZKD02S0229012.1	NA	---NA---	NA	NA	NA
transcript1092,3815,f7142Z3815	JZKD02S1068931.1	GQ03126_B06	ABC transporter G family member 24-like isoform X1 [Arachis hypogaea]	gi|2183074627|gb|KAH9327589.1|	Vradi02g06060.1	AAA+ ATPase domain
transcript10920,1597,f522Z1597	JZKD02S1591554.1	GQ00610_P15	plant intracellular Ras-group-related LRR protein 7 [Ricinus communis]	gi|2238983023|gb|KAI3454837.1|	OMERI03G07870.1	NA
transcript10921,1596,f30796Z1596	JZKD02S1334615.1	GQ02804_O14	protein CHROMATIN REMODELING 20 [Populus trichocarpa]	gi|2183065061|gb|KAH9318436.1|	Bathy05g04020	P-loop containing nucleoside triphosphate hydrolase
transcript10922,1596,f8482Z1596	JZKD02S0671934.1	GQ03219_M06	uncharacterized protein LOC18027243 isoform X1 [Eutrema salsugineum]	gi|2183028976|gb|KAH9288197.1|	NA	GNAT domain
transcript10923,1596,f1758Z1596	NA	GQ02772_A10	putative RING-type E3 ubiquitin transferase C3H69 [Papaver somniferum]	gi|2183057830|gb|KAH9311863.1|	MA_127060g0010	Zinc finger, C3HC4 RING-type
transcript10924,1596,f11959Z1596	JZKD02S0716950.1	GQ03516_I05	flavonol synthase/flavanone 3-hydroxylase-like [Solanum pennellii]	gi|2183062696|gb|KAH9316208.1|	676709864	Isopenicillin N synthase-like, Fe(2+) 2OG dioxygenase domain
transcript10925,1596,f9613Z1596	JZKD02S0408968.1	GQ03302_C14	WAT1-related protein At4g08300-like [Cucurbita maxima]	gi|2183076369|gb|KAH9329300.1|	Glyma.13G227100.1.p	EamA domain
transcript10926,1596,f9530Z1596	JZKD02S1353744.1	GQ03301_C10	probable choline kinase 2 [Papaver somniferum]	gi|2183078192|gb|KAH9331123.1|	DCAR_014738	NA
transcript10927,1596,f2135Z1596	JZKD02S1040075.1	GQ0205_M07	chloroplastic import inner membrane translocase subunit HP30-2-like [Coffea eugenioides]	gi|1216255313|ref|XP_021611550.1|	NA	NA
transcript10928,1596,f20414Z1596	JZKD02S0217103.1	GQ03513_I14	cysteine-rich receptor-like protein kinase 2 [Ziziphus jujuba]	gi|2070783353|ref|XP_042517870.1|	mrna32207.1-v1.0-hybrid	Gnk2-homologous domain
transcript10929,1596,f23649Z1596	JZKD02S0531536.1	GQ02901_F06	beta-D-xylosidase 3-like [Brassica napus]	gi|2183040466|gb|KAH9295348.1|	NA	Glycoside hydrolase family 3 C-terminal domain
transcript1093,3815,f7548Z3815	JZKD02S1649368.1	GQ03205_L07	zinc finger CCCH domain-containing protein 30-like [Durio zibethinus]	gi|2183067743|gb|KAH9320757.1|	PSME_00052684-RA	Ankyrin repeat
transcript10930,1596,f11267Z1596	JZKD02S0548727.1	GQ03416_C12	subtilisin-like protease SBT1.7 [Brachypodium distachyon]	gi|2069843294|gb|KAG8098262.1|	Aco013131.1	Peptidase S8, subtilisin-related
transcript10931,1596,f13493Z1596	JZKD02S1374480.1	GQ03717_C05	---NA---	NA	NA	NA
transcript10932,1595,f13392Z1595	JZKD02S1405510.1	GQ03714_I15	zinc transporter ZTP29 [Coffea arabica]	gi|1732656443|ref|XP_030526736.1|	NA	NA
transcript10933,1595,f5195Z1595	JZKD02S0753480.1	GQ03002_H03	COP1-interacting protein 7-like [Papaver somniferum]	gi|2183031661|gb|KAH9290882.1|	NA	NA
transcript10934,1595,f15273Z1595	JZKD02S1335340.1	GQ04004_F08	casein kinase II subunit beta-3-like isoform X1 [Physcomitrella patens]	gi|2103232073|ref|XP_043687057.1|	DCAR_005590	NA
transcript10935,1595,f22952Z1595	JZKD02S0070277.1	NA	MLO-like protein 11 [Papaver somniferum]	gi|2183072607|gb|KAH9325569.1|	NA	NA
transcript10936,1595,f5562Z1595	JZKD02S1386724.1	GQ03012_M10	caffeoyl-CoA O-methyltransferase-like [Lactuca sativa]	gi|2183029802|gb|KAH9289023.1|	NA	Class I-like SAM-dependent O-methyltransferase
transcript10937,1595,f12524Z1595	JZKD02S0238917.1	GQ03612_A23	protein LYK5-like isoform X1 [Physcomitrella patens]	gi|2129280984|gb|KAH7351697.1|	PSME_00043208-RA	Protein kinase domain
transcript10938,1595,f24941Z1595	JZKD02S1223227.1	NA	PREDICTED: uncharacterized protein LOC105950954 [Erythranthe guttata]	gi|2183057881|gb|KAH9311914.1|	XP_010556248.1	Reverse transcriptase/retrotransposon-derived protein, RNase H-like domain
transcript10939,1595,f18912Z1595	JZKD02S1591979.1	WS0326_O05	arogenate dehydrogenase 2, chloroplastic-like [Papaver somniferum]	gi|2183050135|gb|KAH9304582.1|	NA	Arogenate dehydrogenase 1/2
transcript1094,3814,f7807Z3814	JZKD02S0937894.1	GQ03209_C08	putative transcription elongation factor SPT5 homolog 1 [Populus trichocarpa]	gi|2103218545|ref|XP_043719311.1|	NA	NusG, N-terminal
transcript10940,1595,f1045Z1595	NA	GQ0131_D08	UPF0613 protein PB24D3.06c-like [Papaver somniferum]	gi|2103228413|ref|XP_043724435.1|	NA	NA
transcript10941,1594,f1938Z1594	JZKD02S1218724.1	GQ0202_C02	primary amine oxidase-like [Papaver somniferum]	gi|2183057218|gb|KAH9311251.1|	NA	Copper amine oxidase, catalytic domain
transcript10942,1594,f325Z1594	JZKD02S0085850.1	GQ0041_N21	maspardin-like isoform X1 [Cucurbita moschata]	gi|2183062867|gb|KAH9316379.1|	NA	Alpha/Beta hydrolase fold
transcript10943,1594,f12551Z1594	JZKD02S0386700.1	GQ03612_P07	hydroquinone glucosyltransferase-like [Papaver somniferum]	gi|2211101309|emb|CAH2069267.1|	Tp57577_TGAC_v2_mRNA33215	UDP-glucuronosyl/UDP-glucosyltransferase
transcript10944,1594,f22210Z1594	JZKD02S0977923.1	GQ03119_G21	putative chloride channel-like protein CLC-g [Populus trichocarpa]	gi|2183078693|gb|KAH9331624.1|	NA	Chloride channel, voltage gated
transcript10945,1594,f15862Z1594	JZKD02S1006655.1	GQ04012_D01	delta-like protein 1 [Physcomitrella patens]	gi|2228626448|dbj|GKU96775.1|	NA	NA
transcript10946,1594,f13835Z1594	JZKD02S0519103.1	GQ03805_F18	aspartic proteinase nepenthesin-1-like [Brassica napus]	gi|2183077554|gb|KAH9330485.1|	Aco017242.1	Aspartic peptidase domain superfamily
transcript10947,1594,f12821Z1594	JZKD02S1075885.1	GQ03701_L20	chalcone synthase 3 [Glycine max]	gi|12229608|sp|Q9M5M0.1|CHS7_PICMA	NA	Chalcone/stilbene synthase, C-terminal
transcript10948,1594,f4175Z1594	JZKD02S1619094.1	GQ02821_F02	---NA---	NA	NA	NA
transcript10949,1594,f7588Z1594	JZKD02S0376774.1	GQ03206_E02	ATG8-interacting protein 1-like [Olea europaea var. sylvestris]	gi|2190629273|gb|KAH9545352.1|	NA	ATG8-interacting protein 1/2
transcript1095,3813,f13977Z3813	JZKD02S1466472.1	GQ03808_F12	serine/threonine-protein kinase D6PK-like [Durio zibethinus]	gi|2183045789|gb|KAH9300279.1|	Gh_D11G0701	Protein kinase domain
transcript10950,1594,f1922Z1594	JZKD02S0556180.1	GQ0201_O02	transcription termination factor MTERF4, chloroplastic-like [Phoenix dactylifera]	gi|1954378886|gb|KAG1366474.1|	NA	Transcription termination factor, mitochondrial/chloroplastic
transcript10951,1594,f13999Z1594	JZKD02S1641458.1	GQ03808_M10	uncharacterized protein LOC8272124 [Ricinus communis]	gi|2129395806|gb|KAH7434286.1|	NA	NA
transcript10952,1594,f16403Z1594	JZKD02S1239131.1	GQ04107_I20	---NA---	NA	NA	NA
transcript10953,1594,f17700Z1594	JZKD02S1078111.1	GQ03320_C14	enolase 2 [Zea mays]	gi|2129402492|gb|KAH7440965.1|	NA	NA
transcript10954,1593,f1246Z1593	JZKD02S1524438.1	GQ0166_A14	F-box/kelch-repeat protein At5g15710-like [Physcomitrella patens]	gi|2180112612|gb|KAH8936375.1|	Pp3c25_9030V3.3.p	F-box domain
transcript10955,1593,f3882Z1593	JZKD02S1642911.1	GQ03116_I11	protein GLUTAMINE DUMPER 3-like [Brassica napus]	gi|2136672575|gb|KAH7659786.1|	NA	Protein glutamine dumper
transcript10956,1593,f15356Z1593	JZKD02S0371538.1	GQ04005_H21	zinc finger CCCH domain-containing protein 14-like [Olea europaea var. sylvestris]	gi|2183065800|gb|KAH9319175.1|	MA_68032g0010	NA
transcript10957,1593,f25953Z1593	JZKD02S0447784.1	NA	---NA---	gi|2183029199|gb|KAH9288420.1|	NA	NA
transcript10958,1593,f10201Z1593	JZKD02S1457019.1	GQ03313_O10	SOSS complex subunit B homolog [Abrus precatorius]	gi|2236221710|dbj|LAG07641.1|	NA	Nucleic acid-binding, OB-fold
transcript10959,1593,f11165Z1593	JZKD02S1502068.1	GQ03411_I03	scopoletin glucosyltransferase [Citrus clementina]	gi|2183058471|gb|KAH9312504.1|	AA31G00555	UDP-glucuronosyl/UDP-glucosyltransferase
transcript1096,3813,f13199Z3813	JZKD02S0085114.1	GQ03710_I04	RNA-binding protein 47-like [Phoenix dactylifera]	gi|2070768369|ref|XP_042511821.1|	LPERR11G02130.1	Nucleotide-binding alpha-beta plait domain superfamily
transcript10960,1593,f8397Z1593	NA	GQ03218_E12	mini zinc finger protein 2-like [Durio zibethinus]	gi|2238980492|gb|KAI3452306.1|	Pgl007813	ZF-HD homeobox protein, Cys/His-rich dimerisation domain
transcript10961,1593,f24356Z1593	JZKD02S0970585.1	GQ0226_L02	signal transducer and activator of transcription B-like [Arachis hypogaea]	gi|2183047002|gb|KAH9301492.1|	NA	NA
transcript10962,1593,f17535Z1593	JZKD02S0068191.1	NA	zinc finger CCCH domain-containing protein 18-like isoform X1 [Durio zibethinus]	gi|2183075924|gb|KAH9328855.1|	PSME_00039964-RA	Zinc finger, CCCH-type
transcript10963,1593,f3810Z1593	JZKD02S0754829.1	GQ02816_L06	proteasome subunit beta type-4-like isoform X1 [Coffea arabica]	gi|2183063518|gb|KAH9316893.1|	NA	Proteasome subunit beta 4
transcript10964,1593,f6366Z1593	NA	GQ03112_O22	protein OPI10 homolog [Coffea arabica]	gi|2183045194|gb|KAH9299822.1|	NA	Hikeshi-like domain
transcript10965,1593,f8481Z1593	JZKD02S1209782.1	GQ03219_M05	probable UDP-3-O-acyl-N-acetylglucosamine deacetylase 2, mitochondrial isoform X1 [Phoenix dactylifera]	gi|2103245989|ref|XP_043693974.1|	NA	NA
transcript10966,1593,f14942Z1593	JZKD02S0256975.1	GQ03916_G13	uracil phosphoribosyltransferase [Populus trichocarpa]	gi|2183071350|gb|KAH9324312.1|	NA	NA
transcript10967,1593,f13348Z1593	JZKD02S0337127.1	GQ03713_G12	probable carboxylesterase 15 [Arachis hypogaea]	gi|2113203564|gb|KAH1128335.1|	OMERI12G01050.1	Alpha/Beta hydrolase fold
transcript10968,1592,f11759Z1592	JZKD02S0767673.1	GQ03511_M23	pentatricopeptide repeat-containing protein At4g21190 [Morus notabilis]	gi|2239621544|gb|KAI3509696.1|	NA	Pentatricopeptide repeat
transcript10969,1592,f7800Z1592	JZKD02S1612346.1	GQ03209_A21	ASC1-like protein isoform X1 [Glycine max]	gi|2183029231|gb|KAH9288452.1|	Gh_D13G0393	NA
transcript1097,3812,f3730Z3812	JZKD02S0984261.1	GQ02815_L01	serine hydroxymethyltransferase 7 [Glycine max]	gi|2183053537|gb|KAH9307572.1|	Csa11g010730.1	Pyridoxal phosphate-dependent transferase, major domain
transcript10970,1592,f14276Z1592	JZKD02S0721822.1	GQ03814_L18	THUMP domain-containing protein 3-like isoform X3 [Selaginella moellendorffii]	gi|2183040804|gb|KAH9295686.1|	NA	NA
transcript10971,1592,f5933Z1592	NA	GQ03105_H05	---NA---	gi|2183076235|gb|KAH9329166.1|	NA	NA
transcript10972,1592,f25712Z1592	NA	NA	two-component response regulator-like APRR2 isoform X1 [Abrus precatorius]	gi|2183077895|gb|KAH9330826.1|	MA_78829g0010	Signal transduction response regulator, receiver domain
transcript10973,1592,f9797Z1592	JZKD02S0432767.1	GQ03307_B20	---NA---	NA	NA	NA
transcript10974,1592,f22818Z1592	JZKD02S1091168.1	NA	probable LRR receptor-like serine/threonine-protein kinase At1g67720 [Oryza sativa Japonica Group]	gi|2183056891|gb|KAH9310924.1|	EMT13569	Malectin-like domain
transcript10975,1592,f35189Z1592	JZKD02S0970676.1	GQ04110_I13	probable LRR receptor-like serine/threonine-protein kinase At1g67720 [Quercus suber]	gi|2183047608|gb|KAH9302098.1|	NA	Leucine rich repeat 4
transcript10976,1592,f33023Z1592	JZKD02S1428414.1	NA	---NA---	NA	NA	NA
transcript10977,1592,f5909Z1592	JZKD02S0347098.1	GQ03105_D10	hypersensitive-induced response protein 4-like [Arachis hypogaea]	gi|2103211295|ref|XP_043715543.1|	NA	Band 7 domain
transcript10978,1592,f5678Z1592	JZKD02S0434105.1	GQ03101_N07	uncharacterized protein LOC112515513 isoform X1 [Cynara cardunculus var. scolymus]	gi|2183052230|gb|KAH9306677.1|	NA	NA
transcript10979,1591,f9186Z1591	JZKD02S0642206.1	GQ0167_B14	LRR receptor-like serine/threonine-protein kinase GSO1 isoform X1 [Physcomitrella patens]	gi|2183029936|gb|KAH9289157.1|	Bostr.8819s0021.1.p	Disease resistance protein, RPW8-like
transcript1098,3812,f12306Z3812	JZKD02S1622842.1	GQ03606_D03	glycine-rich RNA-binding protein RZ1C isoform X1 [Ziziphus jujuba]	gi|2183043875|gb|KAH9298503.1|	CCG030364.1	NA
transcript10980,1591,f1709Z1591	JZKD02S0475148.1	GQ0197_K20	---NA---	NA	NA	NA
transcript10981,1591,f13903Z1591	JZKD02S0183598.1	GQ03806_I24	WW domain-binding protein 11 [Selaginella moellendorffii]	gi|2183051716|gb|KAH9306163.1|	NA	NA
transcript10982,1591,f12363Z1591	JZKD02S1318107.1	GQ03607_J09	chaperone protein dnaJ C76, chloroplastic-like isoform X1 [Physcomitrella patens]	gi|2129394573|gb|KAH7433055.1|	Cre16.g695600.t1.2	DnaJ domain
transcript10983,1591,f29653Z1591	JZKD02S1294733.1	NA	probable glycosyltransferase At5g11130 [Oryza sativa Japonica Group]	gi|2183038896|gb|KAH9294221.1|	NA	NA
transcript10984,1591,f1049Z1591	JZKD02S1571436.1	GQ0131_H05	homeobox-leucine zipper protein HAT5-like [Physcomitrella patens]	gi|2211115808|gb|UNP37098.1|	Pgl004960	Homeobox domain
transcript10985,1591,f30444Z1591	JZKD02S0727403.1	GQ0193_G15	disease resistance protein TAO1-like [Physcomitrella patens]	NA	NA	Apoptotic protease-activating factors, helical domain
transcript10986,1590,f9699Z1590	JZKD02S1295622.1	GQ03303_H12	multiple organellar RNA editing factor 9, chloroplastic [Abrus precatorius]	gi|2183074974|gb|KAH9327905.1|	NA	MORF/ORRM1/DAG-like
transcript10987,1590,f12581Z1590	JZKD02S0984439.1	GQ03613_M22	zinc-regulated protein 8-like [Ziziphus jujuba]	gi|2183029217|gb|KAH9288438.1|	NA	NA
transcript10988,1590,f1060Z1590	JZKD02S1607181.1	GQ0131_M08	cyanogenic beta-glucosidase [Glycine max]	gi|2183075348|gb|KAH9328279.1|	Jcr4S00282.90	Glycoside hydrolase family 1
transcript10989,1590,f9501Z1590	NA	GQ03239_F06	pentatricopeptide repeat-containing protein At1g62350-like isoform X1 [Ziziphus jujuba]	gi|2111840672|gb|KAH0992187.1|	DCAR_016451	Pentatricopeptide repeat
transcript1099,3812,f10580Z3812	JZKD02S0018684.1	GQ03321_G11	telomere length regulation protein TEL2 homolog [Ziziphus jujuba]	gi|2183042570|gb|KAH9297198.1|	NA	NA
transcript10990,1590,f9950Z1590	JZKD02S1650030.1	GQ03309_K08	---NA---	gi|2183031597|gb|KAH9290818.1|	NA	NA
transcript10991,1590,f25579Z1590	JZKD02S1136813.1	GQ03912_N24	---NA---	NA	NA	NA
transcript10992,1590,f25523Z1590	JZKD02S1371775.1	GQ03702_B07	purple acid phosphatase 3-like [Brassica napus]	gi|2236249119|dbj|LAF95750.1|	GRMZM2G351232_P01	Calcineurin-like phosphoesterase domain, ApaH type
transcript10993,1590,f19511Z1590	JZKD02S0091074.1	GQ03916_A06	UPF0235 protein C15orf40 homolog isoform X2 [Ziziphus jujuba]	gi|2082414125|ref|XP_042977608.1|	NA	Protein of unknown function DUF167
transcript10994,1589,f7547Z1589	JZKD02S1645449.1	GQ03205_K23	probable protein phosphatase 2C 15 isoform X1 [Vigna radiata var. radiata]	gi|2183051900|gb|KAH9306347.1|	MDP0000283274	NA
transcript10995,1589,f3546Z1589	JZKD02S1615652.1	GQ02812_H14	endoribonuclease Dicer homolog 1 isoform X1 [Populus trichocarpa]	gi|2078829933|pdb|7ELE|A	PGSC0003DMP400025709	NA
transcript10996,1589,f14881Z1589	JZKD02S0909215.1	GQ03914_B03	---NA---	NA	NA	NA
transcript10997,1589,f3821Z1589	JZKD02S1635624.1	GQ02816_O04	18S rRNA (guanine-N(7))-methyltransferase RID2 [Citrus sinensis]	gi|2088668542|gb|KAG9441965.1|	NA	NA
transcript10998,1589,f12595Z1589	JZKD02S0195624.1	GQ03614_C13	uncharacterized protein LOC112040114 isoform X1 [Quercus suber]	gi|2154425162|gb|KAH7860677.1|	Oropetium_20150105_17330A	NA
transcript10999,1589,f21661Z1589	JZKD02S0708993.1	WS03218_A20	---NA---	gi|2183073032|gb|KAH9325994.1|	NA	NA
transcript11,10161,f6806Z10161	JZKD02S0629761.1	GQ03120_C21	COP1-interactive protein 1-like isoform X1 [Phoenix dactylifera]	gi|2183076829|gb|KAH9329760.1|	KN540155.1_FGP001	NA
transcript110,6653,f2908Z6653	JZKD02S0052846.1	GQ02803_B19	mediator of RNA polymerase II transcription subunit 14-like [Phoenix dactylifera]	gi|2183064977|gb|KAH9318352.1|	NA	Mediator complex, subunit Med14
transcript1100,4314,r2467z503k43a0.27m2383_f12144Z3811	JZKD02S1349347.1	GQ03601_O22	beta-carotene 3-hydroxylase 1, chloroplastic-like [Brassica napus]	gi|2183074663|gb|KAH9327625.1|	NA	Beta-carotene hydroxylase-like
transcript11000,1589,f13521Z1589	JZKD02S1598640.1	GQ03717_L14	uncharacterized protein LOC103709785 [Phoenix dactylifera]	gi|2183070001|gb|KAH9323015.1|	Achn350681	NA
transcript11001,1589,f4770Z1589	JZKD02S1592860.1	GQ02901_K15	actin-like [Physcomitrella patens]	gi|2190614055|gb|KAH9538534.1|	Niben101Scf00646g07008.1	Actin family
transcript11002,1589,f23180Z1589	NA	NA	eukaryotic initiation factor 4A-9 [Populus trichocarpa]	gi|1336307477|gb|POE49473.1|	GSBRNA2T00069970001	NA
transcript11003,1589,f10274Z1589	NA	GQ03315_H23	uncharacterized protein LOC103697567 isoform X1 [Phoenix dactylifera]	gi|2183052051|gb|KAH9306498.1|	NA	NA
transcript11004,1589,f5488Z1589	JZKD02S0246708.1	GQ03010_O05	ras-related protein RABE1c-like [Durio zibethinus]	gi|2070732118|ref|XP_042495916.1|	RrC3821_p1	Small GTPase
transcript11005,1589,f1259Z1589	JZKD02S1620484.1	GQ0166_J11	transcription factor ILR3-like [Physcomitrella patens]	gi|2151995710|gb|UFA45710.1|	Pgl001021	NA
transcript11006,1589,f4726Z1589	JZKD02S0904287.1	GQ02901_B10	HD domain-containing protein 2 isoform X3 [Quercus suber]	gi|2103215030|ref|XP_043717440.1|	NA	NA
transcript11007,1589,f19777Z1589	JZKD02S0329293.1	WS00837_E17	---NA---	NA	NA	NA
transcript11008,1589,f24241Z1589	JZKD02S0327181.1	NA	squamosa promoter-binding-like protein 12 [Coffea arabica]	gi|2183050941|gb|KAH9305388.1|	Aqcoe7G241600.6.p	NA
transcript11009,1588,f19130Z1588	JZKD02S0005961.1	GQ02802_K12	lysM domain-containing GPI-anchored protein 1-like [Cicer arietinum]	gi|2183060044|gb|KAH9313556.1|	NA	NA
transcript1101,3811,f20498Z3811	JZKD02S0667572.1	WS00740_O04	DExH-box ATP-dependent RNA helicase DExH3 isoform X1 [Morus notabilis]	gi|2183069310|gb|KAH9322324.1|	Lus10020727	Helicase superfamily 1/2, ATP-binding domain
transcript11010,1588,f28525Z1588	JZKD02S0167445.1	GQ02802_J13	serine/arginine-rich splicing factor RSZ21-like isoform X1 [Arachis hypogaea]	gi|2088675304|gb|KAG9448722.1|	Rsa1.0_03642.1_g00002.1	RNA recognition motif domain
transcript11011,1588,f4133Z1588	JZKD02S0472580.1	GQ02820_M04	chloroplast processing peptidase-like [Papaver somniferum]	gi|2183042125|gb|KAH9296753.1|	NA	Peptidase S26A, signal peptidase I
transcript11012,1588,f7022Z1588	JZKD02S1354139.1	GQ03123_M12	callose synthase 2-like [Erythranthe guttata]	gi|2183057838|gb|KAH9311871.1|	NA	NA
transcript11013,1588,f7802Z1588	JZKD02S0653033.1	GQ03209_B15	NADH-cytochrome b5 reductase-like protein [Abrus precatorius]	gi|2183043269|gb|KAH9297897.1|	mrna31001.1-v1.0-hybrid	NA
transcript11014,1588,f9929Z1588	JZKD02S0753435.1	GQ03309_B23	uncharacterized protein LOC111412554 isoform X2 [Olea europaea var. sylvestris]	gi|2183031340|gb|KAH9290561.1|	NA	4'-phosphopantetheinyl transferase domain
transcript11015,1588,f13469Z1588	JZKD02S1376592.1	GQ03716_J07	cathepsin B-like protease 2 [Papaver somniferum]	gi|2183066414|gb|KAH9319789.1|	FANhyb_rscf00000253.1.g00010.1	Peptidase C1A, papain C-terminal
transcript11016,1588,f10023Z1588	JZKD02S1058421.1	GQ03310_O09	protein TIC 21, chloroplastic-like [Olea europaea var. sylvestris]	gi|2111825021|gb|KAH0977921.1|	NA	NA
transcript11017,1588,f15310Z1588	JZKD02S0519726.1	GQ04004_O01	cathepsin B-like [Erythranthe guttata]	gi|2183066414|gb|KAH9319789.1|	FANhyb_rscf00000253.1.g00010.1	Peptidase C1A, papain C-terminal
transcript11018,1588,f28863Z1588	JZKD02S1595692.1	NA	methyl-CpG-binding domain-containing protein 6-like [Brassica napus]	gi|2183049978|gb|KAH9304425.1|	NA	NA
transcript11019,1587,f512Z1587	JZKD02S0560011.1	GQ00610_H12	uncharacterized protein LOC111307910 [Durio zibethinus]	gi|2183053406|gb|KAH9307441.1|	TRAES3BF110700030CFD_t1	NA
transcript1102,3811,f4927Z3811	JZKD02S1649498.1	GQ02904_M20	non-lysosomal glucosylceramidase-like isoform X1 [Durio zibethinus]	gi|2183065285|gb|KAH9318660.1|	Aradu.C4WPP	NA
transcript11020,1587,f32184Z1587	JZKD02S1493394.1	NA	---NA---	NA	NA	NA
transcript11021,1587,f30035Z1587	JZKD02S1595466.1	GQ03116_P18	chaperone protein ClpB1-like [Citrus sinensis]	gi|2162019835|dbj|GJM93159.1|	NA	Clp, repeat (R) domain
transcript11022,1587,f5563Z1587	JZKD02S0343647.1	GQ03012_N11	actin [Papaver somniferum]	gi|2157820991|dbj|LAF44164.1|	Niben101Scf00646g07008.1	Actin family
transcript11023,1587,f8287Z1587	JZKD02S1623233.1	GQ03215_H22	WD repeat-containing protein GTS1-like [Papaver somniferum]	gi|2183060630|gb|KAH9314142.1|	NA	NA
transcript11024,1587,f14086Z1587	JZKD02S1598598.1	GQ02806_M17	short-chain dehydrogenase/reductase 2b-like [Solanum tuberosum]	gi|2183063482|gb|KAH9316857.1|	Niben101Scf02581g01014.1	Short-chain dehydrogenase/reductase SDR
transcript11025,1587,f11322Z1587	JZKD02S1595701.1	GQ03418_H13	tocopherol cyclase, chloroplastic-like [Papaver somniferum]	gi|2103187560|ref|XP_043704082.1|	NA	NA
transcript11026,1587,f32950Z1587	JZKD02S1607142.1	NA	type I inositol polyphosphate 5-phosphatase 4-like [Cucurbita maxima]	gi|2183073371|gb|KAH9326333.1|	Aradu.UH16H	NA
transcript11027,1587,f6272Z1587	JZKD02S0196958.1	GQ03111_L01	protein CASC3-like isoform X1 [Papaver somniferum]	gi|2088666992|gb|KAG9440416.1|	NA	Btz domain
transcript11028,1587,f4141Z1587	JZKD02S0890094.1	GQ02820_N04	ribosomal RNA processing protein 36 homolog [Vigna radiata var. radiata]	gi|2228599391|dbj|GKV23059.1|	NA	NA
transcript11029,1586,f28136Z1586	JZKD02S0860972.1	NA	F-box/kelch-repeat protein At1g67480-like [Phoenix dactylifera]	gi|2183044755|gb|KAH9299383.1|	Zjn_sc00045.1.g01150.1.am.mk	NA
transcript1103,3810,f12500Z3810	JZKD02S1407697.1	GQ03611_E22	calcium-transporting ATPase 10, plasma membrane-type [Ricinus communis]	gi|2183050505|gb|KAH9304952.1|	Lus10040166	NA
transcript11030,1586,f27144Z1586	JZKD02S0158236.1	GQ03210_M17	heat shock cognate 70 kDa protein 2-like [Arachis hypogaea]	gi|2074734150|gb|KAG8379653.1|	FANhyb_rscf00000233.1.g00002.1	Heat shock protein 70 family
transcript11031,1586,f18176Z1586	JZKD02S1408890.1	NA	---NA---	gi|2183043573|gb|KAH9298201.1|	NA	NA
transcript11032,1586,f9871Z1586	JZKD02S1595397.1	GQ03308_H16	dnaJ homolog subfamily B member 4-like isoform X1 [Abrus precatorius]	gi|2129393609|gb|KAH7432091.1|	Achn036321	DnaJ domain
transcript11033,1586,f20914Z1586	JZKD02S0925379.1	WS00823_J04	ELMO domain-containing protein A-like isoform X1 [Phoenix dactylifera]	gi|2183045041|gb|KAH9299669.1|	Gh_A12G1263	NA
transcript11034,1586,f23208Z1586	JZKD02S0339864.1	NA	probable LRR receptor-like serine/threonine-protein kinase At1g67720 isoform X1 [Selaginella moellendorffii]	gi|2183073620|gb|KAH9326582.1|	EMT05641	Leucine-rich repeat domain superfamily
transcript11035,1586,f4784Z1586	JZKD02S0958688.1	GQ02901_O17	actin [Papaver somniferum]	gi|2103225099|ref|XP_043722814.1|	Niben101Scf00646g07008.1	Actin family
transcript11036,1586,f14816Z1586	JZKD02S1606054.1	GQ03911_J17	probable aldo-keto reductase 1 [Selaginella moellendorffii]	gi|2118938485|ref|XP_044500425.1|	MDP0000254650	Aldo-keto reductase
transcript11037,1586,f24738Z1586	JZKD02S0458718.1	NA	---NA---	gi|2183065029|gb|KAH9318404.1|	NA	NA
transcript11038,1586,f25277Z1586	JZKD02S0741013.1	WS0078_G10	probable LRR receptor-like serine/threonine-protein kinase At1g67720 [Physcomitrella patens]	gi|2183047608|gb|KAH9302098.1|	EMT05641	Leucine rich repeat 4
transcript11039,1585,f10082Z1585	JZKD02S1617646.1	GQ03312_E17	uncharacterized protein LOC9658753 [Selaginella moellendorffii]	gi|2124253728|gb|KAH6556832.1|	NA	NA
transcript1104,3810,f9645Z3810	JZKD02S0967157.1	GQ03302_J17	carbon catabolite repressor protein 4 homolog 6 isoform X2 [Cucurbita maxima]	gi|2183070918|gb|KAH9323932.1|	AA31G00555	Endonuclease/exonuclease/phosphatase superfamily
transcript11040,1585,f5002Z1585	JZKD02S0149759.1	GQ02906_D12	gamma-glutamylcyclotransferase 2-2-like [Brassica napus]	gi|2183051511|gb|KAH9305958.1|	NA	Glutathione-specific gamma-glutamylcyclotransferase
transcript11041,1585,f27950Z1585	JZKD02S0279845.1	GQ03413_L11	uncharacterized mitochondrial protein AtMg00810-like [Solanum tuberosum]	gi|2183077629|gb|KAH9330560.1|	PK03054.1	NA
transcript11042,1585,f8783Z1585	JZKD02S1112373.1	GQ03225_P14	(+)-neomenthol dehydrogenase [Selaginella moellendorffii]	gi|2183076464|gb|KAH9329395.1|	MDP0000191614	NA
transcript11043,1585,f6862Z1585	JZKD02S0544399.1	GQ03121_D17	zinc finger protein ZAT9 [Populus trichocarpa]	gi|2183066857|gb|KAH9320232.1|	50114.m000014	Zinc finger C2H2-type
transcript11044,1585,f23381Z1585	JZKD02S1607119.1	GQ03717_E06	uncharacterized protein LOC112277728 [Physcomitrella patens]	gi|2183073882|gb|KAH9326844.1|	NA	NA
transcript11045,1585,f26153Z1585	JZKD02S1253544.1	GQ03215_M02	beta-glucosidase 22-like isoform X3 [Helianthus annuus]	gi|2183057004|gb|KAH9311037.1|	462946041	Glycoside hydrolase family 1
transcript11046,1585,f12460Z1585	JZKD02S1238463.1	GQ04108_N16	ADP,ATP carrier protein 3, mitochondrial-like [Durio zibethinus]	gi|2183078862|gb|KAH9331793.1|	NA	Mitochondrial carrier protein
transcript11047,1584,f9007Z1584	JZKD02S1070655.1	GQ03230_D16	CBL-interacting serine/threonine-protein kinase 1-like isoform X1 [Arachis hypogaea]	gi|2183071086|gb|KAH9324048.1|	Lus10043264	Protein kinase domain
transcript11048,1584,f6805Z1584	JZKD02S0212009.1	GQ03120_C09	phosphatidylinositol 3,4,5-trisphosphate 3-phosphatase and protein-tyrosine-phosphatase PTEN1-like [Cucurbita maxima]	gi|2183043539|gb|KAH9298167.1|	NA	NA
transcript11049,1584,f16518Z1584	JZKD02S0496291.1	GQ04109_E15	serine/threonine-protein kinase EDR1-like isoform X1 [Arachis hypogaea]	gi|2082716216|gb|KAG9133842.1|	ONIVA10G07200.4	Serine-threonine/tyrosine-protein kinase, catalytic domain
transcript1105,3809,f10970Z3809	JZKD02S0060805.1	GQ03403_K17	4-alpha-glucanotransferase DPE2 [Phoenix dactylifera]	gi|2136694178|gb|KAH7677202.1|	NA	Carbohydrate binding module family 20
transcript11050,1584,f5192Z1584	JZKD02S0666523.1	GQ03002_F20	secretory carrier-associated membrane protein 3 [Citrus sinensis]	gi|2088679310|gb|KAG9452725.1|	Zmw_sc03182.1.g00040.1	NA
transcript11051,1584,f8748Z1584	JZKD02S0918088.1	GQ03224_L20	serine/arginine-rich-splicing factor SR34-like [Papaver somniferum]	gi|2070782139|ref|XP_042517319.1|	Achn233951	RNA recognition motif domain
transcript11052,1584,f9905Z1584	JZKD02S1643666.1	GQ03308_M13	uncharacterized GPI-anchored protein At4g28100-like [Cucurbita moschata]	gi|2217092960|ref|XP_016580731.2|	Zmw_sc00624.1.g00040.1	SPARK domain
transcript11053,1584,f19064Z1584	JZKD02S0701752.1	GQ03210_E09	aspartic proteinase oryzasin-1-like [Phoenix dactylifera]	gi|2183078534|gb|KAH9331465.1|	PH01000046G0930	Aspartic peptidase domain superfamily
transcript11054,1584,f7620Z1584	JZKD02S1632036.1	GQ03206_L04	uncharacterized protein LOC111394349 [Olea europaea var. sylvestris]	NA	NA	Protein OCTOPUS-like
transcript11055,1584,f800Z1584	JZKD02S1117044.1	GQ0081_G13	reticulon-like protein B12 [Abrus precatorius]	gi|2183072629|gb|KAH9325591.1|	KZV24979.1	Reticulon
transcript11056,1584,f27874Z1584	JZKD02S0461844.1	NA	---NA---	NA	NA	NA
transcript11057,1583,f9885Z1583	JZKD02S0936672.1	GQ03308_J14	bifunctional deaminase-reductase domainprotein [Monoraphidium neglectum]	gi|2183062505|gb|KAH9316017.1|	NA	NA
transcript11058,1583,f14355Z1583	NA	GQ03816_D13	endoribonuclease YBEY, chloroplastic-like isoform X2 [Arachis hypogaea]	gi|2192355887|gb|KAH9799786.1|	NA	NA
transcript11059,1583,f854Z1583	JZKD02S0374696.1	GQ01302_G18	peroxidase 5-like [Quercus suber]	gi|2183039473|gb|KAH9294523.1|	EPS67213.1	Plant peroxidase
transcript1106,3809,f10024Z3809	JZKD02S0518970.1	GQ03310_O10	increased DNA methylation 1-like isoform X2 [Quercus suber]	gi|2183065087|gb|KAH9318462.1|	Achn321981	NA
transcript11060,1583,f540Z1583	JZKD02S0746091.1	GQ00612_B08	uncharacterized protein LOC112284086 [Physcomitrella patens]	gi|2190636125|gb|KAH9552121.1|	MDP0000256917	Ribokinase/fructokinase
transcript11061,1583,f19768Z1583	JZKD02S0828942.1	GQ03603_D18	subtilisin-like protease SBT5.6 [Papaver somniferum]	gi|2183030393|gb|KAH9289614.1|	Aco013131.1	PA domain
transcript11062,1582,f443Z1582	JZKD02S1571345.1	GQ0045_B17	pectinesterase-like [Durio zibethinus]	gi|2183052030|gb|KAH9306477.1|	MDP0000320566	Pectinesterase inhibitor domain
transcript11063,1582,f13190Z1582	JZKD02S0011779.1	GQ03710_E18	alpha-amylase type B isozyme-like isoform X2 [Physcomitrella patens]	gi|2183039206|gb|KAH9294391.1|	Zmw_sc00816.1.g00110.1	Alpha amylase
transcript11064,1582,f1458Z1582	JZKD02S0230004.1	GQ04104_D12	oxalate--CoA ligase-like [Quercus suber]	gi|2183063642|gb|KAH9317017.1|	Spipo12G0053800	AMP-binding enzyme, C-terminal domain superfamily
transcript11065,1582,f8874Z1582	JZKD02S0810337.1	GQ03308_I04	abietadienol/abietadienal oxidase [Glycine max]	gi|75319888|sp|Q50EK6.1|C72B1_PINTA	Gh_A02G0666	Cytochrome P450 superfamily
transcript11066,1582,f1790Z1582	JZKD02S0089674.1	GQ02011_L15	DNA-directed RNA polymerases I and III subunit RPAC1-like [Papaver somniferum]	gi|2183059991|gb|KAH9313503.1|	NA	NA
transcript11067,1582,f16804Z1582	JZKD02S1397287.1	GQ02901_N04	uncharacterized protein LOC111290642 isoform X2 [Durio zibethinus]	gi|2183060777|gb|KAH9314289.1|	NA	NA
transcript11068,1582,f17713Z1582	JZKD02S0565574.1	GQ03802_J18	golgin candidate 5-like isoform X1 [Durio zibethinus]	gi|2183058389|gb|KAH9312422.1|	NA	NA
transcript11069,1582,f2064Z1582	JZKD02S0791990.1	GQ0204_G02	TMV resistance protein N-like isoform X1 [Arachis hypogaea]	gi|2183051370|gb|KAH9305817.1|	Medtr6g015455.1	Leucine-rich repeat domain superfamily
transcript1107,3807,f15863Z3807	JZKD02S0334969.1	GQ04012_D03	LRR receptor-like serine/threonine-protein kinase RPK2 [Glycine max]	gi|1336308101|gb|POE49899.1|	XP_015897327.1	Leucine-rich repeat, typical subtype
transcript11070,1582,f35822Z1582	JZKD02S0936338.1	GQ03315_F08	pumilio homolog 12 [Citrus sinensis]	gi|2183078021|gb|KAH9330952.1|	NNU_008116-RA	Pumilio RNA-binding repeat
transcript11071,1582,f3901Z1582	JZKD02S1596488.1	GQ02817_O19	probable E3 ubiquitin-protein ligase RHY1A [Populus trichocarpa]	gi|2183042769|gb|KAH9297397.1|	Zmw_sc01355.1.g00120.1	NA
transcript11072,1582,f5045Z1582	JZKD02S0790249.1	GQ02907_C02	LRR receptor-like serine/threonine-protein kinase FLS2 [Durio zibethinus]	gi|2113147284|gb|KAH1072783.1|	Vang0058ss00690.1	Leucine-rich repeat domain superfamily
transcript11073,1582,f28777Z1582	JZKD02S1620299.1	GQ03227_P23	putative pentatricopeptide repeat-containing protein At1g12700, mitochondrial [Populus trichocarpa]	NA	NA	Tetratricopeptide-like helical domain superfamily
transcript11074,1582,f33446Z1582	NA	GQ03312_M24	---NA---	NA	NA	NA
transcript11075,1581,f19065Z1581	JZKD02S0820492.1	GQ03207_O13	uncharacterized protein LOC9648049 isoform X1 [Selaginella moellendorffii]	gi|2183061318|gb|KAH9314830.1|	NA	NA
transcript11076,1581,f8984Z1581	JZKD02S0854184.1	GQ03229_N03	ethylene-responsive transcription factor RAP2-12-like [Rosa chinensis]	gi|2236252129|dbj|LAF89673.1|	Pgl017726	AP2/ERF domain
transcript11077,1581,f3507Z1581	JZKD02S0724402.1	GQ02811_N01	ribosome biogenesis protein NSA2 homolog [Olea europaea var. sylvestris]	gi|2206524256|gb|KAI0529613.1|	NA	NA
transcript11078,1581,f22325Z1581	JZKD02S0042546.1	GQ03223_A08	uncharacterized protein LOC112282333 [Physcomitrella patens]	gi|2183029334|gb|KAH9288555.1|	ORUFI01G25330.1	Protein of unknown function DUF1644
transcript11079,1581,f21832Z1581	JZKD02S0756090.1	WS0322_D10	uncharacterized protein LOC111389549 [Olea europaea var. sylvestris]	gi|2093793919|gb|KAH0445411.1|	NA	NA
transcript1108,3807,f2553Z3807	JZKD02S1401140.1	GQ0256_F06	probable inactive ATP-dependent zinc metalloprotease FTSHI 2, chloroplastic isoform X2 [Cucurbita pepo subsp. pepo]	gi|2103220886|ref|XP_043720541.1|	FANhyb_rscf00001142.1.g00004.1	AAA+ ATPase domain
transcript11080,1581,f28505Z1581	JZKD02S1047775.1	GQ03220_M04	UV-B-induced protein At3g17800, chloroplastic [Glycine max]	gi|2183041634|gb|KAH9296516.1|	mrna13716.1-v1.0-hybrid	Protein of unknown function DUF760
transcript11081,1581,f16116Z1581	JZKD02S1446013.1	GQ04102_P18	pollen-specific leucine-rich repeat extensin-like protein 1 [Physcomitrella patens]	gi|2151995674|gb|UFA45700.1|	Pta001423	Helix-loop-helix DNA-binding domain superfamily
transcript11082,1581,f5612Z1581	JZKD02S0361678.1	GQ03013_P21	PREDICTED: uncharacterized protein LOC105955858 [Erythranthe guttata]	gi|2217191978|ref|XP_047315589.1|	NA	Tetratricopeptide repeat
transcript11083,1581,f3418Z1581	JZKD02S1646452.1	GQ02810_J24	FHA domain-containing protein At4g14490-like [Rosa chinensis]	gi|1954351186|gb|KAG1338780.1|	NA	NA
transcript11084,1581,f9070Z1581	JZKD02S0510080.1	GQ03231_I12	protein S-acyltransferase 11-like isoform X1 [Physcomitrella patens]	gi|2183042223|gb|KAH9296851.1|	NA	NA
transcript11085,1581,f24820Z1581	JZKD02S1590581.1	NA	LRR receptor-like serine/threonine-protein kinase FLS2 [Solanum pennellii]	gi|2183064107|gb|KAH9317482.1|	Aco009877.1	Leucine-rich repeat domain superfamily
transcript11086,1581,f32607Z1581	JZKD02S0452889.1	NA	---NA---	NA	NA	NA
transcript11087,1581,f18556Z1581	JZKD02S1609905.1	GQ03303_O13	---NA---	NA	NA	NA
transcript11088,1580,f20201Z1580	JZKD02S1627140.1	WS0071_C14	peptide chain release factor PrfB1, chloroplastic-like [Arachis hypogaea]	gi|2183046387|gb|KAH9300877.1|	405087	Peptide chain release factor
transcript11089,1580,f2918Z1580	JZKD02S0445558.1	GQ02803_F13	WD40 repeat-containing protein HOS15 isoform X2 [Selaginella moellendorffii]	gi|2103197235|ref|XP_043708975.1|	GSBRNA2T00132210001	NA
transcript1109,3805,f10520Z3805	JZKD02S1479801.1	GQ03320_H03	WASH complex subunit 4 isoform X1 [Selaginella moellendorffii]	gi|2190654314|gb|KAH9570302.1|	NA	NA
transcript11090,1580,f14038Z1580	JZKD02S0836946.1	GQ03809_J22	phosphatidate cytidylyltransferase, mitochondrial isoform X1 [Citrus sinensis]	gi|2183046662|gb|KAH9301152.1|	NA	NA
transcript11091,1580,f33414Z1580	NA	GQ02804_L03	guanylate-binding protein 3-like [Coffea arabica]	gi|2070786429|ref|XP_042519196.1|	NA	NA
transcript11092,1580,f5090Z1580	JZKD02S0208621.1	GQ02908_A13	PREDICTED: uncharacterized protein LOC107019991 [Solanum pennellii]	gi|2088669811|gb|KAG9443231.1|	NA	NA
transcript11093,1580,f6868Z1580	NA	GQ03121_F15	FCS-Like Zinc finger 5 [Coffea eugenioides]	gi|2088678185|gb|KAG9451603.1|	676725992	Zf-FLZ domain
transcript11094,1580,f6710Z1580	JZKD02S0712837.1	GQ03118_I12	protein ALP1-like [Rosa chinensis]	gi|2111824712|gb|KAH0977612.1|	MDP0000730019	NA
transcript11095,1580,f12916Z1580	JZKD02S1485448.1	GQ03704_D18	uncharacterized LOC8278573 precursor [Ricinus communis]	gi|2113305560|gb|KAH1203505.1|	FANhyb_rscf00002064.1.g00002.1	Domain of unknown function DUF642
transcript11096,1580,f21640Z1580	JZKD02S1623788.1	WS03216_P11	zinc finger protein WIP6-like [Physcomitrella patens]	gi|1336323524|gb|POE61987.1|	MA_795128g0010	Zinc finger C2H2-type
transcript11097,1580,f27645Z1580	JZKD02S1302988.1	GQ0073_J21	serine carboxypeptidase-like 45 [Solanum tuberosum]	gi|2183071428|gb|KAH9324390.1|	KZV23174.1	Peptidase S10, serine carboxypeptidase
transcript11098,1579,f16735Z1579	JZKD02S0042612.1	GQ04113_L14	probable E3 ubiquitin-protein ligase BAH1-like 1 isoform X1 [Oryza sativa Japonica Group]	gi|2183070043|gb|KAH9323057.1|	NA	SPX domain
transcript11099,1579,f13244Z1579	JZKD02S1602068.1	GQ03711_H16	eukaryotic translation initiation factor 3 subunit I-like [Cucurbita maxima]	gi|2102743244|ref|XP_043716963.1|	XP_009770879.1	WD40 repeat
transcript111,6645,f8787Z6645	JZKD02S1513521.1	GQ03226_B03	uncharacterized protein LOC111987748 [Quercus suber]	gi|2103234790|ref|XP_043688529.1|	NA	WD40 repeat
transcript1110,3805,f20383Z3805	JZKD02S1642576.1	WS00732_F23	gamma-tubulin complex component 5-like isoform X1 [Phoenix dactylifera]	gi|2183046902|gb|KAH9301392.1|	NA	NA
transcript11100,1579,f28813Z1579	JZKD02S0731189.1	NA	gibberellin 20-oxidase-like protein [Populus trichocarpa]	gi|2183044230|gb|KAH9298858.1|	Zpz_sc00083.1.g00290.1.am.mk	NA
transcript11101,1579,f12636Z1579	NA	GQ03615_B03	uncharacterized protein LOC7463821 [Populus trichocarpa]	gi|2183061239|gb|KAH9314751.1|	NA	Protein of unknown function DUF1685
transcript11102,1579,f1327Z1579	JZKD02S1611596.1	GQ0168_I07	aspartyl protease family protein 2-like [Physcomitrella patens]	gi|2183036339|gb|KAH9293177.1|	Aco017242.1	Aspartic peptidase A1 family
transcript11103,1579,f2225Z1579	NA	GQ0207_H19	ras-related protein RABB1c [Selaginella moellendorffii]	gi|2103186773|ref|XP_043703681.1|	Araip.EM5UC	Small GTPase
transcript11104,1579,f31163Z1579	JZKD02S0457792.1	NA	TMV resistance protein N-like [Arachis hypogaea]	gi|2183031047|gb|KAH9290268.1|	Medtr6g015455.1	Apoptotic protease-activating factors, helical domain
transcript11105,1579,f25291Z1579	JZKD02S0623084.1	NA	formin-binding protein 4 isoform X1 [Brassica napus]	gi|2183059151|gb|KAH9313184.1|	NA	NA
transcript11106,1579,f12395Z1579	JZKD02S1323653.1	GQ03608_E05	uncharacterized protein LOC7464479 [Populus trichocarpa]	gi|2183064511|gb|KAH9317886.1|	NA	NA
transcript11107,1579,f28326Z1579	JZKD02S1097014.1	NA	(S)-coclaurine N-methyltransferase-like [Brassica napus]	gi|2106532582|gb|KAH0900925.1|	NA	NA
transcript11108,1579,f25425Z1579	JZKD02S1485232.1	NA	---NA---	NA	NA	NA
transcript11109,1579,f2875Z1579	JZKD02S0014904.1	GQ02802_K12	lysM domain-containing GPI-anchored protein 1-like [Arachis hypogaea]	gi|2183060044|gb|KAH9313556.1|	NA	LysM domain
transcript1111,3803,f10589Z3803	JZKD02S0115195.1	GQ03321_J05	G-type lectin S-receptor-like serine/threonine-protein kinase SD2-5 [Selaginella moellendorffii]	gi|2129202538|gb|KAH7285757.1|	GSBRNA2T00046376001	Bulb-type lectin domain
transcript11110,1578,f34074Z1578	JZKD02S1504735.1	GQ03303_H02	tip elongation aberrant protein 1-like [Physcomitrella patens]	gi|2129212456|gb|KAH7295668.1|	NA	NA
transcript11111,1578,f10577Z1578	JZKD02S0887636.1	GQ03321_F09	adenylyl-sulfate kinase 3 [Glycine max]	gi|1954360053|gb|KAG1347605.1|	NA	P-loop containing nucleoside triphosphate hydrolase
transcript11112,1578,f221Z1578	JZKD02S0359951.1	GQ0035_J17	3-ketoacyl-CoA synthase 12-like [Papaver somniferum]	gi|2183040869|gb|KAH9295751.1|	NA	Very-long-chain 3-ketoacyl-CoA synthase
transcript11113,1578,f31413Z1578	JZKD02S1228939.1	NA	5-oxoprolinase [Ziziphus jujuba]	gi|2190649470|gb|KAH9565461.1|	NA	Hydantoinase A/oxoprolinase
transcript11114,1578,f22608Z1578	JZKD02S0797331.1	GQ04104_M05	probable E3 ubiquitin-protein ligase XBOS32 isoform X1 [Physcomitrella patens]	gi|2183049560|gb|KAH9304007.1|	Gh_D05G0105	Ankyrin repeat
transcript11115,1578,f27050Z1578	JZKD02S1109031.1	NA	disease resistance protein At4g27190 isoform X1 [Populus trichocarpa]	gi|2113195943|gb|KAH1120718.1|	MDP0000578301	Apoptotic protease-activating factors, helical domain
transcript11116,1578,f16586Z1578	JZKD02S0138611.1	GQ04110_E22	serine/arginine repetitive matrix protein 1 [Brassica napus]	gi|2183042165|gb|KAH9296793.1|	NA	NA
transcript11117,1578,f17770Z1578	JZKD02S0819937.1	GQ03801_H16	pentatricopeptide repeat-containing protein At3g09650, chloroplastic isoform X2 [Brassica napus]	gi|2113164912|gb|KAH1090162.1|	NA	NA
transcript11118,1578,f5204Z1578	JZKD02S0231821.1	GQ03002_I23	ABC transporter B family member 15-like [Durio zibethinus]	gi|2183055358|gb|KAH9309393.1|	Tp57577_TGAC_v2_mRNA22346	AAA+ ATPase domain
transcript11119,1578,f6429Z1578	JZKD02S1602170.1	NA	G-type lectin S-receptor-like serine/threonine-protein kinase At2g19130 [Quercus suber]	gi|2183066863|gb|KAH9320238.1|	FANhyb_rscf00000373.1.g00002.1	Bulb-type lectin domain
transcript1112,3803,f9568Z3803	JZKD02S0768909.1	GQ03301_J16	presequence protease 2, chloroplastic/mitochondrial-like [Papaver somniferum]	gi|2103203082|ref|XP_043712079.1|	NA	Peptidase M16C associated
transcript11120,1578,f12707Z1578	JZKD02S1598274.1	GQ03616_M04	alpha-galactosidase 1-like [Arachis hypogaea]	gi|2183055903|gb|KAH9309938.1|	Peaxi162Scf01390g00031.1	NA
transcript11121,1578,f1212Z1578	JZKD02S0698712.1	GQ0165_B18	cytochrome P450 77A3-like [Cucurbita pepo subsp. pepo]	gi|2070804467|ref|XP_042480473.1|	Sme2.5_00297.1_g00019.1	Cytochrome P450
transcript11122,1578,f18290Z1578	JZKD02S1438727.1	NA	---NA---	NA	NA	NA
transcript11123,1578,f21684Z1578	NA	WS0321_D16	glucan endo-1,3-beta-glucosidase 14 [Setaria italica]	gi|2183069089|gb|KAH9322103.1|	Pbr002083.1	Glycoside hydrolase family 17, plant
transcript11124,1578,f3667Z1578	NA	GQ02814_H12	ubiquinone biosynthesis protein COQ9-B, mitochondrial [Solanum tuberosum]	gi|2183058139|gb|KAH9312172.1|	NA	Ubiquinone biosynthesis protein COQ9
transcript11125,1578,f4752Z1578	JZKD02S1216288.1	GQ02901_F24	fasciclin-like arabinogalactan protein 10 [Brassica napus]	gi|2183076561|gb|KAH9329492.1|	GSVIVT01030085001	FAS1 domain
transcript11126,1578,f12702Z1578	JZKD02S0673117.1	GQ03616_J10	protein EXORDIUM-like 3 [Durio zibethinus]	gi|2183036685|gb|KAH9293267.1|	MDP0000574942	Protein EXORDIUM-like
transcript11127,1578,f5154Z1578	JZKD02S1278072.1	GQ03001_G19	mitochondrial outer membrane protein porin 1 [Selaginella moellendorffii]	NA	NA	Porin domain superfamily
transcript11128,1578,f19770Z1578	JZKD02S0610739.1	NA	pentatricopeptide repeat-containing protein At1g09900 [Ziziphus jujuba]	NA	NA	Pentatricopeptide repeat
transcript11129,1577,f19148Z1577	NA	GQ0206_I20	protein OPAQUE10 isoform X1 [Selaginella moellendorffii]	gi|2183062086|gb|KAH9315598.1|	NA	Calponin homology domain
transcript1113,3801,f6416Z3801	NA	GQ03113_M13	ninja-family protein AFP3-like [Coffea arabica]	gi|2183032354|gb|KAH9291365.1|	Jcr4S02988.10	Tify domain binding domain
transcript11130,1577,f6763Z1577	NA	GQ03119_H07	U7 snRNA-associated Sm-like protein LSm11 [Physcomitrella patens]	gi|2183072412|gb|KAH9325374.1|	NA	NA
transcript11131,1577,f8174Z1577	JZKD02S1419846.1	GQ03213_N22	probable polygalacturonase At1g80170 [Brassica napus]	gi|2067579312|emb|CAG7904278.1|	KFK41460.1	Glycoside hydrolase, family 28
transcript11132,1577,f32716Z1577	JZKD02S1445344.1	GQ03809_H18	putative pentatricopeptide repeat-containing protein At5g43820 isoform X1 [Durio zibethinus]	gi|2183045459|gb|KAH9299949.1|	NA	Pentatricopeptide repeat
transcript11133,1577,f3360Z1577	JZKD02S1640812.1	GQ02809_P16	homeobox-leucine zipper protein HOX11-like isoform X1 [Papaver somniferum]	gi|2211115802|gb|UNP37095.1|	Psi002575	Leucine zipper, homeobox-associated
transcript11134,1577,f8058Z1577	NA	GQ03212_I11	thioredoxin-like protein CDSP32, chloroplastic [Durio zibethinus]	gi|2103196862|ref|XP_043708784.1|	NA	Thioredoxin domain
transcript11135,1577,f16486Z1577	JZKD02S1601717.1	GQ04108_M09	uncharacterized protein LOC112292597 [Physcomitrella patens]	gi|2190647620|gb|KAH9563612.1|	NA	Protein of unknown function DUF2232
transcript11136,1577,f2716Z1577	JZKD02S0170249.1	GQ02752_D08	UPF0160 protein [Selaginella moellendorffii]	gi|2180151732|gb|KAH8974826.1|	NA	NA
transcript11137,1577,f27946Z1577	JZKD02S1581241.1	GQ0205_P12	coiled-coil domain-containing protein 25-like [Arachis hypogaea]	gi|2157633363|dbj|LAE93350.1|	Rsa1.0_02879.1_g00003.1	NA
transcript11138,1577,f11020Z1577	JZKD02S0632315.1	GQ03405_I12	photosystem I assembly factor PSA3, chloroplastic [Brassica napus]	gi|2183069388|gb|KAH9322402.1|	PSME_00016918-RA	NA
transcript11139,1577,f5533Z1577	NA	GQ03012_D11	protein RETICULATA-RELATED 1, chloroplastic [Glycine max]	gi|2103191988|ref|XP_043706356.1|	NA	NA
transcript1114,3801,f13713Z3801	JZKD02S1619991.1	GQ03802_H23	auxin response factor 2A-like [Phoenix dactylifera]	gi|2183076365|gb|KAH9329296.1|	MA_10432580g0010	Auxin response factor domain
transcript11140,1577,f3056Z1577	JZKD02S1193096.1	GQ02805_L19	methyl-CpG-binding domain-containing protein 2 [Glycine max]	gi|2183073915|gb|KAH9326877.1|	HL.SW.v1.0.G038552.1	NA
transcript11141,1577,f15996Z1577	JZKD02S1441562.1	GQ04101_H22	F-box protein GID2-like [Cucurbita moschata]	gi|2067075024|gb|KAG7941372.1|	TRAES3BF110700030CFD_t1	F-box domain
transcript11142,1577,f7931Z1577	JZKD02S0054849.1	GQ03211_A03	RRP15-like protein [Coffea eugenioides]	gi|2183029894|gb|KAH9289115.1|	NA	NA
transcript11143,1577,f37383Z1577	JZKD02S0628788.1	GQ03814_K13	protein ROOT INITIATION DEFECTIVE 3 [Selaginella moellendorffii]	gi|2183047721|gb|KAH9302211.1|	Lus10022454	NA
transcript11144,1577,f4248Z1577	JZKD02S1622320.1	GQ02822_G15	uncharacterized protein LOC112497190 [Citrus sinensis]	gi|2093797981|gb|KAH0449117.1|	NA	Tetratricopeptide-like helical domain superfamily
transcript11145,1576,f29268Z1576	JZKD02S1302922.1	GQ02810_F11	serine carboxypeptidase-like 35 [Coffea arabica]	gi|2183070542|gb|KAH9323556.1|	Sme2.5_00187.1_g00004.1	NA
transcript11146,1576,f11076Z1576	JZKD02S1537216.1	GQ03407_A24	pyruvate dehydrogenase (acetyl-transferring) kinase, mitochondrial-like isoform X1 [Physcomitrella patens]	gi|2190640968|gb|KAH9556962.1|	NA	Histidine kinase/HSP90-like ATPase
transcript11147,1576,f5770Z1576	JZKD02S0515030.1	GQ03102_O24	cytoplasmic tRNA 2-thiolation protein 1 [Cucurbita pepo subsp. pepo]	gi|2088668692|gb|KAG9442115.1|	NA	NA
transcript11148,1576,f6248Z1576	JZKD02S0270049.1	GQ03111_E02	PHD finger protein ING2-like [Arachis hypogaea]	gi|2088678650|gb|KAG9452065.1|	NA	NA
transcript11149,1576,f13572Z1576	JZKD02S0918701.1	GQ03718_K12	SUPPRESSOR OF GAMMA RESPONSE 1-like [Ziziphus jujuba]	gi|2211115828|gb|UNP37108.1|	Pgl003409	NA
transcript1115,3800,f5146Z3800	JZKD02S0803148.1	GQ03001_E19	cytochrome b561, DM13 and DOMON domain-containing protein At5g54830-like [Papaver somniferum]	gi|2102778761|ref|XP_043702824.1|	NA	DOMON domain
transcript11150,1576,f10357Z1576	JZKD02S0273643.1	GQ03317_E02	SUMO-activating enzyme subunit 1B-1-like [Papaver somniferum]	gi|2192322074|gb|KAH9769996.1|	XP_016442044.1	Ubiquitin/SUMO-activating enzyme E1-like
transcript11151,1576,f12838Z1576	JZKD02S0534208.1	GQ03701_O24	shaggy-related protein kinase epsilon-like [Physcomitrella patens]	gi|2190644053|gb|KAH9560046.1|	MDP0000145898	Protein kinase domain
transcript11152,1576,f11867Z1576	JZKD02S0714283.1	GQ03514_F10	chloroplast stem-loop binding protein of 41 kDa a, chloroplastic-like [Coffea arabica]	gi|2111825512|gb|KAH0978412.1|	NA	NA
transcript11153,1576,f5948Z1576	JZKD02S1018379.1	GQ03105_K08	26S proteasome non-ATPase regulatory subunit 11 homolog [Papaver somniferum]	gi|2183040634|gb|KAH9295516.1|	Sp_039780_ijwt.t1	NA
transcript11154,1576,f11304Z1576	JZKD02S1579698.1	GQ03417_O15	arogenate dehydratase/prephenate dehydratase 6, chloroplastic-like [Physcomitrella patens]	gi|2070777308|ref|XP_042515209.1|	NA	NA
transcript11155,1576,f1296Z1576	JZKD02S0156168.1	GQ02906_G12	probable pectate lyase 8 [Erythranthe guttata]	gi|2183070745|gb|KAH9323759.1|	GSMUA_Achr7P08840_001	AmbAllergen
transcript11156,1576,f16946Z1576	NA	NA	ras-related protein RABA1f-like [Papaver somniferum]	gi|2102566713|gb|KAH0774553.1|	mrna29786.1-v1.0-hybrid	NA
transcript11157,1575,f13987Z1575	NA	GQ03808_H23	DNA repair protein recA homolog 1, chloroplastic-like [Papaver somniferum]	gi|2183029257|gb|KAH9288478.1|	Gh_A01G0250	NA
transcript11158,2172,f33349z597k35a0.02m2011_f28279Z1575	JZKD02S1611333.1	GQ03106_P10	INO80 complex subunit B-like isoform X1 [Cucurbita moschata]	gi|2070783357|ref|XP_042517872.1|	Achn023891	INO80 complex subunit B-like conserved region
transcript11159,1575,f25951Z1575	JZKD02S1408890.1	GQ04009_J24	protein SPT2 homolog [Arachis hypogaea]	gi|2183043573|gb|KAH9298201.1|	NA	NA
transcript1116,3799,f19Z3799	JZKD02S0913136.1	GQ0011_J06	zinc protease PQQL-like [Papaver somniferum]	gi|2183048711|gb|KAH9303201.1|	Aco018342.1	NA
transcript11160,1575,f31083Z1575	JZKD02S1641000.1	GQ03304_E07	uncharacterized protein LOC112272702 [Physcomitrella patens]	gi|2129389206|gb|KAH7427697.1|	NA	T-complex 11
transcript11161,1575,f36284Z1575	NA	GQ03115_J15	beta-hexosaminidase 1-like isoform X1 [Durio zibethinus]	gi|2118858396|ref|XP_044508932.1|	NA	Beta-hexosaminidase
transcript11162,1575,f6226Z1575	JZKD02S0505409.1	WS00837_O24	aldehyde oxidase GLOX-like [Coffea arabica]	NA	NA	NA
transcript11163,1575,f15595Z1575	JZKD02S1597647.1	GQ04010_L08	caffeic acid 3-O-methyltransferase [Durio zibethinus]	gi|2183064136|gb|KAH9317511.1|	orange1.1g044941m	Plant methyltransferase dimerisation
transcript11164,1575,f4059Z1575	JZKD02S1211306.1	GQ02819_N21	eukaryotic translation initiation factor 3 subunit J-like [Durio zibethinus]	gi|2183031296|gb|KAH9290517.1|	NA	Eukaryotic translation initiation factor 3-like domain superfamily
transcript11165,1574,f10069Z1574	JZKD02S0207085.1	GQ03318_I02	transcription termination factor MTERF8, chloroplastic-like [Panicum hallii]	gi|1149728543|ref|XP_020189906.1|	NA	Transcription termination factor, mitochondrial/chloroplastic
transcript11166,1574,f7553Z1574	JZKD02S1649515.1	GQ03205_M06	cytochrome P450 CYP736A12-like [Momordica charantia]	gi|2183067598|gb|KAH9320612.1|	Csa09g009740.1	Cytochrome P450
transcript11167,1574,f4448Z1574	JZKD02S1381798.1	GQ02825_P01	copalyl diphosphate synthase 1-like isoform X1 [Physcomitrella patens]	gi|2203845141|sp|F2XFA2.1|CINES_PICGL	MDP0000245233	Terpene synthase, metal-binding domain
transcript11168,1574,f4074Z1574	JZKD02S0740222.1	GQ02820_B02	trihelix transcription factor ASIL1-like [Physcomitrella patens]	gi|2129406307|gb|KAH7444779.1|	Pgl010985	Myb/SANT-like DNA-binding domain 4
transcript11169,1574,f1010Z1574	JZKD02S1113120.1	GQ01312_F06	transcription factor bHLH118-like [Cynara cardunculus var. scolymus]	gi|2151995810|gb|UFA45741.1|	PSME_00029446-RA	NA
transcript1117,3799,f12652Z3799	JZKD02S0867745.1	GQ03615_E20	ER membrane protein complex subunit 1 [Populus trichocarpa]	gi|2183046337|gb|KAH9300827.1|	NA	Pyrrolo-quinoline quinone repeat
transcript11170,1574,f10802Z1574	JZKD02S1188913.1	GQ03325_F11	---NA---	gi|2103192642|ref|XP_043706679.1|	NA	NA
transcript11171,1574,f5263Z1574	JZKD02S1095915.1	GQ03004_L24	ricin B-like lectin R40G3 [Coffea arabica]	gi|2183040827|gb|KAH9295709.1|	Brast01G380000.1.p	NA
transcript11172,1574,f18585Z1574	JZKD02S1622835.1	NA	---NA---	NA	NA	NA
transcript11173,1574,f1577Z1574	JZKD02S0113036.1	GQ0193_C11	arogenate dehydratase/prephenate dehydratase 2, chloroplastic [Ricinus communis]	gi|2103230980|ref|XP_043725835.1|	NA	Prephenate dehydratase
transcript11174,1574,f31546Z1574	JZKD02S1638903.1	GQ0167_A03	GDSL esterase/lipase At4g26790-like [Arachis hypogaea]	gi|2183055262|gb|KAH9309297.1|	KN538722.1_FGP037	SGNH hydrolase superfamily
transcript11175,1574,f15185Z1574	JZKD02S1618093.1	GQ04003_D22	uncharacterized protein LOC8263480 [Ricinus communis]	gi|2147484954|gb|KAH7692380.1|	SMil_00007993-RA_Salv	NA
transcript11176,1574,f5789Z1574	JZKD02S0671687.1	GQ03103_D07	putative kinase-like protein TMKL1 [Ricinus communis]	gi|2183053407|gb|KAH9307442.1|	GSMUA_Achr11P19880_001	Serine-threonine/tyrosine-protein kinase, catalytic domain
transcript11177,1574,f12147Z1574	NA	GQ03602_A09	protein PAM71-homolog, chloroplastic [Populus trichocarpa]	gi|2183054196|gb|KAH9308231.1|	NA	NA
transcript11178,1574,f23750Z1574	JZKD02S0450786.1	GQ03308_F02	protein LURP-one-related 10 [Medicago truncatula]	gi|2183055806|gb|KAH9309841.1|	NA	LURP-one-related
transcript11179,1573,f6084Z1573	NA	GQ03108_C10	sec-independent protein translocase protein TATB, chloroplastic [Cicer arietinum]	gi|2180123329|gb|KAH8947043.1|	Tp57577_TGAC_v2_mRNA13379	Sec-independent protein translocase protein TatA/B/E
transcript1118,3798,f10906Z3798	JZKD02S1417123.1	GQ03401_E24	pentatricopeptide repeat-containing protein At1g03100, mitochondrial [Ziziphus jujuba]	gi|2228636889|dbj|GKU86554.1|	NA	Pentatricopeptide repeat
transcript11180,1573,f4035Z1573	JZKD02S0188163.1	GQ03614_P19	probable carbohydrate esterase At4g34215 [Coffea arabica]	gi|2183042684|gb|KAH9297312.1|	WALNUT_00009823-RA	NA
transcript11181,1573,f2950Z1573	JZKD02S0670799.1	GQ02803_P13	glyoxylate/succinic semialdehyde reductase 1-like [Papaver somniferum]	gi|2070755734|ref|XP_042507496.1|	Dca37633.1	3-hydroxyisobutyrate dehydrogenase-like, NAD-binding domain
transcript11182,1573,f7371Z1573	JZKD02S0210347.1	GQ03906_E02	---NA---	NA	NA	NA
transcript11183,1573,f7743Z1573	JZKD02S1598114.1	GQ03208_E16	actin-related protein 2/3 complex subunit 2A-like [Arachis hypogaea]	gi|2183077436|gb|KAH9330367.1|	PDK_30s65509498g002	Arp2/3 complex subunit 2/4
transcript11184,1573,f14103Z1573	JZKD02S1641792.1	GQ03810_P08	isoflavone reductase-like protein [Arachis hypogaea]	gi|75174543|sp|Q9LL41.1|PCBER_PINTA	Rsa1.0_00048.1_g00027.1	NmrA-like domain
transcript11185,1573,f9289Z1573	JZKD02S1266036.1	GQ03235_J18	protein PLANT CADMIUM RESISTANCE 2-like isoform X1 [Arachis hypogaea]	gi|2183077603|gb|KAH9330534.1|	DCAR_025729	NA
transcript11186,1573,f15690Z1573	JZKD02S0424101.1	GQ04009_L08	benzyl alcohol O-benzoyltransferase-like [Vigna radiata var. radiata]	gi|2113365169|gb|KAH1259405.1|	Zpz_sc00135.1.g00200.1.am.mk	NA
transcript11187,1573,f6889Z1573	JZKD02S1242353.1	GQ03121_K07	protein LEO1 homolog [Vigna radiata var. radiata]	gi|2183044061|gb|KAH9298689.1|	NA	NA
transcript11188,1573,f3394Z1573	JZKD02S1603999.1	GQ03717_H01	CBL-interacting protein kinase 18-like [Phoenix dactylifera]	gi|2183049421|gb|KAH9303868.1|	GRMZM2G062651_P01	Protein kinase domain
transcript11189,1573,f10974Z1573	JZKD02S1205420.1	GQ03403_L12	uncharacterized oxidoreductase At4g09670-like [Olea europaea var. sylvestris]	gi|2183040495|gb|KAH9295377.1|	NA	Gfo/Idh/MocA-like oxidoreductase, N-terminal
transcript1119,3796,f12298Z3796	JZKD02S1512455.1	GQ03606_B10	COP1-interacting protein 7 isoform X1 [Selaginella moellendorffii]	gi|2183051283|gb|KAH9305730.1|	NA	NA
transcript11190,1572,f12899Z1572	NA	GQ03703_O23	uncharacterized protein LOC18042172 isoform X2 [Citrus clementina]	gi|2183042877|gb|KAH9297505.1|	NA	Protein of unknown function DUF3054
transcript11191,1572,f6722Z1572	JZKD02S1623733.1	GQ03118_L09	rho GDP-dissociation inhibitor 1-like [Durio zibethinus]	gi|2183050616|gb|KAH9305063.1|	NA	NA
transcript11192,1572,f12105Z1572	JZKD02S0879581.1	GQ03519_P02	DEAD-box ATP-dependent RNA helicase 1 [Populus trichocarpa]	gi|2183064884|gb|KAH9318259.1|	DCAR_003877	Helicase superfamily 1/2, ATP-binding domain
transcript11193,1572,f19401Z1572	JZKD02S1611957.1	GQ03602_K16	TMV resistance protein N isoform X1 [Glycine max]	gi|2180109519|gb|KAH8933283.1|	mrna21370.1-v1.0-hybrid	Leucine-rich repeat domain superfamily
transcript11194,1571,f24925Z1571	JZKD02S1574767.1	NA	ORF58f (chloroplast) [Pinus koraiensis]	gi|2157826328|dbj|LAF38756.1|	NA	NA
transcript11195,1571,f3900Z1571	JZKD02S1549326.1	GQ02817_O17	protein ANTHESIS POMOTING FACTOR 1 isoform X1 [Phoenix dactylifera]	gi|2183031271|gb|KAH9290492.1|	XP_009770879.1	WD40 repeat
transcript11196,1571,f21324Z1571	JZKD02S0375030.1	WS02624_B17	U-box domain-containing protein 26-like [Durio zibethinus]	gi|1216268898|ref|XP_021618708.1|	Do007746.1	Zinc finger, RING/FYVE/PHD-type
transcript11197,1571,f5338Z1571	JZKD02S1557287.1	GQ03006_M12	phosphatidylinositol N-acetylglucosaminyltransferase subunit C-like isoform X1 [Papaver somniferum]	gi|2183075823|gb|KAH9328754.1|	cra_locus_2165_iso_6	NA
transcript11198,1571,f8135Z1571	NA	GQ03213_G07	probable plastid-lipid-associated protein 12, chloroplastic [Papaver somniferum]	gi|2190613911|gb|KAH9538390.1|	676714760	Plastid lipid-associated protein/fibrillin conserved domain
transcript11199,1571,f14032Z1571	JZKD02S0132306.1	GQ03809_I20	RNA pseudouridine synthase 2, chloroplastic isoform X1 [Cynara cardunculus var. scolymus]	gi|2183041496|gb|KAH9296378.1|	NA	NA
transcript112,25179,r15286z1875k307a0.00m1983_r11016z3622k28a0m-221_f32941z1290k314a0m-73_f8940Z6644k595a0.20m1341_f8013z3835k632a0m1145_r6948z5591k253a0.00m313_r11546z2322	JZKD02S0248711.1	GQ03233_G07	RNA polymerase beta subunit-2 (chloroplast) [Picea jezoensis]	gi|2161208076|gb|UFY98918.1|	ONIVA02G03520.1	NA
transcript1120,3796,f20754Z3796	JZKD02S0778580.1	WS0078_K11	probable LRR receptor-like serine/threonine-protein kinase At1g67720 [Papaver somniferum]	gi|2103193130|ref|XP_043706924.1|	EMT05641	Malectin-like domain
transcript11200,1571,f13397Z1571	JZKD02S1136834.1	GQ03714_K03	E3 ubiquitin-protein ligase RING1-like [Selaginella moellendorffii]	gi|2183039765|gb|KAH9294647.1|	Do016806.1	Zinc finger, RING-type
transcript11201,1571,f25015Z1571	JZKD02S0834388.1	GQ03108_G20	DNA polymerase iota [Selaginella moellendorffii]	gi|2183072476|gb|KAH9325438.1|	NA	DNA polymerase eta, ubiquitin-binding zinc finger
transcript11202,1571,f12867Z1571	JZKD02S0041055.1	GQ03702_P24	B3 domain-containing protein At3g19184-like [Quercus suber]	gi|2183046248|gb|KAH9300738.1|	Pgl000642	NA
transcript11203,1571,f6263Z1571	JZKD02S0576612.1	GQ03111_J07	erlin-2-B [Glycine max]	gi|2103226929|ref|XP_043723710.1|	NA	NA
transcript11204,1571,f33053Z1571	JZKD02S1627253.1	GQ02010_K21	pectin acetylesterase 8-like isoform X3 [Arachis hypogaea]	gi|2183068668|gb|KAH9321682.1|	Ote100112080011	NA
transcript11205,1571,f12254Z1571	JZKD02S0161743.1	GQ03604_O12	mitochondrial import inner membrane translocase subunit TIM22-4 [Brassica napus]	gi|2136681682|gb|KAH7667542.1|	NA	NA
transcript11206,1570,f6688Z1570	JZKD02S1546101.1	GQ03118_A19	bifunctional L-3-cyanoalanine synthase/cysteine synthase 1, mitochondrial [Vigna radiata var. radiata]	gi|2070732729|ref|XP_042496239.1|	676733630	Cysteine synthase
transcript11207,1570,f20561Z1570	NA	WS00745_G22	---NA---	NA	NA	NA
transcript11208,1570,f18794Z1570	JZKD02S1427768.1	GQ0044_D19	transcription termination factor MTERF8, chloroplastic-like [Quercus suber]	gi|2183055486|gb|KAH9309521.1|	NA	Transcription termination factor, mitochondrial/chloroplastic
transcript11209,1570,f3073Z1570	JZKD02S0712056.1	GQ02805_O24	homeobox-leucine zipper protein HOX11-like isoform X1 [Papaver somniferum]	gi|2183076708|gb|KAH9329639.1|	MA_57689g0010	Leucine zipper, homeobox-associated
transcript1121,3792,f18671Z3792	JZKD02S0706275.1	NA	glycine--tRNA ligase, chloroplastic/mitochondrial 2 isoform X1 [Morus notabilis]	gi|2180118704|gb|KAH8942438.1|	NA	Glycine-tRNA ligase, alpha subunit
transcript11210,1570,f1626Z1570	JZKD02S0058111.1	GQ0195_L07	thiamine thiazole synthase 2, chloroplastic [Populus trichocarpa]	gi|2180118093|gb|KAH8941827.1|	NA	FAD/NAD(P)-binding domain superfamily
transcript11211,1570,f31254Z1570	NA	NA	---NA---	gi|2183040000|gb|KAH9294882.1|	NA	NA
transcript11212,1570,f21115Z1570	JZKD02S1592840.1	GQ03701_C15	heat shock protein 83-like [Helianthus annuus]	gi|2069965469|ref|XP_042392319.1|	Do001279.1	Heat shock protein Hsp90 family
transcript11213,1570,f7255Z1570	JZKD02S0572915.1	GQ03201_M19	solute carrier family 25 member 44-like [Arachis hypogaea]	gi|2192292457|gb|KAH9740401.1|	OGLUM12G00050.4	NA
transcript11214,1570,f22606Z1570	JZKD02S0218884.1	GQ027113_A08	aspartic proteinase PCS1-like [Coffea arabica]	gi|2183062483|gb|KAH9315995.1|	Aco017242.1	Xylanase inhibitor, C-terminal
transcript11215,1570,f15142Z1570	JZKD02S1597381.1	GQ04002_L05	uncharacterized protein LOC103721909 [Phoenix dactylifera]	gi|2183053491|gb|KAH9307526.1|	NA	NA
transcript11216,1570,f382Z1570	JZKD02S1279939.1	GQ0044_G22	putative UDP-rhamnose:rhamnosyltransferase 1 [Quercus suber]	gi|1995800402|gb|QSH48335.1|	AA31G00555	NA
transcript11217,1570,f15180Z1570	JZKD02S1341903.1	GQ04003_D03	protein S-acyltransferase 24-like [Papaver somniferum]	gi|2183057423|gb|KAH9311456.1|	NA	NA
transcript11218,1570,f1616Z1570	NA	GQ0195_H17	uncharacterized protein LOC113299657 [Papaver somniferum]	gi|2183030802|gb|KAH9290023.1|	NA	NA
transcript11219,1569,f11169Z1569	NA	GQ03411_M06	---NA---	NA	NA	NA
transcript1122,3792,f5044Z3792	JZKD02S1599538.1	GQ02907_B23	probable receptor-like serine/threonine-protein kinase At5g57670 [Arachis hypogaea]	gi|2183043884|gb|KAH9298512.1|	OPUNC05G25400.1	Protein kinase domain
transcript11220,1569,f649Z1569	JZKD02S1095915.1	GQ0066_L04	ricin B-like lectin R40G3 [Cucurbita pepo subsp. pepo]	gi|2183040827|gb|KAH9295709.1|	GSVIVT01033372001	NA
transcript11221,1569,f9252Z1569	JZKD02S0372808.1	GQ03234_L22	jacalin-related lectin 3 isoform X1 [Medicago truncatula]	gi|2183065752|gb|KAH9319127.1|	Traes_4DL_D0F3E9568.2	Jacalin-like lectin domain
transcript11222,1569,f9046Z1569	JZKD02S0249835.1	GQ03806_O22	---NA---	NA	NA	NA
transcript11223,1569,f8965Z1569	NA	GQ03229_I06	chloroplast stem-loop binding protein of 41 kDa b, chloroplastic [Coffea eugenioides]	gi|1336382566|gb|POF08096.1|	NA	NAD-dependent epimerase/dehydratase
transcript11224,1569,f19868Z1569	JZKD02S1626707.1	NA	probable sugar phosphate/phosphate translocator At5g25400 [Medicago truncatula]	gi|2154418331|gb|KAH7854120.1|	676779274	Sugar phosphate transporter domain
transcript11225,1569,f7744Z1569	JZKD02S0829719.1	GQ03208_E18	zinc finger CCCH domain-containing protein 14-like isoform X1 [Abrus precatorius]	gi|2183047850|gb|KAH9302340.1|	Pgl003946	NA
transcript11226,1569,f10151Z1569	JZKD02S0490393.1	GQ03313_E20	prostaglandin E synthase 2 [Populus trichocarpa]	gi|2183052155|gb|KAH9306602.1|	NA	Glutathione S-transferase, N-terminal
transcript11227,1569,f8592Z1569	JZKD02S1051078.1	GQ03222_A08	protein ORANGE, chloroplastic [Glycine max]	gi|2183053704|gb|KAH9307739.1|	NA	NA
transcript11228,1569,f18542Z1569	JZKD02S1592687.1	NA	formin-binding protein 4 isoform X1 [Selaginella moellendorffii]	gi|1336341755|gb|POE76549.1|	NA	NA
transcript11229,1569,f7905Z1569	JZKD02S1411527.1	GQ03210_K02	clavaminate synthase-like protein At3g21360 [Papaver somniferum]	gi|2183053313|gb|KAH9307348.1|	NA	TauD/TfdA-like domain
transcript1123,3790,f22614Z3790	JZKD02S0278210.1	NA	PREDICTED: uncharacterized protein LOC107022192 [Solanum pennellii]	gi|2069910016|ref|XP_042467361.1|	Sopen12g015990.1	NA
transcript11230,1568,f6227Z1568	JZKD02S0192239.1	GQ03110_O10	E3 ubiquitin-protein ligase DIS1-like isoform X2 [Quercus suber]	gi|1216287745|ref|XP_021628669.1|	NA	Zinc finger, RING/FYVE/PHD-type
transcript11231,1568,f6560Z1568	JZKD02S0114301.1	GQ03116_C09	anamorsin homolog isoform X1 [Cucurbita moschata]	gi|292630660|sp|B8LPG7.1|DRE22_PICSI	NA	S-adenosyl-L-methionine-dependent methyltransferase superfamily
transcript11232,1568,f16187Z1568	NA	GQ04104_C20	serine/arginine repetitive matrix protein 1 isoform X1 [Phoenix dactylifera]	NA	NA	PWI domain
transcript11233,1568,f12840Z1568	JZKD02S0090230.1	GQ03702_A07	---NA---	NA	NA	NA
transcript11234,1568,f9560Z1568	JZKD02S1053638.1	GQ03301_H24	protein SEH1-like [Coffea arabica]	gi|2102741407|ref|XP_043713892.1|	NA	NA
transcript11235,1568,f14302Z1568	JZKD02S1633550.1	GQ03815_B15	WAT1-related protein At5g07050-like [Phoenix dactylifera]	gi|2183076500|gb|KAH9329431.1|	GSVIVT01019717001	EamA domain
transcript11236,1568,f29923Z1568	JZKD02S0431677.1	GQ03419_I03	probable leucine-rich repeat receptor-like protein kinase At1g35710 [Solanum pennellii]	gi|2183062588|gb|KAH9316100.1|	NA	Leucine-rich repeat
transcript11237,1567,f11472Z1567	JZKD02S0094569.1	GQ03504_I20	aspartate aminotransferase, chloroplastic-like [Papaver somniferum]	gi|2069814956|gb|KAG8072765.1|	NA	Aspartate/other aminotransferase
transcript11238,1567,f18913Z1567	JZKD02S1591979.1	WS0326_O05	arogenate dehydrogenase 2, chloroplastic-like [Papaver somniferum]	gi|2183050135|gb|KAH9304582.1|	NA	Arogenate dehydrogenase 1/2
transcript11239,1567,f17238Z1567	JZKD02S0160080.1	GQ03909_P21	DEAD-box ATP-dependent RNA helicase 32 [Phoenix dactylifera]	gi|2183061129|gb|KAH9314641.1|	NA	NA
transcript1124,3790,f17187Z3790	JZKD02S0697816.1	WS0053_P12	pentatricopeptide repeat-containing protein At1g79540-like [Coffea arabica]	gi|75200774|sp|Q9SAJ5.1|PP133_ARATH	NA	NA
transcript11240,1567,f3212Z1567	JZKD02S0975590.1	GQ02807_M13	uncharacterized protein LOC111009178 [Momordica charantia]	gi|2183040963|gb|KAH9295845.1|	NA	Wall-associated receptor kinase, galacturonan-binding domain
transcript11241,1567,f12607Z1567	JZKD02S1631126.1	GQ03614_G17	GRF1-interacting factor 1-like isoform X2 [Coffea arabica]	gi|2183069415|gb|KAH9322429.1|	NA	SS18, N-terminal
transcript11242,1567,f25978Z1567	NA	GQ03322_A09	casparian strip membrane protein 2-like [Solanum tuberosum]	gi|341958526|sp|A9NQL1.1|CSPL1_PICSI	NA	NA
transcript11243,1567,f15886Z1567	JZKD02S0705305.1	GQ04012_M01	biotin carboxyl carrier protein of acetyl-CoA carboxylase, chloroplastic-like [Coffea arabica]	gi|2183060613|gb|KAH9314125.1|	NA	Acetyl-CoA biotin carboxyl carrier
transcript11244,1567,f1778Z1567	JZKD02S1493282.1	GQ02011_C18	thioredoxin M1, chloroplastic [Glycine max]	gi|2183071477|gb|KAH9324439.1|	KN538727.1_FGP051	Thioredoxin
transcript11245,1567,f32826Z1567	JZKD02S0144623.1	NA	---NA---	NA	NA	NA
transcript11246,1567,f9994Z1567	JZKD02S0285276.1	GQ03310_E20	protein FIP1-like [Phoenix dactylifera]	gi|2183043942|gb|KAH9298570.1|	NA	NA
transcript11247,1567,f4614Z1567	JZKD02S0844617.1	GQ02829_I09	pectin acetylesterase 8 isoform X1 [Brachypodium distachyon]	gi|2183068668|gb|KAH9321682.1|	Ote100112080011	Pectinacetylesterase/NOTUM
transcript11248,1567,f29160Z1567	NA	NA	---NA---	NA	NA	NA
transcript11249,1567,f14555Z1567	JZKD02S1213261.1	GQ03901_K02	cytochrome P450 CYP736A12 [Glycine max]	gi|75319886|sp|Q50EK4.1|C75A1_PINTA	RrC1570_p1	NA
transcript1125,3788,f16456Z3788	JZKD02S1610567.1	GQ04108_F01	alpha-aminoadipic semialdehyde synthase-like isoform X1 [Durio zibethinus]	gi|2070722996|ref|XP_042486510.1|	NA	Alanine dehydrogenase/pyridine nucleotide transhydrogenase, N-terminal
transcript11250,1567,f24801Z1567	JZKD02S0446561.1	NA	GPI ethanolamine phosphate transferase 3 [Solanum lycopersicum]	gi|2103235651|ref|XP_043688979.1|	Aco001282.1	NA
transcript11251,1567,f14157Z1567	JZKD02S0756435.1	GQ03811_P04	F-box/LRR-repeat protein 20-like [Coffea arabica]	gi|2190605423|gb|KAH9534209.1|	NA	Leucine-rich repeat, cysteine-containing subtype
transcript11252,1567,f27909Z1567	NA	NA	vacuolar-processing enzyme gamma-isozyme-like [Physcomitrella patens]	gi|2136664028|gb|KAH7651273.1|	NA	NA
transcript11253,1567,f424Z1567	JZKD02S0653675.1	GQ0046_H18	NPL4-like protein 1 isoform X1 [Populus trichocarpa]	gi|2238986641|gb|KAI3458454.1|	NA	Nuclear pore localisation protein Npl4, ubiquitin-like domain
transcript11254,1566,f25100Z1566	JZKD02S1117155.1	NA	exonuclease 1-like [Brassica napus]	gi|1035895428|gb|OAY25031.1|	676783504	NA
transcript11255,1566,f10652Z1566	JZKD02S0387267.1	GQ03322_J04	TIP41-like protein isoform X1 [Phoenix dactylifera]	gi|2136689665|gb|KAH7673488.1|	Vradi08g20270.1	NA
transcript11256,1566,f17397Z1566	JZKD02S0414795.1	NA	---NA---	gi|2183050717|gb|KAH9305164.1|	NA	NA
transcript11257,1566,f6890Z1566	JZKD02S1242353.1	GQ03121_K07	protein LEO1 homolog [Durio zibethinus]	gi|2088683979|gb|KAG9457390.1|	NA	Leo1-like protein
transcript11258,1566,f2979Z1566	JZKD02S1634740.1	GQ02804_H03	APO protein 1, chloroplastic [Cucurbita moschata]	gi|2093801547|gb|KAH0452677.1|	DCAR_003527	NA
transcript11259,1566,f19691Z1566	JZKD02S0469916.1	NA	uncharacterized protein LOC103703232 [Phoenix dactylifera]	gi|2183046296|gb|KAH9300786.1|	kfl00368_0180	NA
transcript1126,3787,f21197Z3787	JZKD02S0279323.1	WS02611_P02	DNA topoisomerase 2-binding protein 1-A isoform X2 [Quercus suber]	gi|2183053321|gb|KAH9307356.1|	NA	NA
transcript11260,1566,f26665Z1566	JZKD02S1639440.1	GQ0033_P10	protein ECERIFERUM 1-like [Solanum pennellii]	gi|2183061655|gb|KAH9315167.1|	NA	NA
transcript11261,1566,f26413Z1566	JZKD02S0656048.1	NA	TMV resistance protein N-like isoform X1 [Rosa chinensis]	gi|2183053996|gb|KAH9308031.1|	Lsa008231	Apoptotic protease-activating factors, helical domain
transcript11262,1566,f13998Z1566	JZKD02S0353886.1	GQ03808_M09	F-box/kelch-repeat protein At5g15710-like [Physcomitrella patens]	gi|2183060420|gb|KAH9313932.1|	Pp3c25_9030V3.3.p	F-box domain
transcript11263,1565,f20227Z1565	JZKD02S0662014.1	WS00720_O13	uncharacterized protein LOC8275917 [Ricinus communis]	gi|1216307660|ref|XP_021595991.1|	NA	NA
transcript11264,1565,f5938Z1565	JZKD02S1595470.1	GQ03105_I04	non-functional NADPH-dependent codeinone reductase 2-like [Arachis hypogaea]	gi|2183057008|gb|KAH9311041.1|	mrna28785.1-v1.0-hybrid	Aldo-keto reductase
transcript11265,1565,f4449Z1565	JZKD02S0000001.1	GQ02825_P05	probable ribonuclease P/MRP protein subunit POP5 [Papaver somniferum]	gi|1216318830|ref|XP_021601904.1|	NA	NA
transcript11266,1565,f4625Z1565	NA	GQ02829_K20	chromophore lyase CRL, chloroplastic-like [Physcomitrella patens]	gi|1954382625|gb|KAG1370204.1|	NA	Chromophore lyase CpcT/CpeT
transcript11267,1565,f15592Z1565	JZKD02S0321841.1	GQ04008_E14	ADP-ribosylation factor-like protein 8a [Arachis hypogaea]	gi|2213167040|ref|XP_047161693.1|	NA	Small GTPase superfamily, ARF/SAR type
transcript11268,1565,f28426Z1565	JZKD02S0896086.1	GQ02829_A12	disease resistance protein TAO1 isoform X2 [Populus trichocarpa]	gi|2183029799|gb|KAH9289020.1|	MDP0000180046	Apoptotic protease-activating factors, helical domain
transcript11269,1565,f9899Z1565	JZKD02S1365817.1	GQ03308_L17	uncharacterized protein LOC103704817 [Phoenix dactylifera]	gi|2183078077|gb|KAH9331008.1|	NA	NA
transcript1127,3787,f5306Z3787	JZKD02S0671465.1	GQ03005_N24	sn1-specific diacylglycerol lipase beta isoform X4 [Morus notabilis]	gi|2103228409|ref|XP_043724433.1|	NA	Fungal lipase-like domain
transcript11270,1565,f12380Z1565	JZKD02S1318789.1	GQ03607_N22	serine carboxypeptidase-like 51 [Papaver somniferum]	gi|2070091190|ref|XP_042447643.1|	KZV23174.1	Peptidase S10, serine carboxypeptidase
transcript11271,1565,f12908Z1565	JZKD02S1327820.1	GQ03704_C05	probable transcription factor At3g04930 [Ziziphus jujuba]	gi|2088686573|gb|KAG9459984.1|	Psi011648	GLABROUS1 enhancer-binding protein family
transcript11272,1565,f15791Z1565	NA	GQ04011_B13	erlin-2-B [Selaginella moellendorffii]	gi|1216235507|ref|XP_021626093.1|	NA	NA
transcript11273,1565,f14596Z1565	JZKD02S1637582.1	GQ03902_G17	protein DETOXIFICATION 29-like [Papaver somniferum]	gi|2102466032|gb|KAH0674453.1|	TRIUR3_11943-P1	Multi antimicrobial extrusion protein
transcript11274,1565,f9779Z1565	JZKD02S0931560.1	GQ03304_L22	uncharacterized protein LOC103713619 [Phoenix dactylifera]	gi|2183070001|gb|KAH9323015.1|	Achn350681	Domain of unknown function DUF1664
transcript11275,1564,f9612Z1564	JZKD02S0239250.1	GQ03302_C11	rhomboid-like protein 20 isoform X2 [Arachis hypogaea]	gi|2183064492|gb|KAH9317867.1|	NA	NA
transcript11276,1564,f15385Z1564	JZKD02S0000001.1	GQ04005_N11	---NA---	gi|2183042944|gb|KAH9297572.1|	NA	NA
transcript11277,1564,f5982Z1564	JZKD02S0150638.1	GQ03106_D21	uncharacterized protein At4g15970 isoform X2 [Populus trichocarpa]	gi|2183067946|gb|KAH9320960.1|	NA	Putative nucleotide-diphospho-sugar transferase At1g28695/At4g15970-like
transcript11278,1564,f16389Z1564	JZKD02S0633494.1	GQ04107_G04	auxin-responsive protein IAA16 [Populus trichocarpa]	gi|2113156125|gb|KAH1081396.1|	evm_27.model.AmTr_v1.0_scaffold00057.126	AUX/IAA domain
transcript11279,1564,f9600Z1564	NA	GQ03301_P23	protein MET1, chloroplastic-like isoform X1 [Olea europaea var. sylvestris]	gi|2238979106|gb|KAI3450920.1|	NA	PDZ superfamily
transcript1128,3785,f568Z3785	JZKD02S0385264.1	GQ0061_J18	uncharacterized protein LOC112796718 isoform X2 [Arachis hypogaea]	gi|2070745400|ref|XP_042502597.1|	NA	P-loop containing nucleoside triphosphate hydrolase
transcript11280,1564,f21438Z1564	JZKD02S0542109.1	WS0263_J08	2-methylene-furan-3-one reductase [Selaginella moellendorffii]	gi|2183075509|gb|KAH9328440.1|	NA	NA
transcript11281,1564,f6716Z1564	JZKD02S1111594.1	GQ03118_K03	vesicle-associated membrane protein 711 isoform X1 [Ziziphus jujuba]	gi|2088682785|gb|KAG9456196.1|	KHN21163.1	Synaptobrevin-like
transcript11282,1564,f13723Z1564	JZKD02S0928862.1	GQ03802_L17	metal-nicotianamine transporter YSL3-like isoform X1 [Citrus sinensis]	gi|2183053172|gb|KAH9307207.1|	NA	Metal-nicotianamine transporter YSL-like
transcript11283,1564,f8464Z1564	JZKD02S0702615.1	GQ03219_H06	uncharacterized protein LOC103709101 isoform X2 [Phoenix dactylifera]	gi|2183064724|gb|KAH9318099.1|	NA	V-type proton ATPase subunit S1/VOA1, transmembrane domain
transcript11284,1564,f8552Z1564	JZKD02S1646949.1	GQ03221_D17	transcription termination factor MTERF6, chloroplastic/mitochondrial-like isoform X1 [Arachis hypogaea]	gi|2070730189|ref|XP_042494934.1|	NA	Transcription termination factor, mitochondrial/chloroplastic
transcript11285,1564,f6571Z1564	JZKD02S1595463.1	GQ03116_E09	probable oxygen-dependent coproporphyrinogen-III oxidase [Quercus suber]	gi|2183072585|gb|KAH9325547.1|	GSMUA_Achr11P25600_001	Coproporphyrinogen III oxidase, aerobic
transcript11286,1564,f25159Z1564	JZKD02S0965842.1	GQ03814_K22	probable pectinesterase/pectinesterase inhibitor 51 [Papaver somniferum]	gi|2183056032|gb|KAH9310067.1|	MDP0000320566	Pectinesterase inhibitor domain
transcript11287,1564,f10591Z1564	JZKD02S0602174.1	GQ03321_J18	probable polygalacturonase At1g80170 isoform X1 [Ziziphus jujuba]	gi|2183075187|gb|KAH9328118.1|	KFK41460.1	Glycoside hydrolase, family 28
transcript11288,1564,f10566Z1564	JZKD02S1220288.1	GQ03321_D01	TMV resistance protein N-like [Rosa chinensis]	gi|2183028855|gb|KAH9288076.1|	Medtr6g015455.1	Apoptotic protease-activating factors, helical domain
transcript11289,1564,f14334Z1564	JZKD02S1101580.1	GQ03815_L19	protein STRICTOSIDINE SYNTHASE-LIKE 3-like [Arachis hypogaea]	gi|2183041468|gb|KAH9296350.1|	KN538684.1_FGP011	Strictosidine synthase, conserved region
transcript1129,3785,f1421Z3785	JZKD02S1474122.1	GQ0175_K03	nodulin homeobox isoform X1 [Ricinus communis]	gi|2183072610|gb|KAH9325572.1|	SapurV1A.1056s0040.1.p	NA
transcript11290,1564,f18006Z1564	JZKD02S1609683.1	NA	GTPase-activating protein gyp7-like isoform X1 [Rosa chinensis]	gi|2183053699|gb|KAH9307734.1|	440893	NA
transcript11291,1564,f631Z1564	NA	GQ0066_A04	SNF1-related protein kinase regulatory subunit beta-2-like [Cynara cardunculus var. scolymus]	gi|2183039820|gb|KAH9294702.1|	NA	Association with the SNF1 complex (ASC) domain
transcript11292,1564,f11053Z1564	JZKD02S0374438.1	GQ03406_H02	ATP synthase gamma chain 1, chloroplastic-like [Phoenix dactylifera]	gi|2113320864|gb|KAH1217587.1|	NA	ATP synthase, F1 complex, gamma subunit
transcript11293,1564,f29625Z1564	JZKD02S0496551.1	NA	uncharacterized protein LOC8259486 [Ricinus communis]	gi|2136681695|gb|KAH7667555.1|	Sopen10g007160.1	NA
transcript11294,1563,f13535Z1563	NA	GQ03718_A07	spermidine synthase 1 [Medicago truncatula]	gi|2183062771|gb|KAH9316283.1|	NA	Spermidine/spermine synthase, eukaryotes
transcript11295,1563,f5150Z1563	JZKD02S0685258.1	GQ03001_F18	NDR1/HIN1-like protein 1 [Phoenix dactylifera]	gi|2123857954|ref|XP_044392890.1|	NA	Late embryogenesis abundant protein, LEA_2 subgroup
transcript11296,1563,f24685Z1563	JZKD02S1594383.1	GQ03237_L23	peroxisome biogenesis factor 10-like [Quercus suber]	gi|2103225286|ref|XP_043722909.1|	NA	NA
transcript11297,1563,f14569Z1563	JZKD02S1642212.1	GQ03901_P05	probable 2-oxoglutarate-dependent dioxygenase ANS [Selaginella moellendorffii]	gi|2183059232|gb|KAH9313265.1|	676709864	Isopenicillin N synthase-like superfamily
transcript11298,1563,f13136Z1563	JZKD02S1057261.1	GQ03709_C22	malate dehydrogenase, glyoxysomal-like [Olea europaea var. sylvestris]	gi|2228623683|dbj|GKU98741.1|	NA	Malate dehydrogenase, type 1
transcript11299,1563,f4547Z1563	JZKD02S0017461.1	GQ02828_G03	predicted protein [Micromonas pusilla CCMP1545]	gi|2190632559|gb|KAH9548558.1|	NA	Domain of unknown function DUF1995
transcript113,6642,f13457Z6642	JZKD02S1612359.1	GQ03715_P14	DDT domain-containing protein PTM isoform X1 [Phoenix dactylifera]	gi|2183061673|gb|KAH9315185.1|	Lus10015266	NA
transcript1130,3784,f14752Z3784	JZKD02S1417755.1	GQ03907_N03	leucine-rich repeat receptor-like protein kinase TDR [Coffea arabica]	gi|2183046570|gb|KAH9301060.1|	XP_015897327.1	Leucine-rich repeat
transcript11300,1563,f8246Z1563	JZKD02S0561881.1	GQ03214_N16	protein MARD1-like [Durio zibethinus]	gi|2183029808|gb|KAH9289029.1|	676725992	Zf-FLZ domain
transcript11301,1563,f17112Z1563	JZKD02S0008463.1	GQ03804_P09	F-box/LRR-repeat protein 3 [Selaginella moellendorffii]	gi|2183055782|gb|KAH9309817.1|	NA	Leucine-rich repeat, cysteine-containing subtype
transcript11302,1563,f3592Z1563	NA	GQ02813_C18	iron-sulfur protein NUBPL-like isoform X2 [Papaver somniferum]	gi|2088679166|gb|KAG9452581.1|	Achn089301	NA
transcript11303,1563,f7739Z1563	JZKD02S1286581.1	GQ03208_D16	uncharacterized protein LOC103719132 isoform X2 [Phoenix dactylifera]	gi|2154422197|gb|KAH7857714.1|	MDP0000321222	NA
transcript11304,1563,f28349Z1563	JZKD02S1609772.1	GQ03817_C08	copalyl diphosphate synthase 1-like isoform X1 [Physcomitrella patens]	gi|75115607|sp|Q675L4.1|TPSD1_PICAB	MDP0000253576	Terpene synthase, metal-binding domain
transcript11305,1563,f20158Z1563	JZKD02S1088893.1	WS0058_B12	THO complex subunit 4A-like [Physcomitrella patens]	gi|2183067489|gb|KAH9320503.1|	NA	NA
transcript11306,1563,f1953Z1563	JZKD02S0676253.1	GQ0202_G12	glucan endo-1,3-alpha-glucosidase agn1-like [Quercus suber]	gi|2183030147|gb|KAH9289368.1|	NA	Glycoside hydrolase family 71
transcript11307,1563,f13747Z1563	JZKD02S1615921.1	GQ03803_F19	probable serine acetyltransferase 2 isoform X1 [Phoenix dactylifera]	gi|2183043628|gb|KAH9298256.1|	RrC9466_p2	Serine acetyltransferase, N-terminal
transcript11308,1563,f11521Z1563	NA	GQ03505_L22	uncharacterized protein LOC106757516 [Vigna radiata var. radiata]	gi|2213172582|ref|XP_047164680.1|	NA	NA
transcript11309,1563,f22744Z1563	JZKD02S0829886.1	GQ03123_C06	---NA---	NA	NA	NA
transcript1131,3783,f14580Z3783	JZKD02S1612713.1	GQ03902_B18	pre-mRNA-processing protein 40A-like isoform X1 [Phoenix dactylifera]	gi|2183029319|gb|KAH9288540.1|	NA	NA
transcript11310,1563,f12396Z1563	JZKD02S1078942.1	GQ03608_E07	IAA-amino acid hydrolase ILR1-like 3 [Citrus sinensis]	gi|2183064256|gb|KAH9317631.1|	XP_011071286.1	Amidohydrolase
transcript11311,1563,f19546Z1563	JZKD02S1614864.1	WS00816_F20	---NA---	NA	NA	NA
transcript11312,1563,f18672Z1563	JZKD02S1058812.1	GQ03233_I12	tubulin beta chain-like [Papaver somniferum]	gi|2168529117|gb|KAH8520283.1|	NA	NA
transcript11313,1563,f23137Z1563	NA	NA	---NA---	NA	NA	NA
transcript11314,1563,f5449Z1563	JZKD02S1635557.1	GQ03009_N15	cingulin-like protein 1 [Oryza sativa Japonica Group]	gi|2183030165|gb|KAH9289386.1|	NA	NA
transcript11315,1562,f23213Z1562	JZKD02S0873454.1	NA	ERAD-associated E3 ubiquitin-protein ligase component HRD3A-like [Cucurbita maxima]	gi|1732638647|ref|XP_030532178.1|	PSME_00040474-RA	Sel1-like repeat
transcript11316,1562,f13498Z1562	JZKD02S0817156.1	GQ03717_D02	GDSL esterase/lipase At3g26430 [Selaginella moellendorffii]	gi|2183046182|gb|KAH9300672.1|	Sopen08g002450.1	GDSL lipase/esterase
transcript11317,1562,f4138Z1562	JZKD02S1617164.1	GQ02820_M23	gamma-glutamyl hydrolase 2 [Citrus clementina]	gi|2183060289|gb|KAH9313801.1|	NA	Peptidase C26
transcript11318,1562,f22969Z1562	JZKD02S0819704.1	GQ03507_A09	putative leucine-rich repeat receptor-like serine/threonine-protein kinase At2g24130 [Arachis hypogaea]	gi|2183075971|gb|KAH9328902.1|	NA	Leucine-rich repeat
transcript11319,1562,f9693Z1562	JZKD02S0332294.1	GQ03303_F18	YTH domain-containing protein 1-like [Papaver somniferum]	gi|2183053593|gb|KAH9307628.1|	NA	NA
transcript1132,3782,f8968Z3782	JZKD02S1565960.1	GQ03229_J03	telomere repeat-binding protein 5-like isoform X1 [Durio zibethinus]	gi|2183074787|gb|KAH9327749.1|	MA_80342g0010	SANT/Myb domain
transcript11320,1562,f8520Z1562	NA	GQ03220_J20	ubiquitin-conjugating enzyme E2-23 kDa-like [Physcomitrella patens]	gi|2183078692|gb|KAH9331623.1|	EMT28005	Ubiquitin-conjugating enzyme E2
transcript11321,1562,f10760Z1562	JZKD02S0006329.1	GQ03324_K15	28 kDa ribonucleoprotein, chloroplastic [Lactuca sativa]	gi|2183063991|gb|KAH9317366.1|	CCG030364.1	RNA recognition motif domain
transcript11322,1562,f12659Z1562	JZKD02S0201632.1	GQ03615_G14	DNA repair protein RAD51 homolog 4 isoform X1 [Vigna radiata var. radiata]	gi|2183028306|gb|KAH9287527.1|	ONIVA02G22870.1	NA
transcript11323,1561,f13416Z1561	JZKD02S1408280.1	GQ03715_B14	2-alkenal reductase (NADP(+)-dependent)-like [Coffea arabica]	gi|2183061573|gb|KAH9315085.1|	NA	Polyketide synthase, enoylreductase domain
transcript11324,1561,f6762Z1561	JZKD02S0977923.1	GQ03119_G21	chloride channel protein CLC-c-like [Papaver somniferum]	gi|2183078693|gb|KAH9331624.1|	NA	NA
transcript11325,1561,f12095Z1561	JZKD02S1589825.1	GQ03519_L09	cysteine-rich receptor-like protein kinase 2 isoform X1 [Papaver somniferum]	gi|2183041047|gb|KAH9295929.1|	mrna32207.1-v1.0-hybrid	Protein kinase domain
transcript11326,1561,f34990Z1561	JZKD02S1296957.1	NA	---NA---	gi|2183064827|gb|KAH9318202.1|	NA	NA
transcript11327,1561,f19672Z1561	JZKD02S0005549.1	GQ03313_D08	chaperone protein dnaJ 20, chloroplastic-like [Olea europaea var. sylvestris]	gi|2082722707|gb|KAG9139128.1|	NA	DnaJ domain
transcript11328,1561,f15329Z1561	JZKD02S0099134.1	GQ04005_C15	nuclear speckle RNA-binding protein A-like [Physcomitrella patens]	gi|2183067931|gb|KAH9320945.1|	Araip.5HG5J	RNA recognition motif domain
transcript11329,1561,f15802Z1561	JZKD02S1306459.1	GQ04011_E14	bifunctional monothiol glutaredoxin-S16, chloroplastic-like [Arachis hypogaea]	gi|2183055818|gb|KAH9309853.1|	NA	NA
transcript1133,3782,f14100Z3782	JZKD02S1283725.1	GQ03810_O10	uncharacterized protein LOC112274267 isoform X1 [Physcomitrella patens]	gi|2183048136|gb|KAH9302626.1|	DCAR_032196	NA
transcript11330,1561,f26373Z1561	JZKD02S1154512.1	GQ02903_F09	probable galacturonosyltransferase 14 isoform X1 [Durio zibethinus]	gi|2183069314|gb|KAH9322328.1|	Achn244501	Glycosyl transferase, family 8
transcript11331,1561,f2718Z1561	JZKD02S1179197.1	GQ03409_F12	vicilin-like seed storage protein At2g28490 [Selaginella moellendorffii]	gi|2183074405|gb|KAH9327367.1|	NA	Cupin 1
transcript11332,1561,f10085Z1561	JZKD02S0265075.1	GQ03312_F08	2-C-methyl-D-erythritol 4-phosphate cytidylyltransferase, chloroplastic [Cucurbita pepo subsp. pepo]	gi|2172814056|gb|UIB01906.1|	DCAR_031998	NA
transcript11333,1560,f448Z1560	JZKD02S0056185.1	GQ0047_C21	protein YIPF6 homolog [Glycine max]	gi|2183050611|gb|KAH9305058.1|	GSBRNA2T00061892001	Yip1 domain
transcript11334,1560,f16503Z1560	JZKD02S0321396.1	GQ03714_K21	probable disease resistance protein At4g33300 [Durio zibethinus]	gi|2183043331|gb|KAH9297959.1|	MDP0000281804	Apoptotic protease-activating factors, helical domain
transcript11335,1560,f23239Z1560	JZKD02S1445245.1	GQ00611_P23	phosphate transporter PHO1 homolog 1-like [Papaver somniferum]	gi|2183068129|gb|KAH9321143.1|	419770	EXS, C-terminal
transcript11336,1560,f16131Z1560	JZKD02S0218773.1	GQ04103_D18	heat shock cognate 70 kDa protein 2 [Selaginella moellendorffii]	gi|2183062854|gb|KAH9316366.1|	FANhyb_rscf00000233.1.g00002.1	Heat shock protein 70kD, peptide-binding domain superfamily
transcript11337,1560,f16458Z1560	JZKD02S1335408.1	GQ04108_G21	DEAD-box ATP-dependent RNA helicase 20-like [Physcomitrella patens]	gi|2050310021|gb|KAG6736516.1|	NA	Helicase, C-terminal
transcript11338,1560,f35285Z1560	JZKD02S1003739.1	GQ03509_H11	LRR receptor-like serine/threonine-protein kinase GSO1 isoform X1 [Physcomitrella patens]	gi|2183049224|gb|KAH9303671.1|	NA	Disease resistance protein, RPW8-like
transcript11339,1560,f5004Z1560	JZKD02S1617391.1	GQ02906_E16	NDR1/HIN1-like protein 6 [Arachis hypogaea]	gi|2213194894|ref|XP_047176641.1|	Araip.BVG6R	Late embryogenesis abundant protein, LEA_2 subgroup
transcript1134,3782,f4654Z3782	JZKD02S0586583.1	GQ02829_P23	pentatricopeptide repeat-containing protein At1g79490, mitochondrial-like isoform X1 [Coffea arabica]	gi|2070769467|ref|XP_042512062.1|	NA	NA
transcript11340,1559,f7677Z1559	JZKD02S0435547.1	GQ03207_G03	U3 small nucleolar ribonucleoprotein protein IMP3 [Abrus precatorius]	gi|2192291758|gb|KAH9739702.1|	NA	RNA-binding S4 domain
transcript11341,1559,f1420Z1559	JZKD02S1592113.1	GQ03221_C04	transcription termination factor MTERF4, chloroplastic-like [Phoenix dactylifera]	gi|2088666279|gb|KAG9439703.1|	CCG001404.1	Transcription termination factor, mitochondrial/chloroplastic
transcript11342,1559,f11298Z1559	JZKD02S0900136.1	GQ03417_J14	glucan endo-1,3-beta-glucosidase, basic isoform-like [Cucurbita moschata]	gi|1839231005|pdb|6JMS|A	Itr_sc004833.1_g00001.1	Glycoside hydrolase family 17
transcript11343,1559,f32513Z1559	JZKD02S1032291.1	NA	---NA---	NA	NA	NA
transcript11344,1559,f29964Z1559	JZKD02S1091253.1	NA	WAT1-related protein At1g09380 isoform X3 [Solanum lycopersicum]	gi|2192332165|gb|KAH9776066.1|	NA	NA
transcript11345,1559,f22467Z1559	JZKD02S0836814.1	GQ03012_G23	---NA---	gi|2183067440|gb|KAH9320454.1|	mrna12617.1-v1.0-hybrid	NA
transcript11346,1559,f10687Z1559	JZKD02S1611372.1	GQ03322_P13	cytochrome c oxidase assembly protein COX11, mitochondrial [Morus notabilis]	gi|2183073136|gb|KAH9326098.1|	NA	NA
transcript11347,1558,f7108Z1558	JZKD02S0589754.1	GQ03125_G15	E3 ubiquitin-protein ligase BIG BROTHER-like isoform X1 [Papaver somniferum]	gi|2183047330|gb|KAH9301820.1|	Dca22548.1	Zinc finger, RING-type
transcript11348,1558,f14534Z1558	JZKD02S1644030.1	GQ03901_D07	U-box domain-containing protein 70-like [Papaver somniferum]	gi|2228603115|dbj|GKV19648.1|	KN540082.1_FGP001	Tetratricopeptide repeat
transcript11349,1558,f6832Z1558	JZKD02S1068264.1	GQ03120_K14	uncharacterized protein LOC112279052 [Physcomitrella patens]	gi|2180111718|gb|KAH8935481.1|	NA	Protein of unknown function PDDEXK-like
transcript1135,3781,f21268Z3781	JZKD02S0578590.1	WS02619_P22	proline-, glutamic acid- and leucine-rich protein 1 [Phoenix dactylifera]	gi|2070737411|ref|XP_042498607.1|	NA	NA
transcript11350,1558,f30040Z1558	JZKD02S1112371.1	NA	---NA---	gi|2183071535|gb|KAH9324497.1|	PSME_00008383-RA	NA
transcript11351,1558,f12240Z1558	JZKD02S0311608.1	GQ03604_H07	double-stranded RNA-binding protein 1-like isoform X2 [Ziziphus jujuba]	gi|2183049967|gb|KAH9304414.1|	EPS71573.1	Double-stranded RNA-binding domain
transcript11352,1558,f27728Z1558	JZKD02S1627814.1	NA	---NA---	NA	NA	NA
transcript11353,1558,f8022Z1558	JZKD02S0364040.1	GQ03212_B02	ADP-ribosylation factor 2 [Abrus precatorius]	gi|2078452142|ref|XP_023734344.2|	Psi011812	Small GTPase superfamily, ARF/SAR type
transcript11354,1558,f18520Z1558	JZKD02S1615154.1	NA	uncharacterized protein LOC8275917 [Ricinus communis]	gi|2130299600|gb|KAH7543993.1|	NA	NA
transcript11355,1558,f7036Z1558	JZKD02S1262470.1	GQ03124_D17	---NA---	NA	NA	NA
transcript11356,1557,f22385Z1557	JZKD02S0798876.1	WS0079_G10	---NA---	NA	NA	NA
transcript11357,1557,f13737Z1557	JZKD02S1637439.1	GQ03803_B17	protein trichome birefringence-like 36 [Coffea arabica]	gi|2183063819|gb|KAH9317194.1|	Csa09g092790.1	Trichome birefringence-like, N-terminal domain
transcript11358,1557,f35633Z1557	NA	GQ03811_E01	---NA---	NA	NA	NA
transcript11359,1557,f17788Z1557	JZKD02S1323653.1	GQ03813_F14	50S ribosomal protein L27, chloroplastic [Cucurbita moschata]	gi|2102734507|ref|XP_043697480.1|	NA	Ribosomal protein L27
transcript1136,3780,f5656Z3780	JZKD02S1619429.1	GQ03101_J20	IST1 homolog [Selaginella moellendorffii]	gi|2183042142|gb|KAH9296770.1|	676753378	Vacuolar protein sorting-associated protein Ist1
transcript11360,1557,f12554Z1557	JZKD02S0735527.1	GQ03613_A16	probable xyloglucan endotransglucosylase/hydrolase protein 28 [Glycine max]	gi|2113172812|gb|KAH1097901.1|	Lus10007348	Glycoside hydrolase family 16
transcript11361,1557,f17394Z1557	JZKD02S1480805.1	NA	heat shock cognate 70 kDa protein 2-like [Phoenix dactylifera]	gi|2236240473|dbj|LAG13250.1|	FANhyb_rscf00000233.1.g00002.1	NA
transcript11362,1557,f33901Z1557	JZKD02S1638658.1	GQ03717_P22	14-3-3-like protein A [Morus notabilis]	gi|2154398869|gb|KAH7835398.1|	462879016	14-3-3 protein
transcript11363,1557,f18384Z1557	JZKD02S0835500.1	NA	---NA---	NA	NA	NA
transcript11364,1557,f17181Z1557	JZKD02S0411082.1	GQ02821_B08	26S proteasome non-ATPase regulatory subunit 13 homolog A [Ziziphus jujuba]	gi|2082723678|gb|KAG9140007.1|	Sme2.5_02552.1_g00001.1	Proteasome component (PCI) domain
transcript11365,1557,f1194Z1557	JZKD02S0161687.1	GQ0163_O15	cinnamoyl-CoA reductase 1-like [Brassica napus]	gi|2183041219|gb|KAH9296101.1|	MDP0000265073	NAD-dependent epimerase/dehydratase
transcript11366,1557,f30073Z1557	JZKD02S1337899.1	GQ03211_G05	cytochrome b6-f complex iron-sulfur subunit 2, chloroplastic-like [Olea europaea var. sylvestris]	gi|2190658235|gb|KAH9574222.1|	NA	Rieske iron-sulphur protein, C-terminal
transcript11367,1557,f15470Z1557	NA	GQ04006_N02	protein GrpE-like isoform X2 [Brassica oleracea var. oleracea]	gi|2183044314|gb|KAH9298942.1|	NA	NA
transcript11368,1557,f1360Z1557	JZKD02S1013947.1	GQ0171_O07	CBS domain-containing protein CBSX6-like [Cucurbita maxima]	gi|2183044570|gb|KAH9299198.1|	NA	CBS domain superfamily
transcript11369,1557,f8805Z1557	JZKD02S1401630.1	GQ03226_I06	protein rolling stone isoform X1 [Populus trichocarpa]	gi|2183072716|gb|KAH9325678.1|	NA	NA
transcript1137,3779,f19963Z3779	JZKD02S1645216.1	GQ03610_F14	protein CHROMATIN REMODELING 24-like isoform X2 [Arachis hypogaea]	gi|2183055059|gb|KAH9309094.1|	Bathy05g04020	NA
transcript11370,1556,f230Z1556	JZKD02S0128742.1	GQ0036_E15	methionyl-tRNA formyltransferase [Oryza brachyantha]	gi|2070740167|ref|XP_042499994.1|	NA	Formyl transferase, N-terminal
transcript11371,1556,f28790Z1556	JZKD02S1614189.1	GQ0203_O13	homeobox-leucine zipper protein ATHB-13-like [Helianthus annuus]	gi|2211115816|gb|UNP37102.1|	Psi007462	NA
transcript11372,1556,f9782Z1556	JZKD02S1401073.1	GQ03304_M20	ADP-ribosylation factor 1 [Ziziphus jujuba]	gi|1026070435|ref|XP_016579623.1|	Psi011812	NA
transcript11373,1556,f13408Z1556	JZKD02S0623055.1	GQ03714_N05	cytochrome c oxidase subunit 2 (mitochondrion) [Cycas taitungensis]	gi|2127863837|ref|YP_010194924.1|	NA	NA
transcript11374,1556,f8733Z1556	JZKD02S0537663.1	GQ03224_G13	plant UBX domain-containing protein 1-like [Cynara cardunculus var. scolymus]	gi|1216266282|ref|XP_021617333.1|	Araip.UB7JK	UBX domain
transcript11375,1556,f21949Z1556	JZKD02S1233572.1	WS0336_K07	protein FLX-like 1 isoform X1 [Papaver somniferum]	gi|2183055325|gb|KAH9309360.1|	NA	NA
transcript11376,1556,f22403Z1556	JZKD02S1616736.1	NA	cold-responsive protein kinase 1-like [Rosa chinensis]	gi|2183070409|gb|KAH9323423.1|	Kaladp0839s0004.1.p	Gnk2-homologous domain
transcript11377,1556,f13301Z1556	JZKD02S0697880.1	GQ03712_H19	anthocyanidin reductase ((2S)-flavan-3-ol-forming)-like [Arachis hypogaea]	gi|2183070345|gb|KAH9323359.1|	676768160	NA
transcript11378,1556,f33840Z1556	JZKD02S1369110.1	NA	uncharacterized protein LOC111409540 [Olea europaea var. sylvestris]	gi|2183042498|gb|KAH9297126.1|	Sopen05g016700.1	NA
transcript11379,1556,f13692Z1556	JZKD02S0945232.1	GQ03802_B11	uncharacterized protein LOC9629808 [Selaginella moellendorffii]	gi|2192293748|gb|KAH9741690.1|	KZV44452.1	Zinc finger, RING-type
transcript1138,3779,f5184Z3779	JZKD02S0227676.1	GQ03002_E07	G patch domain-containing protein TGH [Ricinus communis]	gi|2103214997|ref|XP_043717423.1|	Pp3c12_4860V3.6.p	NA
transcript11380,1556,f26416Z1556	JZKD02S1220669.1	GQ03104_N13	oligopeptide transporter 3-like [Papaver somniferum]	gi|2183057880|gb|KAH9311913.1|	PSME_00043819-RA	Tetrapeptide transporter, OPT1/isp4
transcript11381,1556,f7080Z1556	JZKD02S0760489.1	GQ03125_A19	protein DJ-1 homolog D-like [Olea europaea var. sylvestris]	gi|2183028537|gb|KAH9287758.1|	NA	NA
transcript11382,1555,f35705Z1555	JZKD02S1204880.1	GQ0065_K05	dnaJ protein homolog [Physcomitrella patens]	gi|2069806710|gb|KAG8065613.1|	ONIVA04G19030.1	Chaperone DnaJ, C-terminal
transcript11383,1555,f25811Z1555	JZKD02S0836814.1	GQ03012_G23	uncharacterized protein LOC111374026, partial [Olea europaea var. sylvestris]	gi|2183067440|gb|KAH9320454.1|	mrna12617.1-v1.0-hybrid	DESIGUAL/Modifying wall lignin-1/2
transcript11384,1555,f15024Z1555	JZKD02S0440286.1	GQ03919_O14	probable proline transporter 2 isoform X2 [Oryza sativa Japonica Group]	gi|2183072633|gb|KAH9325595.1|	NA	Amino acid transporter, transmembrane domain
transcript11385,1555,f5158Z1555	JZKD02S0987483.1	GQ03001_I16	bifunctional epoxide hydrolase 2 [Morus notabilis]	gi|2183071774|gb|KAH9324736.1|	Tp57577_TGAC_v2_mRNA36754	Epoxide hydrolase-like
transcript11386,1555,f15828Z1555	JZKD02S0365471.1	GQ0201_O22	12-oxophytodienoate reductase 2-like [Quercus suber]	gi|2183077269|gb|KAH9330200.1|	Zmw_sc00338.1.g00010.1	Aldolase-type TIM barrel
transcript11387,1555,f2235Z1555	JZKD02S0630844.1	GQ0207_K23	anthocyanidin reductase ((2S)-flavan-3-ol-forming)-like [Arachis hypogaea]	gi|2183070345|gb|KAH9323359.1|	676768160	NA
transcript11388,1555,f12344Z1555	NA	GQ03607_B22	tRNA(His) guanylyltransferase 1 [Papaver somniferum]	gi|2088673143|gb|KAG9446562.1|	KN539820.1_FGP007	NA
transcript11389,1555,f9179Z1555	JZKD02S1187200.1	GQ03507_A09	putative receptor-like protein kinase At3g47110 [Rosa chinensis]	gi|2183075971|gb|KAH9328902.1|	Aco009877.1	Leucine rich repeat 4
transcript1139,5499,f35806z1722k150a0.00m-250_f23417Z3777	JZKD02S1607929.1	GQ02818_E22	pentatricopeptide repeat-containing protein At3g24000, mitochondrial-like [Papaver somniferum]	gi|2183047485|gb|KAH9301975.1|	Bostr.7128s0454.1.p	E motif
transcript11390,1555,f14548Z1555	JZKD02S0744309.1	GQ03901_H21	26S proteasome regulatory subunit RPN13-like isoform X1 [Phoenix dactylifera]	gi|2183050874|gb|KAH9305321.1|	NA	NA
transcript11391,1555,f1124Z1555	JZKD02S0274231.1	GQ03309_K19	aldose 1-epimerase isoform X1 [Populus trichocarpa]	gi|2183040519|gb|KAH9295401.1|	Rsa1.0_02949.1_g00003.1	Glycoside hydrolase-type carbohydrate-binding
transcript11392,1555,f5368Z1555	JZKD02S0295204.1	GQ03007_G16	TMV resistance protein N-like [Brassica oleracea var. oleracea]	gi|2183030600|gb|KAH9289821.1|	NA	Leucine-rich repeat domain superfamily
transcript11393,1555,f29055Z1555	JZKD02S1237796.1	GQ03718_N22	ERAD-associated E3 ubiquitin-protein ligase component HRD3A-like [Arachis hypogaea]	gi|2050321104|gb|KAG6746789.1|	PSME_00040474-RA	Tetratricopeptide-like helical domain superfamily
transcript11394,1555,f23560Z1555	JZKD02S0355066.1	GQ03222_F01	---NA---	NA	Pgl008828	NA
transcript11395,1555,f8100Z1555	JZKD02S1598066.1	GQ03212_P15	uncharacterized protein ycf23-like [Helianthus annuus]	gi|2130326490|gb|KAH7568594.1|	Ote100129680091	Uncharacterised protein family Ycf23
transcript11396,1555,f16421Z1555	JZKD02S0264493.1	GQ04107_M19	V-type proton ATPase subunit C [Citrus sinensis]	gi|2183050752|gb|KAH9305199.1|	Neem_26425_f_1	ATPase, V1 complex, subunit C
transcript11397,1555,f8816Z1555	NA	GQ03226_N17	putative L-ascorbate peroxidase 6 [Arachis hypogaea]	gi|2183069606|gb|KAH9322620.1|	PH01001490G0340	NA
transcript11398,1554,f18222Z1554	JZKD02S1604432.1	GQ03612_I07	homeobox-leucine zipper protein HOX32-like isoform X1 [Physcomitrella patens]	gi|2183029005|gb|KAH9288226.1|	Tp57577_TGAC_v2_mRNA27227	MEKHLA
transcript11399,1554,f29427Z1554	JZKD02S0075254.1	NA	basic 7S globulin-like [Ziziphus jujuba]	gi|2183052098|gb|KAH9306545.1|	Peaxi162Scf00170g01227.1	Xylanase inhibitor, C-terminal
transcript114,6633,f16472Z6633	JZKD02S1647397.1	GQ04108_I13	lysine-specific demethylase 5B isoform X1 [Ziziphus jujuba]	gi|2183047189|gb|KAH9301679.1|	Gh_A10G0045	Zinc finger, PHD-type
transcript1140,3776,f6912Z3776	JZKD02S0232682.1	GQ03121_P01	villin-2-like [Phoenix dactylifera]	gi|2183037236|gb|KAH9293450.1|	NA	Villin/Gelsolin
transcript11400,1554,f18668Z1554	JZKD02S1396354.1	GQ03229_L02	DEAD-box ATP-dependent RNA helicase 56 isoform X2 [Selaginella moellendorffii]	gi|2050314653|gb|KAG6740347.1|	NA	Helicase, C-terminal
transcript11401,1554,f6172Z1554	JZKD02S1435223.1	GQ03109_K04	chloroplast envelope quinone oxidoreductase homolog [Coffea arabica]	gi|2082489918|ref|XP_042958902.1|	NA	Polyketide synthase, enoylreductase domain
transcript11402,1554,f8066Z1554	JZKD02S1167898.1	GQ03212_J23	protein SIEVE ELEMENT OCCLUSION C [Quercus suber]	gi|2183053376|gb|KAH9307411.1|	NA	NA
transcript11403,1554,f31331Z1554	JZKD02S1620853.1	GQ03302_K05	disease resistance protein TAO1 isoform X2 [Eutrema salsugineum]	gi|2183028855|gb|KAH9288076.1|	NA	NA
transcript11404,1554,f917Z1554	JZKD02S0904655.1	GQ01306_H08	glucan endo-1,3-beta-glucosidase-like [Solanum pennellii]	gi|1216273822|ref|XP_021621298.1|	Oropetium_20150105_06388A	X8 domain
transcript11405,1554,f29903Z1554	JZKD02S1614514.1	GQ03809_J15	uncharacterized protein LOC113705933 [Coffea arabica]	gi|2183054734|gb|KAH9308769.1|	KN539461.1_FGP012	Domain of unknown function DUF659
transcript11406,1554,f11980Z1554	JZKD02S0160720.1	GQ03517_B03	fructose-1,6-bisphosphatase, chloroplastic [Brassica oleracea var. oleracea]	gi|2129205037|gb|KAH7288253.1|	NA	Fructose-1,6-bisphosphatase
transcript11407,1554,f30238Z1554	JZKD02S0105699.1	GQ02829_A12	PREDICTED: uncharacterized protein LOC107001219 [Solanum pennellii]	gi|2183072687|gb|KAH9325649.1|	FANhyb_rscf00000209.1.g00016.1	Domain of unknown function DUF4283
transcript11408,1554,f1379Z1554	JZKD02S0476818.1	GQ0172_O22	expansin-B3-like [Olea europaea var. sylvestris]	gi|2076510746|gb|KAG8475404.1|	676732396	NA
transcript11409,1554,f29142Z1554	JZKD02S0272914.1	GQ03104_B19	---NA---	NA	NA	NA
transcript1141,3776,f5687Z3776	JZKD02S0931116.1	GQ03101_O20	protein STRUBBELIG-RECEPTOR FAMILY 8 [Selaginella moellendorffii]	gi|2183029798|gb|KAH9289019.1|	Rsa1.0_03766.1_g00001.1	Leucine-rich repeat domain superfamily
transcript11410,1554,f8809Z1554	JZKD02S1649194.1	GQ03226_L14	uncharacterized protein LOC9636096 [Selaginella moellendorffii]	gi|2183078946|gb|KAH9331877.1|	NA	Protein of unknown function PDDEXK-like
transcript11411,1554,f4810Z1554	NA	GQ02902_I09	uncharacterized protein LOC111283499 [Durio zibethinus]	gi|2183070576|gb|KAH9323590.1|	NA	NA
transcript11412,1553,f12817Z1553	JZKD02S0428359.1	GQ03701_L08	alcohol dehydrogenase-like 4 [Coffea arabica]	gi|2183041120|gb|KAH9296002.1|	NA	Alcohol dehydrogenase, N-terminal
transcript11413,1553,f32812Z1553	JZKD02S0696683.1	GQ03904_G12	---NA---	NA	NA	NA
transcript11414,1553,f35601Z1553	JZKD02S0789914.1	GQ03116_K17	glutamyl-tRNA(Gln) amidotransferase subunit A, chloroplastic/mitochondrial-like [Cucurbita moschata]	gi|2183040807|gb|KAH9295689.1|	NA	Amidase signature (AS) superfamily
transcript11415,1553,f19086Z1553	JZKD02S0159174.1	WS0078_D22	---NA---	gi|2183065948|gb|KAH9319323.1|	NA	NA
transcript11416,1553,f7481Z1553	JZKD02S1596223.1	GQ03204_O20	SH3 domain-containing protein 2-like isoform X1 [Physcomitrella patens]	gi|2190636574|gb|KAH9552570.1|	NA	NA
transcript11417,1553,f11863Z1553	JZKD02S0910317.1	GQ03514_D24	transcription elongation factor TFIIS-like [Papaver somniferum]	gi|2238175699|gb|KAI3408974.1|	NA	NA
transcript11418,1553,f23652Z1553	JZKD02S1640687.1	NA	twinkle homolog protein, chloroplastic/mitochondrial-like [Papaver somniferum]	gi|2097497407|ref|XP_043610315.1|	NA	TOPRIM domain
transcript11419,1553,f13434Z1553	JZKD02S0657447.1	GQ03715_G24	uncharacterized protein LOC9643049 [Selaginella moellendorffii]	gi|2129195871|gb|KAH7279106.1|	NA	Protein of unknown function DUF1191
transcript1142,3775,f3305Z3775	JZKD02S0773077.1	GQ02809_A06	5'-3' exoribonuclease 3-like [Coffea arabica]	gi|2183042692|gb|KAH9297320.1|	NA	Xrn1, helical domain
transcript11420,1553,f16423Z1553	JZKD02S0919779.1	GQ04107_M23	zinc finger CCCH domain-containing protein 65-like isoform X3 [Coffea arabica]	gi|2183043498|gb|KAH9298126.1|	Mapoly0131s0021.1.p	NA
transcript11421,1553,f1393Z1553	JZKD02S0627333.1	GQ0173_N14	probable pyridoxal 5'-phosphate synthase subunit PDX1 [Selaginella moellendorffii]	gi|2129400579|gb|KAH7439053.1|	NA	Aldolase-type TIM barrel
transcript11422,1553,f18533Z1553	JZKD02S0301804.1	GQ03319_B22	transmembrane 9 superfamily member 11-like [Cucurbita pepo subsp. pepo]	gi|2183046095|gb|KAH9300585.1|	NA	NA
transcript11423,1553,f2131Z1553	JZKD02S0881197.1	GQ0205_L09	nuclear transcription factor Y subunit C-1 [Phoenix dactylifera]	gi|2118942926|ref|XP_044502644.1|	Pgl004249	NA
transcript11424,1553,f26500Z1553	JZKD02S1271108.1	GQ03702_K04	probable disease resistance protein At4g33300 [Populus trichocarpa]	gi|2183066196|gb|KAH9319571.1|	Araip.5AZ2K	Apoptotic protease-activating factors, helical domain
transcript11425,1553,f1962Z1553	NA	GQ0202_J11	proteasome assembly chaperone 2-like isoform X1 [Arachis hypogaea]	gi|2103199094|ref|XP_043709964.1|	NA	Proteasome assembly chaperone 2
transcript11426,1553,f16182Z1553	JZKD02S1482902.1	GQ04104_C12	coenzyme Q-binding protein COQ10 homolog, mitochondrial [Solanum lycopersicum]	gi|2183060925|gb|KAH9314437.1|	NA	Coenzyme Q-binding protein COQ10, START domain
transcript11427,1552,f1499Z1552	JZKD02S0429676.1	GQ0181_G04	PREDICTED: uncharacterized protein LOC105955858 [Erythranthe guttata]	gi|2070756109|ref|XP_042507659.1|	NA	Tetratricopeptide repeat
transcript11428,1552,f2801Z1552	JZKD02S0479957.1	GQ02801_F17	deSI-like protein At4g17486 [Cucurbita moschata]	gi|2113166437|gb|KAH1091687.1|	XP_013601330.1	NA
transcript11429,1552,f16656Z1552	NA	GQ04111_O10	OTU domain-containing protein DDB_G0284757 [Citrus sinensis]	gi|1336397564|gb|POF20191.1|	NA	OTU domain
transcript1143,3775,f20888Z3775	JZKD02S1473810.1	WS00820_P09	E3 ubiquitin-protein ligase HEL2-like [Arachis hypogaea]	gi|2183033969|gb|KAH9292451.1|	61189	E3 ubiquitin-protein ligase ZNF598/Hel2
transcript11430,1552,f14448Z1552	JZKD02S0789026.1	GQ03818_A14	transcription repressor OFP12-like [Coffea arabica]	gi|2088681903|gb|KAG9455318.1|	NA	NA
transcript11431,1552,f10710Z1552	JZKD02S0339084.1	GQ03323_G06	---NA---	NA	NA	NA
transcript11432,1552,f6581Z1552	JZKD02S1594971.1	GQ03116_G03	probable glucuronoxylan glucuronosyltransferase IRX7 [Papaver somniferum]	gi|2183073203|gb|KAH9326165.1|	OPUNC04G28460.1	NA
transcript11433,1552,f418Z1552	JZKD02S0811273.1	GQ0046_F05	uncharacterized tRNA/rRNA methyltransferase slr1673 [Brassica oleracea var. oleracea]	gi|2183060615|gb|KAH9314127.1|	Rsa1.0_00426.1_g00011.1	tRNA (guanine-N1-)-methyltransferase, N-terminal
transcript11434,1552,f17299Z1552	JZKD02S1621707.1	WS00824_I12	---NA---	NA	NA	NA
transcript11435,1552,f4685Z1552	JZKD02S1617333.1	GQ02830_F22	coiled-coil domain-containing protein 115-like isoform X2 [Erythranthe guttata]	gi|2183062092|gb|KAH9315604.1|	NA	NA
transcript11436,1552,f26899Z1552	NA	NA	---NA---	NA	NA	NA
transcript11437,1552,f22591Z1552	JZKD02S1618762.1	GQ03902_F22	protein NBR1 homolog [Ziziphus jujuba]	gi|2183069322|gb|KAH9322336.1|	PSME_00002086-RA	Immunoglobulin-like fold
transcript11438,1552,f14536Z1552	JZKD02S0023322.1	GQ03901_E03	homeotic protein proboscipedia-like [Papaver somniferum]	gi|2183077310|gb|KAH9330241.1|	Do001369.1	PB1 domain
transcript11439,1552,f25353Z1552	JZKD02S1593103.1	NA	two-component response regulator ORR24 [Selaginella moellendorffii]	gi|2183063812|gb|KAH9317187.1|	MA_92689g0020	SANT/Myb domain
transcript1144,3775,f21111Z3775	JZKD02S1645939.1	WS00841_F23	receptor protein kinase TMK1 [Selaginella moellendorffii]	gi|1954375918|gb|KAG1363520.1|	mrna09125.1-v1.0-hybrid	NA
transcript11440,1552,f6182Z1552	NA	GQ03109_O19	serine/threonine-protein kinase ATG1t-like isoform X2 [Coffea arabica]	gi|2102749436|ref|XP_043690107.1|	RrC264_p4	NA
transcript11441,1551,f232Z1551	JZKD02S1622340.1	GQ0036_M09	histone chaperone ASF1B-like [Ziziphus jujuba]	gi|2103232385|ref|XP_043687220.1|	NA	Histone chaperone ASF1-like superfamily
transcript11442,1551,f23140Z1551	JZKD02S0023811.1	NA	probable E3 ubiquitin-protein ligase BAH1-like [Populus trichocarpa]	gi|2183041181|gb|KAH9296063.1|	NA	Zinc finger, RING-type
transcript11443,1551,f3433Z1551	JZKD02S1606896.1	GQ02810_O09	ferritin-3, chloroplastic-like [Durio zibethinus]	gi|2183064503|gb|KAH9317878.1|	676727980	Ferritin/DPS protein domain
transcript11444,1551,f17495Z1551	JZKD02S1468139.1	NA	myb-related protein 308-like [Durio zibethinus]	gi|2183051730|gb|KAH9306177.1|	MA_93127g0010	SANT/Myb domain
transcript11445,1551,f18350Z1551	JZKD02S0288449.1	GQ04101_P12	uncharacterized protein LOC113779059 isoform X1 [Coffea eugenioides]	gi|2183072632|gb|KAH9325594.1|	NA	NA
transcript11446,1551,f11913Z1551	JZKD02S1600007.1	GQ03515_G18	heme-binding-like protein At3g10130, chloroplastic [Erythranthe guttata]	gi|2183048316|gb|KAH9302806.1|	NA	Regulatory factor, effector binding domain superfamily
transcript11447,1551,f7930Z1551	JZKD02S0778406.1	GQ03211_A02	carotenoid 9,10(9',10')-cleavage dioxygenase-like [Coffea arabica]	gi|2070047066|ref|XP_042425670.1|	NA	NA
transcript11448,1551,f12334Z1551	JZKD02S0490171.1	GQ03606_M21	chitinase-like protein 1 [Phoenix dactylifera]	gi|2183048533|gb|KAH9303023.1|	NA	Glycoside hydrolase, family 19
transcript11449,1551,f21754Z1551	JZKD02S0219217.1	GQ0201_O22	12-oxophytodienoate reductase 2-like [Quercus suber]	gi|2183077269|gb|KAH9330200.1|	Zpz_sc00196.1.g00070.1.am.mk	Aldolase-type TIM barrel
transcript1145,3775,f9416Z3775	JZKD02S1175194.1	GQ03237_M17	remodeling and spacing factor 1 [Citrus clementina]	gi|2183051887|gb|KAH9306334.1|	NA	Zinc finger, PHD-type
transcript11450,1551,f17750Z1551	NA	NA	---NA---	NA	NA	NA
transcript11451,1551,f19232Z1551	JZKD02S1078555.1	NA	---NA---	gi|2183045966|gb|KAH9300456.1|	NA	NA
transcript11452,1551,f5786Z1551	JZKD02S1550104.1	GQ03802_G09	plasma membrane ATPase 4 isoform X2 [Durio zibethinus]	gi|2136687102|gb|KAH7671728.1|	Lus10040166	NA
transcript11453,1551,f15974Z1551	JZKD02S0424146.1	GQ04101_D07	imidazoleglycerol-phosphate dehydratase [Solanum pennellii]	gi|2183078026|gb|KAH9330957.1|	Araip.I62ZT	NA
transcript11454,1550,f6000Z1550	JZKD02S0104809.1	GQ03106_M19	probable aldo-keto reductase 1 [Selaginella moellendorffii]	gi|2082435447|ref|XP_042988286.1|	MDP0000254650	Aldo-keto reductase
transcript11455,1550,f1240Z1550	JZKD02S1469365.1	GQ0165_O05	purple acid phosphatase 22-like [Coffea arabica]	gi|1216273015|ref|XP_021620880.1|	PDK_30s873781g005	Purple acid phosphatase, N-terminal
transcript11456,1550,f7125Z1550	JZKD02S1648983.1	GQ03125_K15	beta-carotene 3-hydroxylase 1, chloroplastic-like [Brassica napus]	gi|2183074663|gb|KAH9327625.1|	NA	Beta-carotene hydroxylase-like
transcript11457,1550,f7470Z1550	JZKD02S0018695.1	GQ03204_L18	U3 small nucleolar ribonucleoprotein protein IMP4-like [Arachis hypogaea]	gi|2154426827|gb|KAH7862268.1|	PSME_00014997-RA	Brix domain
transcript11458,1550,f16253Z1550	JZKD02S0191839.1	GQ04105_D06	serine/arginine-rich splicing factor SR45a isoform X1 [Populus trichocarpa]	gi|2183071625|gb|KAH9324587.1|	28582.m000318	RNA recognition motif domain
transcript11459,1550,f15481Z1550	JZKD02S0093823.1	GQ04006_P08	PRA1 family protein H-like [Physcomitrella patens]	gi|2190629508|gb|KAH9545587.1|	NA	Prenylated rab acceptor PRA1
transcript1146,3774,f4082Z3774	JZKD02S0104941.1	GQ02820_C17	protein CHROMATIN REMODELING 19 [Phoenix dactylifera]	gi|2183028786|gb|KAH9288007.1|	mrna00901.1-v1.0-hybrid	Helicase superfamily 1/2, ATP-binding domain
transcript11460,1550,f676Z1550	JZKD02S1354921.1	GQ0067_M05	NADH dehydrogenase (ubiquinone) complex I, assembly factor 6-like [Arachis hypogaea]	gi|2190642761|gb|KAH9558754.1|	NA	NA
transcript11461,1550,f9109Z1550	JZKD02S0378144.1	GQ03232_F07	putative leucine-rich repeat receptor-like serine/threonine-protein kinase At2g24130 isoform X1 [Glycine max]	gi|2183075969|gb|KAH9328900.1|	Aco009877.1	Leucine-rich repeat
transcript11462,1550,f3503Z1550	JZKD02S0846397.1	GQ02811_M07	PHD finger protein ALFIN-LIKE 3-like isoform X2 [Arachis hypogaea]	gi|2070766323|ref|XP_042511120.1|	Achn050401	NA
transcript11463,1550,f14760Z1550	JZKD02S1607706.1	GQ03908_D21	formyltetrahydrofolate deformylase 1, mitochondrial isoform X1 [Populus trichocarpa]	gi|2070747795|ref|XP_042503746.1|	NA	Formyltetrahydrofolate deformylase
transcript11464,1550,f18751Z1550	JZKD02S1623288.1	GQ03903_I16	ABC transporter F family member 1-like [Phoenix dactylifera]	gi|2157980833|dbj|LAD56331.1|	NA	NA
transcript11465,1549,f24900Z1549	JZKD02S1254612.1	WS00753_E17	receptor-like protein 6 [Medicago truncatula]	gi|2183030569|gb|KAH9289790.1|	NA	Leucine-rich repeat domain superfamily
transcript11466,1549,f9915Z1549	JZKD02S0029709.1	GQ03308_O22	histone deacetylase complex subunit AFR2-like protein [Glycine max]	gi|2070731514|ref|XP_042495644.1|	NA	Histone deacetylase complex subunit SAP30, Sin3 binding domain
transcript11467,1549,f10559Z1549	JZKD02S1102645.1	GQ03321_B07	F-box protein SKIP5-like [Coffea arabica]	gi|2183044964|gb|KAH9299592.1|	XP_013604655.1	F-box domain
transcript11468,1549,f16951Z1549	JZKD02S0925558.1	GQ03813_F22	uncharacterized protein LOC9652521 [Selaginella moellendorffii]	gi|2183071377|gb|KAH9324339.1|	NA	NA
transcript11469,1549,f21680Z1549	JZKD02S0942836.1	GQ03607_L08	UDP-glycosyltransferase 74F2-like [Olea europaea var. sylvestris]	gi|1995800408|gb|QSH48338.1|	Tp57577_TGAC_v2_mRNA33215	UDP-glucuronosyl/UDP-glucosyltransferase
transcript1147,3774,f21131Z3774	JZKD02S0577982.1	GQ03118_J09	protein argonaute 7 [Ricinus communis]	gi|2076508302|gb|KAG8473192.1|	GSMUA_Achr6P04510_001	NA
transcript11470,1549,f7846Z1549	JZKD02S0209833.1	GQ03209_N07	ycf3-interacting protein 1, chloroplastic-like [Physcomitrella patens]	gi|2088665845|gb|KAG9439269.1|	NA	Chloroplast enhancing stress tolerance protein
transcript11471,1549,f2828Z1549	JZKD02S0282102.1	GQ02801_N15	probable fructokinase-1 [Brassica napus]	gi|2183062585|gb|KAH9316097.1|	Pbr018801.2	Ribokinase-like
transcript11472,1548,f27572Z1548	JZKD02S1647898.1	NA	ankyrin repeat protein SKIP35 [Glycine max]	gi|2082719352|gb|KAG9136303.1|	NA	NA
transcript11473,1548,f1116Z1548	JZKD02S0110152.1	GQ0133_K14	aldehyde oxidase GLOX-like [Papaver somniferum]	gi|2183030901|gb|KAH9290122.1|	NA	Galactose oxidase, central domain superfamily
transcript11474,1548,f19033Z1548	JZKD02S1627185.1	NA	dr1-associated corepressor-like isoform X2 [Papaver somniferum]	gi|2183056777|gb|KAH9310810.1|	Pgl011052	Transcription factor CBF/NF-Y/archaeal histone domain
transcript11475,1548,f20804Z1548	JZKD02S1030514.1	WS00812_L14	uncharacterized protein LOC103717432 isoform X1 [Phoenix dactylifera]	gi|2183046280|gb|KAH9300770.1|	Tp1g13120	snRNA-activating protein complex subunit 1
transcript11476,1548,f14106Z1548	JZKD02S1596933.1	GQ03811_A01	fructose-bisphosphate aldolase 6, cytosolic-like [Cucurbita maxima]	gi|1732670502|ref|XP_030534268.1|	Csa06g039080.1	Fructose-bisphosphate aldolase, class-I
transcript11477,1548,f1295Z1548	JZKD02S1626239.1	GQ03809_M13	polyubiquitin [Brassica napus]	gi|2240173335|ref|XP_030521949.2|	Achn077281	Ubiquitin domain
transcript11478,1548,f2047Z1548	JZKD02S0371964.1	GQ0204_D01	abscisic acid receptor PYR1-like [Coffea arabica]	gi|2183057927|gb|KAH9311960.1|	PSME_00044429-RA	Polyketide cyclase/dehydrase
transcript11479,1548,f19145Z1548	NA	GQ02830_H18	branched-chain amino acid aminotransferase 2, chloroplastic [Cicer arietinum]	gi|2183050424|gb|KAH9304871.1|	Achn299211	Branched-chain-amino-acid aminotransferase-like, N-terminal
transcript1148,3774,f8406Z3774	JZKD02S0697289.1	GQ03218_G03	subtilisin-like protease SBT3.9 [Coffea arabica]	gi|2088683184|gb|KAG9456595.1|	Aco013131.1	Peptidase S8, subtilisin-related
transcript11480,1548,f8989Z1548	JZKD02S1623899.1	GQ03229_O11	FH protein interacting protein FIP2-like isoform X1 [Cucurbita pepo subsp. pepo]	gi|1216279896|ref|XP_021624513.1|	NA	NA
transcript11481,1548,f14949Z1548	JZKD02S1637352.1	GQ03916_L08	probable proline transporter 2 isoform X2 [Oryza sativa Japonica Group]	gi|2183072633|gb|KAH9325595.1|	NA	Amino acid transporter, transmembrane domain
transcript11482,1548,f9654Z1548	JZKD02S1614841.1	GQ03302_M21	ankyrin repeat domain-containing protein 2A-like [Papaver somniferum]	gi|2183048475|gb|KAH9302965.1|	NA	Ankyrin repeat
transcript11483,1548,f9016Z1548	JZKD02S1210549.1	GQ03230_G10	UDP-glycosyltransferase 86A1-like isoform X2 [Coffea eugenioides]	gi|2183056589|gb|KAH9310622.1|	TRIUR3_17264-P1	NA
transcript11484,1548,f15494Z1548	JZKD02S1614953.1	GQ04007_C15	alcohol dehydrogenase class-3-like [Papaver somniferum]	gi|2118924477|ref|XP_044493140.1|	NA	Alcohol dehydrogenase, N-terminal
transcript11485,1547,f1977Z1547	JZKD02S0372141.1	GQ0202_O15	short-chain dehydrogenase TIC 32, chloroplastic-like [Brassica napus]	gi|2103211529|ref|XP_043715661.1|	462913740	Short-chain dehydrogenase/reductase SDR
transcript11486,1547,f18457Z1547	JZKD02S1624402.1	GQ02511_C16	---NA---	NA	NA	NA
transcript11487,1547,f16873Z1547	JZKD02S1274411.1	NA	uncharacterized protein LOC112019442 [Quercus suber]	gi|2113204636|gb|KAH1129370.1|	Rsa1.0_01603.1_g00007.1	NA
transcript11488,1547,f13950Z1547	JZKD02S1616816.1	GQ03807_J24	protein TORNADO 2-like [Coffea arabica]	gi|2050355136|gb|KAG6780781.1|	NA	NA
transcript11489,1547,f12550Z1547	JZKD02S0642997.1	GQ03612_P05	DNA-directed RNA polymerase II subunit RPB7-like isoform X3 [Papaver somniferum]	gi|1149826373|ref|XP_020170694.1|	NA	NA
transcript1149,3771,f8234Z3771	JZKD02S1620707.1	GQ03214_L01	serine/threonine-protein phosphatase 6 regulatory subunit 3-like isoform X1 [Durio zibethinus]	gi|2183028977|gb|KAH9288198.1|	Achn060231	SIT4 phosphatase-associated protein family
transcript11490,1547,f11584Z1547	JZKD02S1188535.1	GQ03507_B14	uncharacterized protein At4g15545 isoform X2 [Selaginella moellendorffii]	gi|2190649120|gb|KAH9565111.1|	NA	NA
transcript11491,1547,f16091Z1547	JZKD02S0252019.1	GQ04102_L08	probable mannitol dehydrogenase [Quercus suber]	gi|2183064297|gb|KAH9317672.1|	NA	Polyketide synthase, enoylreductase domain
transcript11492,1547,f862Z1547	JZKD02S1177505.1	GQ01302_P04	putative disease resistance protein At3g14460 [Coffea arabica]	gi|2183044101|gb|KAH9298729.1|	NA	P-loop containing nucleoside triphosphate hydrolase
transcript11493,1547,f18175Z1547	JZKD02S0430735.1	NA	uncharacterized protein LOC111830668 [Capsella rubella]	gi|2065808312|gb|KAG7576615.1|	Itr_sc001950.1_g00001.1	NA
transcript11494,1547,f8042Z1547	JZKD02S0390499.1	GQ03212_E15	tRNA-dihydrouridine(16/17) synthase [NAD(P)(+)]-like [Cucurbita pepo subsp. pepo]	gi|2088666570|gb|KAG9439994.1|	fgenesh1_pg.chr_1_#_338	Aldolase-type TIM barrel
transcript11495,1547,f8986Z1547	JZKD02S0824604.1	GQ03229_N15	uncharacterized protein LOC112273337 isoform X1 [Physcomitrella patens]	gi|2183056346|gb|KAH9310379.1|	NA	NA
transcript11496,1547,f1222Z1547	NA	GQ0165_F11	protein Iojap, chloroplastic [Vigna radiata var. radiata]	gi|2070727190|ref|XP_042493477.1|	OB09G21580.1	Protein Iojap/ribosomal silencing factor RsfS
transcript11497,1546,f18664Z1546	JZKD02S1256552.1	NA	PREDICTED: uncharacterized protein LOC105952217 [Erythranthe guttata]	gi|2048037404|gb|KAG6635222.1|	NA	Histidine phosphatase superfamily, clade-1
transcript11498,1546,f23335Z1546	JZKD02S0513382.1	NA	---NA---	NA	NA	NA
transcript11499,1546,f30137Z1546	JZKD02S0308383.1	GQ00611_A21	probable auxin efflux carrier component 1b [Coffea eugenioides]	gi|2183067480|gb|KAH9320494.1|	NA	NA
transcript115,6624,f11312Z6624	JZKD02S0866850.1	GQ03418_D23	uncharacterized protein LOC112275139 isoform X3 [Physcomitrella patens]	gi|2183046163|gb|KAH9300653.1|	mrna10891.1-v1.0-hybrid	MATH/TRAF domain
transcript1150,3771,f5611Z3771	JZKD02S0465179.1	GQ03013_P14	copper-transporting ATPase RAN1-like isoform X1 [Papaver somniferum]	gi|2183062330|gb|KAH9315842.1|	Sp_057020_iign.t1	P-type ATPase, subfamily IB
transcript11500,1546,f2136Z1546	JZKD02S0084985.1	GQ0205_M15	WW domain-containing protein ZK1098.1-like [Cynara cardunculus var. scolymus]	NA	NA	NA
transcript11501,1546,f30765Z1546	JZKD02S1241242.1	NA	G-type lectin S-receptor-like serine/threonine-protein kinase At1g34300 [Coffea arabica]	gi|2183040395|gb|KAH9295277.1|	NA	Bulb-type lectin domain
transcript11502,1546,f16623Z1546	JZKD02S1149121.1	GQ04111_C01	autophagy protein 5-like [Papaver somniferum]	gi|1216630096|gb|ASL69955.1|	NA	Autophagy protein Atg5, helix rich domain
transcript11503,1546,f7683Z1546	JZKD02S1173710.1	GQ03207_I03	gamma-glutamyl peptidase 5 [Selaginella moellendorffii]	gi|2088676760|gb|KAG9450178.1|	NA	Class I glutamine amidotransferase-like
transcript11504,1546,f18171Z1546	JZKD02S0670354.1	NA	---NA---	NA	NA	NA
transcript11505,1546,f4956Z1546	JZKD02S0100137.1	GQ02905_E24	uncharacterized protein LOC103709053 [Phoenix dactylifera]	gi|2192346486|gb|KAH9790386.1|	NA	NA
transcript11506,1546,f5949Z1546	JZKD02S1041131.1	GQ03105_K11	cytosolic sulfotransferase 12-like [Brassica napus]	gi|2118850852|ref|XP_044497513.1|	676777512	NA
transcript11507,3075,f2607Z1546k31a0m2143_r22058z1529	JZKD02S1610330.1	GQ0258_K24	transcription factor GTE10-like [Phoenix dactylifera]	gi|2183074282|gb|KAH9327244.1|	kfl00029_0340	Bromodomain
transcript11508,1546,f1655Z1546	JZKD02S1194764.1	GQ0196_D08	cytochrome P450 CYP736A12-like [Arachis hypogaea]	gi|2050031535|gb|KAG6721866.1|	RrC1570_p1	Cytochrome P450
transcript11509,1546,f5673Z1546	JZKD02S1405854.1	GQ03101_M15	uncharacterized protein LOC113775230 isoform X1 [Coffea eugenioides]	gi|1216261951|ref|XP_021615024.1|	NA	NA
transcript1151,3770,f5917Z3770	JZKD02S1369434.1	GQ03105_E04	uncharacterized protein LOC113356286 isoform X2 [Papaver somniferum]	gi|2183061850|gb|KAH9315362.1|	NA	NA
transcript11510,1546,f1300Z1546	JZKD02S0107367.1	GQ0167_M01	---NA---	NA	NA	NA
transcript11511,1546,f25029Z1546	JZKD02S0355066.1	GQ03239_E04	FRIGIDA-like protein 3 [Selaginella moellendorffii]	gi|2183062964|gb|KAH9316476.1|	Lj5g3v0309090.1	Frigida-like
transcript11512,1546,f26364Z1546	JZKD02S1593719.1	NA	---NA---	NA	NA	NA
transcript11513,1546,f6205Z1546	JZKD02S1421536.1	GQ03110_H14	quinone oxidoreductase PIG3-like [Arachis hypogaea]	gi|2192352877|gb|KAH9796777.1|	Ote100259360061	Polyketide synthase, enoylreductase domain
transcript11514,1545,f5084Z1545	JZKD02S0436847.1	GQ02907_P18	hydroxyacylglutathione hydrolase 2, mitochondrial-like [Phoenix dactylifera]	gi|2183047525|gb|KAH9302015.1|	NA	Metallo-beta-lactamase
transcript11515,1545,f22611Z1545	JZKD02S0138952.1	GQ03514_B06	---NA---	NA	NA	NA
transcript11516,1545,f1233Z1545	JZKD02S1249247.1	GQ0165_M11	AT-hook motif nuclear-localized protein 9-like [Durio zibethinus]	gi|2183066497|gb|KAH9319872.1|	GSBRNA2T00139105001	AT hook, DNA-binding motif
transcript11517,1545,f9047Z1545	JZKD02S0441608.1	GQ03230_P22	uncharacterized protein LOC112292516 [Physcomitrella patens]	gi|2180108629|gb|KAH8932394.1|	NA	NA
transcript11518,1545,f9713Z1545	JZKD02S0065638.1	GQ03303_L11	LRR receptor-like serine/threonine-protein kinase GSO1 isoform X1 [Physcomitrella patens]	gi|2183029958|gb|KAH9289179.1|	NA	Disease resistance protein, RPW8-like
transcript11519,1545,f1511Z1545	JZKD02S0163636.1	GQ0183_B05	basic 7S globulin-like [Ziziphus jujuba]	gi|2183052098|gb|KAH9306545.1|	Peaxi162Scf00170g01227.1	Xylanase inhibitor, C-terminal
transcript1152,3770,f8654Z3770	JZKD02S0159239.1	GQ03222_P14	auxin response factor 2B isoform X3 [Abrus precatorius]	gi|2183076365|gb|KAH9329296.1|	MA_40335g0010	NA
transcript11520,1545,f10918Z1545	JZKD02S1609839.1	GQ03401_M18	probable aquaporin PIP1-4 [Brassica napus]	gi|2183047275|gb|KAH9301765.1|	ONIVA01G08700.1	Major intrinsic protein
transcript11521,1544,f14910Z1544	JZKD02S1390279.1	GQ03915_D23	malate dehydrogenase [Populus trichocarpa]	gi|2183056636|gb|KAH9310669.1|	NA	Lactate/malate dehydrogenase, N-terminal
transcript11522,1544,f12376Z1544	JZKD02S0560344.1	GQ03607_M20	L-gulonolactone oxidase 3 [Selaginella moellendorffii]	gi|2183053595|gb|KAH9307630.1|	Achn368611	D-arabinono-1,4-lactone oxidase, C-terminal domain
transcript11523,1544,f6023Z1544	JZKD02S1597257.1	GQ03107_D22	serine/threonine-protein phosphatase PP1 isozyme 3 isoform X2 [Phoenix dactylifera]	gi|2183073123|gb|KAH9326085.1|	Jcr4S06752.20	Serine/threonine-specific protein phosphatase/bis(5-nucleosyl)-tetraphosphatase
transcript11524,1544,f15516Z1544	JZKD02S0411082.1	GQ04007_H08	dnaJ homolog subfamily B member 4 [Selaginella moellendorffii]	gi|2183047426|gb|KAH9301916.1|	Achn036321	DnaJ domain
transcript11525,1544,f18511Z1544	JZKD02S0043548.1	NA	transcription termination factor MTERF5, chloroplastic-like isoform X2 [Arachis hypogaea]	gi|2082413497|ref|XP_042977305.1|	676787872	Transcription termination factor, mitochondrial/chloroplastic
transcript11526,1544,f8395Z1544	JZKD02S0327215.1	GQ03218_C13	glutaredoxin-like [Papaver somniferum]	gi|1707981|sp|P55143.1|GLRX_RICCO	NA	Glutaredoxin subgroup
transcript11527,1544,f27263Z1544	JZKD02S0034628.1	GQ02828_F12	TBC1 domain family member 2A-like isoform X2 [Durio zibethinus]	gi|2183050111|gb|KAH9304558.1|	NA	NA
transcript11528,1544,f17228Z1544	NA	GQ0013_F22	CASP-like protein 1D2 isoform X2 [Glycine max]	gi|226713611|sp|A9P0A6.1|CSPL5_PICSI	Niben101Scf01060g01010.1	Casparian strip membrane protein domain
transcript11529,1544,f20494Z1544	JZKD02S0798697.1	WS03216_A08	NAC domain-containing protein 68-like [Papaver somniferum]	gi|2183076445|gb|KAH9329376.1|	MA_5115g0010	NAC domain
transcript1153,3765,f5404Z3765	JZKD02S0914443.1	GQ03619_I08	DEAD-box ATP-dependent RNA helicase 37-like [Quercus suber]	gi|2183073775|gb|KAH9326737.1|	Zmw_sc02328.1.g00040.1	Helicase, C-terminal
transcript11530,1544,f10705Z1544	JZKD02S0021699.1	GQ03323_F04	uncharacterized protein LOC7480084 isoform X1 [Populus trichocarpa]	gi|2183047430|gb|KAH9301920.1|	NA	NA
transcript11531,1544,f7341Z1544	NA	GQ03203_B07	protein DCL, chloroplastic-like [Coffea arabica]	gi|2113131918|gb|KAH1057815.1|	MDP0000701734	NA
transcript11532,1544,f16624Z1544	JZKD02S1161292.1	GQ04111_C05	serine/threonine-protein kinase UCNL-like [Arachis hypogaea]	gi|2183043200|gb|KAH9297828.1|	Gh_D11G0701	NA
transcript11533,1544,f2280Z1544	JZKD02S0426745.1	GQ0208_H06	syntaxin-71-like [Coffea arabica]	gi|2118892258|ref|XP_044474220.1|	NA	NA
transcript11534,1544,f17295Z1544	JZKD02S0929448.1	NA	---NA---	NA	NA	NA
transcript11535,1543,f24828Z1543	NA	NA	---NA---	NA	NA	NA
transcript11536,1543,f23216Z1543	NA	GQ03604_H17	probable protein phosphatase 2C 59 [Papaver somniferum]	gi|2183050208|gb|KAH9304655.1|	NA	NA
transcript11537,1543,f775Z1543	JZKD02S0130828.1	GQ0073_I22	pentatricopeptide repeat-containing protein At2g17670 [Populus trichocarpa]	gi|2183053279|gb|KAH9307314.1|	NA	NA
transcript11538,1543,f13826Z1543	JZKD02S0487611.1	GQ03805_C02	uncharacterized protein LOC17880795 [Capsella rubella]	gi|2102736188|ref|XP_043699301.1|	mrna12617.1-v1.0-hybrid	DESIGUAL/Modifying wall lignin-1/2
transcript11539,1543,f9116Z1543	JZKD02S0189086.1	GQ04111_A23	pentatricopeptide repeat-containing protein At1g62914, mitochondrial [Selaginella moellendorffii]	gi|2236253820|dbj|LAF86269.1|	NA	Pentatricopeptide repeat
transcript1154,3764,f4679Z3764	JZKD02S0403006.1	GQ03236_D02	MATH and LRR domain-containing protein PFE0570w-like [Ziziphus jujuba]	gi|2183064690|gb|KAH9318065.1|	mrna26103.1-v1.0-hybrid	HAD superfamily
transcript11540,1543,f8277Z1543	JZKD02S0283770.1	GQ03215_F10	exonuclease V, chloroplastic-like [Physcomitrella patens]	gi|2088680918|gb|KAG9454333.1|	NA	Exonuclease V
transcript11541,1542,f30888Z1542	JZKD02S0811223.1	NA	---NA---	NA	NA	NA
transcript11542,1542,f16712Z1542	NA	GQ04113_E15	glyceraldehyde-3-phosphate dehydrogenase A, chloroplastic-like [Coffea arabica]	gi|2088673937|gb|KAG9447356.1|	MDP0000275412	Glyceraldehyde/Erythrose phosphate dehydrogenase family
transcript11543,1542,f14383Z1542	JZKD02S1614205.1	GQ03816_M18	mediator of RNA polymerase II transcription subunit 18-like [Papaver somniferum]	gi|2183062477|gb|KAH9315989.1|	NA	NA
transcript11544,1542,f32952Z1542	JZKD02S0888864.1	NA	O-fucosyltransferase 8-like isoform X1 [Physcomitrella patens]	gi|2183076603|gb|KAH9329534.1|	676746044	NA
transcript11545,1542,f7421Z1542	JZKD02S1292729.1	GQ03204_B08	uncharacterized protein LOC113762577 [Coffea eugenioides]	gi|2183044492|gb|KAH9299120.1|	NA	NA
transcript11546,1542,f15655Z1542	JZKD02S0284105.1	GQ04009_D24	serine/arginine-rich splicing factor RS40-like isoform X1 [Ziziphus jujuba]	gi|2183075671|gb|KAH9328602.1|	XP_010107394.1	Arginine/serine-rich-splicing factor RSP31/31A
transcript11547,1541,f3532Z1541	JZKD02S1637862.1	GQ02812_E08	uncharacterized protein LOC112278917 isoform X1 [Physcomitrella patens]	gi|2180128563|gb|KAH8952257.1|	KN538810.1_FGP001	NA
transcript11548,1541,f22465Z1541	JZKD02S0828942.1	NA	subtilisin-like protease SBT5.6 isoform X2 [Selaginella moellendorffii]	gi|2183030393|gb|KAH9289614.1|	Aco013131.1	Peptidase S8, subtilisin-related
transcript11549,1541,f10515Z1541	JZKD02S0232126.1	GQ03320_F18	protein INVOLVED IN DE NOVO 2-like [Papaver somniferum]	gi|2183060848|gb|KAH9314360.1|	Do003868.1	NA
transcript1155,3764,f2399Z3764	JZKD02S0064526.1	GQ02510_B18	nucleolin 1-like isoform X1 [Arachis hypogaea]	gi|2183076892|gb|KAH9329823.1|	Araip.E31CJ	RNA recognition motif domain
transcript11550,1541,f1234Z1541	JZKD02S0426212.1	GQ0165_M19	scopoletin glucosyltransferase [Citrus clementina]	gi|1995800402|gb|QSH48335.1|	AA31G00555	UDP-glucuronosyl/UDP-glucosyltransferase
transcript11551,1541,f33530Z1541	JZKD02S1605662.1	NA	putative vacuolar protein sorting-associated protein 13B [Erythranthe guttata]	gi|2127211695|gb|KAH6815348.1|	NA	NA
transcript11552,1540,f12310Z1540	JZKD02S1088893.1	WS0058_B12	THO complex subunit 4A-like [Physcomitrella patens]	gi|2183067489|gb|KAH9320503.1|	NA	NA
transcript11553,1540,f12049Z1540	JZKD02S0478374.1	GQ0167_G19	3-oxo-Delta(4,5)-steroid 5-beta-reductase-like [Quercus suber]	gi|2183056563|gb|KAH9310596.1|	NA	NA
transcript11554,1540,f14908Z1540	JZKD02S1609483.1	GQ03915_B09	casein kinase II subunit beta-1-like isoform X1 [Phoenix dactylifera]	gi|2102747119|ref|XP_043726095.1|	DCAR_005590	NA
transcript11555,1540,f5509Z1540	NA	GQ03011_G24	L-type lectin-domain containing receptor kinase VIII.2-like [Durio zibethinus]	gi|2070806042|ref|XP_042481128.1|	GSBRNA2T00126537001	Legume lectin domain
transcript11556,1540,f17829Z1540	JZKD02S1639551.1	NA	---NA---	NA	NA	NA
transcript11557,1540,f25071Z1540	JZKD02S0049620.1	GQ03713_O03	cysteine-rich receptor-like protein kinase 2 [Glycine max]	gi|2183077629|gb|KAH9330560.1|	Rsa1.0_02878.1_g00005.1	NA
transcript11558,1540,f10018Z1540	JZKD02S0463047.1	GQ03310_M20	tRNA dimethylallyltransferase 9 isoform X1 [Momordica charantia]	gi|2154426151|gb|KAH7861666.1|	NA	NA
transcript11559,1540,f12571Z1540	JZKD02S0892588.1	GQ03613_H07	D-aminoacyl-tRNA deacylase-like [Papaver somniferum]	gi|2183078409|gb|KAH9331340.1|	NA	D-aminoacyl-tRNA deacylase DtdA
transcript1156,3764,f5446Z3764	JZKD02S1602234.1	GQ03009_M24	putative ubiquitin-conjugating enzyme E2 38 [Cynara cardunculus var. scolymus]	gi|2183066315|gb|KAH9319690.1|	NA	NA
transcript11560,1540,f17142Z1540	JZKD02S1629310.1	NA	---NA---	NA	NA	NA
transcript11561,1539,f19359Z1539	JZKD02S0348323.1	GQ03405_A08	linoleate 9S-lipoxygenase 6-like [Solanum tuberosum]	gi|2183073962|gb|KAH9326924.1|	Lus10031505	NA
transcript11562,1539,f4745Z1539	JZKD02S1600217.1	GQ02901_E18	adenylylsulfatase HINT3 isoform X2 [Citrus clementina]	gi|2192258378|gb|KAH9706331.1|	NA	Histidine triad (HIT) protein
transcript11563,1539,f21696Z1539	JZKD02S0762886.1	GQ0067_M05	NADH dehydrogenase (ubiquinone) complex I, assembly factor 6-like [Arachis hypogaea]	gi|2070763314|ref|XP_042509877.1|	NA	NA
transcript11564,1539,f12153Z1539	JZKD02S0285998.1	GQ03602_D01	F-box/kelch-repeat protein At5g15710-like [Physcomitrella patens]	gi|2183033807|gb|KAH9292332.1|	NA	F-box domain
transcript11565,1539,f15359Z1539	JZKD02S0326894.1	GQ04005_I08	predicted protein [Micromonas pusilla CCMP1545]	gi|2183074675|gb|KAH9327637.1|	NA	Domain of unknown function DUF1995
transcript11566,1539,f20292Z1539	NA	WS00726_B19	LOB domain-containing protein 38-like [Papaver somniferum]	gi|2050348412|gb|KAG6774064.1|	MA_63523g0010	Lateral organ boundaries, LOB
transcript11567,1539,f22019Z1539	JZKD02S0539663.1	WS0347_B05	probable pyridoxal 5'-phosphate synthase subunit PDX1 [Physcomitrella patens]	gi|2129398652|gb|KAH7437131.1|	NA	NA
transcript11568,1539,f5594Z1539	JZKD02S0900321.1	GQ03013_J16	probable carboxylesterase 12 [Ziziphus jujuba]	gi|2183029635|gb|KAH9288856.1|	ORUFI12G02480.1	Alpha/Beta hydrolase fold
transcript11569,1539,f7681Z1539	JZKD02S1264614.1	GQ03207_H04	isoflavone reductase-like protein [Arachis hypogaea]	gi|75174543|sp|Q9LL41.1|PCBER_PINTA	Rsa1.0_00048.1_g00027.1	NmrA-like domain
transcript1157,3764,f3808Z3764	JZKD02S0405964.1	GQ02816_L02	RNA cytidine acetyltransferase 1-like isoform X1 [Arachis hypogaea]	gi|2190641053|gb|KAH9557047.1|	Itr_sc004426.1_g00005.1	GNAT domain
transcript11570,1539,f4028Z1539	JZKD02S1614984.1	GQ02819_G16	ras-related protein RABA1f [Selaginella moellendorffii]	gi|2129321387|gb|KAH7387432.1|	mrna29786.1-v1.0-hybrid	NA
transcript11571,1539,f27677Z1539	JZKD02S1395358.1	WS00716_I01	protein SUPPRESSOR OF npr1-1, CONSTITUTIVE 1-like isoform X1 [Physcomitrella patens]	gi|2183029731|gb|KAH9288952.1|	Medtr6g015455.1	Leucine-rich repeat
transcript11572,1538,f4788Z1538	JZKD02S1638997.1	GQ02902_A07	zinc finger A20 and AN1 domain-containing stress-associated protein 6-like [Brassica napus]	gi|2183063568|gb|KAH9316943.1|	WALNUT_00013191-RA	Zinc finger, A20-type
transcript11573,1538,f22938Z1538	JZKD02S1611145.1	NA	protein FAF-like, chloroplastic [Papaver somniferum]	gi|1954354830|gb|KAG1342416.1|	NA	Fantastic Four domain
transcript11574,1538,f30233Z1538	JZKD02S1082347.1	GQ03913_B09	7-deoxyloganetin glucosyltransferase-like [Durio zibethinus]	gi|2183053178|gb|KAH9307213.1|	TRIUR3_17264-P1	NA
transcript11575,1538,f124Z1538	JZKD02S1640989.1	GQ03233_L15	protein HOTHEAD-like isoform X4 [Cynara cardunculus var. scolymus]	gi|2183048063|gb|KAH9302553.1|	CCG025416.1	NA
transcript11576,1538,f8201Z1538	NA	GQ03214_D11	protein CONSERVED IN THE GREEN LINEAGE AND DIATOMS 27, chloroplastic-like [Physcomitrella patens]	gi|2183055994|gb|KAH9310029.1|	NA	CGLD27-like
transcript11577,1538,f17656Z1538	JZKD02S0684145.1	GQ02828_A09	B-box zinc finger protein 18 isoform X4 [Selaginella moellendorffii]	gi|2098491780|emb|CAA6673669.1|	MA_10433513g0010	NA
transcript11578,1538,f12669Z1538	NA	GQ03615_K16	GRF1-interacting factor 3-like [Arachis hypogaea]	gi|2183068950|gb|KAH9321964.1|	NA	NA
transcript11579,1538,f6157Z1538	NA	GQ03109_G04	fasciclin-like arabinogalactan protein 11 [Olea europaea var. sylvestris]	gi|2082449002|ref|XP_042940831.1|	CCG019201.1	FAS1 domain
transcript1158,3762,f17709Z3762	JZKD02S0848967.1	NA	homeobox-leucine zipper protein HDG11 [Glycine max]	gi|2183045183|gb|KAH9299811.1|	MA_305431g0010	NA
transcript11580,1538,f21390Z1538	NA	WS02630_E11	BAG family molecular chaperone regulator 6 [Morus notabilis]	gi|2183044656|gb|KAH9299284.1|	NA	NA
transcript11581,1538,f4689Z1538	JZKD02S1595420.1	GQ02830_G15	rhodanese-like domain-containing protein 6 [Coffea arabica]	gi|2183058415|gb|KAH9312448.1|	NA	NA
transcript11582,1538,f2155Z1538	JZKD02S1296957.1	GQ0206_D02	uncharacterized endoplasmic reticulum membrane protein C16E8.02 [Morus notabilis]	gi|2129362851|gb|KAH7414863.1|	NA	2-hydroxy-palmitic acid dioxygenase Mpo1-like
transcript11583,1538,f1969Z1538	JZKD02S0283595.1	GQ03719_C09	peroxidase 72-like [Quercus suber]	gi|1336338378|gb|POE73700.1|	EPS67213.1	Haem peroxidase
transcript11584,1537,f5876Z1537	JZKD02S0128072.1	GQ03104_M09	EEF1A lysine methyltransferase 2-like [Papaver somniferum]	gi|2102773497|ref|XP_043702012.1|	NA	Methyltransferase domain
transcript11585,1537,f11874Z1537	JZKD02S1441162.1	GQ03514_H09	PREDICTED: uncharacterized protein LOC107024471 [Solanum pennellii]	gi|2183064529|gb|KAH9317904.1|	NA	NA
transcript11586,1537,f8589Z1537	JZKD02S1253515.1	GQ03221_P12	AUGMIN subunit 7 [Vigna radiata var. radiata]	gi|2070789575|ref|XP_042520629.1|	NA	NA
transcript11587,1537,f19249Z1537	NA	GQ03507_E10	---NA---	NA	NA	NA
transcript11588,1537,f24851Z1537	JZKD02S0450313.1	GQ03902_I13	serine/arginine-rich splicing factor RS40-like isoform X2 [Physcomitrella patens]	gi|2183075671|gb|KAH9328602.1|	MDP0000288452	NA
transcript11589,1537,f9512Z1537	JZKD02S1618563.1	GQ03239_K03	RWD domain-containing protein 2B [Selaginella moellendorffii]	gi|2183043286|gb|KAH9297914.1|	NA	NA
transcript1159,3762,f17229Z3762	JZKD02S0000862.1	NA	molybdenum cofactor sulfurase isoform X3 [Glycine max]	gi|2183029169|gb|KAH9288390.1|	MDP0000312598	NA
transcript11590,1537,f12421Z1537	NA	GQ03609_F10	magnesium transporter MRS2 homolog, mitochondrial-like isoform X1 [Physcomitrella patens]	gi|2183046775|gb|KAH9301265.1|	Lus10022218	NA
transcript11591,1537,f7511Z1537	JZKD02S1606737.1	GQ03205_D18	small subunit processome component 20 homolog [Coffea arabica]	gi|2183058424|gb|KAH9312457.1|	NA	NA
transcript11592,1537,f21497Z1537	NA	WS0269_P08	uncharacterized protein LOC113333247 isoform X1 [Papaver somniferum]	gi|2192236192|gb|KAH9684156.1|	Sopen03g033360.1	Zinc finger, RING/FYVE/PHD-type
transcript11593,1536,f12761Z1536	JZKD02S1614406.1	GQ03619_C14	predicted protein [Chlamydomonas reinhardtii]	gi|2190647622|gb|KAH9563614.1|	NA	Amine oxidase
transcript11594,1536,f2203Z1536	JZKD02S0685752.1	GQ0207_B19	protein SRC2 homolog [Arachis hypogaea]	gi|2190714886|gb|KAH9602578.1|	NA	C2 domain
transcript11595,1536,f23982Z1536	JZKD02S0596162.1	GQ03815_L24	laccase-5 [Glycine max]	gi|2183057371|gb|KAH9311404.1|	Rsa1.0_03034.1_g00001.1	Laccase
transcript11596,1536,f5706Z1536	JZKD02S0347209.1	GQ03102_C13	uncharacterized protein LOC111918850 isoform X1 [Lactuca sativa]	gi|2183053273|gb|KAH9307308.1|	NA	NA
transcript11597,1536,f16530Z1536	JZKD02S0507078.1	GQ04109_G22	isopentenyl phosphate kinase-like [Papaver somniferum]	gi|2103187820|ref|XP_043704212.1|	NA	Fosfomycin resistance kinase, FomA-type
transcript11598,1536,f2164Z1536	JZKD02S1446013.1	GQ0206_F15	WAT1-related protein At5g07050-like [Phoenix dactylifera]	gi|2183076500|gb|KAH9329431.1|	NNU_016725-RA	EamA domain
transcript11599,1536,f21742Z1536	JZKD02S0250260.1	WS03223_A02	uncharacterized protein LOC107428818 isoform X1 [Ziziphus jujuba]	gi|2183044717|gb|KAH9299345.1|	NA	NA
transcript116,6622,f1481Z6622	JZKD02S1572569.1	GQ01814_D05	probable serine/threonine-protein kinase DDB_G0267686 [Lactuca sativa]	gi|2183029346|gb|KAH9288567.1|	Achn296391	NA
transcript1160,3762,f6953Z3762	JZKD02S0522871.1	GQ03122_M03	nuclear pore complex protein NUP98A-like [Helianthus annuus]	gi|2103227718|ref|XP_043724098.1|	fgenesh1_pm.chr_1_#_247	NA
transcript11600,1536,f21750Z1536	JZKD02S0291452.1	WS03223_D21	---NA---	gi|2183058541|gb|KAH9312574.1|	NA	NA
transcript11601,1536,f12600Z1536	JZKD02S1169747.1	GQ03614_E10	anthocyanidin reductase ((2S)-flavan-3-ol-forming)-like [Arachis hypogaea]	gi|2183070345|gb|KAH9323359.1|	676768160	NA
transcript11602,1536,f15922Z1536	JZKD02S0773010.1	GQ04013_G22	predicted protein [Micromonas pusilla CCMP1545]	gi|2180120467|gb|KAH8944190.1|	NA	Domain of unknown function DUF1995
transcript11603,1536,f19085Z1536	JZKD02S1105470.1	GQ03711_K15	---NA---	NA	NA	NA
transcript11604,1536,f19749Z1536	JZKD02S0036496.1	GQ03314_N16	serine/threonine-protein kinase AFC3 isoform X1 [Selaginella moellendorffii]	gi|2192332568|gb|KAH9776469.1|	NA	Protein kinase domain
transcript11605,1536,f19502Z1536	JZKD02S1594713.1	WS0345_O14	transcription elongation factor B polypeptide 3 [Populus trichocarpa]	gi|2228582190|dbj|GKV40464.1|	NA	Protein of unknown function DUF1645, plant
transcript11606,1536,f21228Z1536	JZKD02S0171395.1	WS02616_F14	glutamate decarboxylase 4-like [Durio zibethinus]	gi|2183048502|gb|KAH9302992.1|	MDP0000284588	Glutamate decarboxylase
transcript11607,1536,f17816Z1536	JZKD02S1060238.1	GQ03615_A17	cysteine protease RD19A [Brassica napus]	gi|2183053997|gb|KAH9308032.1|	FANhyb_rscf00000253.1.g00010.1	Peptidase C1A, papain C-terminal
transcript11608,1536,f23446Z1536	JZKD02S0268760.1	NA	GDSL esterase/lipase At2g23540 [Glycine max]	gi|2113327551|gb|KAH1223827.1|	KN538722.1_FGP037	NA
transcript11609,1536,f4587Z1536	NA	GQ02829_D14	mediator of RNA polymerase II transcription subunit 4 [Glycine max]	gi|2088669967|gb|KAG9443387.1|	676717808	NA
transcript1161,3762,f5272Z3762	JZKD02S0747650.1	GQ03004_O13	chaperone protein ClpD, chloroplastic-like [Physcomitrella patens]	gi|2190649449|gb|KAH9565440.1|	Achn116231	ClpA/B family
transcript11610,1536,f24814Z1536	JZKD02S1070615.1	NA	---NA---	NA	NA	NA
transcript11611,1535,f1447Z1535	JZKD02S1592047.1	GQ0177_K02	asparagine synthetase [glutamine-hydrolyzing] 1 [Arachis hypogaea]	gi|2183045685|gb|KAH9300175.1|	Csa17g055540.1	Rossmann-like alpha/beta/alpha sandwich fold
transcript11612,1535,f25172Z1535	JZKD02S0421907.1	GQ04101_H08	splicing factor 3B subunit 2-like [Coffea arabica]	gi|2228576909|dbj|GKV45860.1|	NA	NA
transcript11613,1535,f6060Z1535	JZKD02S1174028.1	GQ03107_M04	probable F-actin-capping protein subunit beta [Physcomitrella patens]	gi|2190637925|gb|KAH9553920.1|	NA	NA
transcript11614,1535,f11391Z1535	JZKD02S0335321.1	GQ03501_N24	CBL-interacting serine/threonine-protein kinase 23-like isoform X1 [Coffea arabica]	gi|2103213181|ref|XP_043716527.1|	Lus10043264	Protein kinase domain
transcript11615,1535,f4650Z1535	JZKD02S1375938.1	GQ02829_P01	prolyl 3-hydroxylase 1 [Lactuca sativa]	gi|2183068293|gb|KAH9321307.1|	NA	NA
transcript11616,1535,f13149Z1535	JZKD02S1381496.1	GQ03709_I13	protein SRC2-like [Papaver somniferum]	gi|2070715453|ref|XP_042495789.1|	NA	C2 domain
transcript11617,1535,f5475Z1535	JZKD02S0896751.1	GQ03010_J15	derlin-2.2 [Papaver somniferum]	gi|2070790590|ref|XP_042521002.1|	NA	Rhomboid-like superfamily
transcript11618,1535,f22915Z1535	JZKD02S1595004.1	GQ01308_E09	protein kinase PINOID 2 [Glycine max]	gi|2082402595|ref|XP_042973366.1|	Gh_D11G0701	NA
transcript11619,1535,f312Z1535	JZKD02S1597269.1	GQ0041_F12	F-box only protein 6-like [Coffea arabica]	gi|1954343366|gb|KAG1330944.1|	Pp3c25_9030V3.3.p	NA
transcript1162,3761,f10314Z3761	JZKD02S1615066.1	GQ03316_I03	TBC1 domain family member 8B-like isoform X2 [Phoenix dactylifera]	gi|2183053961|gb|KAH9307996.1|	NA	Rab-GTPase-TBC domain
transcript11620,1535,f9576Z1535	JZKD02S1289313.1	GQ03301_K13	uncharacterized protein LOC106768793 [Vigna radiata var. radiata]	gi|2183069536|gb|KAH9322550.1|	Zmw_sc00451.1.g00140.1	Domain of unknown function DUF569
transcript11621,1535,f18718Z1535	JZKD02S0540197.1	GQ02904_O20	transcription initiation factor IIB [Phoenix dactylifera]	gi|2183068594|gb|KAH9321608.1|	NA	NA
transcript11622,1535,f15346Z1535	JZKD02S0792917.1	GQ04005_F22	vesicle-associated protein 1-2-like [Physcomitrella patens]	gi|2190656157|gb|KAH9572145.1|	676743472	NA
transcript11623,1535,f21516Z1535	JZKD02S0311266.1	WS0313_F11	tryptophan 5-hydroxylase 1-like [Physcomitrella patens]	gi|2190652381|gb|KAH9568371.1|	NA	Aromatic amino acid hydroxylase, C-terminal
transcript11624,1534,f4375Z1534	JZKD02S0814712.1	GQ02824_L04	---NA---	NA	NA	NA
transcript11625,1534,f5469Z1534	JZKD02S1294271.1	GQ03010_F13	1-aminocyclopropane-1-carboxylate oxidase 3-like [Papaver somniferum]	gi|2183060178|gb|KAH9313690.1|	676709864	Isopenicillin N synthase-like superfamily
transcript11626,1534,f3182Z1534	JZKD02S1360370.1	GQ02807_F19	uncharacterized membrane protein At4g09580-like isoform X2 [Coffea eugenioides]	gi|2070754870|ref|XP_042507179.1|	NA	SNARE associated Golgi protein
transcript11627,1534,f21205Z1534	JZKD02S1554659.1	WS02613_A20	phosphoglycerate mutase-like protein AT74 [Selaginella moellendorffii]	gi|2183063193|gb|KAH9316705.1|	NA	Histidine phosphatase superfamily, clade-1
transcript11628,1534,f6257Z1534	JZKD02S0414640.1	GQ03111_H21	mediator of RNA polymerase II transcription subunit 27 isoform X4 [Glycine max]	gi|2183044692|gb|KAH9299320.1|	PH01001385G0290	NA
transcript11629,1534,f15814Z1534	JZKD02S0018240.1	GQ04011_H18	patatin-like protein 6 [Populus trichocarpa]	gi|2183029249|gb|KAH9288470.1|	KHN31892.1	NA
transcript1163,3761,f10157Z3761	JZKD02S1223564.1	GQ03313_G17	auxin response factor 2A-like [Durio zibethinus]	gi|2183061657|gb|KAH9315169.1|	MA_92651g0010	Auxin response factor domain
transcript11630,1534,f16734Z1534	JZKD02S1265257.1	GQ04113_L11	ribosomal RNA small subunit methyltransferase-like [Papaver somniferum]	gi|2183048143|gb|KAH9302633.1|	Sme2.5_00194.1_g00016.1	Ribosomal RNA adenine methylase transferase, N-terminal
transcript11631,1534,f13724Z1534	JZKD02S1203234.1	GQ03802_L18	uncharacterized protein LOC112033461 [Quercus suber]	gi|1216294215|ref|XP_021632106.1|	NA	NA
transcript11632,1534,f26371Z1534	JZKD02S1586247.1	NA	pentatricopeptide repeat-containing protein At4g31850, chloroplastic-like isoform X2 [Arachis hypogaea]	NA	NA	Pentatricopeptide repeat
transcript11633,1534,f14514Z1534	NA	GQ03819_K15	protein ORANGE, chloroplastic-like [Coffea arabica]	gi|2103211701|ref|XP_043715749.1|	NA	NA
transcript11634,1533,f14769Z1533	JZKD02S1644682.1	GQ03908_H14	transcription factor MYB8-like [Quercus suber]	gi|2128612335|gb|UED89769.1|	Pgl003648	SANT/Myb domain
transcript11635,1533,f8401Z1533	JZKD02S0097827.1	GQ03218_F03	glyoxylate/succinic semialdehyde reductase 2, chloroplastic [Coffea arabica]	gi|2183064962|gb|KAH9318337.1|	Dca37633.1	3-hydroxyisobutyrate dehydrogenase-like, NAD-binding domain
transcript11636,1533,f37087Z1533	JZKD02S0685199.1	NA	pentatricopeptide repeat-containing protein At5g65560-like [Coffea arabica]	gi|2074720422|gb|KAG8365939.1|	NA	NA
transcript11637,1533,f16093Z1533	JZKD02S0201965.1	GQ04102_L22	---NA---	NA	NA	NA
transcript11638,1533,f8900Z1533	JZKD02S1252214.1	GQ03228_F23	GDSL esterase/lipase At5g37690-like [Arachis hypogaea]	gi|2183046756|gb|KAH9301246.1|	KN538722.1_FGP037	NA
transcript11639,1533,f28221Z1533	JZKD02S1614316.1	GQ02829_I09	pectin acetylesterase 8 isoform X1 [Brachypodium distachyon]	gi|2183068668|gb|KAH9321682.1|	Ote100112080011	Pectinacetylesterase/NOTUM
transcript1164,3761,f8354Z3761	JZKD02S0791249.1	GQ03217_A11	E3 ubiquitin-protein ligase BRE1-like 2 [Papaver somniferum]	gi|2180130655|gb|KAH8954259.1|	NA	NA
transcript11640,1533,f1579Z1533	JZKD02S1105845.1	GQ0193_D20	extensin-3-like [Cynara cardunculus var. scolymus]	gi|2183072101|gb|KAH9325063.1|	NA	Heavy metal-associated domain, HMA
transcript11641,1533,f19730Z1533	JZKD02S0666070.1	NA	protein DMR6-LIKE OXYGENASE 2-like [Durio zibethinus]	gi|2183048295|gb|KAH9302785.1|	676709864	Isopenicillin N synthase-like, Fe(2+) 2OG dioxygenase domain
transcript11642,1533,f3678Z1533	JZKD02S1633832.1	GQ02814_J18	WD repeat domain-containing protein 83 [Cucurbita maxima]	gi|1216290484|ref|XP_021630133.1|	NA	NA
transcript11643,1533,f5589Z1533	JZKD02S0411748.1	GQ03013_H15	DDRGK domain-containing protein 1 [Cynara cardunculus var. scolymus]	gi|2103238394|ref|XP_043690400.1|	NA	DDRGK domain containing protein
transcript11644,1533,f8559Z1533	NA	GQ03221_F10	uncharacterized protein LOC102628405 isoform X1 [Citrus sinensis]	gi|2183043198|gb|KAH9297826.1|	NA	NA
transcript11645,1533,f25694Z1533	JZKD02S0220292.1	GQ02801_I04	disease resistance protein TAO1 isoform X3 [Populus trichocarpa]	gi|2183035460|gb|KAH9292896.1|	MDP0000578301	Leucine-rich repeat
transcript11646,1533,f744Z1533	NA	GQ0071_N15	transcription factor MYB44 [Populus trichocarpa]	gi|2128612333|gb|UED89768.1|	Pgl004159	NA
transcript11647,1533,f9705Z1533	JZKD02S0602469.1	GQ03303_I18	cysteine protease RD19A-like [Durio zibethinus]	gi|2183076275|gb|KAH9329206.1|	FANhyb_rscf00000253.1.g00010.1	Peptidase C1A, papain C-terminal
transcript11648,1533,f27511Z1533	JZKD02S1253916.1	GQ03325_G03	pentatricopeptide repeat-containing protein At1g56690, mitochondrial-like isoform X1 [Momordica charantia]	gi|2183051056|gb|KAH9305503.1|	676773852	Pentatricopeptide repeat
transcript11649,1532,f24065Z1532	JZKD02S1603729.1	GQ03113_K10	pentatricopeptide repeat-containing protein At4g02750 [Capsella rubella]	gi|2183060841|gb|KAH9314353.1|	676773852	Tetratricopeptide-like helical domain superfamily
transcript1165,3760,f13961Z3760	JZKD02S1446460.1	GQ03807_P11	probable leucine-rich repeat receptor-like protein kinase At5g49770 [Abrus precatorius]	gi|2183079154|gb|KAH9332085.1|	mrna09125.1-v1.0-hybrid	Protein kinase domain
transcript11650,1532,f30678Z1532	JZKD02S0214882.1	GQ03307_J16	galactinol synthase 1-like [Coffea arabica]	gi|2118919012|ref|XP_044490328.1|	NA	Glycosyl transferase, family 8
transcript11651,1532,f24742Z1532	JZKD02S1230457.1	NA	uncharacterized protein LOC113336811 [Papaver somniferum]	gi|1149747507|ref|XP_020196621.1|	AA31G00726	NA
transcript11652,1532,f26333Z1532	JZKD02S0510080.1	NA	RNA-binding protein Y14 [Populus trichocarpa]	NA	NA	NA
transcript11653,1532,f21180Z1532	NA	NA	---NA---	gi|2183070016|gb|KAH9323030.1|	NA	NA
transcript11654,1532,f15122Z1532	JZKD02S0570448.1	GQ04002_F08	plastid-lipid-associated protein, chloroplastic-like [Cicer arietinum]	gi|2183060143|gb|KAH9313655.1|	NA	Plastid lipid-associated protein/fibrillin conserved domain
transcript11655,1532,f12416Z1532	JZKD02S0916651.1	GQ02805_M10	transcription termination factor MTERF4, chloroplastic-like [Phoenix dactylifera]	gi|2206471975|gb|KAI0495475.1|	CCG001404.1	Transcription termination factor, mitochondrial/chloroplastic
transcript11656,1532,f14393Z1532	JZKD02S0022922.1	GQ03817_A10	vesicle-associated membrane protein 714 [Populus trichocarpa]	gi|1732646059|ref|XP_030521186.1|	KHN21163.1	Synaptobrevin-like
transcript11657,1532,f12692Z1532	JZKD02S1643201.1	GQ03616_E03	thioredoxin reductase 2-like [Brassica napus]	gi|2129402663|gb|KAH7441136.1|	Aradu.9Q4WD	FAD/NAD(P)-binding domain
transcript11658,1532,f19132Z1532	JZKD02S1031036.1	NA	ornithine decarboxylase-like [Durio zibethinus]	gi|2154412386|gb|KAH7848472.1|	NA	Alanine racemase/group IV decarboxylase, C-terminal
transcript11659,1532,f16467Z1532	JZKD02S0345317.1	GQ04108_H22	UPF0769 protein C21orf59 [Selaginella moellendorffii]	gi|2129214650|gb|KAH7297857.1|	NA	NA
transcript1166,5633,f9570z1873k111a0m281_f9572Z3760	JZKD02S1354139.1	GQ03301_J21	callose synthase 3 [Rosa chinensis]	gi|2183062346|gb|KAH9315858.1|	NA	Glycosyl transferase, family 48
transcript11660,1532,f34146Z1532	JZKD02S0765130.1	NA	uncharacterized protein LOC111412753 [Olea europaea var. sylvestris]	gi|1045400212|dbj|GAU18648.1|	XP_008245529.1	NA
transcript11661,1532,f7965Z1532	JZKD02S1591529.1	GQ03211_E06	---NA---	NA	NA	NA
transcript11662,1532,f9361Z1532	JZKD02S0305064.1	GQ03236_L18	copalyl diphosphate synthase 2-like [Selaginella moellendorffii]	gi|62511183|sp|O81086.1|TPSD1_ABIGR	MDP0000253576	Terpene synthase, N-terminal domain
transcript11663,1532,f7442Z1532	JZKD02S0022256.1	GQ03204_F04	glycolipid transfer protein 1-like isoform X2 [Phoenix dactylifera]	gi|2240044975|ref|XP_030548695.2|	NA	Glycolipid transfer protein superfamily
transcript11664,1531,f14292Z1531	JZKD02S1636413.1	GQ03814_O10	microtubule-associated protein RP/EB family member 1C-like [Durio zibethinus]	gi|2113188459|gb|KAH1113540.1|	PSME_00033358-RA	NA
transcript11665,1531,f14143Z1531	JZKD02S0720288.1	GQ03811_M10	protein EXORDIUM-like 3 [Durio zibethinus]	gi|2183036685|gb|KAH9293267.1|	MDP0000574942	Protein EXORDIUM-like
transcript11666,1531,f7021Z1531	JZKD02S1186866.1	GQ03123_M03	non-structural maintenance of chromosomes element 1 homolog [Solanum lycopersicum]	gi|2183061645|gb|KAH9315157.1|	NA	Winged helix-like DNA-binding domain superfamily
transcript11667,1531,f15631Z1531	JZKD02S0950841.1	GQ04008_N18	uncharacterized protein YKR070W-like [Papaver somniferum]	gi|2130296178|gb|KAH7537345.1|	NA	NA
transcript11668,1531,f10195Z1531	JZKD02S1648167.1	GQ03313_N24	protein EXORDIUM-like 2 [Citrus sinensis]	gi|2183028668|gb|KAH9287889.1|	MDP0000574942	Protein EXORDIUM-like
transcript11669,1531,f32767Z1531	NA	NA	---NA---	NA	NA	NA
transcript1167,3759,f22851Z3759	JZKD02S0399933.1	GQ02012_M08	disease resistance protein TAO1-like [Physcomitrella patens]	gi|2183030882|gb|KAH9290103.1|	Araha.8600s0005.1.p	Apoptotic protease-activating factors, helical domain
transcript11670,1531,f28323Z1531	JZKD02S1444899.1	GQ03813_M03	---NA---	NA	PSME_00017908-RA	NA
transcript11671,1531,f1897Z1531	JZKD02S0421311.1	GQ0201_F18	beta-lactamase-like protein ARB_00930 [Quercus suber]	gi|2183070394|gb|KAH9323408.1|	NA	Beta-lactamase/transpeptidase-like
transcript11672,1531,f29597Z1531	JZKD02S0334251.1	GQ03108_A06	---NA---	NA	NA	NA
transcript11673,1531,f539Z1531	JZKD02S1445245.1	GQ00611_P23	phosphate transporter PHO1 homolog 1-like [Papaver somniferum]	gi|2183068129|gb|KAH9321143.1|	Achn022611	EXS, C-terminal
transcript11674,1531,f19390Z1531	JZKD02S0428669.1	GQ03409_D09	fructose-bisphosphate aldolase, cytoplasmic isozyme-like [Arachis hypogaea]	gi|2239001518|gb|KAI3473331.1|	Csa06g039080.1	Aldolase-type TIM barrel
transcript11675,1531,f8933Z1531	JZKD02S0668534.1	GQ03228_P24	probable protein phosphatase 2C 45 isoform X1 [Selaginella moellendorffii]	gi|2190637725|gb|KAH9553720.1|	KZV22762.1	PPM-type phosphatase-like domain
transcript11676,1530,f1766Z1530	JZKD02S1627253.1	GQ02010_K21	pectin acetylesterase 8-like isoform X1 [Medicago truncatula]	gi|2183068668|gb|KAH9321682.1|	Ote100112080011	NA
transcript11677,1530,f25411Z1530	JZKD02S1023397.1	GQ03613_J23	TMV resistance protein N [Medicago truncatula]	gi|2183029730|gb|KAH9288951.1|	mrna16678.1-v1.0-hybrid	Apoptotic protease-activating factors, helical domain
transcript11678,1530,f18788Z1530	JZKD02S0741071.1	WS0082_K02	protein STRICTOSIDINE SYNTHASE-LIKE 3-like [Papaver somniferum]	gi|2183069627|gb|KAH9322641.1|	KN538684.1_FGP011	NA
transcript11679,1530,f34751Z1530	JZKD02S0994344.1	GQ03602_M21	caffeoylshikimate esterase-like [Phoenix dactylifera]	gi|2183073508|gb|KAH9326470.1|	PSME_00041800-RA	Alpha/beta hydrolase fold-1
transcript1168,3757,f7189Z3757	JZKD02S0127516.1	GQ03126_O24	splicing factor-like protein 1 [Physcomitrella patens]	gi|2180143161|gb|KAH8966470.1|	KN539088.1_FGP001	K Homology domain
transcript11680,1530,f23395Z1530	JZKD02S0315500.1	NA	cyclic nucleotide-gated ion channel 2-like isoform X1 [Durio zibethinus]	gi|2183060108|gb|KAH9313620.1|	AHYPO_019315-RA	NA
transcript11681,1530,f25248Z1530	JZKD02S1604390.1	GQ03706_G11	phospholipase D beta 1-like [Erythranthe guttata]	gi|2183057187|gb|KAH9311220.1|	KZV46603.1	Phospholipase D/Transphosphatidylase
transcript11682,1530,f9610Z1530	JZKD02S0824382.1	GQ03302_C01	vacuolar protein sorting-associated protein 2 homolog 2 [Coffea eugenioides]	gi|2129303675|gb|KAH7373425.1|	XP_011085606.1	Snf7 family
transcript11683,1530,f6508Z1530	NA	GQ03115_D23	LEAF RUST 10 DISEASE-RESISTANCE LOCUS RECEPTOR-LIKE PROTEIN KINASE-like 2.7 [Coffea arabica]	gi|2183061671|gb|KAH9315183.1|	NA	Wall-associated receptor kinase, C-terminal
transcript11684,1530,f2904Z1530	JZKD02S0074089.1	GQ02802_P24	CAX-interacting protein 4 [Ziziphus jujuba]	gi|2183076779|gb|KAH9329710.1|	NA	NA
transcript11685,1530,f4556Z1530	JZKD02S1606391.1	GQ02828_J14	probable aquaporin PIP1-5 [Eutrema salsugineum]	gi|2183051102|gb|KAH9305549.1|	Prupe.3G009400.1.p	Major intrinsic protein
transcript11686,1530,f4911Z1530	JZKD02S0892205.1	GQ02904_G13	V-type proton ATPase subunit E [Arachis hypogaea]	gi|2183057326|gb|KAH9311359.1|	DCAR_027740	V-type ATPase subunit E
transcript11687,1530,f5315Z1530	JZKD02S1257920.1	GQ03006_D02	uncharacterized protein LOC8283263 isoform X2 [Ricinus communis]	gi|2183050308|gb|KAH9304755.1|	Vradi06g14340.1	NA
transcript11688,1529,f19313Z1529	JZKD02S1301631.1	NA	nudix hydrolase 20, chloroplastic-like [Quercus suber]	gi|2053605079|gb|KAG7023564.1|	NA	Domain of unknown function DUF4743
transcript11689,1529,f28719Z1529	JZKD02S0728962.1	NA	---NA---	NA	NA	NA
transcript1169,3756,f9758Z3756	JZKD02S1554693.1	GQ03304_E20	nuclear pore complex protein NUP107-like [Papaver somniferum]	gi|2103190948|ref|XP_043705825.1|	NA	NA
transcript11690,1529,f11024Z1529	NA	GQ03405_K03	translation initiation factor IF3-4, chloroplastic-like [Coffea arabica]	gi|2239636141|gb|KAI3524289.1|	NA	Translation initiation factor 3, N-terminal
transcript11691,1529,f14215Z1529	JZKD02S1635183.1	GQ03813_E19	probable xyloglucan endotransglucosylase/hydrolase protein 32 [Brassica napus]	gi|2183029317|gb|KAH9288538.1|	Zmw_sc02266.1.g00080.1	Glycoside hydrolase family 16
transcript11692,1529,f15548Z1529	JZKD02S0365471.1	GQ04007_M12	12-oxophytodienoate reductase 2-like [Quercus suber]	gi|2192277342|gb|KAH9725287.1|	Zmw_sc00338.1.g00010.1	Aldolase-type TIM barrel
transcript11693,1529,f1564Z1529	JZKD02S0055628.1	GQ0192_K18	alcohol dehydrogenase-like 4 [Durio zibethinus]	gi|2183076551|gb|KAH9329482.1|	NA	Alcohol dehydrogenase-like, C-terminal
transcript11694,1529,f18311Z1529	JZKD02S1468470.1	GQ03418_B03	probable proline transporter 2 isoform X2 [Zea mays]	gi|2183072633|gb|KAH9325595.1|	Sp_073850_ixmz.t1	Amino acid transporter, transmembrane domain
transcript11695,1528,f545Z1528	JZKD02S0698645.1	GQ00612_D04	chalcone synthase 3 [Glycine max]	gi|12229608|sp|Q9M5M0.1|CHS7_PICMA	NA	Chalcone/stilbene synthase, C-terminal
transcript11696,1528,f8546Z1528	JZKD02S1592113.1	GQ03221_C04	transcription termination factor MTERF4, chloroplastic-like [Phoenix dactylifera]	gi|2136665476|gb|KAH7652690.1|	NA	Transcription termination factor, mitochondrial/chloroplastic
transcript11697,1528,f15616Z1528	JZKD02S0335525.1	GQ04008_J24	transmembrane protein DDB_G0273707/DDB_G0273361-like isoform X2 [Durio zibethinus]	gi|2212508054|ref|XP_047092444.1|	NA	HPP
transcript11698,1528,f11923Z1528	JZKD02S0208022.1	GQ03515_K24	probable 2-oxoglutarate-dependent dioxygenase At3g50210 [Ziziphus jujuba]	gi|2070732243|ref|XP_042495979.1|	Zpz_sc00083.1.g00290.1.am.mk	Isopenicillin N synthase-like superfamily
transcript11699,1528,f18841Z1528	JZKD02S1064427.1	NA	---NA---	NA	NA	NA
transcript117,6599,f5663Z6599	JZKD02S0625408.1	GQ03101_L07	flippase kinase 1-like isoform X2 [Arachis hypogaea]	gi|2183042595|gb|KAH9297223.1|	Achn296391	NA
transcript1170,3755,f7412Z3755	JZKD02S1639419.1	GQ03203_P16	transcription factor MYC2 [Glycine max]	gi|2163567150|gb|UGN74586.1|	MA_15962g0010	Myc-type, basic helix-loop-helix (bHLH) domain
transcript11700,1528,f8415Z1528	JZKD02S1598576.1	GQ03218_H24	uncharacterized protein LOC9630736 [Selaginella moellendorffii]	gi|2088681756|gb|KAG9455171.1|	GSMUA_Achr11P10700_001	NA
transcript11701,1528,f4806Z1528	JZKD02S0493243.1	GQ02902_G21	cell division control protein 2 homolog A-like [Cucurbita pepo subsp. pepo]	gi|2090503251|gb|QZZ92774.1|	DCAR_023529	NA
transcript11702,1528,f7524Z1528	JZKD02S1392618.1	GQ03205_H12	high affinity cGMP-specific 3',5'-cyclic phosphodiesterase 9A-like [Phoenix dactylifera]	gi|2183076719|gb|KAH9329650.1|	XP_015886660.1	Protein of unknown function DUF3755
transcript11703,1528,f13366Z1528	JZKD02S1623192.1	GQ03713_N02	ethylene-responsive transcription factor-like protein At4g13040 [Populus trichocarpa]	gi|2183064867|gb|KAH9318242.1|	Pgl006787	AP2/ERF domain superfamily
transcript11704,1528,f7748Z1528	JZKD02S1381496.1	GQ03709_I13	protein SRC2-like [Papaver somniferum]	gi|2103217865|ref|XP_043718953.1|	NA	C2 domain
transcript11705,1527,f30278Z1527	JZKD02S1646658.1	NA	receptor-like protein kinase HSL1 [Brassica napus]	gi|2183030694|gb|KAH9289915.1|	Achn335281	Leucine rich repeat 4
transcript11706,1527,f10792Z1527	JZKD02S0682681.1	GQ03325_C08	26S proteasome non-ATPase regulatory subunit 8 homolog A-like [Cicer arietinum]	gi|1954338795|gb|KAG1326367.1|	Achn177831	CSN8/PSMD8/EIF3K
transcript11707,1527,f13285Z1527	JZKD02S1169747.1	GQ03712_E01	anthocyanidin reductase ((2S)-flavan-3-ol-forming)-like [Arachis hypogaea]	gi|2183070345|gb|KAH9323359.1|	676768160	NA
transcript11708,1527,f12993Z1527	JZKD02S0105700.1	GQ03705_P04	isoflavone reductase-like protein [Arachis hypogaea]	gi|75174543|sp|Q9LL41.1|PCBER_PINTA	Rsa1.0_00048.1_g00027.1	NmrA-like domain
transcript11709,1527,f21544Z1527	JZKD02S1638019.1	GQ03802_J24	metacaspase-9-like [Brassica napus]	gi|2183078695|gb|KAH9331626.1|	MDP0000674040	NA
transcript1171,3755,f7627Z3755	JZKD02S1614931.1	GQ03206_M08	chaperone protein ClpB3, chloroplastic-like [Coffea arabica]	gi|1954354405|gb|KAG1341991.1|	Achn116231	NA
transcript11710,1527,f25767Z1527	JZKD02S1208555.1	GQ04009_J24	---NA---	NA	NA	NA
transcript11711,1527,f8030Z1527	JZKD02S1619642.1	GQ03212_C12	thioredoxin-like fold domain-containing protein MRL7L, chloroplastic isoform X1 [Brassica napus]	gi|2183046364|gb|KAH9300854.1|	NA	NA
transcript11712,1527,f10005Z1527	NA	GQ03310_I12	protein phosphatase methylesterase 1 isoform X1 [Abrus precatorius]	gi|2183069317|gb|KAH9322331.1|	NA	NA
transcript11713,1527,f10261Z1527	JZKD02S0149969.1	GQ03315_E05	PREDICTED: uncharacterized protein LOC105954144 [Erythranthe guttata]	gi|2239621169|gb|KAI3509321.1|	KN539461.1_FGP012	Domain of unknown function DUF659
transcript11714,1527,f10083Z1527	JZKD02S0322175.1	GQ03312_E21	Holliday junction resolvase MOC1, chloroplastic-like isoform X2 [Coffea arabica]	gi|2183064438|gb|KAH9317813.1|	NA	NA
transcript11715,1527,f9604Z1527	JZKD02S0393582.1	GQ03302_A19	transcription termination factor MTERF4, chloroplastic-like [Coffea arabica]	gi|2183076346|gb|KAH9329277.1|	GSBRNA2T00107075001	Transcription termination factor, mitochondrial/chloroplastic
transcript11716,1527,f5987Z1527	JZKD02S1376592.1	GQ03106_H10	cathepsin B-like protease 3 [Coffea arabica]	gi|2183066414|gb|KAH9319789.1|	FANhyb_rscf00000253.1.g00010.1	NA
transcript11717,1527,f3569Z1527	JZKD02S0316807.1	GQ02812_N23	probable potassium transporter 17 [Coffea arabica]	gi|2113197423|gb|KAH1122198.1|	27791.m000083	Potassium transporter
transcript11718,1527,f13806Z1527	JZKD02S1595922.1	GQ03804_I09	ras-related protein RABA5d [Populus trichocarpa]	gi|2183044581|gb|KAH9299209.1|	CCG001517.1	NA
transcript11719,1527,f30610Z1527	JZKD02S0934361.1	GQ04005_J07	---NA---	NA	NA	NA
transcript1172,3754,f15944Z3754	JZKD02S1131273.1	GQ04013_L18	uncharacterized protein At1g51745 [Phoenix dactylifera]	gi|2183068323|gb|KAH9321337.1|	NA	PWWP domain
transcript11720,1527,f9709Z1527	JZKD02S1480766.1	GQ03303_J19	acyl-coenzyme A:6-aminopenicillanic-acid-acyltransferase 40 kDa form-like [Phoenix dactylifera]	gi|2217244413|ref|XP_047342251.1|	NA	NA
transcript11721,1527,f8385Z1527	JZKD02S0959911.1	GQ03217_L20	E3 ubiquitin-protein ligase RNF170-like isoform X2 [Physcomitrella patens]	gi|2183053828|gb|KAH9307863.1|	NA	NA
transcript11722,1526,f26545Z1526	JZKD02S0341309.1	GQ02901_F06	beta-xylosidase/alpha-L-arabinofuranosidase 2-like [Durio zibethinus]	gi|2183034028|gb|KAH9292492.1|	mrna03614.1-v1.0-hybrid	Glycoside hydrolase, family 3, N-terminal
transcript11723,1526,f25452Z1526	JZKD02S0090201.1	GQ0207_H14	WAT1-related protein At5g07050-like [Phoenix dactylifera]	gi|2183076500|gb|KAH9329431.1|	GSVIVT01019717001	EamA domain
transcript11724,1526,f13250Z1526	JZKD02S1126392.1	GQ03711_I24	uncharacterized protein LOC112272663 [Physcomitrella patens]	gi|2103238155|ref|XP_043690275.1|	Csa17g043090.1	Protein of unknown function DUF1365
transcript11725,1526,f2609Z1526	JZKD02S0134082.1	GQ0259_B04	probable serine/threonine-protein kinase WNK9 [Ziziphus jujuba]	gi|2183060847|gb|KAH9314359.1|	GSVIVT01019630001	Protein kinase domain
transcript11726,1526,f28864Z1526	JZKD02S1596129.1	GQ03101_D23	NADPH--cytochrome P450 reductase 1-like [Brassica napus]	NA	NA	NA
transcript11727,1526,f18151Z1526	JZKD02S0187628.1	WS0082_M17	zinc finger CCCH domain-containing protein 44-like [Papaver somniferum]	gi|2070087234|ref|XP_042445708.1|	NA	SWIB domain
transcript11728,1526,f37132Z1526	NA	NA	LRR receptor-like serine/threonine-protein kinase FLS2 [Selaginella moellendorffii]	gi|2183049825|gb|KAH9304272.1|	EMT05641	Leucine-rich repeat
transcript11729,1526,f10718Z1526	JZKD02S0562459.1	GQ03323_H22	probable BOI-related E3 ubiquitin-protein ligase 2 isoform X1 [Papaver somniferum]	gi|2183072664|gb|KAH9325626.1|	Zosma25g00280.1	E3 ubiquitin-protein ligase BOI-like
transcript1173,3752,f20310Z3752	JZKD02S0111691.1	WS00727_B24	CRS2-associated factor 1, chloroplastic-like [Papaver somniferum]	gi|2113173205|gb|KAH1098294.1|	Brast05G107300.1.p	RNA-binding, CRM domain
transcript11730,1526,f13385Z1526	JZKD02S0568247.1	GQ03714_G02	probable E3 ubiquitin-protein ligase ARI10 [Lactuca sativa]	gi|2183051143|gb|KAH9305590.1|	Pp3c8_11630V3.1.p	IBR domain
transcript11731,1526,f13738Z1526	JZKD02S1561260.1	GQ03005_M24	polyubiquitin [Brachypodium distachyon]	gi|2082449370|ref|XP_042941016.1|	Achn077281	Ubiquitin domain
transcript11732,1525,f15450Z1525	JZKD02S0211537.1	GQ04006_K06	uncharacterized protein LOC113298768 [Papaver somniferum]	gi|2183063574|gb|KAH9316949.1|	MA_98243g0010	Uridylate kinase, bacteria
transcript11733,1525,f4337Z1525	JZKD02S1345114.1	GQ02823_O15	uncharacterized protein LOC112172876 [Rosa chinensis]	gi|2183049775|gb|KAH9304222.1|	NA	SecE superfamily
transcript11734,1525,f14436Z1525	JZKD02S1638781.1	GQ03817_L23	lipase-like PAD4 [Populus trichocarpa]	gi|2183049755|gb|KAH9304202.1|	KFK34490.1	Alpha/Beta hydrolase fold
transcript11735,1525,f12834Z1525	JZKD02S0368469.1	NA	1-phosphatidylinositol-3-phosphate 5-kinase FAB1B-like isoform X1 [Cucurbita pepo subsp. pepo]	gi|2183060518|gb|KAH9314030.1|	MDP0000286589	NA
transcript11736,1525,f37454Z1525	JZKD02S1607205.1	GQ03808_P05	---NA---	NA	NA	NA
transcript11737,1525,f15572Z1525	JZKD02S0887757.1	GQ04008_C01	uncharacterized protein LOC112734151 isoform X2 [Arachis hypogaea]	gi|2093816811|gb|KAH0467910.1|	676752474	Alpha/beta hydrolase fold-1
transcript11738,1525,f14763Z1525	JZKD02S0613355.1	GQ03908_F13	uncharacterized protein LOC111014082 [Momordica charantia]	gi|1336388069|gb|POF12186.1|	NA	Thioredoxin domain
transcript11739,1525,f23166Z1525	JZKD02S1538983.1	NA	basic 7S globulin-like [Ziziphus jujuba]	gi|2130288380|gb|KAH7522369.1|	Peaxi162Scf00170g01227.1	Xylanase inhibitor, C-terminal
transcript1174,3752,f6133Z3752	JZKD02S0270861.1	GQ03108_O09	U3 small nucleolar RNA-associated protein 14 homolog A-like isoform X1 [Olea europaea var. sylvestris]	gi|2183051292|gb|KAH9305739.1|	NA	NA
transcript11740,1525,f7030Z1525	NA	GQ03123_P06	mRNA-decapping enzyme subunit 2-like isoform X1 [Papaver somniferum]	gi|2069856074|ref|XP_042452456.1|	NA	mRNA decapping protein 2, Box A domain
transcript11741,1525,f2957Z1525	JZKD02S0819268.1	GQ02804_A18	probable E3 ubiquitin-protein ligase RZFP34 [Quercus suber]	gi|2102758209|ref|XP_043698601.1|	MDP0000124187	Zinc finger, RING-type
transcript11742,1524,f33262Z1524	JZKD02S0033046.1	NA	---NA---	NA	NA	NA
transcript11743,1524,f3218Z1524	JZKD02S1032515.1	GQ02807_P04	BTB/POZ domain-containing protein At1g21780-like isoform X2 [Ziziphus jujuba]	gi|2183028440|gb|KAH9287661.1|	Sphfalx0001s0374.1.p	NA
transcript11744,1524,f18082Z1524	JZKD02S0465576.1	NA	---NA---	NA	NA	NA
transcript11745,1524,f9653Z1524	JZKD02S0724633.1	GQ03302_M17	COP9 signalosome complex subunit 7 isoform X2 [Citrus sinensis]	gi|2183045798|gb|KAH9300288.1|	Glyma.04G178700.1.p	NA
transcript11746,1524,f14911Z1524	NA	GQ03915_E01	cysteine-rich repeat secretory protein 15-like [Oryza brachyantha]	gi|2183060577|gb|KAH9314089.1|	MDP0000685403	Gnk2-homologous domain superfamily
transcript11747,1524,f15975Z1524	JZKD02S0694041.1	GQ04101_D18	pre-mRNA-processing protein 40A isoform X4 [Populus trichocarpa]	gi|2088673527|gb|KAG9446946.1|	NA	NA
transcript11748,1524,f4661Z1524	JZKD02S1334782.1	GQ02830_B23	cyclin-U1-1-like [Physcomitrella patens]	gi|2190655901|gb|KAH9571889.1|	Gh_A08G1256	Cyclin PHO80-like
transcript11749,1524,f7732Z1524	NA	GQ03208_B21	probable phospholipid-transporting ATPase 4 [Arachis hypogaea]	gi|2129202756|gb|KAH7285975.1|	NA	NA
transcript1175,3752,f21141Z3752	JZKD02S1084893.1	WS0084_N16	DNA polymerase delta catalytic subunit [Phoenix dactylifera]	gi|2183056128|gb|KAH9310163.1|	NA	DNA-directed DNA polymerase, family B
transcript11750,1524,f21122Z1524	JZKD02S0546804.1	GQ03103_P13	clavaminate synthase-like protein At3g21360 [Selaginella moellendorffii]	gi|2183071708|gb|KAH9324670.1|	NA	TauD/TfdA-like domain
transcript11751,1524,f7124Z1524	JZKD02S0178308.1	GQ03125_K13	UDP-N-acetylglucosamine transferase subunit ALG14 [Ricinus communis]	gi|2070752942|ref|XP_042506372.1|	NA	NA
transcript11752,1524,f6024Z1524	JZKD02S1649340.1	GQ03107_D23	14-3-3 protein 7-like [Physcomitrella patens]	gi|2183062255|gb|KAH9315767.1|	GSBRNA2T00057732001	14-3-3 domain
transcript11753,1524,f1225Z1524	JZKD02S0128119.1	GQ0165_H24	TMV resistance protein N-like [Rosa chinensis]	gi|2183029974|gb|KAH9289195.1|	Medtr6g015455.1	Apoptotic protease-activating factors, helical domain
transcript11754,1523,f7254Z1523	JZKD02S0150720.1	GQ03201_M14	PXMP2/4 family protein 4-like [Arachis hypogaea]	gi|2069950906|ref|XP_042385113.1|	NA	NA
transcript11755,1523,f23887Z1523	JZKD02S0605740.1	NA	ABC transporter G family member 36-like [Quercus suber]	gi|2183046845|gb|KAH9301335.1|	Rsa1.0_03996.1_g00001.1	AAA+ ATPase domain
transcript11756,1523,f1601Z1523	JZKD02S1039642.1	GQ02806_B01	---NA---	gi|2183060697|gb|KAH9314209.1|	NA	NA
transcript11757,1523,f29569Z1523	JZKD02S0947521.1	NA	transcription initiation factor IIF subunit alpha-like [Olea europaea var. sylvestris]	gi|2070802606|ref|XP_042479719.1|	Lus10026142	NA
transcript11758,1523,f23895Z1523	NA	WS00827_L13	uncharacterized protein LOC111214058 [Brassica napus]	gi|2183046296|gb|KAH9300786.1|	NA	NA
transcript11759,1523,f35528Z1523	JZKD02S0612332.1	NA	---NA---	NA	NA	NA
transcript1176,3751,f2776Z3751	JZKD02S1604399.1	GQ02801_A11	insulin-degrading enzyme-like 1, peroxisomal [Papaver somniferum]	gi|2183047347|gb|KAH9301837.1|	Itr_sc003902.1_g00001.1	NA
transcript11760,1523,f29591Z1523	JZKD02S0558244.1	GQ02826_B20	anthocyanidin reductase ((2S)-flavan-3-ol-forming)-like [Arachis hypogaea]	gi|2183070345|gb|KAH9323359.1|	676768160	NA
transcript11761,1523,f18760Z1523	JZKD02S0388828.1	GQ03206_E11	uncharacterized protein LOC104646046 [Solanum lycopersicum]	gi|2113310805|gb|KAH1208338.1|	NA	NA
transcript11762,1523,f34676Z1523	NA	NA	uncharacterized protein LOC111994244 [Quercus suber]	gi|2183067695|gb|KAH9320709.1|	NA	NA
transcript11763,1522,f28434Z1522	JZKD02S1287900.1	WS00831_B22	probable LRR receptor-like serine/threonine-protein kinase At1g34110 [Physcomitrella patens]	gi|2183029777|gb|KAH9288998.1|	NA	Leucine-rich repeat, cysteine-containing subtype
transcript11764,1522,f1685Z1522	JZKD02S1337899.1	GQ0197_B21	NADH dehydrogenase [ubiquinone] flavoprotein 2, mitochondrial [Arachis hypogaea]	gi|2136691310|gb|KAH7675133.1|	NA	NA
transcript11765,1522,f4761Z1522	JZKD02S1599553.1	GQ02901_H16	phosphoglycolate phosphatase 1B, chloroplastic [Populus trichocarpa]	gi|2050332480|gb|KAG6758156.1|	PK12308.1	NA
transcript11766,1522,f23893Z1522	JZKD02S1334683.1	GQ01301_A08	---NA---	NA	NA	NA
transcript11767,1522,f1946Z1522	JZKD02S1366595.1	GQ0202_F02	protein EDS1L-like isoform X1 [Cucurbita pepo subsp. pepo]	gi|2183075657|gb|KAH9328588.1|	KFK34490.1	EDS1-like
transcript11768,1522,f5810Z1522	JZKD02S0406522.1	GQ03103_I03	serine/threonine-protein kinase SRK2E isoform X2 [Glycine max]	gi|2180145187|gb|KAH8968496.1|	Aradu.863B0	Protein kinase domain
transcript11769,1522,f7505Z1522	JZKD02S1323098.1	GQ03205_C08	exosome complex component RRP41-like [Arachis hypogaea]	gi|2183044326|gb|KAH9298954.1|	Csa20g026940.1	Exoribonuclease, phosphorolytic domain 1
transcript1177,3751,f20164Z3751	JZKD02S1011834.1	WS00712_C20	probable transmembrane GTPase FZO-like, chloroplastic [Physcomitrella patens]	gi|2183061887|gb|KAH9315399.1|	NA	P-loop containing nucleoside triphosphate hydrolase
transcript11770,1522,f1071Z1522	JZKD02S0369541.1	GQ03224_O16	peroxidase 5-like [Phoenix dactylifera]	gi|300669658|sp|A7QEU4.2|PER5_VITVI	EPS67213.1	NA
transcript11771,1522,f21782Z1522	JZKD02S1602843.1	WS03225_H17	sugar transport protein MST6-like [Phoenix dactylifera]	gi|2183071804|gb|KAH9324766.1|	Bv5_101120_supk.t1	Sugar/inositol transporter
transcript11772,1522,f20540Z1522	JZKD02S0429658.1	WS00743_K05	---NA---	NA	NA	NA
transcript11773,1522,f15997Z1522	JZKD02S1363829.1	GQ04101_H24	exosome complex exonuclease RRP46 homolog [Glycine max]	gi|2183050304|gb|KAH9304751.1|	GRMZM5G829408_P01	Exoribonuclease, phosphorolytic domain 1
transcript11774,1521,f6635Z1521	JZKD02S0077883.1	GQ03117_C15	pirin-like protein isoform X4 [Panicum hallii]	gi|2183061953|gb|KAH9315465.1|	NA	RmlC-like jelly roll fold
transcript11775,1521,f35274Z1521	NA	NA	probably inactive receptor-like protein kinase At2g46850 [Papaver somniferum]	gi|2183073370|gb|KAH9326332.1|	NA	Wall-associated receptor kinase, galacturonan-binding domain
transcript11776,1521,f33762Z1521	JZKD02S0094681.1	NA	PREDICTED: uncharacterized protein LOC106315275 [Brassica oleracea var. oleracea]	gi|2069794791|gb|KAG8054917.1|	Rsa1.0_00008.1_g00039.1	NA
transcript11777,1521,f9889Z1521	JZKD02S1608419.1	GQ03308_J23	fatty-acid-binding protein 3, chloroplastic [Citrus clementina]	gi|2238178562|gb|KAI3411497.1|	NA	Chalcone isomerase, 3-layer sandwich
transcript11778,1521,f18729Z1521	JZKD02S0203635.1	GQ0134_O02	UPF0307 protein plu4061 [Oryza brachyantha]	gi|2103199210|ref|XP_043710025.1|	NA	PSPTO4464-like domain superfamily
transcript11779,1521,f25919Z1521	JZKD02S0764335.1	GQ03516_B06	probable LRR receptor-like serine/threonine-protein kinase At1g67720 [Oryza sativa Japonica Group]	gi|2183047608|gb|KAH9302098.1|	EMT05641	Malectin-like domain
transcript1178,3750,f3097Z3750	JZKD02S0150891.1	GQ02806_D17	chaperone protein ClpB3, mitochondrial [Cucurbita moschata]	gi|1336369460|gb|POE97966.1|	Achn116231	NA
transcript11780,1521,f10616Z1521	NA	GQ03321_P04	protein HEADING DATE 3A [Populus trichocarpa]	gi|2130297724|gb|KAH7542119.1|	Zmw_sc06576.1.g00010.1	PEBP-like superfamily
transcript11781,1521,f1186Z1521	JZKD02S1265493.1	GQ0163_H18	WAT1-related protein At5g07050 [Populus trichocarpa]	gi|2183076500|gb|KAH9329431.1|	NNU_016725-RA	NA
transcript11782,1521,f9592Z1521	JZKD02S0675789.1	GQ03301_O04	ABC transporter I family member 19 isoform X1 [Populus trichocarpa]	gi|2228621385|dbj|GKV01843.1|	NA	AAA+ ATPase domain
transcript11783,1521,f13677Z1521	JZKD02S0452278.1	GQ03801_K11	protease Do-like 5, chloroplastic [Citrus sinensis]	gi|2136674348|gb|KAH7661203.1|	NA	NA
transcript11784,1521,f2224Z1521	JZKD02S0813407.1	GQ0207_H16	chalcone synthase 3 [Glycine max]	gi|231807|sp|P30079.1|CHSY_PINSY	NA	Chalcone/stilbene synthase, C-terminal
transcript11785,1521,f35582Z1521	JZKD02S0772008.1	GQ03232_F22	---NA---	NA	NA	NA
transcript11786,1521,f8529Z1521	JZKD02S0853265.1	GQ03220_M09	2-dehydro-3-deoxyphosphooctonate aldolase 1 isoform X1 [Olea europaea var. sylvestris]	gi|2129197625|gb|KAH7280856.1|	NA	DAHP synthetase I/KDSA
transcript11787,1521,f7830Z1521	NA	GQ03209_I11	Golgi SNAP receptor complex member 1-2 [Capsella rubella]	gi|2183064855|gb|KAH9318230.1|	NA	NA
transcript11788,1521,f11332Z1521	JZKD02S0223512.1	GQ03418_L18	peptidyl-prolyl cis-trans isomerase FKBP20-2, chloroplastic-like isoform X1 [Coffea arabica]	gi|2183054503|gb|KAH9308538.1|	NA	FKBP-type peptidyl-prolyl cis-trans isomerase domain
transcript11789,1520,f35452Z1520	JZKD02S1305434.1	GQ02826_G19	beta-glucosidase 11-like [Quercus suber]	gi|2183057005|gb|KAH9311038.1|	Jcr4S00282.90	Glycoside hydrolase family 1
transcript1179,3749,f16577Z3749	JZKD02S1607999.1	GQ04110_B24	ubiquitin carboxyl-terminal hydrolase 23-like isoform X1 [Durio zibethinus]	gi|2183056542|gb|KAH9310575.1|	Csa09g088800.1	Peptidase C19, ubiquitin carboxyl-terminal hydrolase
transcript11790,1520,f10457Z1520	JZKD02S0317167.1	GQ03319_E21	U5 small nuclear ribonucleoprotein 40 kDa protein [Citrus clementina]	gi|2240179828|ref|XP_048127905.1|	462935287	NA
transcript11791,1520,f27845Z1520	JZKD02S0300470.1	GQ03906_F06	probable proline transporter 2 isoform X2 [Oryza sativa Japonica Group]	gi|2183072633|gb|KAH9325595.1|	Sp_073850_ixmz.t1	Amino acid transporter, transmembrane domain
transcript11792,1520,f31364Z1520	JZKD02S1269205.1	GQ03619_J07	probable glucan 1,3-beta-glucosidase A [Populus trichocarpa]	gi|2183073283|gb|KAH9326245.1|	NA	Fascin
transcript11793,1520,f9736Z1520	JZKD02S1114597.1	GQ03304_A09	bax inhibitor 1 [Brassica napus]	gi|2103211712|ref|XP_043715754.1|	NA	Bax inhibitor 1-related
transcript11794,1520,f1750Z1520	JZKD02S0463575.1	GQ03211_H02	tricyclene synthase EBOS, chloroplastic-like [Ziziphus jujuba]	gi|2203519089|sp|F2XF93.1|LLOS_PICGL	MDP0000245233	Isoprenoid synthase domain superfamily
transcript11795,1520,f20233Z1520	JZKD02S0565241.1	WS00721_E23	3-ketoacyl-CoA synthase 11 [Glycine max]	gi|2076079496|gb|QYJ54446.1|	NA	FAE1/Type III polyketide synthase-like protein
transcript11796,1520,f33664Z1520	JZKD02S0011779.1	GQ03710_E18	alpha-amylase type B isozyme-like isoform X2 [Physcomitrella patens]	gi|2183039206|gb|KAH9294391.1|	Zmw_sc00816.1.g00110.1	Alpha amylase
transcript11797,1520,f22093Z1520	JZKD02S0259874.1	NA	protein SABRE [Quercus suber]	gi|2183042497|gb|KAH9297125.1|	NA	FMP27
[truncated: 31,288 more rows]

## Sheet: S3.2 Table
Transcript	Gene_WS77111v2	pident	qstart	qend	sstart	send	evalue	bitscore	qcovs	qcovhsp
transcript1,16418,f6311z551k137a0.00m83_f6312Z15867	JZKD02S1631953.1	100.000	12914	13320	2570	2976	0.0	752	32	2
transcript10,10374,f2773Z10374	JZKD02S0095686.1	79.583	5930	6150	291061	291300	4.12e-33	154	2	2
transcript100,6796,f4720Z6796	JZKD02S1457130.1	94.847	3466	4801	1300520	1301858	0.0	2087	20	20
transcript1000,3916,f247Z3916	JZKD02S0060734.1	99.813	3381	3916	9739	9204	0.0	985	21	14
transcript10000,1682,f6685Z1682	JZKD02S1649852.1	99.820	1	555	80375	80929	0.0	1020	99	33
transcript10001,1682,f13446Z1682	JZKD02S1521636.1	91.154	1038	1557	807796	808314	0.0	704	71	31
transcript10002,1682,f8140Z1682	JZKD02S0889091.1	95.965	173	965	173339	172547	0.0	1288	47	47
transcript10003,1682,f17676Z1682	NA	NA	NA	NA	NA	NA	NA	NA	NA	NA
transcript10004,1682,f9985Z1682	JZKD02S0803260.1	94.375	147	785	14478	15117	0.0	981	38	38
transcript10005,1682,f5309Z1682	JZKD02S1384834.1	99.797	1	983	107123	106141	0.0	1805	100	58
transcript10006,1682,f5220Z1682	JZKD02S1596444.1	99.120	1001	1682	70484	71165	0.0	1227	49	41
transcript10007,1682,f20861Z1682	JZKD02S0347702.1	88.557	1068	1466	1982	1593	4.45e-130	473	35	24
transcript10008,1682,f2147Z1682	JZKD02S1311800.1	91.710	726	918	480	672	2.25e-68	268	11	11
transcript10009,1682,f20673Z1682	JZKD02S1295445.1	100.000	489	881	9495	9887	0.0	726	100	23
transcript1001,3914,f6548Z3914	JZKD02S1491168.1	99.775	1686	3020	5328	3994	0.0	2449	100	34
transcript10010,1682,f24138Z1682	JZKD02S0711167.1	98.684	1	376	118949	118570	0.0	673	99	22
transcript10011,1681,f10442Z1681	JZKD02S1340791.1	99.024	443	1672	139999	138770	0.0	2206	99	73
transcript10012,1681,f2612Z1681	JZKD02S1279939.1	85.436	884	1651	42159	41393	0.0	797	100	46
transcript10013,1681,f8451Z1681	NA	NA	NA	NA	NA	NA	NA	NA	NA	NA
transcript10014,1681,f4315Z1681	NA	NA	NA	NA	NA	NA	NA	NA	NA	NA
transcript10015,1681,f8511Z1681	JZKD02S0395060.1	98.252	1162	1676	606024	605510	0.0	902	99	31
transcript10016,1681,f20556Z1681	JZKD02S1434979.1	99.108	1	1681	5764	4084	0.0	3022	100	100
transcript10017,1681,f35493Z1681	JZKD02S1358813.1	82.664	818	1678	181098	180263	0.0	730	51	51
transcript10018,1681,f12837Z1681	JZKD02S1093679.1	100.000	382	1681	124151	125450	0.0	2401	100	77
transcript10019,1681,f20775Z1681	JZKD02S0861177.1	98.513	1	1681	24190	22510	0.0	2966	100	100
transcript1002,3913,f14838Z3913	JZKD02S0840025.1	93.656	2433	3030	10909	10314	0.0	893	33	15
transcript10020,1681,f8799Z1681	JZKD02S0474926.1	100.000	465	1113	163223	163871	0.0	1199	72	39
transcript10021,1681,f23748Z1681	JZKD02S1644030.1	83.744	857	1058	2278403	2278605	5.01e-45	191	12	12
transcript10022,1681,f11035Z1681	JZKD02S0433101.1	90.524	1	1678	9646	7969	0.0	2218	99	99
transcript10023,1681,f2887Z1681	NA	NA	NA	NA	NA	NA	NA	NA	NA	NA
transcript10024,1681,f17066Z1681	JZKD02S0754100.1	99.869	157	1681	91974	90451	0.0	2804	91	91
transcript10025,1681,f29272Z1681	JZKD02S0395639.1	89.215	1	1433	15144	16594	0.0	1788	85	85
transcript10026,1680,f28544Z1680	JZKD02S1618820.1	86.950	342	1677	7143	8471	0.0	1491	80	80
transcript10027,1680,f7703Z1680	JZKD02S0470854.1	88.793	11	705	84	771	0.0	845	41	41
transcript10028,1680,f9331Z1680	JZKD02S0433991.1	100.000	1	268	6194	5927	9.48e-137	496	16	16
transcript10029,1680,f16877Z1680	JZKD02S0616190.1	98.992	1	1680	187454	185769	0.0	3014	100	100
transcript1003,3910,f10912Z3910	JZKD02S1287459.1	100.000	1	217	4486	4270	5.00e-108	401	6	6
transcript10030,1680,f15333Z1680	JZKD02S0423323.1	99.424	880	1574	145704	146398	0.0	1262	97	41
transcript10031,1680,f2229Z1680	JZKD02S0626589.1	94.888	301	613	7227	7539	4.41e-135	490	19	19
transcript10032,1680,f9602Z1680	JZKD02S0335437.1	91.421	225	1680	12076	10620	0.0	1997	92	87
transcript10033,1680,f12142Z1680	JZKD02S1642383.1	93.110	64	600	6314	6849	0.0	785	32	32
transcript10034,1680,f4271Z1680	JZKD02S0509748.1	100.000	1381	1680	3316	3017	1.54e-154	555	31	18
transcript10035,1680,f7446Z1680	JZKD02S0273343.1	100.000	1179	1677	341	839	0.0	922	30	30
transcript10036,1680,f4058Z1680	JZKD02S0715394.1	95.800	1	1616	817669	819287	0.0	2610	100	96
transcript10037,1680,f28515Z1680	JZKD02S1642353.1	88.017	1	959	62228	61293	0.0	1107	77	57
transcript10038,1680,f162Z1680	JZKD02S0749761.1	92.788	126	638	197290	196781	0.0	739	31	31
transcript10039,1680,f13113Z1680	JZKD02S0145881.1	88.991	1096	1531	332823	333257	1.55e-149	538	26	26
transcript1004,3905,f19885Z3905	JZKD02S1624046.1	99.389	1	819	8080	7263	0.0	1483	21	21
transcript10040,1679,f4071Z1679	JZKD02S1619676.1	95.833	1	324	39756	39421	7.22e-148	532	19	19
transcript10041,1679,f15891Z1679	NA	NA	NA	NA	NA	NA	NA	NA	NA	NA
transcript10042,1679,f24266Z1679	JZKD02S0108146.1	94.667	682	1354	56259	56933	0.0	1046	40	40
transcript10043,1679,f786Z1679	JZKD02S0951759.1	99.853	1000	1679	6346	5667	0.0	1251	100	41
transcript10044,1679,f6353Z1679	JZKD02S1602816.1	99.591	1	734	2737	2004	0.0	1339	70	44
transcript10045,1679,f14858Z1679	JZKD02S0633494.1	98.088	1	514	13868	13347	0.0	902	100	31
transcript10046,1679,f25973Z1679	JZKD02S1630525.1	99.183	1	364	2019	2385	0.0	658	100	22
transcript10047,1679,f24575Z1679	JZKD02S0541442.1	94.008	266	749	99490	99008	0.0	732	57	29
transcript10048,1679,f18590Z1679	JZKD02S0490615.1	95.584	156	538	54255	54638	2.51e-172	614	39	23
transcript10049,1678,f32638Z1678	JZKD02S0983971.1	86.224	116	311	12037	12232	1.07e-51	213	12	12
transcript1005,3904,f20172Z3904	JZKD02S0522094.1	96.116	550	1653	273672	272566	0.0	1803	28	28
transcript10050,1678,f19295Z1678	JZKD02S1140614.1	97.342	1	978	35386	34410	0.0	1661	77	58
transcript10051,1678,f4317Z1678	JZKD02S0778793.1	93.716	1122	1677	2842225	2842780	0.0	833	33	33
transcript10052,1678,f692Z1678	JZKD02S1506559.1	87.384	1	955	956	1	0.0	1088	57	57
transcript10053,1678,f24029Z1678	JZKD02S0423101.1	99.175	1073	1678	209526	210131	0.0	1092	100	36
transcript10054,1678,f26918Z1678	JZKD02S1614954.1	89.128	745	1662	169857	168983	0.0	1105	94	55
transcript10055,1678,f21128Z1678	JZKD02S0628618.1	97.125	348	973	589	1211	0.0	1053	49	37
transcript10056,1677,f14517Z1677	JZKD02S1476058.1	99.588	1192	1677	6249	6734	0.0	887	29	29
transcript10057,1677,f14273Z1677	JZKD02S0676614.1	100.000	1	1677	8314	9990	0.0	3097	100	100
transcript10058,1677,f17508Z1677	JZKD02S0300804.1	97.674	1	1676	160736	162401	0.0	2870	99	99
transcript10059,1677,f6904Z1677	JZKD02S0214040.1	99.716	1	352	21260	20909	0.0	645	21	21
transcript1006,4506,f9038Z3904k27a0.03m-2_f9039z602	JZKD02S1637429.1	99.201	282	4507	745162	740910	0.0	7642	100	94
transcript10060,1677,f16233Z1677	JZKD02S1294733.1	98.901	1141	1231	673994	673904	1.09e-36	163	35	5
transcript10061,1677,f4156Z1677	JZKD02S0397732.1	100.000	1	721	238825	238105	0.0	1332	100	43
transcript10062,1677,f23459Z1677	JZKD02S1195420.1	99.317	1	293	9752	9460	2.59e-147	531	35	17
transcript10063,1677,f25173Z1677	JZKD02S0601627.1	80.875	898	1502	1481	867	4.44e-130	473	36	36
transcript10064,1677,f13881Z1677	JZKD02S1453864.1	82.074	446	1011	5873	6439	2.65e-132	481	34	34
transcript10065,1677,f1135Z1677	JZKD02S0232904.1	92.912	311	1084	326614	327387	0.0	1125	53	46
transcript10066,1676,f17881Z1676	JZKD02S0226341.1	99.702	1	1676	134568	132893	0.0	3068	100	100
transcript10067,1676,f16726Z1676	JZKD02S0841727.1	89.118	2	670	136392	137070	0.0	835	46	40
transcript10068,1676,f8414Z1676	JZKD02S1598576.1	90.142	484	1675	79551	80716	0.0	1524	86	71
transcript10069,1676,f9543Z1676	JZKD02S0222553.1	100.000	833	1676	667933	668776	0.0	1559	96	50
transcript1007,4528,r19633z625k68a0m-275_f5901Z3903	JZKD02S0765950.1	100.000	1	419	3252	3670	0.0	774	99	9
transcript10070,1676,f15350Z1676	JZKD02S1145616.1	85.752	385	1136	82514	83253	0.0	780	50	45
transcript10071,1676,f9154Z1676	JZKD02S0167137.1	99.344	1	1676	265616	267291	0.0	3035	100	100
transcript10072,1676,f24436Z1676	JZKD02S0341643.1	95.898	1	1676	154190	155870	0.0	2717	100	100
transcript10073,1676,f3856Z1676	NA	NA	NA	NA	NA	NA	NA	NA	NA	NA
transcript10074,1676,f8382Z1676	JZKD02S1151401.1	99.283	840	1676	105904	105068	0.0	1513	50	50
transcript10075,1676,f1675Z1676	JZKD02S1393730.1	99.880	1	1669	540	2208	0.0	3072	99	99
transcript10076,1675,f6137Z1675	JZKD02S0793763.1	98.387	284	345	148	87	1.44e-20	110	21	4
transcript10077,1675,f22495Z1675	JZKD02S0385667.1	94.024	1249	1499	1608	1858	2.76e-102	381	21	15
transcript10078,1675,f4783Z1675	JZKD02S0931766.1	97.491	277	555	963	1234	5.73e-129	470	17	17
transcript10079,1675,f672Z1675	JZKD02S0392013.1	99.641	1	1672	2790	1119	0.0	3055	99	99
transcript1008,3902,f6546Z3902	JZKD02S0492189.1	95.531	223	401	1031	1209	1.46e-73	287	8	5
transcript10080,1675,f15899Z1675	JZKD02S0722400.1	85.010	441	1462	226814	227840	0.0	1033	61	61
transcript10081,1675,f9406Z1675	JZKD02S0662126.1	99.871	1	773	272372	271600	0.0	1423	59	46
transcript10082,1675,f29614Z1675	JZKD02S1394285.1	89.286	1505	1560	563	510	2.44e-08	69.4	3	3
transcript10083,1675,f13277Z1675	JZKD02S0717196.1	94.556	1175	1523	863	521	2.00e-148	534	29	21
transcript10084,1675,f4895Z1675	JZKD02S1154401.1	99.099	1	666	152247	152912	0.0	1203	100	40
transcript10085,1675,f25848Z1675	JZKD02S0512855.1	93.758	77	1675	117	1705	0.0	2390	95	95
transcript10086,1675,f20289Z1675	NA	NA	NA	NA	NA	NA	NA	NA	NA	NA
transcript10087,1675,f17006Z1675	NA	NA	NA	NA	NA	NA	NA	NA	NA	NA
transcript10088,1674,f13206Z1674	JZKD02S0007574.1	100.000	1289	1674	169158	169543	0.0	713	100	23
transcript10089,1674,f2743Z1674	JZKD02S1642711.1	84.167	277	389	140444	140326	1.44e-20	110	7	7
transcript1009,3900,f3669Z3900	JZKD02S0934783.1	100.000	2484	3073	79939	80528	0.0	1090	100	15
transcript10090,1674,f14211Z1674	JZKD02S1054730.1	99.507	1	406	4959	4554	0.0	739	56	24
transcript10091,1674,f12544Z1674	JZKD02S0160762.1	99.074	1244	1674	6172	6603	0.0	774	76	26
transcript10092,1674,f16536Z1674	JZKD02S0663459.1	99.853	994	1674	91982	92662	0.0	1253	65	41
transcript10093,1674,f5847Z1674	JZKD02S0092454.1	100.000	272	422	366988	367138	1.04e-71	279	91	9
transcript10094,1674,f6160Z1674	JZKD02S1619355.1	99.522	1	1674	6303	4630	0.0	3048	100	100
transcript10095,1674,f15111Z1674	JZKD02S0399911.1	99.087	1	876	6915	6040	0.0	1574	61	52
transcript10096,1674,f4987Z1674	NA	NA	NA	NA	NA	NA	NA	NA	NA	NA
transcript10097,1674,f9938Z1674	JZKD02S0136531.1	99.620	622	1674	12702	13754	0.0	1923	100	63
transcript10098,1674,f12994Z1674	JZKD02S0909993.1	100.000	736	871	11282	11417	2.26e-63	252	12	8
transcript10099,1674,f18767Z1674	JZKD02S0775791.1	99.529	403	1674	57302	58574	0.0	2316	76	76
transcript101,6788,f2605Z6788	JZKD02S0251490.1	100.000	6239	6788	495904	495355	0.0	1016	100	8
transcript1010,3900,f15724Z3900	JZKD02S1286626.1	88.512	2742	3503	10134	9370	0.0	922	20	20
transcript10100,1674,f28982Z1674	JZKD02S0810731.1	99.940	15	1674	5541	3882	0.0	3061	99	99
transcript10101,1674,f3016Z1674	JZKD02S1543012.1	80.383	3	1019	6609	7649	0.0	767	80	61
transcript10102,1674,f2856Z1674	JZKD02S0080002.1	97.273	282	391	499	608	6.46e-44	187	7	7
transcript10103,1674,f14644Z1674	JZKD02S0558271.1	100.000	1	422	961	540	0.0	780	25	25
transcript10104,1674,f18161Z1674	JZKD02S1544988.1	92.872	1191	1661	50355	50825	0.0	682	28	28
transcript10105,1674,f30568Z1674	JZKD02S1075885.1	85.830	317	1302	1781	797	0.0	1044	59	59
transcript10106,1674,f21349Z1674	JZKD02S0134861.1	94.899	397	1236	49215	48374	0.0	1315	100	50
transcript10107,1674,f17574Z1674	NA	NA	NA	NA	NA	NA	NA	NA	NA	NA
transcript10108,1674,f20698Z1674	JZKD02S1415085.1	99.343	1	1674	9413	11085	0.0	3029	100	100
transcript10109,1674,f7696Z1674	JZKD02S0631537.1	100.000	996	1239	45490	45733	2.07e-123	451	15	15
transcript1011,3900,f8868Z3900	JZKD02S1416198.1	98.748	733	1849	5397	4280	0.0	1991	29	29
transcript10110,1674,f22748Z1674	JZKD02S1634261.1	99.582	1	1674	24524	26196	0.0	3051	100	100
transcript10111,1673,f33109Z1673	JZKD02S0937466.1	98.442	646	966	1	321	7.10e-158	566	19	19
transcript10112,1673,f15043Z1673	JZKD02S1576907.1	99.505	1068	1673	1466	2070	0.0	1101	36	36
transcript10113,1673,f15976Z1673	NA	NA	NA	NA	NA	NA	NA	NA	NA	NA
transcript10114,1673,f4908Z1673	JZKD02S1485965.1	96.119	1184	1615	648	211	0.0	710	26	26
transcript10115,1673,f26024Z1673	JZKD02S0333852.1	97.822	550	1100	180062	180612	0.0	952	99	33
transcript10116,1673,f4836Z1673	NA	NA	NA	NA	NA	NA	NA	NA	NA	NA
transcript10117,1673,f17673Z1673	JZKD02S0797564.1	84.711	1112	1342	12461	12221	2.94e-57	231	14	14
transcript10118,1673,f16381Z1673	JZKD02S0994287.1	100.000	1309	1673	5509	5145	0.0	675	22	22
transcript10119,1672,f12399Z1672	NA	NA	NA	NA	NA	NA	NA	NA	NA	NA
transcript1012,3899,f11861Z3899	JZKD02S0234242.1	100.000	3137	3899	55471	54709	0.0	1410	89	20
transcript10120,1672,f27898Z1672	JZKD02S0268903.1	94.215	1	1549	122	1691	0.0	2375	99	93
transcript10121,1672,f19220Z1672	JZKD02S0977811.1	100.000	1271	1672	808091	807690	0.0	743	100	24
transcript10122,1672,f8979Z1672	JZKD02S1469587.1	85.185	114	679	23156	22592	9.11e-162	579	34	34
transcript10123,1672,f13438Z1672	NA	NA	NA	NA	NA	NA	NA	NA	NA	NA
transcript10124,1672,f19763Z1672	JZKD02S0247041.1	85.243	233	1378	524744	523601	0.0	1173	69	69
transcript10125,1672,f16695Z1672	NA	NA	NA	NA	NA	NA	NA	NA	NA	NA
transcript10126,1672,f11292Z1672	JZKD02S0544544.1	99.050	1	1672	6756	5074	0.0	3009	100	100
transcript10127,1672,f20230Z1672	JZKD02S0312175.1	93.284	653	1590	19472	18538	0.0	1380	56	56
transcript10128,1672,f19643Z1672	JZKD02S0581927.1	99.522	1	1672	315841	314170	0.0	3044	100	100
transcript10129,1672,f20009Z1672	JZKD02S1634198.1	86.228	1059	1668	8111	7478	0.0	662	36	36
transcript1013,3897,f13180Z3897	JZKD02S1596163.1	91.221	1	729	80172	79459	0.0	977	19	19
transcript10130,1672,f8003Z1672	JZKD02S1448462.1	97.197	1	785	105519	104756	0.0	1308	100	47
transcript10131,1672,f27453Z1672	JZKD02S1603337.1	100.000	289	392	147057	146954	1.39e-45	193	28	6
transcript10132,1671,f9839Z1671	JZKD02S0091466.1	99.587	946	1671	21499	20774	0.0	1325	43	43
transcript10133,1671,f7860Z1671	JZKD02S0356670.1	98.269	1	1671	45812	47485	0.0	2928	100	100
transcript10134,1671,f26570Z1671	JZKD02S0507411.1	94.939	1	1671	372302	370586	0.0	2647	100	100
transcript10135,1671,f3061Z1671	JZKD02S0916651.1	91.065	824	1671	2	871	0.0	1155	51	51
transcript10136,1671,f12308Z1671	JZKD02S0652341.1	93.007	295	866	111044	110473	0.0	835	49	34
transcript10137,1671,f16470Z1671	JZKD02S1640924.1	100.000	492	584	4499	4591	1.81e-39	172	15	6
transcript10138,1671,f34105Z1671	JZKD02S0191448.1	86.111	1098	1668	248	813	4.18e-170	606	34	34
transcript10139,1671,f12419Z1671	JZKD02S0190438.1	98.269	1	517	631	112	0.0	907	31	31
transcript1014,3897,f4310Z3897	JZKD02S0154788.1	95.716	329	1285	284775	283831	0.0	1530	26	25
transcript10140,1671,f10362Z1671	JZKD02S0248375.1	99.672	11	619	283661	283053	0.0	1114	99	36
transcript10141,1671,f6749Z1671	JZKD02S0724290.1	100.000	1197	1671	800989	801463	0.0	878	100	28
transcript10142,1671,f9478Z1671	JZKD02S1062314.1	83.150	630	901	38753	38486	3.77e-61	244	16	16
transcript10143,1670,f15528Z1670	JZKD02S1456154.1	100.000	1248	1351	4439	4542	1.38e-45	193	27	6
transcript10144,1670,f5109Z1670	JZKD02S0767686.1	99.847	1	655	2245	1591	0.0	1205	50	39
transcript10145,1670,f21230Z1670	JZKD02S1620168.1	96.458	541	907	7771	8137	4.17e-170	606	22	22
transcript10146,1670,f11307Z1670	JZKD02S1634530.1	88.182	923	1142	138952	139171	1.04e-66	263	69	13
transcript10147,1670,f4730Z1670	JZKD02S1179530.1	91.199	447	980	188652	188131	0.0	715	80	32
transcript10148,1670,f22357Z1670	JZKD02S0549747.1	96.101	9	955	971	23	0.0	1546	57	57
transcript10149,1670,f14482Z1670	JZKD02S1131596.1	99.588	1180	1664	8939	9423	0.0	885	41	29
transcript1015,3897,f12244Z3897	JZKD02S1220223.1	99.490	334	1705	702681	704051	0.0	2494	90	35
transcript10150,1670,f3345Z1670	JZKD02S0806759.1	97.507	307	1028	95	815	0.0	1232	43	43
transcript10151,1670,f11721Z1670	JZKD02S0912217.1	100.000	548	1090	3296	3838	0.0	1003	100	33
transcript10152,1670,f7290Z1670	JZKD02S1622274.1	98.950	1	476	55864	55389	0.0	852	34	29
transcript10153,1670,f18186Z1670	JZKD02S1451240.1	99.117	1	566	105839	105274	0.0	1018	65	34
transcript10154,1670,f2204Z1670	JZKD02S0639771.1	99.612	898	1670	616024	615252	0.0	1411	86	46
transcript10155,1670,f13643Z1670	JZKD02S0229904.1	99.048	726	1670	323182	322244	0.0	1690	57	57
transcript10156,1669,f32372Z1669	NA	NA	NA	NA	NA	NA	NA	NA	NA	NA
transcript10157,1669,f28772Z1669	JZKD02S0466425.1	81.226	623	883	1046	788	1.37e-50	209	16	16
transcript10158,1669,f32819Z1669	JZKD02S1114805.1	78.058	507	1010	914	406	1.32e-80	309	30	30
transcript10159,1669,f20749Z1669	JZKD02S0200935.1	99.213	424	550	1267	1393	1.05e-56	230	57	8
transcript1016,3895,f15145Z3895	JZKD02S1214777.1	99.608	3133	3895	96042	96807	0.0	1395	100	20
transcript10160,1669,f26331Z1669	JZKD02S0255671.1	88.199	642	1282	1502	2143	0.0	763	38	38
transcript10161,1669,f22010Z1669	JZKD02S1250024.1	96.629	1124	1301	199176	199353	1.03e-76	296	36	11
transcript10162,1669,f25709Z1669	JZKD02S1563001.1	98.718	293	1072	74250	75029	0.0	1386	58	47
transcript10163,1669,f22636Z1669	JZKD02S0909215.1	85.679	1	783	29710	28916	0.0	815	100	47
transcript10164,1669,f11107Z1669	JZKD02S0157680.1	88.855	1344	1661	29823	30154	9.83e-107	396	19	19
transcript10165,1669,f12975Z1669	JZKD02S1080280.1	98.784	1012	1669	8497	9154	0.0	1171	39	39
transcript10166,1669,f27425Z1669	JZKD02S1094567.1	86.263	1	1665	549649	551290	0.0	1784	100	99
transcript10167,1669,f5736Z1669	JZKD02S0282191.1	82.609	783	920	5487	5350	1.84e-24	122	36	8
transcript10168,1668,f8148Z1668	JZKD02S0533941.1	100.000	465	645	867	687	2.17e-88	335	11	11
transcript10169,1668,f2665Z1668	JZKD02S0125059.1	99.840	1	624	1433	810	0.0	1147	51	37
transcript1017,3893,f11522Z3893	JZKD02S1411662.1	99.763	181	1025	8128	8972	0.0	1550	38	22
transcript10170,1668,f12066Z1668	JZKD02S1003683.1	99.932	207	1668	1645	184	0.0	2695	100	88
transcript10171,1668,f17376Z1668	JZKD02S0280936.1	83.428	174	1045	18076	18941	0.0	797	52	52
transcript10172,1668,f1220Z1668	JZKD02S0484075.1	95.789	1377	1564	459	648	1.70e-79	305	11	11
transcript10173,1667,f2051Z1667	JZKD02S0380367.1	99.548	1005	1667	266351	267013	0.0	1208	100	40
transcript10174,2310,r12602z643k236a0.00m2848_f7581Z1667	JZKD02S0261563.1	94.551	3492	5158	428	2076	0.0	2560	32	32
transcript10175,1667,f14241Z1667	JZKD02S0899319.1	100.000	1122	1667	158030	157485	0.0	1009	99	33
transcript10176,1667,f304Z1667	JZKD02S0824270.1	81.679	1034	1280	18781	18521	6.39e-49	204	15	15
transcript10177,1667,f15191Z1667	NA	NA	NA	NA	NA	NA	NA	NA	NA	NA
transcript10178,1667,f3441Z1667	JZKD02S0015028.1	84.800	215	464	211190	210947	1.05e-61	246	46	15
transcript10179,1667,f9125Z1667	JZKD02S1608679.1	88.028	1268	1409	9357	9498	2.33e-38	169	43	9
transcript1018,3893,f8547Z3893	JZKD02S0797142.1	93.590	3301	3378	15919	15996	2.02e-22	117	2	2
transcript10180,1667,f23574Z1667	JZKD02S1308083.1	96.655	99	666	76630	76063	0.0	944	95	34
transcript10181,1667,f9385Z1667	JZKD02S0848291.1	84.809	279	1340	229611	230680	0.0	1066	99	64
transcript10182,1667,f26197Z1667	JZKD02S1439880.1	93.563	1234	1667	998	564	0.0	647	26	26
transcript10183,1667,f14901Z1667	JZKD02S1641994.1	100.000	698	1667	69025	68056	0.0	1792	100	58
transcript10184,1667,f21932Z1667	JZKD02S0513419.1	90.832	459	1392	15466	14532	0.0	1249	82	56
transcript10185,1667,f35699Z1667	JZKD02S0208086.1	99.581	1	1667	88436	86766	0.0	3044	100	100
transcript10186,1666,f12877Z1666	JZKD02S0149145.1	95.652	1406	1589	2018	2201	1.02e-76	296	66	11
transcript10187,1666,f7645Z1666	JZKD02S1152245.1	100.000	1055	1666	12812	12201	0.0	1131	37	37
transcript10188,1666,f13823Z1666	JZKD02S1482157.1	95.687	626	1367	56409	55668	0.0	1194	45	45
transcript10189,1666,f201Z1666	JZKD02S0680920.1	88.826	1	1406	964251	962834	0.0	1727	84	84
transcript1019,6176,f3439z2284k341a0m253_f23470Z3892	JZKD02S0431767.1	92.403	2538	3259	115960	115240	0.0	1027	11	11
transcript10190,1666,f16855Z1666	JZKD02S1601974.1	100.000	506	596	6277	6367	2.33e-38	169	10	5
transcript10191,1666,f13068Z1666	JZKD02S1615629.1	92.330	751	1102	432082	431731	2.02e-138	501	26	21
transcript10192,1666,f1352Z1666	JZKD02S1608190.1	94.545	212	816	9330	8726	0.0	935	36	36
transcript10193,1666,f31141Z1666	JZKD02S0908326.1	98.088	1	1254	92797	94048	0.0	2182	99	75
transcript10194,1665,f12253Z1665	JZKD02S0556533.1	99.216	901	1665	4948	4184	0.0	1380	55	46
transcript10195,1665,f21596Z1665	JZKD02S0787915.1	95.525	370	1665	122253	123538	0.0	2063	99	78
transcript10196,1665,f5235Z1665	JZKD02S0349212.1	98.256	1	1662	270363	272025	0.0	2909	99	99
transcript10197,1665,f23602Z1665	JZKD02S0254504.1	89.001	16	804	1	770	0.0	957	47	47
transcript10198,1665,f19489Z1665	JZKD02S0790915.1	100.000	206	560	24027	24381	0.0	656	87	21
transcript10199,1665,f6053Z1665	JZKD02S1606580.1	83.237	913	1085	247	419	1.40e-35	159	10	10
transcript102,6761,f5915Z6761	JZKD02S0428031.1	93.608	4920	5404	809	325	0.0	725	7	7
transcript1020,3891,f17992Z3891	JZKD02S1076329.1	90.467	1466	2472	102842	101839	0.0	1325	26	26
transcript10200,1665,f4063Z1665	JZKD02S1609146.1	93.548	260	1524	118707	117440	0.0	1884	84	76
transcript10201,1665,f5857Z1665	NA	NA	NA	NA	NA	NA	NA	NA	NA	NA
transcript10202,1664,f25933Z1664	JZKD02S1245800.1	89.749	751	1664	444778	445689	0.0	1166	55	55
transcript10203,1664,f4269Z1664	JZKD02S1640450.1	97.757	1	535	87294	86765	0.0	917	100	32
transcript10204,1664,f12458Z1664	JZKD02S0600614.1	100.000	1255	1664	11267	10858	0.0	758	69	25
transcript10205,1664,f4182Z1664	JZKD02S1150833.1	100.000	1215	1664	1729	2178	0.0	832	35	27
transcript10206,1664,f30556Z1664	NA	NA	NA	NA	NA	NA	NA	NA	NA	NA
transcript10207,1664,f8849Z1664	JZKD02S0107924.1	94.626	347	774	319957	320384	0.0	664	38	26
transcript10208,1664,f3791Z1664	JZKD02S0882723.1	96.339	54	927	578	1451	0.0	1437	53	53
transcript10209,1664,f21605Z1664	JZKD02S0021921.1	98.980	1145	1242	239442	239539	1.39e-40	176	100	6
transcript1021,3891,f21509Z3891	JZKD02S1645420.1	98.901	3151	3330	343	162	1.11e-84	324	5	5
transcript10210,1664,f24450Z1664	JZKD02S0505409.1	82.180	38	1438	108107	106760	0.0	1125	97	84
transcript10211,1664,f21992Z1664	JZKD02S0445844.1	98.781	1	1477	1683	208	0.0	2627	99	89
transcript10212,1664,f9819Z1664	JZKD02S0498183.1	89.530	21	1140	3459	2344	0.0	1411	67	67
transcript10213,1664,f33095Z1664	NA	NA	NA	NA	NA	NA	NA	NA	NA	NA
transcript10214,1664,f21532Z1664	JZKD02S1643201.1	98.177	1	1262	7300	6040	0.0	2202	100	76
transcript10215,1664,f16326Z1664	JZKD02S1322445.1	97.429	344	1510	1164	1	0.0	1986	70	70
transcript10216,1664,f30378Z1664	JZKD02S0178962.1	100.000	917	1621	1	705	0.0	1303	45	42
transcript10217,1664,f15225Z1664	JZKD02S1609246.1	90.814	11	379	170244	170623	2.61e-137	497	32	22
transcript10218,1664,f16259Z1664	JZKD02S0129075.1	96.614	1	443	302576	303018	0.0	736	27	27
transcript10219,1663,f3612Z1663	JZKD02S0015806.1	94.872	660	737	241884	241961	1.83e-24	122	54	5
transcript1022,3890,f4275Z3890	JZKD02S0759881.1	88.500	1181	1579	61235	60838	6.21e-132	481	10	10
transcript10220,1663,f33628Z1663	JZKD02S0849371.1	92.424	1597	1662	857	922	4.00e-16	95.3	4	4
transcript10221,1663,f15807Z1663	JZKD02S0930549.1	99.747	1	396	691	1086	0.0	726	100	24
transcript10222,1663,f844Z1663	JZKD02S1614282.1	88.969	104	656	76333	76882	0.0	680	49	33
transcript10223,1663,f34766Z1663	JZKD02S1446014.1	99.929	265	1663	112111	113509	0.0	2579	96	84
transcript10224,1663,f9143Z1663	JZKD02S0996488.1	84.328	700	833	33472	33341	1.10e-26	130	8	8
transcript10225,1663,f5672Z1663	JZKD02S0364017.1	98.939	1	660	97496	98155	0.0	1181	100	40
transcript10226,1663,f13598Z1663	NA	NA	NA	NA	NA	NA	NA	NA	NA	NA
transcript10227,1663,f11408Z1663	JZKD02S1215913.1	99.184	454	1188	1229	495	0.0	1325	64	44
transcript10228,1663,f13576Z1663	JZKD02S1634877.1	84.746	603	1543	2873	3785	0.0	915	91	57
transcript10229,1662,f21875Z1662	NA	NA	NA	NA	NA	NA	NA	NA	NA	NA
transcript1023,3889,f21182Z3889	JZKD02S0355066.1	94.153	2467	3629	1150	1	0.0	1759	30	30
transcript10230,1662,f4258Z1662	JZKD02S1426991.1	99.000	295	394	73610	73709	1.07e-41	180	73	6
transcript10231,1662,f5016Z1662	JZKD02S0618635.1	96.388	168	1053	694578	693693	0.0	1459	100	53
transcript10232,1662,f19266Z1662	JZKD02S0505744.1	89.714	1	941	93386	94326	0.0	1201	60	57
transcript10233,1662,f25573Z1662	JZKD02S0599057.1	93.936	1	1612	236500	238108	0.0	2431	97	97
transcript10234,1662,f13673Z1662	JZKD02S1267251.1	98.252	874	1159	290	575	2.02e-138	501	21	17
transcript10235,1662,f11765Z1662	JZKD02S0126895.1	89.610	651	727	759	683	3.09e-17	99	5	5
transcript10236,1662,f19024Z1662	NA	NA	NA	NA	NA	NA	NA	NA	NA	NA
transcript10237,1662,f1908Z1662	JZKD02S1248100.1	80.488	969	1290	1205	881	1.35e-60	243	19	19
transcript10238,1662,f4890Z1662	JZKD02S1420758.1	99.398	1	1662	191081	189420	0.0	3014	100	100
transcript10239,1662,f12939Z1662	JZKD02S1644367.1	91.624	246	1212	131417	132355	0.0	1312	61	58
transcript1024,3887,f1424Z3887	JZKD02S0930338.1	99.721	2578	3293	116374	117089	0.0	1312	65	18
transcript10240,1661,f13822Z1661	JZKD02S1245800.1	87.615	273	1230	1713907	1714881	0.0	1129	81	58
transcript10241,1661,f7422Z1661	JZKD02S0964025.1	83.626	283	793	180055	179555	5.68e-129	470	31	31
transcript10242,1661,f7010Z1661	JZKD02S0280879.1	94.575	1	423	6106	5683	0.0	654	25	25
transcript10243,1661,f5867Z1661	JZKD02S0331294.1	81.590	331	569	281177	281415	2.96e-47	198	14	14
transcript10244,1661,f209Z1661	JZKD02S0768008.1	82.576	3	131	79730	79601	3.97e-21	111	8	8
transcript10245,1661,f17163Z1661	JZKD02S1079889.1	98.726	1321	1477	199397	199241	1.03e-71	279	26	9
transcript10246,1661,f855Z1661	JZKD02S1609939.1	97.954	497	1278	157021	156240	0.0	1356	88	47
transcript10247,1661,f21771Z1661	JZKD02S1361426.1	84.337	272	434	171	10	1.81e-34	156	10	10
transcript10248,1661,f6091Z1661	JZKD02S1639551.1	97.600	263	387	579437	579560	1.06e-51	213	100	8
transcript10249,1661,f14156Z1661	JZKD02S0523763.1	100.000	1131	1659	209719	209191	0.0	977	99	32
transcript1025,3886,f3696Z3886	JZKD02S0361119.1	92.344	130	2427	75652	73359	0.0	3254	61	59
transcript10250,1661,f1913Z1661	JZKD02S0481806.1	85.030	792	1289	15196	15696	4.33e-140	507	30	30
transcript10251,1661,f8248Z1661	JZKD02S1628016.1	100.000	1349	1661	156384	156072	9.05e-162	579	19	19
transcript10252,1660,f35859Z1660	JZKD02S1595924.1	85.526	2	76	93636	93562	4.02e-11	78.7	5	5
transcript10253,1660,f21291Z1660	JZKD02S0341165.1	99.179	1052	1660	15981	16589	0.0	1098	43	37
transcript10254,1660,f2404Z1660	JZKD02S0853294.1	93.308	1	1312	226618	227917	0.0	1925	79	79
transcript10255,1660,f21756Z1660	JZKD02S0456970.1	96.340	1	764	13171	13935	0.0	1256	61	46
transcript10256,1660,f21907Z1660	JZKD02S1615853.1	98.747	822	1220	358823	359221	0.0	710	99	24
transcript10257,1660,f6088Z1660	JZKD02S0069862.1	97.130	697	1149	791	340	0.0	763	27	27
transcript10258,1660,f17512Z1660	JZKD02S0637545.1	100.000	1304	1658	20933	20579	0.0	656	99	21
transcript10259,1659,f5003Z1659	JZKD02S0575163.1	97.345	553	665	1404	1516	1.38e-45	193	10	7
transcript1026,3885,f15166Z3885	JZKD02S0035494.1	100.000	3189	3885	287311	288007	0.0	1288	86	18
transcript10260,1659,f21339Z1659	JZKD02S0478030.1	99.326	1215	1659	5187	4743	0.0	806	52	27
transcript10261,1659,f17916Z1659	NA	NA	NA	NA	NA	NA	NA	NA	NA	NA
transcript10262,1659,f7508Z1659	JZKD02S1637320.1	99.455	1	367	5794	6160	0.0	667	22	22
transcript10263,1659,f2613Z1659	JZKD02S1616347.1	95.706	1334	1659	24450	24771	1.54e-144	521	27	20
transcript10264,1659,f17893Z1659	JZKD02S0491953.1	99.698	1	1656	227629	229284	0.0	3031	99	99
transcript10265,1659,f1375Z1659	JZKD02S0052337.1	100.000	1065	1659	1	595	0.0	1099	36	36
transcript10266,1659,f21524Z1659	JZKD02S0086782.1	93.333	159	655	520785	521294	0.0	741	30	30
transcript10267,1658,f28091Z1658	JZKD02S0757731.1	89.773	327	852	1006	480	0.0	673	32	32
transcript10268,1658,f15716Z1658	JZKD02S0948904.1	94.521	366	511	96070	95925	1.36e-55	226	40	9
transcript10269,1658,f15710Z1658	JZKD02S0152113.1	95.734	427	1012	2384	1799	0.0	944	87	35
transcript1027,3882,f6598Z3882	JZKD02S1095569.1	99.839	1	1868	56539	54672	0.0	3434	61	48
transcript10270,1658,f17062Z1658	JZKD02S0917221.1	84.211	911	1175	143300	143550	3.74e-61	244	16	16
transcript10271,1658,f13820Z1658	JZKD02S0806534.1	97.284	64	468	499	95	0.0	688	24	24
transcript10272,1658,f29500Z1658	JZKD02S1023398.1	74.536	2	1638	25601	27213	0.0	647	99	99
transcript10273,1658,f11489Z1658	JZKD02S0772344.1	87.500	9	388	12217	12604	1.60e-119	438	23	23
transcript10274,1657,f20525Z1657	JZKD02S0164528.1	99.205	311	813	1699	2201	0.0	907	49	30
transcript10275,1657,f8535Z1657	JZKD02S1145616.1	98.746	781	1657	207990	207114	0.0	1559	71	53
transcript10276,1657,f10284Z1657	JZKD02S0921001.1	99.706	1	1021	188241	189261	0.0	1869	100	62
transcript10277,1657,f15017Z1657	JZKD02S0230582.1	88.966	69	337	1057	768	1.67e-89	339	22	16
transcript10278,1657,f9662Z1657	JZKD02S0757770.1	93.791	1047	1657	60824	61428	0.0	913	37	37
transcript10279,1657,f5575Z1657	JZKD02S1462357.1	99.781	744	1657	3630	2717	0.0	1677	76	55
transcript1028,3881,f20223Z3881	JZKD02S0377499.1	100.000	3364	3881	9722	10239	0.0	957	18	13
transcript10280,1657,f11194Z1657	JZKD02S1626551.1	94.287	1	1657	36201	34539	0.0	2545	100	100
transcript10281,1657,f15213Z1657	NA	NA	NA	NA	NA	NA	NA	NA	NA	NA
transcript10282,1657,f17514Z1657	JZKD02S0273283.1	95.274	223	747	1	529	0.0	835	32	32
transcript10283,1657,f4642Z1657	JZKD02S1375938.1	99.353	1	309	198663	198971	3.27e-156	560	19	19
transcript10284,1657,f20077Z1657	JZKD02S1480098.1	99.890	747	1657	1066	156	0.0	1677	55	55
transcript10285,1656,f20359Z1656	JZKD02S0908326.1	98.249	574	1656	96248	97330	0.0	1895	100	65
transcript10286,1656,f1837Z1656	JZKD02S0435215.1	99.940	1	1656	15149	13494	0.0	3053	100	100
transcript10287,1656,f13274Z1656	JZKD02S0697834.1	99.640	1101	1655	1477	923	0.0	1014	34	34
transcript10288,1656,f15451Z1656	JZKD02S1623177.1	100.000	320	705	81912	81527	0.0	713	100	23
transcript10289,1656,f9333Z1656	JZKD02S0273755.1	94.194	514	1287	151234	151996	0.0	1170	47	47
transcript1029,3878,f2807Z3878	JZKD02S1649112.1	77.241	1483	2343	83758	82898	7.96e-136	494	22	22
transcript10290,1656,f7359Z1656	JZKD02S0899986.1	99.679	1025	1648	8240	8863	0.0	1142	52	38
transcript10291,1656,f21465Z1656	JZKD02S1274710.1	89.506	292	1278	672963	673953	0.0	1251	100	60
transcript10292,1656,f6849Z1656	JZKD02S1371345.1	100.000	225	1656	3724	5155	0.0	2645	100	86
transcript10293,1656,f3862Z1656	NA	NA	NA	NA	NA	NA	NA	NA	NA	NA
transcript10294,1655,f18971Z1655	JZKD02S1417077.1	98.028	794	1655	7311	6457	0.0	1491	57	52
transcript10295,1655,f12204Z1655	JZKD02S0786912.1	95.149	1002	1620	142882	143519	0.0	989	94	37
transcript10296,1655,f13288Z1655	JZKD02S1589803.1	92.188	1	256	123855	123600	9.88e-97	363	15	15
transcript10297,1655,f19792Z1655	JZKD02S1334683.1	94.401	1	892	862	1	0.0	1343	54	54
transcript10298,1655,f20327Z1655	JZKD02S0563794.1	83.908	244	1459	22898	24092	0.0	1140	79	73
transcript10299,1655,f2522Z1655	JZKD02S0816657.1	100.000	1	381	11815	11435	0.0	704	45	23
transcript103,6760,f988Z6760	JZKD02S1616191.1	99.765	6335	6760	585354	585779	0.0	782	100	6
transcript1030,3877,f2770Z3877	JZKD02S0791804.1	99.894	2938	3877	206536	207475	0.0	1731	75	24
transcript10300,1655,f15190Z1655	JZKD02S0806713.1	97.854	951	1416	1053	1518	0.0	806	28	28
transcript10301,1655,f14049Z1655	JZKD02S0674202.1	99.365	1	788	851	1634	0.0	1424	48	48
transcript10302,1655,f7091Z1655	JZKD02S0705419.1	94.231	993	1043	5119	5068	4.01e-11	78.7	3	3
transcript10303,1655,f1253Z1655	NA	NA	NA	NA	NA	NA	NA	NA	NA	NA
transcript10304,1655,f2924Z1655	JZKD02S1611811.1	99.749	1257	1654	162881	163277	0.0	728	36	24
transcript10305,1654,f4507Z1654	JZKD02S0087005.1	99.041	1108	1524	239676	239260	0.0	749	55	25
transcript10306,1654,f12512Z1654	JZKD02S0043420.1	99.180	1158	1644	1354	867	0.0	878	35	29
transcript10307,1654,f2315Z1654	JZKD02S1229080.1	90.068	1042	1483	7854	8290	1.95e-158	568	27	27
transcript10308,1654,f3602Z1654	NA	NA	NA	NA	NA	NA	NA	NA	NA	NA
transcript10309,1654,f12519Z1654	NA	NA	NA	NA	NA	NA	NA	NA	NA	NA
transcript1031,3877,f17966Z3877	JZKD02S0851626.1	89.695	1086	1602	206417	206932	0.0	654	100	13
transcript10310,1654,f29262Z1654	JZKD02S1209213.1	99.079	228	1421	198971	200164	0.0	2145	98	72
transcript10311,1654,f25986Z1654	JZKD02S0589707.1	100.000	1	1654	683547	685200	0.0	3055	100	100
transcript10312,1654,f27999Z1654	JZKD02S1595308.1	89.510	2	144	179792	179934	2.97e-42	182	9	9
transcript10313,1654,f8776Z1654	NA	NA	NA	NA	NA	NA	NA	NA	NA	NA
transcript10314,1654,f21879Z1654	JZKD02S1495952.1	100.000	1	960	139472	140431	0.0	1773	100	58
transcript10315,1654,f22341Z1654	JZKD02S0402750.1	98.246	894	1577	513	1196	0.0	1197	56	41
transcript10316,1654,f9102Z1654	JZKD02S1613612.1	100.000	1	818	728212	729029	0.0	1511	64	49
transcript10317,1654,f17834Z1654	JZKD02S1619598.1	99.380	365	1654	49458	48169	0.0	2338	90	78
transcript10318,1654,f5143Z1654	JZKD02S0717617.1	95.984	31	1025	54497	55491	0.0	1616	60	60
transcript10319,1654,f16463Z1654	JZKD02S0989327.1	81.174	987	1378	1308	903	1.30e-85	326	24	24
transcript1032,3876,f10914Z3876	JZKD02S1246912.1	100.000	1282	1870	564376	564964	0.0	1088	100	15
transcript10320,1654,f4147Z1654	JZKD02S0364017.1	98.698	1	691	4037	3353	0.0	1221	42	42
transcript10321,1654,f14751Z1654	JZKD02S0811598.1	98.082	1291	1654	248426	248063	1.90e-178	634	34	22
transcript10322,1653,f5019Z1653	JZKD02S0835500.1	99.560	1	455	9662	9208	0.0	830	28	28
transcript10323,1653,f9711Z1653	JZKD02S1635159.1	99.102	1320	1653	4389	4722	1.92e-168	601	20	20
transcript10324,1653,f30392Z1653	JZKD02S0596387.1	97.130	1201	1653	372383	372835	0.0	765	100	27
transcript10325,1653,f8033Z1653	JZKD02S0865523.1	87.117	1164	1647	2645	2164	3.28e-151	544	29	29
transcript10326,1653,f31062Z1653	JZKD02S0375068.1	98.578	26	446	1	422	0.0	745	25	25
transcript10327,1653,f15727Z1653	JZKD02S0945789.1	98.966	1	386	65293	65679	0.0	691	100	23
transcript10328,1653,f14918Z1653	NA	NA	NA	NA	NA	NA	NA	NA	NA	NA
transcript10329,1653,f16617Z1653	JZKD02S0323880.1	99.568	266	1653	1	1388	0.0	2531	84	84
transcript1033,3876,f14737Z3876	JZKD02S0005307.1	87.476	278	772	509	1	4.62e-158	568	13	13
transcript10330,1652,f32188Z1652	JZKD02S0302915.1	79.082	716	908	306058	306253	3.03e-27	132	12	12
transcript10331,1652,f5137Z1652	JZKD02S0038831.1	89.732	859	1082	211833	211610	6.11e-74	287	14	14
transcript10332,1652,f18842Z1652	JZKD02S0336080.1	94.494	105	667	212555	213117	0.0	869	69	34
transcript10333,1652,f27105Z1652	JZKD02S1612824.1	84.855	1	911	158977	158049	0.0	918	88	55
transcript10334,1652,f16237Z1652	JZKD02S0295759.1	89.976	175	1428	476	1717	0.0	1607	76	76
transcript10335,1652,f8155Z1652	JZKD02S0962245.1	89.279	458	992	593525	594065	0.0	673	32	32
transcript10336,1652,f34689Z1652	JZKD02S1550471.1	97.889	1166	1542	4504	4882	0.0	654	99	23
transcript10337,1652,f31366Z1652	JZKD02S1636190.1	98.578	1	1404	1639305	1640704	0.0	2479	85	85
transcript10338,1651,f1066Z1651	JZKD02S0100137.1	95.652	206	389	161819	161636	1.01e-76	296	25	11
transcript10339,1651,f13923Z1651	JZKD02S0403405.1	90.840	72	723	300501	301152	0.0	872	97	39
transcript1034,3875,f6045Z3875	JZKD02S1197986.1	100.000	3270	3875	176032	175427	0.0	1120	66	16
transcript10340,1651,f12352Z1651	JZKD02S1630494.1	87.316	141	479	402948	402613	2.10e-103	385	21	21
transcript10341,1651,f25315Z1651	JZKD02S0771008.1	91.767	26	497	252336	252832	0.0	667	29	29
transcript10342,1651,f12927Z1651	JZKD02S0248152.1	88.265	336	726	876099	875708	2.03e-128	468	24	24
transcript10343,1651,f37489Z1651	JZKD02S0883308.1	96.273	128	1409	603739	602452	0.0	2124	92	78
transcript10344,1651,f13511Z1651	JZKD02S1509642.1	100.000	371	485	1	115	1.05e-51	213	38	7
transcript10345,1651,f19833Z1651	JZKD02S0918667.1	99.534	151	1651	52287	53787	0.0	2734	99	91
transcript10346,1651,f9479Z1651	NA	NA	NA	NA	NA	NA	NA	NA	NA	NA
transcript10347,1651,f9115Z1651	JZKD02S0069645.1	98.980	1	588	1358	771	0.0	1053	36	36
transcript10348,1651,f442Z1651	NA	NA	NA	NA	NA	NA	NA	NA	NA	NA
transcript10349,1650,f14268Z1650	NA	NA	NA	NA	NA	NA	NA	NA	NA	NA
transcript1035,3874,f3287Z3874	JZKD02S0255313.1	96.525	2285	3722	2085	647	0.0	2379	37	37
transcript10350,1650,f16341Z1650	NA	NA	NA	NA	NA	NA	NA	NA	NA	NA
transcript10351,1650,f432Z1650	JZKD02S0439550.1	94.167	180	535	188032	188391	9.11e-152	545	22	22
transcript10352,1650,f14902Z1650	JZKD02S1490502.1	91.802	505	1608	164503	163425	0.0	1511	97	67
transcript10353,1650,f19656Z1650	JZKD02S0222877.1	100.000	1	692	7470	6779	0.0	1279	82	42
transcript10354,1650,f24919Z1650	JZKD02S1541646.1	96.474	669	1374	62	770	0.0	1168	43	43
transcript10355,1650,f9757Z1650	JZKD02S0911105.1	100.000	929	1650	659235	658514	0.0	1334	100	44
transcript10356,1650,f6796Z1650	JZKD02S1627621.1	100.000	1137	1650	1097	1610	0.0	950	38	31
transcript10357,1650,f8786Z1650	NA	NA	NA	NA	NA	NA	NA	NA	NA	NA
transcript10358,1650,f5035Z1650	JZKD02S0462641.1	99.721	1	358	7418	7061	0.0	656	99	22
transcript10359,1650,f1606Z1650	JZKD02S0563238.1	82.065	388	1115	111751	112481	6.85e-173	616	44	44
transcript1036,3874,f8103Z3874	JZKD02S1261933.1	99.654	1	867	867	1	0.0	1585	22	22
transcript10360,1650,f13270Z1650	JZKD02S1560177.1	83.082	584	1573	5291	6271	0.0	889	60	60
transcript10361,1650,f34421Z1650	JZKD02S0494177.1	97.289	571	1529	268280	267324	0.0	1626	58	58
transcript10362,1650,f12444Z1650	JZKD02S0084726.1	82.946	829	1473	1745	1128	4.21e-155	556	39	39
transcript10363,1650,f15542Z1650	JZKD02S1339397.1	94.181	757	1595	310	1150	0.0	1280	53	51
transcript10364,1649,f16415Z1649	JZKD02S1250247.1	95.786	1	617	572771	572179	0.0	974	100	37
transcript10365,1649,f11645Z1649	NA	NA	NA	NA	NA	NA	NA	NA	NA	NA
transcript10366,1649,f13422Z1649	JZKD02S1370279.1	99.658	1066	1649	10884	11467	0.0	1068	99	35
transcript10367,1649,f26776Z1649	JZKD02S1490502.1	87.244	539	1563	164503	163506	0.0	1142	85	62
transcript10368,1649,f1407Z1649	JZKD02S1482935.1	94.545	1192	1246	23680	23734	2.39e-13	86.1	25	3
transcript10369,1649,f1735Z1649	JZKD02S1544433.1	98.852	866	1649	185158	184375	0.0	1399	52	48
transcript1037,3873,f14266Z3873	JZKD02S1597553.1	95.956	76	1905	3492	1664	0.0	2996	47	47
transcript10370,1649,f15657Z1649	JZKD02S0058963.1	100.000	1168	1649	316726	316245	0.0	891	100	29
transcript10371,1649,f5393Z1649	JZKD02S1404741.1	75.532	946	1129	190439	190256	2.39e-13	86.1	11	11
transcript10372,1649,f3147Z1649	JZKD02S0591176.1	93.939	480	577	2978	2881	3.00e-32	148	33	6
transcript10373,1648,f15902Z1648	JZKD02S0376649.1	98.361	1108	1290	954	772	1.67e-84	322	22	11
transcript10374,1648,f1943Z1648	JZKD02S1164445.1	88.646	411	1325	96	1011	0.0	1114	73	56
transcript10375,1648,f18554Z1648	JZKD02S1351138.1	99.738	1	1528	161629	160102	0.0	2800	99	93
transcript10376,1648,f11569Z1648	JZKD02S0736303.1	96.680	1167	1648	112	593	0.0	802	29	29
transcript10377,1648,f18270Z1648	JZKD02S1163251.1	77.700	282	1401	1151	34	0.0	651	68	68
transcript10378,1648,f17130Z1648	JZKD02S1292507.1	99.396	1	1648	202285	200629	0.0	2996	100	100
transcript10379,1648,f31234Z1648	JZKD02S0786578.1	99.505	343	1352	95223	96232	0.0	1838	99	61
transcript1038,3872,f2963Z3872	JZKD02S1043297.1	100.000	3521	3872	126564	126213	0.0	651	81	9
transcript10380,1648,f9343Z1648	JZKD02S0549890.1	99.765	1224	1648	163310	163734	0.0	780	62	26
transcript10381,1648,f10815Z1648	JZKD02S0662792.1	89.831	945	1641	225358	226055	0.0	889	83	42
transcript10382,1648,f28122Z1648	JZKD02S0029487.1	90.221	1	1648	202985	201313	0.0	2158	100	100
transcript10383,1647,f9623Z1647	JZKD02S0567803.1	100.000	1095	1647	196124	195572	0.0	1022	100	34
transcript10384,1647,f10395Z1647	JZKD02S1387347.1	99.749	682	1080	5733	6131	0.0	732	24	24
transcript10385,1647,f16121Z1647	JZKD02S1018963.1	99.769	1	433	4253	3821	0.0	795	100	26
transcript10386,1647,f30163Z1647	JZKD02S1631726.1	99.879	1	1647	606360	604714	0.0	3031	100	100
transcript10387,1647,f3666Z1647	JZKD02S1145616.1	87.618	228	964	82514	83253	0.0	854	55	45
transcript10388,1647,f15702Z1647	JZKD02S0249035.1	96.193	85	474	935	543	4.06e-180	640	24	24
transcript10389,1647,f3341Z1647	JZKD02S0891093.1	100.000	334	758	247093	246669	0.0	785	100	26
transcript1039,3872,f5427Z3872	JZKD02S0318900.1	90.506	1	1282	771	2030	0.0	1672	33	33
transcript10390,1647,f16606Z1647	JZKD02S1127714.1	100.000	1109	1647	9732	9194	0.0	996	68	33
transcript10391,1647,f18026Z1647	JZKD02S1639048.1	99.938	1	1608	30526	28919	0.0	2964	100	98
transcript10392,1647,f32014Z1647	JZKD02S0530011.1	99.856	800	1492	1780	1088	0.0	1275	51	42
transcript10393,1647,f13433Z1647	JZKD02S1450129.1	98.314	1	592	192508	193094	0.0	1033	36	36
transcript10394,1647,f29468Z1647	JZKD02S0494383.1	93.285	864	1546	751	74	0.0	1002	44	41
transcript10395,1646,f4582Z1646	JZKD02S1632927.1	92.208	106	182	4413	4337	1.41e-20	110	24	5
transcript10396,1646,f13666Z1646	JZKD02S0457463.1	98.214	807	1646	21	860	0.0	1469	51	51
transcript10397,1646,f3393Z1646	JZKD02S0301226.1	97.496	1052	1646	13743	14334	0.0	1013	44	36
transcript10398,1646,f24548Z1646	JZKD02S0711237.1	92.308	1243	1577	154	490	3.36e-131	477	20	20
transcript10399,1646,f21520Z1646	JZKD02S1441106.1	99.843	1	635	6148	6782	0.0	1168	100	39
transcript104,6754,f21153Z6754	JZKD02S0809487.1	90.073	807	1219	13234	13636	1.37e-145	527	6	6
transcript1040,3869,f19003Z3869	JZKD02S0112157.1	100.000	1	597	52738	53334	0.0	1103	87	15
transcript10400,1646,f24452Z1646	JZKD02S1103093.1	91.737	1	944	10784	9841	0.0	1312	57	57
transcript10401,1646,f14487Z1646	JZKD02S1067536.1	99.866	1	746	450	1195	0.0	1373	45	45
transcript10402,1646,f13736Z1646	JZKD02S1232859.1	98.663	348	721	6620	6247	0.0	664	99	23
transcript10403,1646,f6544Z1646	JZKD02S1260087.1	99.514	1	1646	8096	9741	0.0	2996	100	100
transcript10404,1646,f14930Z1646	JZKD02S1634518.1	99.929	1	1406	407311	408716	0.0	2591	100	85
transcript10405,1646,f2060Z1646	JZKD02S1623900.1	89.660	27	1343	554168	552845	0.0	1679	80	80
transcript10406,1646,f5641Z1646	JZKD02S0285221.1	93.506	1229	1459	2930	3159	1.28e-90	342	68	14
transcript10407,1646,f13173Z1646	JZKD02S1082335.1	89.627	1331	1570	707209	706977	2.81e-77	298	15	15
transcript10408,1646,f9346Z1646	NA	NA	NA	NA	NA	NA	NA	NA	NA	NA
transcript10409,1646,f21110Z1646	JZKD02S1595929.1	99.399	981	1646	9328	8663	0.0	1208	47	40
transcript1041,3868,f6121Z3868	JZKD02S1617091.1	99.757	2638	3868	4213	2981	0.0	2259	100	32
transcript10410,1646,f10263Z1646	JZKD02S1609331.1	92.903	1065	1219	5155	5309	1.35e-55	226	9	9
transcript10411,1645,f33192Z1645	JZKD02S0430719.1	82.152	28	810	847	73	0.0	658	48	48
transcript10412,1645,f28388Z1645	NA	NA	NA	NA	NA	NA	NA	NA	NA	NA
transcript10413,1645,f7084Z1645	JZKD02S1648810.1	99.931	190	1638	7618	6170	0.0	2671	99	88
transcript10414,1645,f13424Z1645	JZKD02S0161687.1	91.598	43	649	6935	7537	0.0	835	37	37
transcript10415,1645,f28527Z1645	JZKD02S0004979.1	99.537	62	493	23121	23552	0.0	787	42	26
transcript10416,1645,f3275Z1645	JZKD02S1613240.1	97.619	287	1645	3093	1708	0.0	2351	100	83
transcript10417,1645,f24291Z1645	JZKD02S0750319.1	90.476	440	1027	240522	239947	0.0	765	58	36
transcript10418,1645,f23998Z1645	JZKD02S0248153.1	98.861	1	790	35906	35118	0.0	1410	48	48
transcript10419,1645,f24837Z1645	JZKD02S1289917.1	99.937	1	1594	9411	11004	0.0	2939	97	97
transcript1042,3863,f16064Z3863	JZKD02S1472539.1	99.337	3261	3863	774	172	0.0	1092	21	16
transcript10420,1645,f3466Z1645	JZKD02S0174696.1	87.739	695	955	570701	570444	2.17e-78	302	16	16
transcript10421,1645,f6561Z1645	JZKD02S0318836.1	99.872	1	781	26063	26843	0.0	1437	100	47
transcript10422,1645,f9481Z1645	JZKD02S0498183.1	84.492	105	1216	3461	2351	0.0	1088	68	68
transcript10423,1645,f9865Z1645	JZKD02S0332929.1	100.000	1243	1645	3439	3841	0.0	745	24	24
transcript10424,1645,f12909Z1645	NA	NA	NA	NA	NA	NA	NA	NA	NA	NA
transcript10425,1644,f7834Z1644	JZKD02S0032312.1	98.086	691	899	2321	2529	2.73e-97	364	13	13
transcript10426,1644,f21218Z1644	JZKD02S0115382.1	81.755	876	1305	337215	336783	1.27e-95	359	26	26
transcript10427,1644,f10294Z1644	JZKD02S1604287.1	86.928	228	380	75273	75425	1.78e-39	172	9	9
transcript10428,1644,f11145Z1644	JZKD02S0209604.1	98.522	234	436	1953	2155	1.27e-95	359	27	12
transcript10429,1644,f26582Z1644	JZKD02S1635748.1	99.453	1	1644	2244	3887	0.0	2987	100	100
transcript1043,3863,f16722Z3863	JZKD02S1355590.1	88.421	2245	2339	1922	2015	2.59e-21	113	2	2
transcript10430,1644,f15601Z1644	JZKD02S0790416.1	98.958	1	669	13223	13894	0.0	1199	41	41
transcript10431,1644,f19945Z1644	JZKD02S0279110.1	99.613	1	775	569	1343	0.0	1415	51	47
transcript10432,1644,f24264Z1644	JZKD02S0788235.1	95.977	1038	1559	1014	1533	0.0	846	90	32
transcript10433,1644,f13740Z1644	JZKD02S1278906.1	98.261	965	1423	101	559	0.0	804	28	28
transcript10434,1644,f19762Z1644	JZKD02S0651830.1	99.647	391	957	989	423	0.0	1037	67	34
transcript10435,1643,f27642Z1643	JZKD02S1626186.1	98.720	1	1641	3920	5560	0.0	2915	99	99
transcript10436,1643,f19828Z1643	NA	NA	NA	NA	NA	NA	NA	NA	NA	NA
transcript10437,1643,f18232Z1643	JZKD02S1403297.1	99.172	194	1643	162581	164030	0.0	2612	100	88
transcript10438,1643,f1904Z1643	JZKD02S1489523.1	100.000	1	361	5792	6152	0.0	667	22	22
transcript10439,1643,f7509Z1643	JZKD02S0228790.1	95.370	63	602	336010	335471	0.0	859	33	33
transcript1044,3862,f11072Z3862	JZKD02S1241721.1	99.636	813	1360	1268	720	0.0	1002	44	14
transcript10440,1643,f13254Z1643	JZKD02S0652493.1	92.522	659	1340	279	949	0.0	966	42	42
[truncated: 32,794 more rows]

## Sheet: S3.3 Table
Transcript	Gene_GCAT3.3	pident	qstart	qend	sstart	send	evalue	bitscore	qcovs	qcovhsp	Transcript02
[truncated: 33,287 more rows]

[truncated: 3 more sheets: S3.4 Table, S3.5 Table, S3.6 Table]
