# Supplementary material for: De novo transcriptome assembly and discovery of drought-responsive genes in white spruce (Picea glauca)
Source: PLoS One. 2025 Jan 3;20(1):e0316661. doi: 10.1371/journal.pone.0316661 (PMC11698436; doi:10.1371/journal.pone.0316661)
Supplement: S4 Table — The table gathers the results of BLASTX expressed in percentage realized with different public databases. The refSeq_29sep22 database (NCBI) was used in Blast2GO pro suite for our analyses. The meaning of variables: DB: database; DB sequences (%): the percentage of matched sequence; DB unique sequences (%): the percentage of unique matched sequence; Unigenes (%): the percentage of matched unigene; Unique unigenes (%): the percentage of unique matched unigenes. The genome used is the reference genome of white spruce WS77111v2 (https://www.ncbi.nlm.nih.gov/datasets/genome/GCA_000966675.3). (XLSX) [file pone.0316661.s008.xlsx]

## Sheet: S4 Table
DB	DB sequences (%)	DB unique sequences (%)	Unigenes (%)	Unique unigenes (%)
UniProt (SwissProt)	65.27	32.22	59.83	41.65
PlantTF	43.5	11.46	40.5	29.04
Viridiplantae	80.62	52.95	73.48	49.56
RefSeq	79.41	55.35	89.8	56.87
