# Supplementary material for: De novo transcriptome assembly and discovery of drought-responsive genes in white spruce (Picea glauca)
Source: PLoS One. 2025 Jan 3;20(1):e0316661. doi: 10.1371/journal.pone.0316661 (PMC11698436; doi:10.1371/journal.pone.0316661)
Supplement: S5 Table — The Excel file contains two sheets: Caption and S5 (results of DEG analysis and annotation according to time points). (XLSX) [file pone.0316661.s009.xlsx]

## Sheet: Caption
		Supplementary Tables
		Title : De novo transcriptome assembly and discovery of drought-responsive genes in white spruce (Picea glauca)
		Authors: Zoé Ribeyre, Claire Depardieu, Julien Prunier, Gervais Pelletier, Geneviève Parent, John Mackay, Arnaud Droit, Jean Bousquet, Philippe Nolet, Christian Messier
	Sheet	Informations
	S5 Table	Differential expression of transcripts to compare drought-stressed samples with controls as a function of time points (Day0, Day14, Day18 and Day22) and their corresponding annotated gene based on the WS77111v2 and GCAT3.3 genomes. Gene annotation was performed using BLASTx analyses by OmicsBox (Description OmicsBox, Interpro) and the Viridiplantae and PlantTFDB databases.

## Sheet: S5 Table
Transcript	Gene_WS77111v2	Gene_GCAT3.3	Day	Regulation	log2FC	FDR	pvalue	baseMean	lfcSE	stat	Description OmicsBox	BLASTX viridiplantae	BLASTX PlantTFBD	Interpro
transcript10012,1681,f2612Z1681	JZKD02S1279939.1	GQ0259_E16	Day22	down	-2.10512	3.95e-09	3.34e-10	218.151	0.335098	-6.28211	UDP-glycosyltransferase 91A1-like [Rosa chinensis]	gi|1995800402|gb|QSH48335,1|	PH01002606G0040	UDP-glucuronosyl/UDP-glucosyltransferase
transcript10015,1681,f8511Z1681	JZKD02S0395060.1	GQ03220_F23	Day22	down	-2.57801	1.58e-12	7.26e-14	343.592	0.34451	-7.48311	28 kDa ribonucleoprotein, chloroplastic [Phoenix dactylifera]	gi|2183063991|gb|KAH9317366,1|	CCG030364,1	RNA recognition motif domain
transcript10021,1681,f23748Z1681	JZKD02S1644030.1	GQ03405_C23	Day22	down	-3.13599	0.000106691	2.43e-05	82.0146	0.74285	-4.22157	jacalin-related lectin 3 isoform X1 [Medicago truncatula]	gi|2183073974|gb|KAH9326936,1|	BGIOSGA036980-PA	Jacalin-like lectin domain
transcript10029,1680,f16877Z1680	JZKD02S0616190.1	NA	Day22	down	-2.3688	0.00159017	0.000493435	9.4455	0.67985	-3.4843	---NA---	NA	NA	NA
transcript10037,1680,f28515Z1680	JZKD02S1642353.1	NA	Day22	down	-3.2671	1.76e-07	2.08e-08	8.21411	0.58284	-5.60547	---NA---	NA	NA	NA
transcript10045,1679,f14858Z1679	JZKD02S0633494.1	GQ03913_C18	Day22	down	-3.6351	3.54e-06	5.65e-07	99.0329	0.726611	-5.00282	auxin-responsive protein IAA8 [Vigna radiata var, radiata]	gi|2168487969|gb|KAH8479362,1|	evm_27,model,AmTr_v1,0_scaffold00057,126	AUX/IAA domain
transcript10047,1679,f24575Z1679	JZKD02S0541442.1	GQ03705_B16	Day22	up	2.26646	1.36e-11	7.37e-13	399.396	0.316001	7.17234	probable nucleoredoxin 1 [Quercus suber]	gi|2183065941|gb|KAH9319316,1|	GRMZM2G396451_P01	DC1
transcript10048,1679,f18590Z1679	JZKD02S0490615.1	GQ0082_L22	Day22	down	-2.46617	0.0399262	0.0195704	2.53601	1.05641	-2.33448	---NA---	NA	NA	NA
transcript10054,1678,f26918Z1678	JZKD02S1614954.1	WS00737_J11	Day22	down	-7.9397	2.65e-16	6.77e-18	246.398	0.921208	-8.61879	omega-hydroxypalmitate O-feruloyl transferase-like [Coffea arabica]	gi|2183031064|gb|KAH9290285,1|	678433664	Chloramphenicol acetyltransferase-like domain superfamily
transcript10054,1678,f26918Z1678	JZKD02S1614954.1	WS00737_J11	Day18	down	-3.47106	2.85e-07	8.8e-09	274.491	0.603412	-5.75238	omega-hydroxypalmitate O-feruloyl transferase-like [Coffea arabica]	gi|2183031064|gb|KAH9290285,1|	678433664	Chloramphenicol acetyltransferase-like domain superfamily
transcript10075,1676,f1675Z1676	JZKD02S1393730.1	GQ0196_N08	Day22	down	-3.04698	1.9e-06	2.83e-07	51.9234	0.59347	-5.13417	pectinesterase inhibitor 3-like [Papaver somniferum]	gi|2183051071|gb|KAH9305518,1|	NA	Pectinesterase inhibitor domain
transcript10085,1675,f25848Z1675	JZKD02S0512855.1	GQ03707_L15	Day22	down	-2.81241	2.1e-06	3.18e-07	38.426	0.550096	-5.11258	---NA---	NA	NA	NA
transcript1009,3900,f3669Z3900	JZKD02S0934783.1	GQ02904_M23	Day22	down	-2.02653	2.17e-12	1.02e-13	201.474	0.272442	-7.43838	polygalacturonate 4-alpha-galacturonosyltransferase-like isoform X1 [Helianthus annuus]	gi|2183055394|gb|KAH9309429,1|	Itr_sc000159,1_g00028,1	Nucleotide-diphospho-sugar transferases
transcript10107,1674,f17574Z1674	NA	NA	Day22	down	-2.72734	0.000286197	7.22e-05	10.5691	0.687182	-3.96888	---NA---	NA	NA	NA
transcript10108,1674,f20698Z1674	JZKD02S1415085.1	WS00754_K07	Day22	down	-3.62397	9.68e-15	3.12e-16	890.004	0.443637	-8.16879	inorganic phosphate transporter 1-4 [Durio zibethinus]	gi|2183071177|gb|KAH9324139,1|	Pavir,7NG095000,1,p	Major facilitator, sugar transporter-like
transcript10114,1673,f4908Z1673	JZKD02S1485965.1	GQ02904_G05	Day22	up	2.88325	9.44e-27	6.97e-29	2793.46	0.258532	11.1524	ricin B-like lectin R40G2 isoform X4 [Physcomitrella patens]	gi|2183028959|gb|KAH9288180,1|	GSVIVT01033372001	Ricin B-like lectin EULS3-like
transcript10115,1673,f26024Z1673	JZKD02S0333852.1	NA	Day22	down	-2.85606	1.87e-05	3.52e-06	112.354	0.615832	-4.63773	probable LRR receptor-like serine/threonine-protein kinase At1g67720 [Physcomitrella patens]	gi|2183073620|gb|KAH9326582,1|	EMT05641	Leucine rich repeat 4
transcript10130,1672,f8003Z1672	JZKD02S1448462.1	GQ03211_N14	Day22	up	3.06186	1.61e-09	1.27e-10	15.9946	0.476092	6.43123	phosphoenolpyruvate carboxylase kinase 2-like [Cynara cardunculus var, scolymus]	gi|2183030348|gb|KAH9289569,1|	Zjn_sc00028,1,g03130,1,am,mk	Protein kinase domain
transcript10130,1672,f8003Z1672	JZKD02S1448462.1	GQ03211_N14	Day18	up	2.23624	0.00017731	1.63e-05	12.4241	0.518845	4.31004	phosphoenolpyruvate carboxylase kinase 2-like [Cynara cardunculus var, scolymus]	gi|2183030348|gb|KAH9289569,1|	Zjn_sc00028,1,g03130,1,am,mk	Protein kinase domain
transcript10138,1671,f34105Z1671	JZKD02S0191448.1	GQ03903_E14	Day22	down	-3.81238	1.68e-10	1.1e-11	18.1204	0.561238	-6.7928	CSC1-like protein ERD4 [Cucurbita pepo subsp, pepo]	gi|2183075338|gb|KAH9328269,1|	Cotton_A_07948_BGI-A2_v1,0	CSC1/OSCA1-like, 7TM region
transcript10146,1670,f11307Z1670	JZKD02S1634530.1	GQ03418_B03	Day22	down	-2.73146	6.43e-11	3.92e-12	43.1302	0.393575	-6.94013	proline transporter 2 isoform X1 [Glycine max]	gi|2183072633|gb|KAH9325595,1|	NA	Amino acid transporter, transmembrane domain
transcript10146,1670,f11307Z1670	JZKD02S1634530.1	GQ03418_B03	Day18	down	-2.04291	0.00272406	0.000424553	64.1772	0.57966	-3.52433	proline transporter 2 isoform X1 [Glycine max]	gi|2183072633|gb|KAH9325595,1|	NA	Amino acid transporter, transmembrane domain
transcript10147,1670,f4730Z1670	JZKD02S1179530.1	GQ02901_B20	Day22	down	-3.11753	1.02e-13	3.89e-15	795.741	0.396717	-7.85833	aquaporin PIP2-7 [Papaver somniferum]	gi|2183029037|gb|KAH9288258,1|	Prupe,3G009400,1,p	Major intrinsic protein
transcript10148,1670,f22357Z1670	JZKD02S0549747.1	GQ03518_C06	Day22	down	-2.53593	4.79e-15	1.48e-16	564.559	0.307069	-8.2585	cysteine-rich receptor-like protein kinase 2 [Ziziphus jujuba]	gi|2070783351|ref|XP_042517869,1|	Kaladp0839s0004,1,p	Gnk2-homologous domain
transcript10159,1669,f20749Z1669	JZKD02S0200935.1	WS0078_D22	Day22	down	-2.34038	0.000743181	0.00020905	18.2295	0.631201	-3.70782	---NA---	gi|2183065948|gb|KAH9319323,1|	NA	NA
transcript10163,1669,f22636Z1669	JZKD02S0909215.1	GQ03518_O02	Day22	down	-3.77279	2.24e-13	9.03e-15	20.8609	0.486675	-7.75217	---NA---	NA	NA	NA
transcript10163,1669,f22636Z1669	JZKD02S0909215.1	GQ03518_O02	Day18	down	-2.04272	1.58e-06	6.33e-08	32.4031	0.377643	-5.40913	---NA---	NA	NA	NA
transcript10166,1669,f27425Z1669	JZKD02S1094567.1	GQ03219_L07	Day22	down	-5.06002	7.53e-13	3.3e-14	14.1854	0.667023	-7.58598	putative leucine-rich repeat receptor-like serine/threonine-protein kinase At2g24130 [Arachis hypogaea]	gi|2183052148|gb|KAH9306595,1|	Aco009877,1	Leucine-rich repeat
transcript10175,1667,f14241Z1667	JZKD02S0899319.1	GQ03202_N09	Day14	up	2.14442	9.05e-08	5.63e-11	76.1603	0.327235	6.55316	UDP-glycosyltransferase 74E2-like [Quercus suber]	gi|1995800408|gb|QSH48338,1|	Tp57577_TGAC_v2_mRNA33215	NA
transcript10177,1667,f15191Z1667	NA	NA	Day22	up	2.32356	3.87e-17	8.8e-19	87.4737	0.262567	8.84938	agamous-like MADS-box protein AGL65 isoform X1 [Durio zibethinus]	gi|2070736495|ref|XP_042498159,1|	Pgl003236	Transcription factor, MADS-box superfamily
transcript10178,1667,f3441Z1667	JZKD02S0015028.1	GQ02811_B06	Day22	up	3.03106	2.17e-07	2.61e-08	175.006	0.544587	5.5658	uncharacterized protein At4g22758 isoform X1 [Coffea eugenioides]	gi|2183075309|gb|KAH9328240,1|	Zmw_sc04076,1,g00070,1	NA
transcript10178,1667,f3441Z1667	JZKD02S0015028.1	GQ02811_B06	Day18	up	3.02364	7.76e-06	4.04e-07	213.56	0.596747	5.06688	uncharacterized protein At4g22758 isoform X1 [Coffea eugenioides]	gi|2183075309|gb|KAH9328240,1|	Zmw_sc04076,1,g00070,1	NA
transcript10179,1667,f9125Z1667	JZKD02S1608679.1	GQ02011_F05	Day22	up	3.27082	8.24e-18	1.7e-19	564.187	0.362162	9.03138	protein DMR6-LIKE OXYGENASE 2-like [Rosa chinensis]	gi|2183048295|gb|KAH9302785,1|	Zpz_sc00083,1,g00290,1,am,mk	Isopenicillin N synthase-like superfamily
transcript10179,1667,f9125Z1667	JZKD02S1608679.1	GQ02011_F05	Day18	up	2.84517	1.15e-09	1.52e-11	547.587	0.421756	6.74601	protein DMR6-LIKE OXYGENASE 2-like [Rosa chinensis]	gi|2183048295|gb|KAH9302785,1|	Zpz_sc00083,1,g00290,1,am,mk	Isopenicillin N synthase-like superfamily
transcript10180,1667,f23574Z1667	JZKD02S1308083.1	GQ03519_L09	Day22	down	-4.24124	2.68e-12	1.28e-13	129.887	0.572487	-7.40845	cold-responsive protein kinase 1-like [Coffea eugenioides]	gi|2183041047|gb|KAH9295929,1|	mrna32207,1-v1,0-hybrid	Protein kinase domain
transcript10187,1666,f7645Z1666	JZKD02S1152245.1	GQ03206_P24	Day22	up	2.15474	6.02e-29	3.18e-31	1810.39	0.185399	11.6222	cold-regulated 413 inner membrane protein 1, chloroplastic-like isoform X1 [Cucurbita moschata]	gi|2183031496|gb|KAH9290717,1|	DCAR_031455	Cold-regulated 413 protein
transcript10187,1666,f7645Z1666	JZKD02S1152245.1	GQ03206_P24	Day18	up	2.66332	2.47e-23	1.76e-26	2181.77	0.250093	10.6493	cold-regulated 413 inner membrane protein 1, chloroplastic-like isoform X1 [Cucurbita moschata]	gi|2183031496|gb|KAH9290717,1|	DCAR_031455	Cold-regulated 413 protein
transcript10189,1666,f201Z1666	JZKD02S0680920.1	GQ0033_G23	Day22	down	-4.94821	4.98e-18	9.89e-20	88.5647	0.544345	-9.0902	scopoletin glucosyltransferase-like [Ziziphus jujuba]	gi|2183029031|gb|KAH9288252,1|	Tp57577_TGAC_v2_mRNA33215	NA
transcript10189,1666,f201Z1666	JZKD02S0680920.1	GQ0033_G23	Day18	down	-3.84492	1.23e-08	2.26e-10	110.492	0.606237	-6.34227	scopoletin glucosyltransferase-like [Ziziphus jujuba]	gi|2183029031|gb|KAH9288252,1|	Tp57577_TGAC_v2_mRNA33215	NA
transcript10195,1665,f21596Z1665	JZKD02S0787915.1	WS03214_O10	Day22	down	-3.78317	1.92e-06	2.88e-07	20.3059	0.737277	-5.13127	aluminum-activated malate transporter 9-like [Cucurbita pepo subsp, pepo]	gi|2192271384|gb|KAH9719329,1|	NA	Aluminum-activated malate transporter
transcript10195,1665,f21596Z1665	JZKD02S0787915.1	WS03214_O10	Day18	down	-2.69872	0.000531199	6.01e-05	22.5617	0.672577	-4.01251	aluminum-activated malate transporter 9-like [Cucurbita pepo subsp, pepo]	gi|2192271384|gb|KAH9719329,1|	NA	Aluminum-activated malate transporter
transcript10210,1664,f24450Z1664	JZKD02S0505409.1	GQ03325_D13	Day22	down	-3.55101	3.75e-07	4.73e-08	179.022	0.650233	-5.46113	---NA---	NA	NA	NA
transcript10211,1664,f21992Z1664	JZKD02S0445844.1	WS0342_E13	Day22	up	6.10147	2.18e-18	4.15e-20	44.2312	0.664352	9.18409	epidermis-specific secreted glycoprotein EP1 [Populus trichocarpa]	gi|2183060632|gb|KAH9314144,1|	NA	PAN/Apple domain
transcript10211,1664,f21992Z1664	JZKD02S0445844.1	WS0342_E13	Day18	up	3.69984	0.00032201	3.3e-05	14.5166	0.891101	4.15199	epidermis-specific secreted glycoprotein EP1 [Populus trichocarpa]	gi|2183060632|gb|KAH9314144,1|	NA	PAN/Apple domain
transcript10212,1664,f9819Z1664	JZKD02S0498183.1	GQ03307_L02	Day22	down	-2.55224	9.29e-10	6.95e-11	164.277	0.391345	-6.52171	cytochrome P450 86A22-like [Arachis hypogaea]	gi|2049998231|gb|KAG6688571,1|	CCG000365,1	Cytochrome P450
transcript10213,1664,f33095Z1664	NA	NA	Day22	down	-2.08538	0.0060146	0.00222592	41.4778	0.681874	-3.05831	probable pectinesterase 53 [Coffea arabica]	gi|2183046654|gb|KAH9301144,1|	MDP0000320566	Pectinesterase, catalytic
transcript10213,1664,f33095Z1664	NA	NA	Day18	down	-3.18507	7.69e-08	1.85e-09	37.6886	0.529924	-6.01042	probable pectinesterase 53 [Coffea arabica]	gi|2183046654|gb|KAH9301144,1|	MDP0000320566	Pectinesterase, catalytic
transcript10214,1664,f21532Z1664	JZKD02S1643201.1	GQ0047_E03	Day22	up	2.85274	7.4e-15	2.35e-16	1047.62	0.347773	8.20288	thioredoxin reductase 2-like [Brassica napus]	gi|2130291883|gb|KAH7528065,1|	Aradu,9Q4WD	FAD/NAD(P)-binding domain
transcript10216,1664,f30378Z1664	JZKD02S0178962.1	GQ02806_M03	Day22	down	-2.8187	0.000535285	0.000145297	15.8438	0.741965	-3.79897	uncharacterized protein LOC111366989 [Olea europaea var, sylvestris]	gi|2183045074|gb|KAH9299702,1|	NA	NA
transcript1022,3890,f4275Z3890	JZKD02S0759881.1	GQ02822_O09	Day22	up	3.23609	3.34e-22	3.82e-24	237.809	0.319262	10.1362	nitrate regulatory gene2 protein [Vigna radiata var, radiata]	gi|2183052295|gb|KAH9306742,1|	MDP0000254187	Domain of unknown function DUF632
transcript1022,3890,f4275Z3890	JZKD02S0759881.1	GQ02822_O09	Day18	up	2.24328	7.26e-09	1.25e-10	128.362	0.348739	6.43253	nitrate regulatory gene2 protein [Vigna radiata var, radiata]	gi|2183052295|gb|KAH9306742,1|	MDP0000254187	Domain of unknown function DUF632
transcript10220,1663,f33628Z1663	JZKD02S0849371.1	GQ03315_F02	Day22	down	-3.2349	0.000831507	0.000237725	4.32232	0.880213	-3.67513	2-methylene-furan-3-one reductase-like [Ziziphus jujuba]	gi|2183057207|gb|KAH9311240,1|	Ote100259360061	Alcohol dehydrogenase-like, C-terminal
transcript10220,1663,f33628Z1663	JZKD02S0849371.1	GQ03315_F02	Day18	down	-2.03412	0.00575902	0.00104819	4.37704	0.620676	-3.27726	2-methylene-furan-3-one reductase-like [Ziziphus jujuba]	gi|2183057207|gb|KAH9311240,1|	Ote100259360061	Alcohol dehydrogenase-like, C-terminal
transcript10223,1663,f34766Z1663	JZKD02S1446014.1	GQ02808_K07	Day22	down	-2.92446	4.34e-05	8.89e-06	7.04336	0.658273	-4.44262	beta-hexosaminidase 3-like [Cucurbita moschata]	gi|2183047058|gb|KAH9301548,1|	NA	Beta-hexosaminidase
transcript10224,1663,f9143Z1663	JZKD02S0996488.1	GQ03232_M17	Day22	down	-4.48876	1.85e-14	6.22e-16	71.8389	0.555203	-8.08489	serine carboxypeptidase-like 31 isoform X2 [Durio zibethinus]	gi|2070789991|ref|XP_042520759,1|	Sme2,5_00187,1_g00004,1	Peptidase S10, serine carboxypeptidase
transcript10224,1663,f9143Z1663	JZKD02S0996488.1	GQ03232_M17	Day18	down	-3.89497	1.89e-10	1.92e-12	117.838	0.553266	-7.03996	serine carboxypeptidase-like 31 isoform X2 [Durio zibethinus]	gi|2070789991|ref|XP_042520759,1|	Sme2,5_00187,1_g00004,1	Peptidase S10, serine carboxypeptidase
transcript10229,1662,f21875Z1662	NA	NA	Day22	down	-2.12526	0.0051208	0.00185238	4.3395	0.68272	-3.11293	---NA---	NA	NA	NA
transcript10230,1662,f4258Z1662	JZKD02S1426991.1	GQ02822_J17	Day22	down	-3.88864	0.0083736	0.00325725	1.94844	1.32161	-2.94236	patatin-like protein 2 [Phoenix dactylifera]	gi|2183062875|gb|KAH9316387,1|	NA	Patatin-like phospholipase domain
transcript10234,1662,f13673Z1662	JZKD02S1267251.1	GQ03801_J10	Day22	down	-2.24085	9.83e-06	1.75e-06	81.8995	0.468791	-4.78007	expansin-A6-like [Arachis hypogaea]	gi|1216280625|ref|XP_021624879,1|	676732396	Expansin/Lol pI
transcript10240,1661,f13822Z1661	JZKD02S1245800.1	GQ03805_A11	Day22	down	-4.01079	5.44e-08	5.73e-09	424.806	0.688626	-5.82434	---NA---	NA	NA	NA
transcript10244,1661,f209Z1661	JZKD02S0768008.1	GQ0035_A20	Day22	down	-3.42832	0.000190404	4.61e-05	11.8748	0.841425	-4.07442	disease resistance protein TAO1 isoform X3 [Populus trichocarpa]	gi|2183051488|gb|KAH9305935,1|	NA	Leucine-rich repeat
transcript10244,1661,f209Z1661	JZKD02S0768008.1	GQ0035_A20	Day18	down	-2.35242	0.00294305	0.00046666	11.0037	0.672274	-3.4992	disease resistance protein TAO1 isoform X3 [Populus trichocarpa]	gi|2183051488|gb|KAH9305935,1|	NA	Leucine-rich repeat
transcript10246,1661,f855Z1661	JZKD02S1609939.1	GQ01302_G21	Day22	up	3.34439	0.000235182	5.82e-05	357.891	0.831923	4.02007	pathogenesis-related protein 5-like [Brassica napus]	gi|75104683|sp|Q5DWG1,1|CRJ35_CRYJA	NA	Osmotin/thaumatin-like superfamily
transcript10249,1661,f14156Z1661	JZKD02S0523763.1	GQ03811_P01	Day22	down	-2.5654	1.18e-08	1.09e-09	46.4497	0.420824	-6.09614	protein IN CHLOROPLAST ATPASE BIOGENESIS, chloroplastic-like [Coffea arabica]	gi|2183028352|gb|KAH9287573,1|	NA	Protein IN CHLOROPLAST ATPASE BIOGENESIS
transcript10256,1660,f21907Z1660	JZKD02S1615853.1	WS0328_M09	Day22	up	2.35368	1.31e-08	1.22e-09	489.343	0.387241	6.07809	lysine histidine transporter 2 [Setaria italica]	gi|2088673215|gb|KAG9446634,1|	Sp_073850_ixmz,t1	Amino acid transporter, transmembrane domain
transcript10266,1659,f21524Z1659	JZKD02S0086782.1	GQ03325_D13	Day22	down	-2.69103	0.00110227	0.000326911	12.0471	0.748968	-3.59299	---NA---	NA	NA	NA
transcript10270,1658,f17062Z1658	JZKD02S0917221.1	NA	Day22	down	-3.09804	7.97e-06	1.39e-06	7.92164	0.64183	-4.82688	---NA---	NA	NA	NA
transcript10280,1657,f11194Z1657	JZKD02S1626551.1	GQ03412_O05	Day22	down	-3.972	1.63e-16	4.02e-18	282.526	0.457703	-8.67813	probable carboxylesterase 15 [Solanum tuberosum]	gi|2183048245|gb|KAH9302735,1|	OMERI12G01050,1	Alpha/Beta hydrolase fold
transcript10280,1657,f11194Z1657	JZKD02S1626551.1	GQ03412_O05	Day18	down	-2.2215	0.000116382	9.74e-06	379.508	0.502263	-4.42298	probable carboxylesterase 15 [Solanum tuberosum]	gi|2183048245|gb|KAH9302735,1|	OMERI12G01050,1	Alpha/Beta hydrolase fold
transcript10287,1656,f13274Z1656	JZKD02S0697834.1	GQ03711_P11	Day22	up	2.07473	2.37e-08	2.31e-09	102.574	0.347287	5.97411	uncharacterized protein LOC25501049 [Medicago truncatula]	gi|2183047469|gb|KAH9301959,1|	NA	NA
transcript10297,1655,f19792Z1655	JZKD02S1334683.1	GQ01301_A08	Day22	down	-3.3617	1.87e-09	1.49e-10	81.039	0.524749	-6.40631	---NA---	NA	NA	NA
transcript10303,1655,f1253Z1655	NA	NA	Day22	up	2.64459	5.87e-10	4.23e-11	118.651	0.400961	6.59562	probable protein phosphatase 2C 51 isoform X1 [Physcomitrella patens]	gi|2183047927|gb|KAH9302417,1|	KZV22762,1	PPM-type phosphatase-like domain
transcript10303,1655,f1253Z1655	NA	NA	Day18	up	3.3514	5.81e-23	4.73e-26	214.9	0.317465	10.5568	probable protein phosphatase 2C 51 isoform X1 [Physcomitrella patens]	gi|2183047927|gb|KAH9302417,1|	KZV22762,1	PPM-type phosphatase-like domain
transcript10307,1654,f2315Z1654	JZKD02S1229080.1	GQ0198_H07	Day22	up	2.52519	1.01e-11	5.32e-13	255.244	0.349908	7.21674	probable aminotransferase TAT2 [Populus trichocarpa]	gi|2088674395|gb|KAG9447814,1|	NA	Pyridoxal phosphate-dependent transferase, small domain
transcript10324,1653,f30392Z1653	JZKD02S0596387.1	GQ03221_A17	Day22	down	-3.65843	7.66e-12	3.95e-13	71.7509	0.504095	-7.25742	receptor kinase-like protein Xa21 [Phoenix dactylifera]	gi|2183075971|gb|KAH9328902,1|	Aco009877,1	Leucine-rich repeat
transcript10329,1653,f16617Z1653	JZKD02S0323880.1	GQ04111_A23	Day22	down	-2.55642	2.07e-06	3.13e-07	28.4693	0.499768	-5.11521	pentatricopeptide repeat-containing protein At2g40240, mitochondrial [Capsella rubella]	gi|2065797421|gb|KAG7565868,1|	NA	Pentatricopeptide repeat
transcript10330,1652,f32188Z1652	JZKD02S0302915.1	NA	Day22	down	-2.02576	0.000809805	0.000230433	16.105	0.550018	-3.68308	---NA---	NA	NA	NA
transcript10332,1652,f18842Z1652	JZKD02S0336080.1	GQ03206_P24	Day18	up	2.25335	2.01e-05	1.22e-06	27.5146	0.464355	4.85266	cold-regulated 413 inner membrane protein 1, chloroplastic-like [Phoenix dactylifera]	gi|2183031496|gb|KAH9290717,1|	NA	NA
transcript10336,1652,f34689Z1652	JZKD02S1550471.1	NA	Day22	down	-2.81013	0.0016243	0.000505271	3.81355	0.807985	-3.47795	TMV resistance protein N-like [Durio zibethinus]	gi|2183029974|gb|KAH9289195,1|	Medtr6g015455,1	AAA+ ATPase domain
transcript10337,1652,f31366Z1652	JZKD02S1636190.1	GQ03005_N06	Day22	down	-2.08067	0.000283734	7.15e-05	30.0207	0.523938	-3.97121	---NA---	NA	NA	NA
transcript10339,1651,f13923Z1651	JZKD02S0403405.1	GQ03807_B02	Day22	down	-3.34944	1.58e-06	2.31e-07	54.0479	0.64756	-5.1724	probable leucine-rich repeat receptor-like protein kinase At1g35710 [Lactuca sativa]	gi|2183062587|gb|KAH9316099,1|	KZV19552,1	Leucine-rich repeat
transcript10341,1651,f25315Z1651	JZKD02S0771008.1	GQ03511_H06	Day22	down	-3.55571	3.18e-08	3.19e-09	63.8924	0.600489	-5.92137	oligopeptide transporter 4-like [Papaver somniferum]	gi|2168507493|gb|KAH8498675,1|	PSME_00017701-RA	Tetrapeptide transporter, OPT1/isp4
transcript10347,1651,f9115Z1651	JZKD02S0069645.1	GQ03232_G01	Day22	down	-2.09178	2.17e-10	1.46e-11	1011.42	0.309823	-6.75154	ACT domain-containing protein ACR11 [Brassica napus]	gi|2103219411|ref|XP_043719774,1|	Rsa1,0_00123,1_g00043,1	ACT domain-containing protein ACR1-12
transcript10355,1650,f9757Z1650	JZKD02S0911105.1	GQ03304_E19	Day22	up	4.76349	5.99e-20	9.26e-22	253.104	0.496979	9.58489	probable WRKY transcription factor 75 [Durio zibethinus]	gi|2111701362|gb|UCR73896,1|	Pgl017930	WRKY domain
transcript10355,1650,f9757Z1650	JZKD02S0911105.1	GQ03304_E19	Day18	up	3.35661	9.02e-07	3.3e-08	94.3082	0.607534	5.52498	probable WRKY transcription factor 75 [Durio zibethinus]	gi|2111701362|gb|UCR73896,1|	Pgl017930	WRKY domain
transcript10360,1650,f13270Z1650	JZKD02S1560177.1	GQ03711_O23	Day22	down	-3.137	5.06e-10	3.6e-11	18.0933	0.47389	-6.61969	UDP-glycosyltransferase 86A1-like isoform X2 [Coffea eugenioides]	gi|2183063582|gb|KAH9316957,1|	TRIUR3_17264-P1	NA
transcript10360,1650,f13270Z1650	JZKD02S1560177.1	GQ03711_O23	Day18	down	-2.29097	1.88e-05	1.13e-06	29.0371	0.47067	-4.86747	UDP-glycosyltransferase 86A1-like isoform X2 [Coffea eugenioides]	gi|2183063582|gb|KAH9316957,1|	TRIUR3_17264-P1	NA
transcript10365,1649,f11645Z1649	NA	NA	Day22	down	-2.49677	3.31e-15	9.96e-17	2537.88	0.300626	-8.30522	sedoheptulose-1,7-bisphosphatase, chloroplastic [Glycine max]	gi|1336309963|gb|POE51319,1|	NA	Sedoheptulose-1,7-bisphosphatase
transcript10370,1649,f15657Z1649	JZKD02S0058963.1	GQ04009_F03	Day22	up	2.72575	7.57e-16	2.07e-17	1233.37	0.32106	8.48986	probable voltage-gated potassium channel subunit beta [Brassica napus]	gi|2136710183|gb|KAH7690626,1|	Thecc1EG015486t1	Potassium channel, voltage-dependent, beta subunit, KCNAB-related
transcript10375,1648,f18554Z1648	JZKD02S1351138.1	GQ03302_E19	Day22	down	-3.12877	0.000588282	0.00016147	8.37055	0.829312	-3.77273	---NA---	NA	NA	NA
transcript10382,1648,f28122Z1648	JZKD02S0029487.1	WS03219_O16	Day22	down	-2.03809	2.14e-05	4.07e-06	87.051	0.442338	-4.60753	uncharacterized protein LOC106797953 [Glycine max]	gi|2183077630|gb|KAH9330561,1|	Sopen11g017580,1	GAG-pre-integrase domain
transcript10383,1647,f9623Z1647	JZKD02S0567803.1	GQ03302_E19	Day22	down	-2.09327	0.000109903	2.51e-05	284.004	0.49671	-4.21428	suppressor of disruption of TFIIS isoform X1 [Populus trichocarpa]	gi|2183066493|gb|KAH9319868,1|	NA	Pyrimidine 5-nucleotidase
transcript10389,1647,f3341Z1647	JZKD02S0891093.1	GQ02809_L08	Day22	up	2.38928	0.000555659	0.000151503	8.02241	0.630652	3.78859	probable calcium-binding protein CML25 [Durio zibethinus]	gi|2183067896|gb|KAH9320910,1|	MDP0000746803	EF-hand domain
transcript10399,1646,f21520Z1646	JZKD02S1441106.1	WS0313_O06	Day22	up	2.40917	2.68e-15	8.01e-17	76.9175	0.28918	8.33105	probable nuclear hormone receptor HR38 [Selaginella moellendorffii]	gi|2183037595|gb|KAH9293594,1|	NA	Zinc finger, PHD-type
transcript10410,1646,f10263Z1646	JZKD02S1609331.1	GQ03315_F02	Day22	down	-4.31649	9.73e-25	8.53e-27	93.532	0.402794	-10.7164	2-methylene-furan-3-one reductase-like [Ziziphus jujuba]	gi|2183057207|gb|KAH9311240,1|	Ote100259360061	Alcohol dehydrogenase-like, C-terminal
transcript10410,1646,f10263Z1646	JZKD02S1609331.1	GQ03315_F02	Day18	down	-3.27323	6.97e-12	4.83e-14	145.947	0.434323	-7.5364	2-methylene-furan-3-one reductase-like [Ziziphus jujuba]	gi|2183057207|gb|KAH9311240,1|	Ote100259360061	Alcohol dehydrogenase-like, C-terminal
transcript10416,1645,f3275Z1645	JZKD02S1613240.1	GQ02808_J13	Day22	up	2.96773	6.1e-14	2.24e-15	34.6329	0.374371	7.92726	---NA---	gi|2183071526|gb|KAH9324488,1|	NA	NA
transcript10416,1645,f3275Z1645	JZKD02S1613240.1	GQ02808_J13	Day18	up	2.13972	0.000313412	3.19e-05	26.4271	0.51443	4.15939	---NA---	gi|2183071526|gb|KAH9324488,1|	NA	NA
transcript10422,1645,f9481Z1645	JZKD02S0498183.1	GQ03239_A01	Day22	down	-4.63275	9.25e-14	3.52e-15	765.089	0.588577	-7.87111	cytochrome P450 86A22-like [Arachis hypogaea]	gi|2049998231|gb|KAG6688571,1|	CCG000365,1	Cytochrome P450
transcript10422,1645,f9481Z1645	JZKD02S0498183.1	GQ03239_A01	Day18	down	-2.13575	3.95e-05	2.73e-06	982.768	0.455333	-4.69052	cytochrome P450 86A22-like [Arachis hypogaea]	gi|2049998231|gb|KAG6688571,1|	CCG000365,1	Cytochrome P450
transcript10423,1645,f9865Z1645	JZKD02S0332929.1	GQ03308_G14	Day22	up	2.08111	2.91e-06	4.56e-07	31.6284	0.412595	5.04395	sodium/calcium exchanger NCL1 [Selaginella moellendorffii]	gi|2190613074|gb|KAH9537554,1|	Zmw_sc02027,1,g00100,1	Sodium/calcium exchanger membrane region
transcript10425,1644,f7834Z1644	JZKD02S0032312.1	GQ03209_J17	Day22	down	-3.70226	2.49e-17	5.47e-19	626.324	0.415878	-8.90228	calcium sensing receptor, chloroplastic-like [Arachis hypogaea]	gi|2183057035|gb|KAH9311068,1|	NA	Calcium sensing receptor, plant
transcript10426,1644,f21218Z1644	JZKD02S0115382.1	WS02615_C18	Day22	down	-3.0403	8.54e-32	3.47e-34	1016.01	0.249387	-12.1911	phosphoenolpyruvate carboxykinase (ATP)-like [Cucurbita moschata]	gi|2103201506|ref|XP_043711283,1|	NA	Phosphoenolpyruvate carboxykinase, ATP-utilising
transcript10452,1642,f10551Z1642	NA	NA	Day22	up	2.25165	6.98e-08	7.54e-09	859.947	0.389671	5.77835	3-ketoacyl-CoA thiolase 2, peroxisomal [Selaginella moellendorffii]	gi|2183060312|gb|KAH9313824,1|	NA	Thiolase
transcript10455,1641,f9174Z1641	JZKD02S0223890.1	GQ03233_H03	Day22	down	-5.54515	2.3e-14	7.9e-16	44.0239	0.688341	-8.05582	UDP-glycosyltransferase 74G1-like [Rosa chinensis]	gi|1995800408|gb|QSH48338,1|	Tp57577_TGAC_v2_mRNA33215	UDP-glucuronosyl/UDP-glucosyltransferase
transcript10455,1641,f9174Z1641	JZKD02S0223890.1	GQ03233_H03	Day18	down	-3.66929	7e-08	1.66e-09	78.6091	0.608672	-6.02836	UDP-glycosyltransferase 74G1-like [Rosa chinensis]	gi|1995800408|gb|QSH48338,1|	Tp57577_TGAC_v2_mRNA33215	UDP-glucuronosyl/UDP-glucosyltransferase
transcript10456,1641,f18577Z1641	JZKD02S0901097.1	GQ03514_I06	Day22	down	-2.36992	0.0253616	0.0115966	7.18228	0.938884	-2.52419	---NA---	NA	NA	NA
transcript10461,1641,f6871Z1641	JZKD02S0506750.1	GQ03121_G08	Day22	down	-2.16634	1.03e-07	1.16e-08	180.501	0.379682	-5.70567	subtilisin-like protease SBT1,7 [Olea europaea var, sylvestris]	NA	NA	NA
transcript1047,3861,f14167Z3861	JZKD02S1614114.1	WS00725_N19	Day22	down	-2.60456	8.41e-10	6.25e-11	143.585	0.398391	-6.5377	CRM-domain containing factor CFM3, chloroplastic/mitochondrial [Phoenix dactylifera]	gi|2183074116|gb|KAH9327078,1|	Neem_11905_f_1	RNA-binding, CRM domain
transcript10476,1639,f7684Z1639	JZKD02S1302632.1	GQ03207_I05	Day22	down	-3.09235	5.04e-25	4.32e-27	391.169	0.286885	-10.779	phosphoglucan, water dikinase, chloroplastic-like [Papaver somniferum]	gi|2183050620|gb|KAH9305067,1|	NA	Carbohydrate binding module family 20
transcript10476,1639,f7684Z1639	JZKD02S1302632.1	GQ03207_I05	Day18	down	-2.6797	1.82e-10	1.84e-12	455.844	0.380306	-7.04617	phosphoglucan, water dikinase, chloroplastic-like [Papaver somniferum]	gi|2183050620|gb|KAH9305067,1|	NA	Carbohydrate binding module family 20
transcript10480,1638,f5413Z1638	JZKD02S0107145.1	GQ03008_L22	Day22	up	3.14939	2.47e-05	4.78e-06	10.1122	0.688512	4.5742	transcription factor MYB20 [Glycine max]	gi|2183044985|gb|KAH9299613,1|	MA_33964g0010	SANT/Myb domain
transcript10482,1638,f17741Z1638	JZKD02S0009983.1	GQ04009_D18	Day22	up	2.02102	0.0429391	0.0212917	2.26954	0.877648	2.30277	protein NDL2-like [Papaver somniferum]	gi|2183047414|gb|KAH9301904,1|	NA	Alpha/Beta hydrolase fold
transcript10483,1638,f12541Z1638	JZKD02S0645336.1	GQ03612_K16	Day22	up	5.64183	1.57e-11	8.57e-13	28.7295	0.788886	7.15165	---NA---	gi|2183031967|gb|KAH9291142,1|	NA	NA
transcript10483,1638,f12541Z1638	JZKD02S0645336.1	GQ03612_K16	Day18	up	2.67277	0.0053445	0.00095808	8.47834	0.809302	3.30256	---NA---	gi|2183031967|gb|KAH9291142,1|	NA	NA
transcript10490,1637,f27672Z1637	JZKD02S1459701.1	GQ027123_F04	Day22	down	-2.08391	0.00853288	0.00332849	9.00499	0.709864	-2.93565	disease resistance-like protein DSC1 isoform X2 [Citrus clementina]	gi|2183029905|gb|KAH9289126,1|	FANhyb_rscf00000209,1,g00016,1	Leucine-rich repeat domain superfamily
transcript10493,1637,f1299Z1637	JZKD02S0321529.1	GQ0167_L07	Day18	down	-3.52592	0.000816653	9.96e-05	6.34969	0.906059	-3.89149	---NA---	NA	NA	NA
transcript10496,1636,f24310Z1636	JZKD02S0215096.1	NA	Day22	down	-2.20358	0.000789806	0.000223909	10.8456	0.597112	-3.69039	amino acid permease 3 isoform X1 [Selaginella moellendorffii]	gi|2183046590|gb|KAH9301080,1|	Sp_073850_ixmz,t1	Amino acid transporter, transmembrane domain
transcript10496,1636,f24310Z1636	JZKD02S0215096.1	NA	Day18	down	-3.12486	1.36e-05	7.8e-07	12.2516	0.632517	-4.94036	amino acid permease 3 isoform X1 [Selaginella moellendorffii]	gi|2183046590|gb|KAH9301080,1|	Sp_073850_ixmz,t1	Amino acid transporter, transmembrane domain
transcript10500,1636,f20983Z1636	JZKD02S1637439.1	WS00829_L14	Day22	down	-3.92252	2.05e-08	1.97e-09	35.178	0.6537	-6.00049	protein trichome birefringence-like 36 [Coffea eugenioides]	gi|2183063819|gb|KAH9317194,1|	676766192	Trichome birefringence-like, N-terminal domain
transcript10500,1636,f20983Z1636	JZKD02S1637439.1	WS00829_L14	Day18	down	-3.25704	3.49e-09	5.25e-11	63.6439	0.496217	-6.56374	protein trichome birefringence-like 36 [Coffea eugenioides]	gi|2183063819|gb|KAH9317194,1|	676766192	Trichome birefringence-like, N-terminal domain
transcript10501,1636,f16545Z1636	JZKD02S0871081.1	GQ04109_K10	Day22	down	-2.73947	6.53e-20	1.02e-21	3381.22	0.286102	-9.57516	glycerate dehydrogenase [Phoenix dactylifera]	gi|2183054377|gb|KAH9308412,1|	Aradu,T9TSZ	D-isomer specific 2-hydroxyacid dehydrogenase, catalytic domain
transcript10502,1636,f19611Z1636	JZKD02S1336922.1	NA	Day22	down	-2.19142	0.00251419	0.000826483	5.52463	0.655373	-3.34377	calcium-transporting ATPase 8, plasma membrane-type-like [Physcomitrella patens]	gi|2129392424|gb|KAH7430909,1|	Sp_057020_iign,t1	Cation-transporting P-type ATPase, C-terminal
transcript10515,1634,f15746Z1634	JZKD02S0528656.1	GQ04010_F24	Day22	down	-3.46847	4.71e-12	2.35e-13	468.33	0.473354	-7.32744	beta-glucosidase 44 [Glycine max]	gi|2183035334|gb|KAH9292850,1|	Jcr4S00282,90	Glycoside hydrolase family 1
transcript10515,1634,f15746Z1634	JZKD02S0528656.1	GQ04010_F24	Day18	down	-2.43289	2.35e-07	6.95e-09	656.185	0.420035	-5.79212	beta-glucosidase 44 [Glycine max]	gi|2183035334|gb|KAH9292850,1|	Jcr4S00282,90	Glycoside hydrolase family 1
transcript10517,1634,f2260Z1634	JZKD02S0698837.1	GQ0208_A03	Day22	up	3.64624	5.05e-08	5.28e-09	112.651	0.624564	5.83806	gibberellin receptor GID1C [Selaginella moellendorffii]	gi|2183048245|gb|KAH9302735,1|	ORUFI11G02320,1	Alpha/Beta hydrolase fold
transcript10537,1632,f14047Z1632	JZKD02S0228469.1	GQ03809_N18	Day22	down	-3.419	8.78e-05	1.95e-05	4.88638	0.800617	-4.27045	beta-amyrin 28-oxidase-like [Quercus suber]	gi|75319883|sp|Q50EK0,1|C16B2_PICSI	Zpz_sc03671,1,g00030,1,am,mk	Cytochrome P450
transcript10537,1632,f14047Z1632	JZKD02S0228469.1	GQ03809_N18	Day18	down	-3.37169	2.59e-06	1.12e-07	7.09132	0.635513	-5.30546	beta-amyrin 28-oxidase-like [Quercus suber]	gi|75319883|sp|Q50EK0,1|C16B2_PICSI	Zpz_sc03671,1,g00030,1,am,mk	Cytochrome P450
transcript10546,1632,f12962Z1632	JZKD02S0043125.1	GQ03705_F14	Day22	down	-2.14821	2.27e-05	4.34e-06	25.7	0.467588	-4.59423	---NA---	NA	NA	NA
transcript10556,1630,f27274Z1630	JZKD02S1446127.1	GQ03106_C19	Day22	down	-2.84632	1.92e-06	2.88e-07	30.8888	0.554727	-5.13102	thioredoxin F2, chloroplastic [Selaginella moellendorffii]	gi|2118898756|ref|XP_044479285,1|	NA	NA
transcript10558,1630,f29698Z1630	JZKD02S1357381.1	NA	Day22	down	-4.87294	4.4e-08	4.56e-09	12.3051	0.831194	-5.86258	---NA---	NA	NA	NA
transcript10558,1630,f29698Z1630	JZKD02S1357381.1	NA	Day18	down	-4.18741	7.17e-10	8.87e-12	18.9538	0.613649	-6.82379	---NA---	NA	NA	NA
transcript10558,1630,f29698Z1630	JZKD02S1357381.1	NA	Day0	down	-2.16481	0.000103666	1.01e-07	23.9545	0.406598	-5.32422	---NA---	NA	NA	NA
transcript10573,1628,f27439Z1628	JZKD02S1649667.1	NA	Day22	down	-4.90281	1.93e-08	1.84e-09	12.806	0.815631	-6.01106	CBL-interacting serine/threonine-protein kinase 1-like [Papaver somniferum]	gi|2183071086|gb|KAH9324048,1|	Lus10043264	NAF domain
transcript10573,1628,f27439Z1628	JZKD02S1649667.1	NA	Day18	down	-3.28509	2.63e-07	8.01e-09	24.5918	0.569505	-5.76834	CBL-interacting serine/threonine-protein kinase 1-like [Papaver somniferum]	gi|2183071086|gb|KAH9324048,1|	Lus10043264	NAF domain
transcript10575,1628,f18397Z1628	JZKD02S1631056.1	GQ03120_C09	Day22	up	2.75767	1.94e-39	4.41e-42	76.0262	0.202875	13.593	phosphatidylinositol 3,4,5-trisphosphate 3-phosphatase and protein-tyrosine-phosphatase PTEN1 [Selaginella moellendorffii]	gi|2183043539|gb|KAH9298167,1|	NA	Protein-tyrosine phosphatase-like
transcript10575,1628,f18397Z1628	JZKD02S1631056.1	GQ03120_C09	Day18	up	2.70291	8.76e-11	8.13e-13	64.4163	0.377558	7.15894	phosphatidylinositol 3,4,5-trisphosphate 3-phosphatase and protein-tyrosine-phosphatase PTEN1 [Selaginella moellendorffii]	gi|2183043539|gb|KAH9298167,1|	NA	Protein-tyrosine phosphatase-like
transcript10576,1628,f12498Z1628	JZKD02S0371285.1	GQ03611_D06	Day22	up	2.19245	0.0165601	0.00710325	7.35618	0.814443	2.69196	microtubule-associated protein RP/EB family member 1C [Morus notabilis]	gi|2183064897|gb|KAH9318272,1|	PSME_00033358-RA	Calponin homology domain
transcript10581,1628,f15498Z1628	JZKD02S1360556.1	GQ04007_D07	Day22	up	3.72968	5.69e-94	7.28e-98	2561.64	0.177646	20.995	cinnamoyl-CoA reductase 1-like [Arachis hypogaea]	gi|2183055285|gb|KAH9309320,1|	MDP0000265073	NAD-dependent epimerase/dehydratase
transcript10581,1628,f15498Z1628	JZKD02S1360556.1	GQ04007_D07	Day18	up	3.79431	2.85e-38	2.89e-42	2785.62	0.278507	13.6238	cinnamoyl-CoA reductase 1-like [Arachis hypogaea]	gi|2183055285|gb|KAH9309320,1|	MDP0000265073	NAD-dependent epimerase/dehydratase
transcript10591,1627,f20835Z1627	JZKD02S0980278.1	WS00815_N13	Day22	down	-2.91351	1.48e-08	1.39e-09	27.1573	0.481026	-6.05687	---NA---	NA	NA	NA
transcript10592,1626,f23947Z1626	JZKD02S0560819.1	NA	Day22	down	-2.88062	8.69e-07	1.19e-07	73.6707	0.544078	-5.29451	---NA---	NA	NA	NA
transcript10594,1626,f21135Z1626	JZKD02S0166913.1	GQ03117_N09	Day22	down	-4.07252	2.9e-09	2.39e-10	56.8321	0.642945	-6.33416	cytochrome P450 709B2-like [Phoenix dactylifera]	gi|2183066266|gb|KAH9319641,1|	Bradi2g44117,7,p	Cytochrome P450
transcript10599,1626,f28207Z1626	JZKD02S1644030.1	GQ03405_C23	Day22	down	-3.477	5.87e-09	5.1e-10	17.3405	0.559371	-6.21591	jacalin-related lectin 3 [Ricinus communis]	gi|1954359924|gb|KAG1347476,1|	Traes_4DL_D0F3E9568,2	Jacalin-like lectin domain
transcript106,6670,f4850Z6670	JZKD02S1112260.1	GQ02903_E13	Day22	up	2.2728	1.77e-13	7e-15	398.345	0.291969	7.7844	lysine-specific demethylase JMJ706-like [Arachis hypogaea]	gi|2183047117|gb|KAH9301607,1|	Phvul,003G207700,1	JmjC domain
transcript10600,1626,f23849Z1626	JZKD02S0701827.1	WS0263_N22	Day22	up	2.55574	0.0189634	0.00829491	8.46036	0.968146	2.63982	GABA transporter 1-like [Cicer arietinum]	gi|2183064275|gb|KAH9317650,1|	Sp_073850_ixmz,t1	Amino acid transporter, transmembrane domain
transcript10602,1626,f11255Z1626	JZKD02S1512742.1	GQ03415_L05	Day22	down	-3.57023	4.33e-21	5.8e-23	4691.58	0.361846	-9.86671	fructose-bisphosphate aldolase 1, chloroplastic [Populus trichocarpa]	gi|2127168815|gb|KAH6780108,1|	FANhyb_rscf00000068,1,g00012,1	Fructose-bisphosphate aldolase, class-I
transcript10602,1626,f11255Z1626	JZKD02S1512742.1	GQ03415_L05	Day18	down	-2.06247	2.61e-05	1.68e-06	6689.07	0.430659	-4.7891	fructose-bisphosphate aldolase 1, chloroplastic [Populus trichocarpa]	gi|2127168815|gb|KAH6780108,1|	FANhyb_rscf00000068,1,g00012,1	Fructose-bisphosphate aldolase, class-I
transcript10612,1625,f28049Z1625	JZKD02S1644031.1	NA	Day22	down	-3.34471	0.00306247	0.00103718	7.83346	1.01965	-3.28024	---NA---	NA	NA	NA
transcript10617,1624,f22528Z1624	JZKD02S0382594.1	GQ03238_G21	Day22	down	-2.29029	0.0185848	0.00811209	5.06254	0.865121	-2.64737	uncharacterized protein LOC112089694 [Eutrema salsugineum]	gi|1216231480|ref|XP_021605634,1|	XP_008245529,1	Reverse transcriptase domain
transcript10618,1624,f12858Z1624	JZKD02S0600836.1	GQ03702_H16	Day22	down	-2.10144	4.7e-22	5.43e-24	917.375	0.208027	-10.1017	geranylgeranyl diphosphate reductase, chloroplastic-like [Physcomitrella patens]	gi|2129405056|gb|KAH7443528,1|	NA	Geranylgeranyl reductase, plant/cyanobacteria
transcript10625,1624,f5697Z1624	JZKD02S1060426.1	GQ03102_A21	Day22	down	-2.48193	2.11e-05	4.01e-06	31.6821	0.538265	-4.61097	inositol-tetrakisphosphate 1-kinase 5-like [Phoenix dactylifera]	gi|2183069078|gb|KAH9322092,1|	MDP0000264383	Inositol 1,3,4-trisphosphate 5/6-kinase, ATP-grasp domain
transcript10627,1624,f25038Z1624	JZKD02S0814712.1	NA	Day22	down	-4.35027	1.18e-09	9e-11	16.4917	0.671045	-6.48283	uncharacterized protein LOC111200699 [Brassica napus]	gi|2183033764|gb|KAH9292299,1|	NA	NA
transcript10627,1624,f25038Z1624	JZKD02S0814712.1	NA	Day18	down	-4.47766	5.23e-09	8.45e-11	16.6202	0.689688	-6.4923	uncharacterized protein LOC111200699 [Brassica napus]	gi|2183033764|gb|KAH9292299,1|	NA	NA
transcript10627,1624,f25038Z1624	JZKD02S0814712.1	NA	Day14	down	-2.65142	0.011656	0.000222848	25.2455	0.718232	-3.6916	uncharacterized protein LOC111200699 [Brassica napus]	gi|2183033764|gb|KAH9292299,1|	NA	NA
transcript10633,1623,f13223Z1623	JZKD02S1179197.1	GQ03711_A02	Day22	down	-2.32632	7.43e-07	1e-07	1198.56	0.436751	-5.32642	vicilin-like antimicrobial peptides 2-2 [Papaver somniferum]	gi|2183074405|gb|KAH9327367,1|	NA	Cupin 1
transcript10635,1623,f7647Z1623	JZKD02S0756166.1	GQ03207_A13	Day22	down	-3.114	4.43e-10	3.11e-11	202.421	0.468898	-6.64109	uncharacterized protein LOC113287060 [Papaver somniferum]	gi|2183068986|gb|KAH9322000,1|	NA	NA
transcript10637,1623,f16480Z1623	JZKD02S0167248.1	GQ04108_K10	Day22	up	5.08666	3.68e-50	3.65e-53	1686.86	0.33142	15.3481	probable mannitol dehydrogenase [Papaver somniferum]	gi|2183064297|gb|KAH9317672,1|	NA	Alcohol dehydrogenase, N-terminal
transcript10637,1623,f16480Z1623	JZKD02S0167248.1	GQ04108_K10	Day18	up	3.2537	1.82e-06	7.43e-08	1442.29	0.604731	5.3804	probable mannitol dehydrogenase [Papaver somniferum]	gi|2183064297|gb|KAH9317672,1|	NA	Alcohol dehydrogenase, N-terminal
transcript10648,1622,f32653Z1622	JZKD02S0588058.1	GQ03406_L21	Day22	down	-2.37022	6.92e-07	9.26e-08	310.65	0.443811	-5.34062	copia protein [Brassica oleracea var, oleracea]	gi|2183077630|gb|KAH9330561,1|	Sopen06g011330,1	Integrase, catalytic core
transcript10649,1622,f3562Z1622	JZKD02S0320318.1	GQ02812_M01	Day22	up	2.33662	9.53e-17	2.29e-18	51.098	0.267291	8.74186	auxin response factor 5-like [Papaver somniferum]	gi|2183053610|gb|KAH9307645,1|	PSME_00023239-RA	AUX/IAA domain
transcript10650,1622,f6678Z1622	JZKD02S1583910.1	GQ03117_N13	Day22	up	2.26557	0.00790702	0.0030454	3.80197	0.764591	2.96312	---NA---	gi|2088664963|gb|KAG9438465,1|	NA	NA
transcript10652,1622,f10131Z1622	JZKD02S0067864.1	GQ03312_O12	Day22	down	-2.7693	1.26e-15	3.57e-17	430.443	0.328649	-8.42631	cellulose synthase-like protein H1 [Quercus suber]	gi|2183053418|gb|KAH9307453,1|	FANhyb_rscf00001203,1,g00002,1	Cellulose synthase
transcript10653,1622,f18550Z1622	JZKD02S0766560.1	GQ02829_F03	Day22	down	-2.59907	0.0195306	0.00858708	2.4072	0.988965	-2.62807	ubiquitin-conjugating enzyme E2 22-like [Phoenix dactylifera]	gi|2157851555|dbj|LAF35593,1|	NA	NA
transcript10661,1621,f3657Z1621	JZKD02S0897508.1	GQ02814_E18	Day22	down	-3.45443	1.67e-18	3.12e-20	49.7002	0.374874	-9.21489	protein trichome birefringence-like 25 [Arachis hypogaea]	gi|2183049907|gb|KAH9304354,1|	676766192	PC-Esterase
transcript10661,1621,f3657Z1621	JZKD02S0897508.1	GQ02814_E18	Day18	down	-3.11969	3.29e-10	3.61e-12	46.8367	0.448779	-6.95151	protein trichome birefringence-like 25 [Arachis hypogaea]	gi|2183049907|gb|KAH9304354,1|	676766192	PC-Esterase
transcript10663,1621,f766Z1621	JZKD02S1320095.1	GQ0072_P11	Day22	up	2.29896	0.00335657	0.00114881	8.01997	0.70709	3.25129	syntaxin-124-like [Physcomitrella patens]	gi|2088685285|gb|KAG9458696,1|	TRAES3BF073600100CFD_t1	Target SNARE coiled-coil homology domain
transcript10671,1620,f1608Z1620	JZKD02S1035776.1	GQ0195_E17	Day22	down	-4.44078	5.63e-09	4.89e-10	198.613	0.713649	-6.22265	linoleate 9S-lipoxygenase [Selaginella moellendorffii]	gi|2183075040|gb|KAH9327971,1|	Lus10031505	Lipoxygenase, C-terminal
transcript10671,1620,f1608Z1620	JZKD02S1035776.1	GQ0195_E17	Day18	down	-2.15518	0.00196008	0.000286292	252.934	0.594139	-3.6274	linoleate 9S-lipoxygenase [Selaginella moellendorffii]	gi|2183075040|gb|KAH9327971,1|	Lus10031505	Lipoxygenase, C-terminal
transcript10674,1620,f21860Z1620	JZKD02S0353218.1	GQ03223_L01	Day22	up	2.06352	0.00243968	0.00079918	73.8692	0.615412	3.35308	alcohol dehydrogenase 1-like [Coffea arabica]	gi|2183029794|gb|KAH9289015,1|	NA	Alcohol dehydrogenase, N-terminal
transcript10678,1619,f20413Z1619	JZKD02S0180533.1	WS00734_B07	Day22	down	-4.20775	1.83e-05	3.43e-06	4.88056	0.906221	-4.64318	protein BIG GRAIN 1-like A [Cynara cardunculus var, scolymus]	gi|2192205186|gb|KAH9653188,1|	NA	NA
transcript10678,1619,f20413Z1619	JZKD02S0180533.1	WS00734_B07	Day18	down	-4.11178	0.000657217	7.72e-05	3.52209	1.04019	-3.95289	protein BIG GRAIN 1-like A [Cynara cardunculus var, scolymus]	gi|2192205186|gb|KAH9653188,1|	NA	NA
transcript10679,1619,f35095Z1619	NA	NA	Day22	up	2.26036	9.68e-08	1.08e-08	32.5189	0.395328	5.71768	---NA---	NA	NA	NA
transcript10679,1619,f35095Z1619	NA	NA	Day18	up	2.14952	0.000173984	1.59e-05	26.669	0.498043	4.31594	---NA---	NA	NA	NA
transcript10680,1619,f14403Z1619	JZKD02S1057630.1	GQ03817_C07	Day22	down	-3.22195	0.000150261	3.54e-05	5.65544	0.779083	-4.13557	O-acyltransferase WSD1-like [Papaver somniferum]	gi|2183054052|gb|KAH9308087,1|	NA	Chloramphenicol acetyltransferase-like domain superfamily
transcript10681,1619,f23141Z1619	JZKD02S1315649.1	GQ03711_J18	Day22	up	5.66038	3.23e-06	5.1e-07	7.03309	1.12699	5.02255	citrate synthase 2, peroxisomal [Brassica napus]	gi|2183056185|gb|KAH9310220,1|	NA	Citrate synthase
transcript10699,1618,f19615Z1618	JZKD02S0950796.1	NA	Day22	down	-2.36418	9.73e-10	7.3e-11	26.7076	0.36292	-6.51433	disease resistance protein TAO1-like [Physcomitrella patens]	gi|2183030946|gb|KAH9290167,1|	NA	Apoptotic protease-activating factors, helical domain
transcript10701,1617,f11104Z1617	JZKD02S1128593.1	GQ03407_O14	Day22	down	-4.45856	2.77e-08	2.74e-09	20.451	0.749813	-5.94624	cytochrome P450 CYP736A12-like [Cucurbita moschata]	gi|2030985826|gb|QUN00503,1|	Csa09g009740,1	Cytochrome P450
transcript10701,1617,f11104Z1617	JZKD02S1128593.1	GQ03407_O14	Day18	down	-4.01352	3.86e-07	1.26e-08	14.479	0.705183	-5.69146	cytochrome P450 CYP736A12-like [Cucurbita moschata]	gi|2030985826|gb|QUN00503,1|	Csa09g009740,1	Cytochrome P450
transcript10701,1617,f11104Z1617	JZKD02S1128593.1	GQ03407_O14	Day14	down	-2.54112	0.00298016	3.38e-05	260.722	0.612836	-4.14648	cytochrome P450 CYP736A12-like [Cucurbita moschata]	gi|2030985826|gb|QUN00503,1|	Csa09g009740,1	Cytochrome P450
transcript10712,1616,f27078Z1616	JZKD02S1629487.1	GQ03219_L07	Day22	down	-5.29925	7.21e-11	4.43e-12	31.0602	0.765497	-6.92263	LRR receptor-like serine/threonine-protein kinase FLS2 [Ziziphus jujuba]	gi|2183066104|gb|KAH9319479,1|	Zpz_sc00036,1,g00730,1,am,mk	Leucine-rich repeat
transcript10723,1615,f30100Z1615	JZKD02S1438203.1	GQ04010_E15	Day22	down	-4.70781	3.77e-09	3.18e-10	19.0066	0.748489	-6.28976	chlorophyll a-b binding protein 6A, chloroplastic-like [Cucurbita maxima]	gi|2190612153|gb|KAH9536633,1|	Bradi3g42627,5,p	Chlorophyll A-B binding protein
transcript10729,1614,f28767Z1614	JZKD02S0197787.1	NA	Day22	down	-2.98724	6.47e-06	1.1e-06	18.863	0.613021	-4.87298	TMV resistance protein N-like isoform X1 [Rosa chinensis]	gi|2183051481|gb|KAH9305928,1|	Medtr6g015455,1	Apoptotic protease-activating factors, helical domain
transcript10732,1614,f2492Z1614	JZKD02S1022286.1	GQ0253_N22	Day22	down	-3.42168	5.04e-08	5.28e-09	11.8701	0.58609	-5.83815	---NA---	NA	NA	NA
transcript10738,1613,f27536Z1613	JZKD02S1641704.1	GQ03615_J11	Day22	down	-2.27192	1.27e-05	2.31e-06	12.4545	0.480941	-4.72391	G2/mitotic-specific cyclin S13-7 [Selaginella moellendorffii]	gi|2090503267|gb|QZZ92782,1|	mrna18483,1-v1,0-hybrid	Cyclin, C-terminal domain
transcript10742,1613,f27352Z1613	JZKD02S0179484.1	NA	Day22	down	-2.78381	0.000641458	0.000177625	20.1606	0.742571	-3.74888	---NA---	NA	NA	NA
transcript10748,1613,f22663Z1613	JZKD02S0669798.1	NA	Day22	up	3.50298	3.99e-12	1.95e-13	292.714	0.476473	7.3519	protein NRT1/ PTR FAMILY 5,6-like [Papaver somniferum]	gi|2183071491|gb|KAH9324453,1|	GSMUA_Achr10P22520_001	MFS transporter superfamily
transcript10752,2331,f29254z718k16a0m2635_f24393Z1613	JZKD02S0182887.1	NA	Day22	down	-5.75553	5.94e-09	5.16e-10	66.5986	0.926207	-6.21408	TMV resistance protein N isoform X2 [Populus trichocarpa]	gi|2183030696|gb|KAH9289917,1|	NA	NA
transcript10753,1612,f22199Z1612	JZKD02S0311295.1	NA	Day22	down	-2.74548	3.31e-08	3.33e-09	40.9399	0.464217	-5.91422	---NA---	NA	NA	NA
transcript10757,1612,f33Z1612	JZKD02S1549939.1	GQ0013_C19	Day22	up	4.53173	6.73e-09	5.91e-10	34.7874	0.731777	6.19277	bidirectional sugar transporter SWEET1 [Brassica napus]	gi|2183039371|gb|KAH9294478,1|	mrna24941,1-v1,0-hybrid	SWEET sugar transporter
transcript10757,1612,f33Z1612	JZKD02S1549939.1	GQ0013_C19	Day18	up	2.7411	0.0165703	0.00384291	10.5654	0.948221	2.89078	bidirectional sugar transporter SWEET1 [Brassica napus]	gi|2183039371|gb|KAH9294478,1|	mrna24941,1-v1,0-hybrid	SWEET sugar transporter
transcript1076,3829,f843Z3829	JZKD02S0100250.1	GQ01301_K11	Day22	up	2.0023	1.03e-11	5.48e-13	523.804	0.277599	7.21293	protein MEI2-like 2 [Durio zibethinus]	gi|2183072685|gb|KAH9325647,1|	GSMUA_Achr2P20130_001	RNA recognition motif domain
transcript1077,3829,f22252Z3829	JZKD02S1642353.1	NA	Day22	down	-2.68941	4.6e-17	1.06e-18	558.469	0.304642	-8.82812	protein PLASTID MOVEMENT IMPAIRED 1-RELATED 1 [Citrus sinensis]	gi|2103205040|ref|XP_043712867,1|	GSMUA_Achr5P09730_001	NT-type C2 domain
transcript10771,1611,f23032Z1611	JZKD02S0278210.1	NA	Day22	down	-2.05416	0.00955747	0.00378471	3.64898	0.709416	-2.89557	exportin-T-like [Olea europaea var, sylvestris]	gi|2192305278|gb|KAH9753219,1|	XP_011072165,1	NA
transcript10778,1611,f11264Z1611	JZKD02S0772723.1	GQ03415_P21	Day22	down	-2.32503	5.67e-08	6e-09	897.474	0.399719	-5.81665	protein SRG1-like [Olea europaea var, sylvestris]	gi|2183077047|gb|KAH9329978,1|	676709864	Isopenicillin N synthase-like superfamily
transcript10781,1611,f1554Z1611	JZKD02S0979868.1	GQ0191_L06	Day22	down	-2.18674	0.0218029	0.00975075	6.64189	0.846083	-2.58455	cadmium/zinc-transporting ATPase HMA2-like [Phoenix dactylifera]	gi|2183068609|gb|KAH9321623,1|	Sp_057020_iign,t1	Heavy metal-associated domain, HMA
transcript10781,1611,f1554Z1611	JZKD02S0979868.1	GQ0191_L06	Day18	down	-2.37203	0.00042367	4.6e-05	14.2558	0.582066	-4.07519	cadmium/zinc-transporting ATPase HMA2-like [Phoenix dactylifera]	gi|2183068609|gb|KAH9321623,1|	Sp_057020_iign,t1	Heavy metal-associated domain, HMA
transcript10785,1610,f14611Z1610	JZKD02S0938005.1	GQ03902_N14	Day22	up	4.27236	1.77e-33	6.16e-36	198.632	0.341371	12.5153	zinc finger protein ZAT5-like [Brassica napus]	gi|2102569129|gb|KAH0776959,1|	MA_30401g0010	Zinc finger C2H2-type
transcript10785,1610,f14611Z1610	JZKD02S0938005.1	GQ03902_N14	Day18	up	2.04226	0.000615103	7.13e-05	93.7598	0.514166	3.97199	zinc finger protein ZAT5-like [Brassica napus]	gi|2102569129|gb|KAH0776959,1|	MA_30401g0010	Zinc finger C2H2-type
transcript10787,1610,f2757Z1610	JZKD02S1328399.1	GQ02782_G07	Day22	up	4.0584	9.62e-08	1.07e-08	8.12276	0.709652	5.71886	abscisic acid receptor PYL8 [Selaginella moellendorffii]	gi|2069871209|ref|XP_042454665,1|	PSME_00044429-RA	Polyketide cyclase/dehydrase
transcript10794,1610,f11566Z1610	JZKD02S0237022.1	GQ03506_N02	Day22	down	-2.85807	3.99e-06	6.45e-07	497.222	0.574234	-4.97718	probable LRR receptor-like serine/threonine-protein kinase At5g48740 [Brassica napus]	gi|2183075009|gb|KAH9327940,1|	EMT05641	Protein kinase domain
transcript10799,1609,f1877Z1609	JZKD02S0774880.1	GQ02016_G09	Day22	down	-3.3198	1.45e-21	1.82e-23	568.059	0.332557	-9.98266	mannose-1-phosphate guanylyltransferase 1 [Morus notabilis]	gi|2183071372|gb|KAH9324334,1|	NA	Hexapeptide repeat
transcript10799,1609,f1877Z1609	JZKD02S0774880.1	GQ02016_G09	Day18	down	-2.4735	1.73e-06	6.99e-08	684.16	0.458792	-5.39135	mannose-1-phosphate guanylyltransferase 1 [Morus notabilis]	gi|2183071372|gb|KAH9324334,1|	NA	Hexapeptide repeat
transcript10802,1609,f7210Z1609	NA	NA	Day22	down	-3.05969	4.49e-17	1.04e-18	295.309	0.346466	-8.83113	ATP synthase subunit delta, chloroplastic-like [Physcomitrella patens]	gi|2190598192|gb|KAH9531276,1|	NA	ATPase, OSCP/delta subunit
transcript10803,1609,f16729Z1609	NA	NA	Day22	up	3.79154	2.16e-14	7.36e-16	190.312	0.470158	8.06439	universal stress protein PHOS34-like [Coffea arabica]	gi|2183076098|gb|KAH9329029,1|	NA	Universal stress protein A family
transcript10803,1609,f16729Z1609	NA	NA	Day18	up	4.42133	1.07e-14	3.6e-17	225.545	0.524777	8.42515	universal stress protein PHOS34-like [Coffea arabica]	gi|2183076098|gb|KAH9329029,1|	NA	Universal stress protein A family
transcript10825,1607,f24630Z1607	JZKD02S0646145.1	GQ03219_L07	Day22	down	-3.42	0.00145043	0.000446082	5.62258	0.974026	-3.5112	receptor kinase-like protein Xa21 [Phoenix dactylifera]	gi|2183062591|gb|KAH9316103,1|	Aco009877,1	Leucine-rich repeat
transcript10826,1607,f12562Z1607	JZKD02S0386154.1	GQ03613_E07	Day22	down	-3.63246	3.64e-09	3.05e-10	45.8531	0.57694	-6.29608	transcription factor bHLH99 [Selaginella moellendorffii]	gi|2151995753|gb|UFA45722,1|	Pgl009779	Myc-type, basic helix-loop-helix (bHLH) domain
transcript10826,1607,f12562Z1607	JZKD02S0386154.1	GQ03613_E07	Day18	down	-2.19202	7.05e-05	5.35e-06	70.1389	0.481696	-4.55062	transcription factor bHLH99 [Selaginella moellendorffii]	gi|2151995753|gb|UFA45722,1|	Pgl009779	Myc-type, basic helix-loop-helix (bHLH) domain
transcript1083,5158,f17172z1336k108a0m309_f17221Z3822	JZKD02S1580430.1	GQ04113_F01	Day22	down	-3.03218	4.65e-07	5.98e-08	79.6497	0.559497	-5.41948	glycosyltransferase family 64 protein C4-like [Coffea eugenioides]	gi|2183063909|gb|KAH9317284,1|	NA	NA
transcript10830,1606,f26361Z1606	JZKD02S0114223.1	GQ02806_M23	Day22	down	-4.27686	2.94e-06	4.61e-07	28.351	0.848245	-5.04201	probable LRR receptor-like serine/threonine-protein kinase At1g67720 isoform X1 [Physcomitrella patens]	gi|2183073612|gb|KAH9326574,1|	EMT05641	Leucine-rich repeat domain superfamily
transcript10836,1605,f15558Z1605	JZKD02S1648810.1	GQ04007_P08	Day22	up	2.6007	2.4e-06	3.7e-07	13.215	0.511547	5.08399	geranylgeranyl pyrophosphate synthase, chloroplastic [Glycine max]	gi|2183058726|gb|KAH9312759,1|	Zjn_sc00008,1,g09950,1,am,mk	Polyprenyl synthetase
transcript10836,1605,f15558Z1605	JZKD02S1648810.1	GQ04007_P08	Day18	up	2.09433	8.94e-05	7.09e-06	14.4511	0.466332	4.49107	geranylgeranyl pyrophosphate synthase, chloroplastic [Glycine max]	gi|2183058726|gb|KAH9312759,1|	Zjn_sc00008,1,g09950,1,am,mk	Polyprenyl synthetase
transcript10840,1605,f27853Z1605	JZKD02S0356810.1	NA	Day22	down	-4.93182	9.36e-08	1.04e-08	21.6032	0.861624	-5.72386	LRR receptor-like serine/threonine-protein kinase IOS1 [Abrus precatorius]	gi|2183073620|gb|KAH9326582,1|	EMT05641	Malectin-like domain
transcript10840,1605,f27853Z1605	JZKD02S0356810.1	NA	Day18	down	-2.36102	0.0001703	1.55e-05	24.897	0.54626	-4.32215	LRR receptor-like serine/threonine-protein kinase IOS1 [Abrus precatorius]	gi|2183073620|gb|KAH9326582,1|	EMT05641	Malectin-like domain
transcript10842,1605,f11296Z1605	JZKD02S1638080.1	GQ03417_H02	Day22	down	-2.05117	1.4e-11	7.57e-13	503.861	0.286129	-7.16869	zinc finger protein CONSTANS-LIKE 4-like [Physcomitrella patens]	gi|2183042526|gb|KAH9297154,1|	Psi002004	B-box-type zinc finger
transcript10845,1604,f1555Z1604	JZKD02S0861744.1	GQ0191_M01	Day22	up	2.74513	2.74e-20	4.07e-22	267.526	0.283902	9.66927	arginase 1, mitochondrial isoform X1 [Ziziphus jujuba]	gi|2183044976|gb|KAH9299604,1|	NA	Ureohydrolase
transcript10845,1604,f1555Z1604	JZKD02S0861744.1	GQ0191_M01	Day18	up	2.16162	3.46e-07	1.1e-08	178.778	0.3783	5.71404	arginase 1, mitochondrial isoform X1 [Ziziphus jujuba]	gi|2183044976|gb|KAH9299604,1|	NA	Ureohydrolase
transcript10846,1604,f29113Z1604	JZKD02S1238463.1	GQ04108_N16	Day22	up	2.4518	1.64e-05	3.06e-06	507.254	0.525401	4.66653	ADP,ATP carrier protein 3, mitochondrial-like [Durio zibethinus]	gi|2183078862|gb|KAH9331793,1|	NA	Mitochondrial carrier protein
transcript10855,1603,f14671Z1603	JZKD02S0750430.1	GQ03904_P17	Day22	up	3.33068	1.43e-08	1.34e-09	244.536	0.549337	6.0631	uncharacterized protein LOC100784254 [Glycine max]	gi|1336348997|gb|POE82026,1|	NA	Tetratricopeptide-like helical domain superfamily
transcript10855,1603,f14671Z1603	JZKD02S0750430.1	GQ03904_P17	Day18	up	4.46613	7.53e-11	6.69e-13	398.573	0.621532	7.18568	uncharacterized protein LOC100784254 [Glycine max]	gi|1336348997|gb|POE82026,1|	NA	Tetratricopeptide-like helical domain superfamily
transcript10855,1603,f14671Z1603	JZKD02S0750430.1	GQ03904_P17	Day14	up	2.20872	0.000215682	1.02e-06	274.172	0.451946	4.88713	uncharacterized protein LOC100784254 [Glycine max]	gi|1336348997|gb|POE82026,1|	NA	Tetratricopeptide-like helical domain superfamily
transcript10860,1603,f23131Z1603	JZKD02S0336590.1	GQ04113_O01	Day22	up	7.32441	2.71e-19	4.58e-21	99.0171	0.777668	9.41842	F-box protein At1g67340-like [Durio zibethinus]	gi|2113173017|gb|KAH1098106,1|	NA	Tetratricopeptide-like helical domain superfamily
transcript10860,1603,f23131Z1603	JZKD02S0336590.1	GQ04113_O01	Day18	up	3.99157	4.17e-05	2.9e-06	17.9138	0.853315	4.67773	F-box protein At1g67340-like [Durio zibethinus]	gi|2113173017|gb|KAH1098106,1|	NA	Tetratricopeptide-like helical domain superfamily
transcript10867,1602,f4965Z1602	JZKD02S0856742.1	GQ02905_J05	Day22	up	4.27529	5.82e-08	6.18e-09	32.8925	0.735635	5.8117	uncharacterized LOC8278573 precursor [Ricinus communis]	gi|2067106848|gb|KAG7973178,1|	FANhyb_rscf00002064,1,g00002,1	Domain of unknown function DUF642
transcript10867,1602,f4965Z1602	JZKD02S0856742.1	GQ02905_J05	Day18	up	2.86686	0.000467998	5.16e-05	13.0005	0.708207	4.04806	uncharacterized LOC8278573 precursor [Ricinus communis]	gi|2067106848|gb|KAG7973178,1|	FANhyb_rscf00002064,1,g00002,1	Domain of unknown function DUF642
transcript10872,1601,f8310Z1601	JZKD02S0579260.1	GQ03216_C14	Day22	down	-3.98385	0.000164345	3.92e-05	3.23092	0.968738	-4.11241	isoflavone reductase homolog PCBER-like [Arachis hypogaea]	gi|1316032299|sp|M1T9X3,1|IRL1_GINBI	Rsa1,0_00048,1_g00027,1	NAD(P)-binding domain superfamily
transcript10872,1601,f8310Z1601	JZKD02S0579260.1	GQ03216_C14	Day18	down	-2.97809	0.00255217	0.00039373	3.89519	0.840259	-3.54425	isoflavone reductase homolog PCBER-like [Arachis hypogaea]	gi|1316032299|sp|M1T9X3,1|IRL1_GINBI	Rsa1,0_00048,1_g00027,1	NAD(P)-binding domain superfamily
transcript10874,1601,f18467Z1601	JZKD02S0681961.1	NA	Day22	up	8.37509	1.11e-31	4.62e-34	217.682	0.688309	12.1676	ACT domain-containing protein ACR4-like [Papaver somniferum]	gi|2183071916|gb|KAH9324878,1|	Achn353711	ACT domain
transcript10874,1601,f18467Z1601	JZKD02S0681961.1	NA	Day18	up	6.88698	6.16e-11	5.36e-13	64.1578	0.954434	7.21577	ACT domain-containing protein ACR4-like [Papaver somniferum]	gi|2183071916|gb|KAH9324878,1|	Achn353711	ACT domain
transcript10876,1601,f14938Z1601	JZKD02S1092344.1	GQ03916_D18	Day22	up	2.00861	7.29e-31	3.26e-33	136.605	0.167286	12.007	serine/threonine-protein phosphatase 2A activator-like [Physcomitrella patens]	gi|2129385562|gb|KAH7424055,1|	NA	Phosphotyrosyl phosphatase activator, PTPA
transcript10891,1600,f13833Z1600	JZKD02S1515634.1	NA	Day22	down	-2.03451	0.00369475	0.00128134	6.65168	0.631812	-3.22013	---NA---	NA	NA	NA
transcript10896,2864,r17774z1265k22a0m1527_f17679Z1599	JZKD02S1633857.1	GQ03915_D23	Day22	down	-2.27333	6.92e-06	1.18e-06	22.9192	0.467893	-4.85865	malate dehydrogenase [Populus trichocarpa]	gi|2136710687|gb|KAH7691130,1|	NA	Lactate/malate dehydrogenase, N-terminal
transcript10898,1599,f28270Z1599	JZKD02S0583439.1	GQ03502_I10	Day22	down	-2.95513	2.8e-05	5.49e-06	1279.95	0.65019	-4.54502	cytochrome P450 71A1-like [Coffea arabica]	gi|2183044000|gb|KAH9298628,1|	676747494	Cytochrome P450
transcript10900,1598,f11826Z1598	JZKD02S1233572.1	GQ03013_N05	Day22	down	-2.65021	2.01e-09	1.61e-10	201.146	0.414421	-6.39498	protein FLX-like 3 [Coffea eugenioides]	gi|2183055325|gb|KAH9309360,1|	NA	FLC EXPRESSOR/FLX-like
transcript10905,1598,f33142Z1598	NA	NA	Day22	down	-4.21079	0.000181399	4.37e-05	2.37961	1.03036	-4.08673	protein NRT1/ PTR FAMILY 5,2-like [Cucurbita pepo subsp, pepo]	gi|2183060975|gb|KAH9314487,1|	Sopen09g001330,1	MFS transporter superfamily
transcript10905,1598,f33142Z1598	NA	NA	Day18	down	-2.26935	0.0244486	0.00623495	3.31857	0.829696	-2.73516	protein NRT1/ PTR FAMILY 5,2-like [Cucurbita pepo subsp, pepo]	gi|2183060975|gb|KAH9314487,1|	Sopen09g001330,1	MFS transporter superfamily
transcript10907,1598,f4617Z1598	JZKD02S0131420.1	GQ02829_I23	Day22	down	-3.72645	0.000142118	3.33e-05	9.12912	0.898029	-4.14959	---NA---	gi|2129362956|gb|KAH7414968,1|	NA	NA
transcript10907,1598,f4617Z1598	JZKD02S0131420.1	GQ02829_I23	Day18	down	-2.81321	9.17e-08	2.28e-09	9.07909	0.47073	-5.97627	---NA---	gi|2129362956|gb|KAH7414968,1|	NA	NA
transcript10908,1598,f22815Z1598	JZKD02S1596093.1	GQ03216_M09	Day22	down	-3.6738	6e-19	1.07e-20	153.995	0.393795	-9.32922	universal stress protein A-like protein [Olea europaea var, sylvestris]	gi|2224842111|ref|NP_001391895,1|	NA	Universal stress protein A family
transcript10915,1597,f30736Z1597	JZKD02S1350902.1	NA	Day22	down	-2.64697	4.42e-10	3.1e-11	42.679	0.398549	-6.64153	probable LRR receptor-like serine/threonine-protein kinase At1g67720 [Physcomitrella patens]	gi|2183073620|gb|KAH9326582,1|	EMT05641	Leucine rich repeat 4
transcript10926,1596,f9530Z1596	JZKD02S1353744.1	GQ03301_C10	Day22	down	-3.72645	2.4e-19	4.03e-21	44.7399	0.39509	-9.43191	probable choline kinase 2 [Papaver somniferum]	gi|2183078192|gb|KAH9331123,1|	DCAR_014738	NA
transcript10928,1596,f20414Z1596	JZKD02S0217103.1	GQ03513_I14	Day22	down	-4.26743	2.47e-18	4.75e-20	46.3146	0.465389	-9.1696	cysteine-rich receptor-like protein kinase 2 [Ziziphus jujuba]	gi|2070783353|ref|XP_042517870,1|	mrna32207,1-v1,0-hybrid	Gnk2-homologous domain
transcript10928,1596,f20414Z1596	JZKD02S0217103.1	GQ03513_I14	Day18	down	-2.25261	0.000287796	2.88e-05	68.6333	0.538522	-4.18295	cysteine-rich receptor-like protein kinase 2 [Ziziphus jujuba]	gi|2070783353|ref|XP_042517870,1|	mrna32207,1-v1,0-hybrid	Gnk2-homologous domain
transcript10930,1596,f11267Z1596	JZKD02S0548727.1	GQ03416_C12	Day22	down	-3.99493	9.25e-09	8.36e-10	480.958	0.650854	-6.13799	subtilisin-like protease SBT1,7 [Brachypodium distachyon]	gi|2069843294|gb|KAG8098262,1|	Aco013131,1	Peptidase S8, subtilisin-related
transcript10931,1596,f13493Z1596	JZKD02S1374480.1	GQ03717_C05	Day22	down	-2.90126	4.44e-11	2.61e-12	85.7627	0.414629	-6.99724	---NA---	NA	NA	NA
transcript10935,1595,f22952Z1595	JZKD02S0070277.1	NA	Day22	down	-3.37028	6.57e-10	4.8e-11	81.0056	0.512436	-6.57698	MLO-like protein 11 [Papaver somniferum]	gi|2183072607|gb|KAH9325569,1|	NA	NA
transcript10939,1595,f18912Z1595	JZKD02S1591979.1	WS0326_O05	Day22	up	3.52347	1.14e-25	9.17e-28	77.5359	0.322638	10.9208	arogenate dehydrogenase 2, chloroplastic-like [Papaver somniferum]	gi|2183050135|gb|KAH9304582,1|	NA	Arogenate dehydrogenase 1/2
transcript10939,1595,f18912Z1595	JZKD02S1591979.1	WS0326_O05	Day18	up	3.84457	1.76e-14	6.19e-17	62.1216	0.45979	8.36158	arogenate dehydrogenase 2, chloroplastic-like [Papaver somniferum]	gi|2183050135|gb|KAH9304582,1|	NA	Arogenate dehydrogenase 1/2
transcript10944,1594,f22210Z1594	JZKD02S0977923.1	GQ03119_G21	Day22	up	2.57747	3.37e-10	2.32e-11	111.463	0.385615	6.68404	putative chloride channel-like protein CLC-g [Populus trichocarpa]	gi|2183078693|gb|KAH9331624,1|	NA	Chloride channel, voltage gated
transcript10946,1594,f13835Z1594	JZKD02S0519103.1	GQ03805_F18	Day18	down	-2.86297	0.0216706	0.00537304	1.26288	1.02845	-2.78377	aspartic proteinase nepenthesin-1-like [Brassica napus]	gi|2183077554|gb|KAH9330485,1|	Aco017242,1	Aspartic peptidase domain superfamily
transcript10952,1594,f16403Z1594	JZKD02S1239131.1	GQ04107_I20	Day22	up	2.68269	4.23e-08	4.37e-09	38.2626	0.457043	5.86967	---NA---	NA	NA	NA
transcript10971,1592,f5933Z1592	NA	NA	Day22	down	-4.30908	8.29e-19	1.49e-20	139.034	0.463673	-9.29336	---NA---	gi|2183076235|gb|KAH9329166,1|	NA	NA
transcript10971,1592,f5933Z1592	NA	NA	Day18	down	-2.27636	6.97e-06	3.57e-07	194.015	0.447158	-5.09074	---NA---	gi|2183076235|gb|KAH9329166,1|	NA	NA
transcript10972,1592,f25712Z1592	NA	NA	Day22	down	-2.53317	5.06e-13	2.16e-14	86.3822	0.331532	-7.64081	two-component response regulator-like APRR2 isoform X1 [Abrus precatorius]	gi|2183077895|gb|KAH9330826,1|	MA_78829g0010	Signal transduction response regulator, receiver domain
transcript10973,1592,f9797Z1592	JZKD02S0432767.1	GQ03307_B20	Day22	down	-3.74637	1.82e-10	1.2e-11	27.846	0.552565	-6.77997	---NA---	NA	NA	NA
transcript10973,1592,f9797Z1592	JZKD02S0432767.1	GQ03307_B20	Day18	down	-3.2418	2.29e-06	9.72e-08	92.02	0.608006	-5.33185	---NA---	NA	NA	NA
transcript10974,1592,f22818Z1592	JZKD02S1091168.1	NA	Day22	down	-4.49693	1.46e-07	1.7e-08	17.7337	0.797321	-5.64005	probable LRR receptor-like serine/threonine-protein kinase At1g67720 [Oryza sativa Japonica Group]	gi|2183056891|gb|KAH9310924,1|	EMT13569	Malectin-like domain
transcript10974,1592,f22818Z1592	JZKD02S1091168.1	NA	Day18	down	-2.34557	9.43e-05	7.55e-06	19.0946	0.52386	-4.47748	probable LRR receptor-like serine/threonine-protein kinase At1g67720 [Oryza sativa Japonica Group]	gi|2183056891|gb|KAH9310924,1|	EMT13569	Malectin-like domain
transcript10982,1591,f12363Z1591	JZKD02S1318107.1	GQ03607_J09	Day22	down	-2.18309	6.46e-07	8.57e-08	236.191	0.407702	-5.35462	chaperone protein dnaJ C76, chloroplastic-like isoform X1 [Physcomitrella patens]	gi|2129394573|gb|KAH7433055,1|	Cre16,g695600,t1,2	DnaJ domain
transcript10983,1591,f29653Z1591	JZKD02S1294733.1	NA	Day22	down	-3.06902	4.41e-08	4.57e-09	25.3192	0.523547	-5.86198	probable glycosyltransferase At5g11130 [Oryza sativa Japonica Group]	gi|2183038896|gb|KAH9294221,1|	NA	NA
transcript10985,1591,f30444Z1591	JZKD02S0727403.1	GQ0193_G15	Day22	down	-2.61633	1.05e-06	1.48e-07	76.2088	0.497832	-5.25544	disease resistance protein TAO1-like [Physcomitrella patens]	NA	NA	Apoptotic protease-activating factors, helical domain
transcript10990,1590,f9950Z1590	JZKD02S1650030.1	GQ03309_K08	Day22	down	-3.38055	2.03e-06	3.06e-07	48.4928	0.660284	-5.11983	---NA---	gi|2183031597|gb|KAH9290818,1|	NA	NA
transcript10991,1590,f25579Z1590	JZKD02S1136813.1	GQ03912_N24	Day22	down	-2.66645	1.2e-07	1.37e-08	109.378	0.469684	-5.67711	---NA---	NA	NA	NA
transcript10996,1589,f14881Z1589	JZKD02S0909215.1	GQ03914_B03	Day18	down	-2.15962	0.0102502	0.00212749	16.6493	0.70304	-3.07183	---NA---	NA	NA	NA
transcript1100,4314,r2467z503k43a0,27m2383_f12144Z3811	JZKD02S1349347.1	GQ03601_O22	Day22	down	-2.02593	2.14e-14	7.3e-16	201.968	0.251185	-8.06546	beta-carotene 3-hydroxylase 1, chloroplastic-like [Brassica napus]	gi|2183074663|gb|KAH9327625,1|	NA	Beta-carotene hydroxylase-like
transcript11001,1589,f4770Z1589	JZKD02S1592860.1	GQ02901_K15	Day22	up	5.20152	4.54e-06	7.44e-07	5.48331	1.05093	4.94945	actin-like [Physcomitrella patens]	gi|2190614055|gb|KAH9538534,1|	Niben101Scf00646g07008,1	Actin family
transcript11007,1589,f19777Z1589	JZKD02S0329293.1	WS00837_E17	Day22	down	-3.10218	8.52e-07	1.17e-07	23.9983	0.585469	-5.29862	---NA---	NA	NA	NA
transcript11024,1587,f14086Z1587	JZKD02S1598598.1	GQ02806_M17	Day22	down	-2.11777	0.00304512	0.00103082	11.02	0.645274	-3.28198	short-chain dehydrogenase/reductase 2b-like [Solanum tuberosum]	gi|2183063482|gb|KAH9316857,1|	Niben101Scf02581g01014,1	Short-chain dehydrogenase/reductase SDR
transcript11030,1586,f27144Z1586	JZKD02S0158236.1	GQ03210_M17	Day22	down	-2.54205	0.000492056	0.00013221	274.418	0.665056	-3.82231	heat shock cognate 70 kDa protein 2-like [Arachis hypogaea]	gi|2074734150|gb|KAG8379653,1|	FANhyb_rscf00000233,1,g00002,1	Heat shock protein 70 family
transcript11034,1586,f23208Z1586	JZKD02S0339864.1	NA	Day22	down	-3.46842	0.000857015	0.000245923	13.946	0.945984	-3.66647	probable LRR receptor-like serine/threonine-protein kinase At1g67720 isoform X1 [Selaginella moellendorffii]	gi|2183073620|gb|KAH9326582,1|	EMT05641	Leucine-rich repeat domain superfamily
transcript11034,1586,f23208Z1586	JZKD02S0339864.1	NA	Day18	down	-2.42079	0.00340815	0.000557268	10.4499	0.701351	-3.4516	probable LRR receptor-like serine/threonine-protein kinase At1g67720 isoform X1 [Selaginella moellendorffii]	gi|2183073620|gb|KAH9326582,1|	EMT05641	Leucine-rich repeat domain superfamily
transcript11038,1586,f25277Z1586	JZKD02S0741013.1	WS0078_G10	Day18	down	-2.07004	0.0180317	0.00427104	60.1211	0.724443	-2.85742	probable LRR receptor-like serine/threonine-protein kinase At1g67720 [Physcomitrella patens]	gi|2183047608|gb|KAH9302098,1|	EMT05641	Leucine rich repeat 4
transcript11043,1585,f6862Z1585	JZKD02S0544399.1	GQ03121_D17	Day22	down	-2.90812	0.00441221	0.00156416	4.20642	0.91956	-3.16251	zinc finger protein ZAT9 [Populus trichocarpa]	gi|2183066857|gb|KAH9320232,1|	50114,m000014	Zinc finger C2H2-type
transcript11045,1585,f26153Z1585	JZKD02S1253544.1	GQ03215_M02	Day22	down	-2.43864	0.00183922	0.000580304	12.2253	0.708772	-3.44066	beta-glucosidase 22-like isoform X3 [Helianthus annuus]	gi|2183057004|gb|KAH9311037,1|	462946041	Glycoside hydrolase family 1
transcript11048,1584,f6805Z1584	JZKD02S0212009.1	GQ03120_C09	Day22	up	2.2704	2.09e-22	2.34e-24	154.902	0.222942	10.1838	phosphatidylinositol 3,4,5-trisphosphate 3-phosphatase and protein-tyrosine-phosphatase PTEN1-like [Cucurbita maxima]	gi|2183043539|gb|KAH9298167,1|	NA	NA
transcript11048,1584,f6805Z1584	JZKD02S0212009.1	GQ03120_C09	Day18	up	2.13026	9.86e-09	1.78e-10	163.613	0.33394	6.37917	phosphatidylinositol 3,4,5-trisphosphate 3-phosphatase and protein-tyrosine-phosphatase PTEN1-like [Cucurbita maxima]	gi|2183043539|gb|KAH9298167,1|	NA	NA
transcript11052,1584,f9905Z1584	JZKD02S1643666.1	GQ03308_M13	Day22	down	-2.90874	0.00465114	0.00165943	11.0324	0.924803	-3.14525	uncharacterized GPI-anchored protein At4g28100-like [Cucurbita moschata]	gi|2217092960|ref|XP_016580731,2|	Zmw_sc00624,1,g00040,1	SPARK domain
transcript11052,1584,f9905Z1584	JZKD02S1643666.1	GQ03308_M13	Day18	down	-4.18867	5.35e-09	8.71e-11	13.7724	0.645621	-6.48782	uncharacterized GPI-anchored protein At4g28100-like [Cucurbita moschata]	gi|2217092960|ref|XP_016580731,2|	Zmw_sc00624,1,g00040,1	SPARK domain
transcript11054,1584,f7620Z1584	JZKD02S1632036.1	GQ03206_L04	Day22	down	-2.83915	3.56e-05	7.16e-06	17.3819	0.632499	-4.48878	uncharacterized protein LOC111394349 [Olea europaea var, sylvestris]	NA	NA	Protein OCTOPUS-like
transcript11059,1583,f854Z1583	JZKD02S0374696.1	GQ01302_G18	Day22	up	3.13881	7.87e-05	1.73e-05	59.8526	0.730377	4.29752	peroxidase 5-like [Quercus suber]	gi|2183039473|gb|KAH9294523,1|	EPS67213,1	Plant peroxidase
transcript11061,1583,f19768Z1583	JZKD02S0828942.1	GQ03603_D18	Day22	down	-3.77048	1.43e-15	4.08e-17	136.887	0.448295	-8.41072	subtilisin-like protease SBT5,6 [Papaver somniferum]	gi|2183030393|gb|KAH9289614,1|	Aco013131,1	PA domain
transcript11061,1583,f19768Z1583	JZKD02S0828942.1	GQ03603_D18	Day18	down	-2.23449	3.82e-08	8.21e-10	167.165	0.363871	-6.14088	subtilisin-like protease SBT5,6 [Papaver somniferum]	gi|2183030393|gb|KAH9289614,1|	Aco013131,1	PA domain
transcript11064,1582,f1458Z1582	JZKD02S0230004.1	GQ04104_D12	Day22	up	3.32913	5.07e-15	1.57e-16	330.553	0.403464	8.25136	oxalate--CoA ligase-like [Quercus suber]	gi|2183063642|gb|KAH9317017,1|	Spipo12G0053800	AMP-binding enzyme, C-terminal domain superfamily
transcript11064,1582,f1458Z1582	JZKD02S0230004.1	GQ04104_D12	Day18	up	2.71444	2.77e-09	4.05e-11	301.608	0.411145	6.60216	oxalate--CoA ligase-like [Quercus suber]	gi|2183063642|gb|KAH9317017,1|	Spipo12G0053800	AMP-binding enzyme, C-terminal domain superfamily
transcript11067,1582,f16804Z1582	JZKD02S1397287.1	GQ02901_N04	Day22	down	-2.05897	4.94e-05	1.03e-05	36.8914	0.466759	-4.41121	uncharacterized protein LOC111290642 isoform X2 [Durio zibethinus]	gi|2183060777|gb|KAH9314289,1|	NA	NA
transcript11073,1582,f28777Z1582	JZKD02S1620299.1	GQ03227_P23	Day22	down	-4.20883	1.32e-09	1.03e-10	59.1563	0.651208	-6.4631	putative pentatricopeptide repeat-containing protein At1g12700, mitochondrial [Populus trichocarpa]	NA	NA	Tetratricopeptide-like helical domain superfamily
transcript11075,1581,f19065Z1581	JZKD02S0820492.1	GQ03207_O13	Day22	up	3.38152	4.68e-06	7.69e-07	14.3246	0.684079	4.94318	uncharacterized protein LOC9648049 isoform X1 [Selaginella moellendorffii]	gi|2183061318|gb|KAH9314830,1|	NA	NA
transcript11075,1581,f19065Z1581	JZKD02S0820492.1	GQ03207_O13	Day18	up	4.5929	3.34e-15	1.03e-17	30.5345	0.535899	8.57046	uncharacterized protein LOC9648049 isoform X1 [Selaginella moellendorffii]	gi|2183061318|gb|KAH9314830,1|	NA	NA
transcript11075,1581,f19065Z1581	JZKD02S0820492.1	GQ03207_O13	Day14	up	2.42595	0.00753631	0.000120443	15.9329	0.630898	3.84522	uncharacterized protein LOC9648049 isoform X1 [Selaginella moellendorffii]	gi|2183061318|gb|KAH9314830,1|	NA	NA
transcript11085,1581,f24820Z1581	JZKD02S1590581.1	NA	Day22	down	-2.82644	1.12e-06	1.59e-07	35.7291	0.539178	-5.24212	LRR receptor-like serine/threonine-protein kinase FLS2 [Solanum pennellii]	gi|2183064107|gb|KAH9317482,1|	Aco009877,1	Leucine-rich repeat domain superfamily
transcript11093,1580,f6868Z1580	NA	NA	Day22	down	-2.04482	1.47e-12	6.69e-14	69.9157	0.272866	-7.49384	FCS-Like Zinc finger 5 [Coffea eugenioides]	gi|2088678185|gb|KAG9451603,1|	676725992	Zf-FLZ domain
transcript11095,1580,f12916Z1580	JZKD02S1485448.1	GQ03704_D18	Day22	up	4.66815	0.000102583	2.32e-05	10.62	1.10319	4.23152	uncharacterized LOC8278573 precursor [Ricinus communis]	gi|2113305560|gb|KAH1203505,1|	FANhyb_rscf00002064,1,g00002,1	Domain of unknown function DUF642
transcript11095,1580,f12916Z1580	JZKD02S1485448.1	GQ03704_D18	Day18	up	3.02521	0.0213029	0.00525343	2.62284	1.08389	2.79107	uncharacterized LOC8278573 precursor [Ricinus communis]	gi|2113305560|gb|KAH1203505,1|	FANhyb_rscf00002064,1,g00002,1	Domain of unknown function DUF642
transcript11096,1580,f21640Z1580	JZKD02S1623788.1	WS03216_P11	Day22	down	-4.89408	2.15e-07	2.59e-08	27.3727	0.879159	-5.56678	zinc finger protein WIP6-like [Physcomitrella patens]	gi|1336323524|gb|POE61987,1|	MA_795128g0010	Zinc finger C2H2-type
transcript11096,1580,f21640Z1580	JZKD02S1623788.1	WS03216_P11	Day18	down	-3.11796	0.000244929	2.38e-05	42.3958	0.737878	-4.22558	zinc finger protein WIP6-like [Physcomitrella patens]	gi|1336323524|gb|POE61987,1|	MA_795128g0010	Zinc finger C2H2-type
transcript11097,1580,f27645Z1580	JZKD02S1302988.1	GQ0073_J21	Day22	down	-3.43434	7.72e-10	5.7e-11	44.3349	0.524225	-6.55128	serine carboxypeptidase-like 45 [Solanum tuberosum]	gi|2183071428|gb|KAH9324390,1|	KZV23174,1	Peptidase S10, serine carboxypeptidase
transcript11102,1579,f1327Z1579	JZKD02S1611596.1	GQ0168_I07	Day22	down	-2.64998	6.06e-09	5.28e-10	1009.32	0.426689	-6.21057	aspartyl protease family protein 2-like [Physcomitrella patens]	gi|2183036339|gb|KAH9293177,1|	Aco017242,1	Aspartic peptidase A1 family
transcript11109,1579,f2875Z1579	JZKD02S0014904.1	GQ02802_K12	Day22	up	2.48056	3.5e-13	1.46e-14	364.111	0.322536	7.69081	lysM domain-containing GPI-anchored protein 1-like [Arachis hypogaea]	gi|2183060044|gb|KAH9313556,1|	NA	LysM domain
transcript11112,1578,f221Z1578	JZKD02S0359951.1	GQ0035_J17	Day22	up	3.12985	0.00117036	0.000350062	11.2748	0.875452	3.57512	3-ketoacyl-CoA synthase 12-like [Papaver somniferum]	gi|2183040869|gb|KAH9295751,1|	NA	Very-long-chain 3-ketoacyl-CoA synthase
transcript11115,1578,f27050Z1578	JZKD02S1109031.1	NA	Day22	down	-3.20304	0.00520849	0.00188794	3.91479	1.03081	-3.10732	disease resistance protein At4g27190 isoform X1 [Populus trichocarpa]	gi|2113195943|gb|KAH1120718,1|	MDP0000578301	Apoptotic protease-activating factors, helical domain
transcript11118,1578,f5204Z1578	JZKD02S0231821.1	GQ03002_I23	Day22	up	5.39837	4.72e-39	1.09e-41	187.758	0.399089	13.5267	ABC transporter B family member 15-like [Durio zibethinus]	gi|2183055358|gb|KAH9309393,1|	Tp57577_TGAC_v2_mRNA22346	AAA+ ATPase domain
transcript11118,1578,f5204Z1578	JZKD02S0231821.1	GQ03002_I23	Day18	up	2.53203	0.00392635	0.00066204	87.5787	0.743658	3.40484	ABC transporter B family member 15-like [Durio zibethinus]	gi|2183055358|gb|KAH9309393,1|	Tp57577_TGAC_v2_mRNA22346	AAA+ ATPase domain
transcript11125,1578,f4752Z1578	JZKD02S1216288.1	GQ02901_F24	Day22	down	-2.26402	3.35e-05	6.68e-06	16.7479	0.502709	-4.50363	fasciclin-like arabinogalactan protein 10 [Brassica napus]	gi|2183076561|gb|KAH9329492,1|	GSVIVT01030085001	FAS1 domain
transcript11129,1577,f19148Z1577	NA	NA	Day22	down	-3.91347	1.17e-20	1.65e-22	134.273	0.400923	-9.76115	protein OPAQUE10 isoform X1 [Selaginella moellendorffii]	gi|2183062086|gb|KAH9315598,1|	NA	Calponin homology domain
transcript11129,1577,f19148Z1577	NA	NA	Day18	down	-2.21272	3.87e-06	1.8e-07	125.414	0.423963	-5.21913	protein OPAQUE10 isoform X1 [Selaginella moellendorffii]	gi|2183062086|gb|KAH9315598,1|	NA	Calponin homology domain
transcript11131,1577,f8174Z1577	JZKD02S1419846.1	GQ03213_N22	Day22	down	-2.08785	3.67e-05	7.43e-06	32.0714	0.465922	-4.48112	probable polygalacturonase At1g80170 [Brassica napus]	gi|2067579312|emb|CAG7904278,1|	KFK41460,1	Glycoside hydrolase, family 28
transcript11131,1577,f8174Z1577	JZKD02S1419846.1	GQ03213_N22	Day18	down	-2.28511	1.46e-12	8.35e-15	40.3255	0.29439	-7.76219	probable polygalacturonase At1g80170 [Brassica napus]	gi|2067579312|emb|CAG7904278,1|	KFK41460,1	Glycoside hydrolase, family 28
transcript11134,1577,f8058Z1577	NA	NA	Day22	down	-4.1252	2.46e-14	8.5e-16	750.599	0.512648	-8.04684	thioredoxin-like protein CDSP32, chloroplastic [Durio zibethinus]	gi|2103196862|ref|XP_043708784,1|	NA	Thioredoxin domain
transcript11134,1577,f8058Z1577	NA	NA	Day18	down	-2.01745	0.000119493	1e-05	1110.28	0.45682	-4.4163	thioredoxin-like protein CDSP32, chloroplastic [Durio zibethinus]	gi|2103196862|ref|XP_043708784,1|	NA	Thioredoxin domain
transcript11137,1577,f27946Z1577	JZKD02S1581241.1	GQ0205_P12	Day22	down	-3.17323	0.00120369	0.000361227	4.30615	0.889631	-3.5669	coiled-coil domain-containing protein 25-like [Arachis hypogaea]	gi|2157633363|dbj|LAE93350,1|	Rsa1,0_02879,1_g00003,1	NA
transcript11137,1577,f27946Z1577	JZKD02S1581241.1	GQ0205_P12	Day18	down	-2.9473	1.59e-07	4.41e-09	9.23681	0.502255	-5.86815	coiled-coil domain-containing protein 25-like [Arachis hypogaea]	gi|2157633363|dbj|LAE93350,1|	Rsa1,0_02879,1_g00003,1	NA
transcript11155,1576,f1296Z1576	JZKD02S0156168.1	GQ02906_G12	Day22	down	-2.11868	0.0485122	0.0245051	2.92342	0.942006	-2.24912	probable pectate lyase 8 [Erythranthe guttata]	gi|2183070745|gb|KAH9323759,1|	GSMUA_Achr7P08840_001	AmbAllergen
transcript11160,1575,f31083Z1575	JZKD02S1641000.1	GQ03304_E07	Day22	up	2.57891	4.2e-33	1.51e-35	300.97	0.207239	12.4441	uncharacterized protein LOC112272702 [Physcomitrella patens]	gi|2129389206|gb|KAH7427697,1|	NA	T-complex 11
transcript11166,1574,f7553Z1574	JZKD02S1649515.1	GQ03205_M06	Day22	down	-5.34314	6.47e-11	3.95e-12	447.721	0.770022	-6.93894	cytochrome P450 CYP736A12-like [Momordica charantia]	gi|2183067598|gb|KAH9320612,1|	Csa09g009740,1	Cytochrome P450
transcript11174,1574,f31546Z1574	JZKD02S1638903.1	GQ0167_A03	Day22	down	-4.26073	3.64e-05	7.34e-06	10.3399	0.950307	-4.48352	GDSL esterase/lipase At4g26790-like [Arachis hypogaea]	gi|2183055262|gb|KAH9309297,1|	KN538722,1_FGP037	SGNH hydrolase superfamily
transcript1118,3798,f10906Z3798	JZKD02S1417123.1	GQ03401_E24	Day22	down	-2.0876	3.61e-06	5.78e-07	32.974	0.417657	-4.99837	pentatricopeptide repeat-containing protein At1g03100, mitochondrial [Ziziphus jujuba]	gi|2228636889|dbj|GKU86554,1|	NA	Pentatricopeptide repeat
transcript11182,1573,f7371Z1573	JZKD02S0210347.1	GQ03906_E02	Day22	up	2.91879	1.04e-32	3.91e-35	444.88	0.236002	12.3677	---NA---	NA	NA	NA
transcript11182,1573,f7371Z1573	JZKD02S0210347.1	GQ03906_E02	Day18	up	2.53695	4.21e-08	9.26e-10	338.632	0.414426	6.12161	---NA---	NA	NA	NA
transcript11184,1573,f14103Z1573	JZKD02S1641792.1	GQ03810_P08	Day22	down	-2.64315	3.35e-14	1.18e-15	146.397	0.330143	-8.00608	isoflavone reductase-like protein [Arachis hypogaea]	gi|75174543|sp|Q9LL41,1|PCBER_PINTA	Rsa1,0_00048,1_g00027,1	NmrA-like domain
transcript11188,1573,f3394Z1573	JZKD02S1603999.1	GQ03717_H01	Day22	down	-2.107	0.00039324	0.000103093	50.5799	0.542593	-3.88319	CBL-interacting protein kinase 18-like [Phoenix dactylifera]	gi|2183049421|gb|KAH9303868,1|	GRMZM2G062651_P01	Protein kinase domain
transcript11210,1570,f1626Z1570	JZKD02S0058111.1	GQ0195_L07	Day22	down	-2.53757	3.36e-12	1.62e-13	4038.52	0.344004	-7.37658	thiamine thiazole synthase 2, chloroplastic [Populus trichocarpa]	gi|2180118093|gb|KAH8941827,1|	NA	FAD/NAD(P)-binding domain superfamily
transcript11221,1569,f9252Z1569	JZKD02S0372808.1	GQ03234_L22	Day22	down	-4.83157	2.57e-26	1.96e-28	157.257	0.436852	-11.06	jacalin-related lectin 3 isoform X1 [Medicago truncatula]	gi|2183065752|gb|KAH9319127,1|	Traes_4DL_D0F3E9568,2	Jacalin-like lectin domain
transcript11221,1569,f9252Z1569	JZKD02S0372808.1	GQ03234_L22	Day18	down	-3.13826	6.25e-09	1.05e-10	180.144	0.48583	-6.45959	jacalin-related lectin 3 isoform X1 [Medicago truncatula]	gi|2183065752|gb|KAH9319127,1|	Traes_4DL_D0F3E9568,2	Jacalin-like lectin domain
transcript11229,1569,f7905Z1569	JZKD02S1411527.1	GQ03210_K02	Day22	down	-2.4879	4.45e-08	4.61e-09	323.449	0.424521	-5.86049	clavaminate synthase-like protein At3g21360 [Papaver somniferum]	gi|2183053313|gb|KAH9307348,1|	NA	TauD/TfdA-like domain
transcript11229,1569,f7905Z1569	JZKD02S1411527.1	GQ03210_K02	Day18	down	-2.15828	5.36e-05	3.88e-06	687.056	0.467393	-4.6177	clavaminate synthase-like protein At3g21360 [Papaver somniferum]	gi|2183053313|gb|KAH9307348,1|	NA	TauD/TfdA-like domain
transcript11231,1568,f6560Z1568	JZKD02S0114301.1	GQ03116_C09	Day22	up	2.86432	2.46e-13	9.97e-15	599.525	0.370082	7.73969	anamorsin homolog isoform X1 [Cucurbita moschata]	gi|292630660|sp|B8LPG7,1|DRE22_PICSI	NA	S-adenosyl-L-methionine-dependent methyltransferase superfamily
transcript11233,1568,f12840Z1568	JZKD02S0090230.1	GQ03702_A07	Day22	down	-2.22435	0.000150974	3.56e-05	8.8451	0.538024	-4.13429	---NA---	NA	NA	NA
transcript11237,1567,f11472Z1567	JZKD02S0094569.1	GQ03504_I20	Day22	down	-5.02417	2.18e-19	3.63e-21	589.838	0.532061	-9.44284	aspartate aminotransferase, chloroplastic-like [Papaver somniferum]	gi|2069814956|gb|KAG8072765,1|	NA	Aspartate/other aminotransferase
transcript11237,1567,f11472Z1567	JZKD02S0094569.1	GQ03504_I20	Day18	down	-3.24069	2.82e-08	5.82e-10	648.383	0.523103	-6.19513	aspartate aminotransferase, chloroplastic-like [Papaver somniferum]	gi|2069814956|gb|KAG8072765,1|	NA	Aspartate/other aminotransferase
transcript11238,1567,f18913Z1567	JZKD02S1591979.1	WS0326_O05	Day22	up	2.88744	0.0034607	0.00119098	5.85267	0.8909	3.24103	arogenate dehydrogenase 2, chloroplastic-like [Papaver somniferum]	gi|2183050135|gb|KAH9304582,1|	NA	Arogenate dehydrogenase 1/2
transcript11238,1567,f18913Z1567	JZKD02S1591979.1	WS0326_O05	Day18	up	2.53861	0.00657278	0.00123884	4.82527	0.785999	3.22978	arogenate dehydrogenase 2, chloroplastic-like [Papaver somniferum]	gi|2183050135|gb|KAH9304582,1|	NA	Arogenate dehydrogenase 1/2
transcript11240,1567,f3212Z1567	JZKD02S0975590.1	GQ02807_M13	Day22	down	-2.75998	5.2e-05	1.09e-05	27.3147	0.627402	-4.39906	uncharacterized protein LOC111009178 [Momordica charantia]	gi|2183040963|gb|KAH9295845,1|	NA	Wall-associated receptor kinase, galacturonan-binding domain
transcript11247,1567,f4614Z1567	JZKD02S0844617.1	GQ02829_I09	Day22	down	-3.80688	1.11e-05	1.99e-06	7.2892	0.8007	-4.75444	pectin acetylesterase 8 isoform X1 [Brachypodium distachyon]	gi|2183068668|gb|KAH9321682,1|	Ote100112080011	Pectinacetylesterase/NOTUM
transcript11247,1567,f4614Z1567	JZKD02S0844617.1	GQ02829_I09	Day18	down	-2.1418	2.97e-05	1.95e-06	10.4533	0.450114	-4.75835	pectin acetylesterase 8 isoform X1 [Brachypodium distachyon]	gi|2183068668|gb|KAH9321682,1|	Ote100112080011	Pectinacetylesterase/NOTUM
transcript11256,1566,f17397Z1566	JZKD02S0414795.1	NA	Day22	down	-2.27793	0.00806278	0.0031143	7.47043	0.770554	-2.95622	---NA---	gi|2183050717|gb|KAH9305164,1|	NA	NA
transcript11258,1566,f2979Z1566	JZKD02S1634740.1	GQ02804_H03	Day22	down	-3.0208	0.00217291	0.000700045	4.01814	0.891208	-3.38956	APO protein 1, chloroplastic [Cucurbita moschata]	gi|2093801547|gb|KAH0452677,1|	DCAR_003527	NA
transcript11276,1564,f15385Z1564	JZKD02S0000001.1	GQ04005_N11	Day22	down	-2.75142	0.0488129	0.0246971	1.34148	1.22497	-2.24611	---NA---	gi|2183042944|gb|KAH9297572,1|	NA	NA
transcript11284,1564,f8552Z1564	JZKD02S1646949.1	GQ03221_D17	Day22	down	-2.22735	1.26e-05	2.29e-06	50.3887	0.471322	-4.72576	transcription termination factor MTERF6, chloroplastic/mitochondrial-like isoform X1 [Arachis hypogaea]	gi|2070730189|ref|XP_042494934,1|	NA	Transcription termination factor, mitochondrial/chloroplastic
transcript11287,1564,f10591Z1564	JZKD02S0602174.1	GQ03321_J18	Day22	down	-2.30581	0.000120589	2.77e-05	17.6961	0.550119	-4.19148	probable polygalacturonase At1g80170 isoform X1 [Ziziphus jujuba]	gi|2183075187|gb|KAH9328118,1|	KFK41460,1	Glycoside hydrolase, family 28
transcript11287,1564,f10591Z1564	JZKD02S0602174.1	GQ03321_J18	Day18	down	-2.48498	4.94e-06	2.37e-07	16.5428	0.480904	-5.16731	probable polygalacturonase At1g80170 isoform X1 [Ziziphus jujuba]	gi|2183075187|gb|KAH9328118,1|	KFK41460,1	Glycoside hydrolase, family 28
transcript11292,1564,f11053Z1564	JZKD02S0374438.1	GQ03406_H02	Day22	down	-3.48948	5.82e-20	8.98e-22	1100.88	0.363942	-9.58802	ATP synthase gamma chain 1, chloroplastic-like [Phoenix dactylifera]	gi|2113320864|gb|KAH1217587,1|	NA	ATP synthase, F1 complex, gamma subunit
transcript11292,1564,f11053Z1564	JZKD02S0374438.1	GQ03406_H02	Day18	down	-2.13468	1.06e-06	3.96e-08	1472.04	0.388653	-5.49252	ATP synthase gamma chain 1, chloroplastic-like [Phoenix dactylifera]	gi|2113320864|gb|KAH1217587,1|	NA	ATP synthase, F1 complex, gamma subunit
transcript1130,3784,f14752Z3784	JZKD02S1417755.1	GQ03907_N03	Day22	down	-2.72302	3.87e-08	3.96e-09	61.3838	0.46265	-5.88571	leucine-rich repeat receptor-like protein kinase TDR [Coffea arabica]	gi|2183046570|gb|KAH9301060,1|	XP_015897327,1	Leucine-rich repeat
transcript11306,1563,f1953Z1563	JZKD02S0676253.1	GQ0202_G12	Day22	up	5.55323	8.02e-07	1.09e-07	11532.5	1.04563	5.31089	glucan endo-1,3-alpha-glucosidase agn1-like [Quercus suber]	gi|2183030147|gb|KAH9289368,1|	NA	Glycoside hydrolase family 71
transcript11306,1563,f1953Z1563	JZKD02S0676253.1	GQ0202_G12	Day18	up	3.48793	2.29e-05	1.43e-06	3940.21	0.723565	4.82048	glucan endo-1,3-alpha-glucosidase agn1-like [Quercus suber]	gi|2183030147|gb|KAH9289368,1|	NA	Glycoside hydrolase family 71
transcript11309,1563,f22744Z1563	JZKD02S0829886.1	NA	Day22	down	-3.20534	5.73e-16	1.54e-17	107.61	0.376017	-8.52444	---NA---	NA	NA	NA
transcript11311,1563,f19546Z1563	JZKD02S1614864.1	WS00816_F20	Day22	down	-2.82796	0.000157605	3.74e-05	16.9579	0.685878	-4.12313	---NA---	NA	NA	NA
transcript11318,1562,f22969Z1562	JZKD02S0819704.1	GQ03507_A09	Day22	down	-2.24748	5.92e-08	6.3e-09	34.563	0.386915	-5.80871	putative leucine-rich repeat receptor-like serine/threonine-protein kinase At2g24130 [Arachis hypogaea]	gi|2183075971|gb|KAH9328902,1|	NA	Leucine-rich repeat
transcript1132,3782,f8968Z3782	JZKD02S1565960.1	GQ03229_J03	Day22	up	2.66316	2.28e-17	4.99e-19	762.988	0.298813	8.91244	telomere repeat-binding protein 5-like isoform X1 [Durio zibethinus]	gi|2183074787|gb|KAH9327749,1|	MA_80342g0010	SANT/Myb domain
transcript11325,1561,f12095Z1561	JZKD02S1589825.1	GQ03519_L09	Day22	down	-3.74472	4.36e-12	2.15e-13	182.507	0.51026	-7.33884	cysteine-rich receptor-like protein kinase 2 isoform X1 [Papaver somniferum]	gi|2183041047|gb|KAH9295929,1|	mrna32207,1-v1,0-hybrid	Protein kinase domain
transcript11326,1561,f34990Z1561	JZKD02S1296957.1	NA	Day22	down	-3.75576	6.84e-15	2.15e-16	45.7516	0.457274	-8.21338	---NA---	gi|2183064827|gb|KAH9318202,1|	NA	NA
transcript11331,1561,f2718Z1561	JZKD02S1179197.1	GQ03409_F12	Day0	down	-2.33678	0.0371932	0.000354669	7.90175	0.654248	-3.5717	vicilin-like seed storage protein At2g28490 [Selaginella moellendorffii]	gi|2183074405|gb|KAH9327367,1|	NA	Cupin 1
transcript11335,1560,f23239Z1560	JZKD02S1445245.1	GQ00611_P23	Day22	down	-4.86869	5.91e-11	3.57e-12	9.70892	0.700202	-6.95326	phosphate transporter PHO1 homolog 1-like [Papaver somniferum]	gi|2183068129|gb|KAH9321143,1|	419770	EXS, C-terminal
transcript11335,1560,f23239Z1560	JZKD02S1445245.1	GQ00611_P23	Day18	down	-3.59366	0.00178459	0.000255097	6.85501	0.982655	-3.65709	phosphate transporter PHO1 homolog 1-like [Papaver somniferum]	gi|2183068129|gb|KAH9321143,1|	419770	EXS, C-terminal
transcript11342,1559,f11298Z1559	JZKD02S0900136.1	GQ03417_J14	Day18	up	2.07645	2.07e-05	1.26e-06	29732.5	0.428523	4.84559	glucan endo-1,3-beta-glucosidase, basic isoform-like [Cucurbita moschata]	gi|1839231005|pdb|6JMS|A	Itr_sc004833,1_g00001,1	Glycoside hydrolase family 17
transcript11343,1559,f32513Z1559	JZKD02S1032291.1	NA	Day22	down	-2.6854	5.46e-05	1.15e-05	9.57214	0.612087	-4.38728	---NA---	NA	NA	NA
transcript11344,1559,f29964Z1559	JZKD02S1091253.1	NA	Day18	down	-2.08971	0.00134867	0.000182046	18.4912	0.558341	-3.74271	WAT1-related protein At1g09380 isoform X3 [Solanum lycopersicum]	gi|2192332165|gb|KAH9776066,1|	NA	NA
transcript11345,1559,f22467Z1559	JZKD02S0836814.1	GQ03012_G23	Day22	down	-2.09942	0.026557	0.0122366	2.91106	0.838008	-2.50525	---NA---	gi|2183067440|gb|KAH9320454,1|	mrna12617,1-v1,0-hybrid	NA
transcript11352,1558,f27728Z1558	JZKD02S1627814.1	NA	Day22	down	-3.36382	0.00310273	0.00105221	3.38905	1.02675	-3.27618	---NA---	NA	NA	NA
transcript11357,1557,f13737Z1557	JZKD02S1637439.1	GQ03803_B17	Day22	down	-2.36668	0.00187761	0.000594038	3.86961	0.689126	-3.43432	protein trichome birefringence-like 36 [Coffea arabica]	gi|2183063819|gb|KAH9317194,1|	Csa09g092790,1	Trichome birefringence-like, N-terminal domain
transcript11359,1557,f17788Z1557	JZKD02S1323653.1	GQ03813_F14	Day22	down	-2.81258	0.000433591	0.00011485	9.80101	0.72924	-3.85687	50S ribosomal protein L27, chloroplastic [Cucurbita moschata]	gi|2102734507|ref|XP_043697480,1|	NA	Ribosomal protein L27
transcript11366,1557,f30073Z1557	JZKD02S1337899.1	GQ03211_G05	Day22	down	-3.7967	2.03e-07	2.43e-08	25.6807	0.680621	-5.57828	cytochrome b6-f complex iron-sulfur subunit 2, chloroplastic-like [Olea europaea var, sylvestris]	gi|2190658235|gb|KAH9574222,1|	NA	Rieske iron-sulphur protein, C-terminal
transcript11378,1556,f33840Z1556	JZKD02S1369110.1	NA	Day22	down	-2.05248	3.32e-08	3.34e-09	46.8299	0.34707	-5.91374	uncharacterized protein LOC111409540 [Olea europaea var, sylvestris]	gi|2183042498|gb|KAH9297126,1|	Sopen05g016700,1	NA
transcript11380,1556,f26416Z1556	JZKD02S1220669.1	GQ03104_N13	Day22	down	-4.62356	1.61e-10	1.05e-11	22.417	0.680048	-6.79887	oligopeptide transporter 3-like [Papaver somniferum]	gi|2183057880|gb|KAH9311913,1|	PSME_00043819-RA	Tetrapeptide transporter, OPT1/isp4
transcript11380,1556,f26416Z1556	JZKD02S1220669.1	GQ03104_N13	Day18	down	-3.3788	4.2e-10	4.84e-12	53.7766	0.488965	-6.9101	oligopeptide transporter 3-like [Papaver somniferum]	gi|2183057880|gb|KAH9311913,1|	PSME_00043819-RA	Tetrapeptide transporter, OPT1/isp4
transcript11383,1555,f25811Z1555	JZKD02S0836814.1	GQ03012_G23	Day22	down	-2.57568	0.00320881	0.00109321	3.11802	0.788786	-3.26537	uncharacterized protein LOC111374026, partial [Olea europaea var, sylvestris]	gi|2183067440|gb|KAH9320454,1|	mrna12617,1-v1,0-hybrid	DESIGUAL/Modifying wall lignin-1/2
transcript11384,1555,f15024Z1555	JZKD02S0440286.1	GQ03919_O14	Day22	down	-2.98129	7.42e-06	1.28e-06	12.7603	0.615545	-4.84333	probable proline transporter 2 isoform X2 [Oryza sativa Japonica Group]	gi|2183072633|gb|KAH9325595,1|	NA	Amino acid transporter, transmembrane domain
transcript11389,1555,f9179Z1555	JZKD02S1187200.1	GQ03507_A09	Day22	down	-3.88492	8.03e-11	4.97e-12	160.314	0.562519	-6.90629	putative receptor-like protein kinase At3g47110 [Rosa chinensis]	gi|2183075971|gb|KAH9328902,1|	Aco009877,1	Leucine rich repeat 4
transcript1139,5499,f35806z1722k150a0,00m-250_f23417Z3777	JZKD02S1607929.1	GQ02818_E22	Day22	down	-2.70269	2.47e-08	2.42e-09	184.768	0.452975	-5.96653	pentatricopeptide repeat-containing protein At3g24000, mitochondrial-like [Papaver somniferum]	gi|2183047485|gb|KAH9301975,1|	Bostr,7128s0454,1,p	E motif
transcript11392,1555,f5368Z1555	JZKD02S0295204.1	GQ03007_G16	Day22	down	-2.36905	0.000480472	0.000128698	28.6867	0.618723	-3.82894	TMV resistance protein N-like [Brassica oleracea var, oleracea]	gi|2183030600|gb|KAH9289821,1|	NA	Leucine-rich repeat domain superfamily
transcript11393,1555,f29055Z1555	JZKD02S1237796.1	GQ03718_N22	Day22	down	-2.32083	0.00079816	0.000226711	16.0834	0.629424	-3.68723	ERAD-associated E3 ubiquitin-protein ligase component HRD3A-like [Arachis hypogaea]	gi|2050321104|gb|KAG6746789,1|	PSME_00040474-RA	Tetratricopeptide-like helical domain superfamily
transcript11398,1554,f18222Z1554	JZKD02S1604432.1	GQ03612_I07	Day22	down	-2.64678	0.000128903	2.98e-05	10.607	0.634006	-4.17469	homeobox-leucine zipper protein HOX32-like isoform X1 [Physcomitrella patens]	gi|2183029005|gb|KAH9288226,1|	Tp57577_TGAC_v2_mRNA27227	MEKHLA
transcript11400,1554,f18668Z1554	JZKD02S1396354.1	GQ03229_L02	Day22	down	-2.34852	3.25e-05	6.48e-06	31.6825	0.520715	-4.51019	DEAD-box ATP-dependent RNA helicase 56 isoform X2 [Selaginella moellendorffii]	gi|2050314653|gb|KAG6740347,1|	NA	Helicase, C-terminal
transcript11405,1554,f29903Z1554	JZKD02S1614514.1	GQ03809_J15	Day22	down	-2.71071	1.69e-05	3.15e-06	6.59417	0.58163	-4.66054	uncharacterized protein LOC113705933 [Coffea arabica]	gi|2183054734|gb|KAH9308769,1|	KN539461,1_FGP012	Domain of unknown function DUF659
transcript11406,1554,f11980Z1554	JZKD02S0160720.1	GQ03517_B03	Day22	down	-4.06786	2.54e-13	1.03e-14	576.474	0.525897	-7.73509	fructose-1,6-bisphosphatase, chloroplastic [Brassica oleracea var, oleracea]	gi|2129205037|gb|KAH7288253,1|	NA	Fructose-1,6-bisphosphatase
transcript11406,1554,f11980Z1554	JZKD02S0160720.1	GQ03517_B03	Day18	down	-2.40855	6.62e-06	3.34e-07	688.025	0.471977	-5.10312	fructose-1,6-bisphosphatase, chloroplastic [Brassica oleracea var, oleracea]	gi|2129205037|gb|KAH7288253,1|	NA	Fructose-1,6-bisphosphatase
transcript11412,1553,f12817Z1553	JZKD02S0428359.1	GQ03701_L08	Day22	down	-2.18447	0.0239835	0.0108682	4.21419	0.857694	-2.54691	alcohol dehydrogenase-like 4 [Coffea arabica]	gi|2183041120|gb|KAH9296002,1|	NA	Alcohol dehydrogenase, N-terminal
transcript11419,1553,f13434Z1553	JZKD02S0657447.1	GQ03715_G24	Day18	down	-2.33085	8.29e-05	6.49e-06	6.98093	0.516851	-4.50972	uncharacterized protein LOC9643049 [Selaginella moellendorffii]	gi|2129195871|gb|KAH7279106,1|	NA	Protein of unknown function DUF1191
transcript11426,1553,f16182Z1553	JZKD02S1482902.1	GQ04104_C12	Day22	up	2.90413	1e-15	2.79e-17	404.878	0.343472	8.4552	coenzyme Q-binding protein COQ10 homolog, mitochondrial [Solanum lycopersicum]	gi|2183060925|gb|KAH9314437,1|	NA	Coenzyme Q-binding protein COQ10, START domain
transcript11431,1552,f10710Z1552	JZKD02S0339084.1	GQ03323_G06	Day22	down	-2.5581	1.96e-06	2.94e-07	18.1007	0.498924	-5.12722	---NA---	NA	NA	NA
transcript11437,1552,f22591Z1552	JZKD02S1618762.1	GQ03902_F22	Day22	up	2.0617	1.07e-10	6.76e-12	3333.53	0.30042	6.86273	protein NBR1 homolog [Ziziphus jujuba]	gi|2183069322|gb|KAH9322336,1|	PSME_00002086-RA	Immunoglobulin-like fold
transcript11439,1552,f25353Z1552	JZKD02S1593103.1	NA	Day22	down	-2.45356	0.00135079	0.000412586	6.09002	0.694685	-3.5319	two-component response regulator ORR24 [Selaginella moellendorffii]	gi|2183063812|gb|KAH9317187,1|	MA_92689g0020	SANT/Myb domain
transcript11443,1551,f3433Z1551	JZKD02S1606896.1	GQ02810_O09	Day22	up	2.8445	3.61e-36	1.02e-38	1509.13	0.218571	13.0141	ferritin-3, chloroplastic-like [Durio zibethinus]	gi|2183064503|gb|KAH9317878,1|	676727980	Ferritin/DPS protein domain
transcript11449,1551,f21754Z1551	JZKD02S0219217.1	GQ0201_O22	Day22	up	5.4111	6.23e-08	6.66e-09	70.6871	0.933055	5.79934	12-oxophytodienoate reductase 2-like [Quercus suber]	gi|2183077269|gb|KAH9330200,1|	Zpz_sc00196,1,g00070,1,am,mk	Aldolase-type TIM barrel
transcript11449,1551,f21754Z1551	JZKD02S0219217.1	GQ0201_O22	Day18	up	3.6917	0.0011405	0.000149581	37.9233	0.97361	3.79176	12-oxophytodienoate reductase 2-like [Quercus suber]	gi|2183077269|gb|KAH9330200,1|	Zpz_sc00196,1,g00070,1,am,mk	Aldolase-type TIM barrel
transcript11456,1550,f7125Z1550	JZKD02S1648983.1	GQ03125_K15	Day18	up	2.99452	1.04e-06	3.86e-08	12.8341	0.544733	5.49723	beta-carotene 3-hydroxylase 1, chloroplastic-like [Brassica napus]	gi|2183074663|gb|KAH9327625,1|	NA	Beta-carotene hydroxylase-like
transcript11461,1550,f9109Z1550	JZKD02S0378144.1	GQ03232_F07	Day22	down	-5.69745	5.69e-14	2.08e-15	255.9	0.717879	-7.9365	putative leucine-rich repeat receptor-like serine/threonine-protein kinase At2g24130 isoform X1 [Glycine max]	gi|2183075969|gb|KAH9328900,1|	Aco009877,1	Leucine-rich repeat
transcript11469,1549,f21680Z1549	JZKD02S0942836.1	GQ03607_L08	Day22	down	-2.1356	1.21e-06	1.73e-07	330.21	0.408622	-5.22636	UDP-glycosyltransferase 74F2-like [Olea europaea var, sylvestris]	gi|1995800408|gb|QSH48338,1|	Tp57577_TGAC_v2_mRNA33215	UDP-glucuronosyl/UDP-glucosyltransferase
transcript11471,1549,f2828Z1549	JZKD02S0282102.1	GQ02801_N15	Day22	up	6.25473	1.04e-05	1.86e-06	40.3995	1.31176	4.76821	probable fructokinase-1 [Brassica napus]	gi|2183062585|gb|KAH9316097,1|	Pbr018801,2	Ribokinase-like
transcript11472,1548,f27572Z1548	JZKD02S1647898.1	NA	Day22	down	-2.38385	0.000391398	0.000102535	6.19511	0.613681	-3.88451	ankyrin repeat protein SKIP35 [Glycine max]	gi|2082719352|gb|KAG9136303,1|	NA	NA
transcript1148,3774,f8406Z3774	JZKD02S0697289.1	GQ03218_G03	Day22	down	-2.10943	2.02e-07	2.42e-08	248.143	0.378087	-5.57922	subtilisin-like protease SBT3,9 [Coffea arabica]	gi|2088683184|gb|KAG9456595,1|	Aco013131,1	Peptidase S8, subtilisin-related
transcript11481,1548,f14949Z1548	JZKD02S1637352.1	GQ03916_L08	Day22	down	-2.58331	9.53e-09	8.64e-10	26.1569	0.42123	-6.13279	probable proline transporter 2 isoform X2 [Oryza sativa Japonica Group]	gi|2183072633|gb|KAH9325595,1|	NA	Amino acid transporter, transmembrane domain
transcript11481,1548,f14949Z1548	JZKD02S1637352.1	GQ03916_L08	Day18	down	-2.5596	3.61e-06	1.66e-07	35.3782	0.489089	-5.2334	probable proline transporter 2 isoform X2 [Oryza sativa Japonica Group]	gi|2183072633|gb|KAH9325595,1|	NA	Amino acid transporter, transmembrane domain
transcript11483,1548,f9016Z1548	JZKD02S1210549.1	GQ03230_G10	Day22	down	-3.48677	2.78e-07	3.42e-08	263.597	0.631827	-5.51855	UDP-glycosyltransferase 86A1-like isoform X2 [Coffea eugenioides]	gi|2183056589|gb|KAH9310622,1|	TRIUR3_17264-P1	NA
transcript11485,1547,f1977Z1547	JZKD02S0372141.1	GQ0202_O15	Day22	down	-2.24293	0.00018169	4.38e-05	12.4021	0.548894	-4.08627	short-chain dehydrogenase TIC 32, chloroplastic-like [Brassica napus]	gi|2103211529|ref|XP_043715661,1|	462913740	Short-chain dehydrogenase/reductase SDR
transcript11490,1547,f11584Z1547	JZKD02S1188535.1	GQ03507_B14	Day22	down	-2.73139	3.17e-22	3.6e-24	574.795	0.269318	-10.1419	uncharacterized protein At4g15545 isoform X2 [Selaginella moellendorffii]	gi|2190649120|gb|KAH9565111,1|	NA	NA
transcript11493,1547,f18175Z1547	JZKD02S0430735.1	NA	Day22	down	-2.35803	0.00144644	0.00044474	13.5842	0.67142	-3.51201	uncharacterized protein LOC111830668 [Capsella rubella]	gi|2065808312|gb|KAG7576615,1|	Itr_sc001950,1_g00001,1	NA
transcript11501,1546,f30765Z1546	JZKD02S1241242.1	NA	Day22	down	-2.47939	1.62e-13	6.34e-15	57.8727	0.317993	-7.797	G-type lectin S-receptor-like serine/threonine-protein kinase At1g34300 [Coffea arabica]	gi|2183040395|gb|KAH9295277,1|	NA	Bulb-type lectin domain
transcript11509,1546,f5673Z1546	JZKD02S1405854.1	GQ03101_M15	Day22	up	2.06705	5.5e-10	3.95e-11	442.82	0.312906	6.606	uncharacterized protein LOC113775230 isoform X1 [Coffea eugenioides]	gi|1216261951|ref|XP_021615024,1|	NA	NA
transcript11510,1546,f1300Z1546	JZKD02S0107367.1	GQ0167_M01	Day18	down	-2.13718	0.0307968	0.00836829	2.88889	0.81051	-2.63684	---NA---	NA	NA	NA
transcript11519,1545,f1511Z1545	JZKD02S0163636.1	GQ0183_B05	Day22	up	12.5825	4.41e-30	2.09e-32	937.735	1.06159	11.8526	basic 7S globulin-like [Ziziphus jujuba]	gi|2183052098|gb|KAH9306545,1|	Peaxi162Scf00170g01227,1	Xylanase inhibitor, C-terminal
transcript11519,1545,f1511Z1545	JZKD02S0163636.1	GQ0183_B05	Day18	up	8.257	9.31e-06	5e-07	96.2711	1.64271	5.02645	basic 7S globulin-like [Ziziphus jujuba]	gi|2183052098|gb|KAH9306545,1|	Peaxi162Scf00170g01227,1	Xylanase inhibitor, C-terminal
transcript11520,1545,f10918Z1545	JZKD02S1609839.1	GQ03401_M18	Day22	down	-2.27159	1.38e-09	1.08e-10	2100.79	0.351877	-6.45563	probable aquaporin PIP1-4 [Brassica napus]	gi|2183047275|gb|KAH9301765,1|	ONIVA01G08700,1	Major intrinsic protein
transcript11525,1544,f18511Z1544	JZKD02S0043548.1	NA	Day22	down	-2.34245	0.00124912	0.000377256	12.3719	0.658825	-3.5555	transcription termination factor MTERF5, chloroplastic-like isoform X2 [Arachis hypogaea]	gi|2082413497|ref|XP_042977305,1|	676787872	Transcription termination factor, mitochondrial/chloroplastic
transcript11528,1544,f17228Z1544	NA	NA	Day22	up	2.11719	0.000403768	0.000106124	11.0338	0.54621	3.87615	CASP-like protein 1D2 isoform X2 [Glycine max]	gi|226713611|sp|A9P0A6,1|CSPL5_PICSI	Niben101Scf01060g01010,1	Casparian strip membrane protein domain
transcript11529,1544,f20494Z1544	JZKD02S0798697.1	WS03216_A08	Day22	up	4.47808	1.92e-17	4.15e-19	136.559	0.501309	8.93277	NAC domain-containing protein 68-like [Papaver somniferum]	gi|2183076445|gb|KAH9329376,1|	MA_5115g0010	NAC domain
transcript11529,1544,f20494Z1544	JZKD02S0798697.1	WS03216_A08	Day18	up	3.31119	1.96e-15	5.72e-18	55.1581	0.383328	8.638	NAC domain-containing protein 68-like [Papaver somniferum]	gi|2183076445|gb|KAH9329376,1|	MA_5115g0010	NAC domain
transcript11530,1544,f10705Z1544	JZKD02S0021699.1	GQ03323_F04	Day22	down	-2.30253	0.049187	0.0249263	2.4131	1.02675	-2.24254	uncharacterized protein LOC7480084 isoform X1 [Populus trichocarpa]	gi|2183047430|gb|KAH9301920,1|	NA	NA
transcript11530,1544,f10705Z1544	JZKD02S0021699.1	GQ03323_F04	Day18	down	-2.73876	0.0279338	0.00738023	2.55962	1.02224	-2.67918	uncharacterized protein LOC7480084 isoform X1 [Populus trichocarpa]	gi|2183047430|gb|KAH9301920,1|	NA	NA
transcript11539,1543,f9116Z1543	JZKD02S0189086.1	GQ04111_A23	Day22	down	-2.83702	7.68e-07	1.04e-07	15.1347	0.533287	-5.31987	pentatricopeptide repeat-containing protein At1g62914, mitochondrial [Selaginella moellendorffii]	gi|2236253820|dbj|LAF86269,1|	NA	Pentatricopeptide repeat
transcript11542,1542,f16712Z1542	NA	NA	Day22	down	-3.31787	1.14e-16	2.76e-18	5553.13	0.380457	-8.72075	glyceraldehyde-3-phosphate dehydrogenase A, chloroplastic-like [Coffea arabica]	gi|2088673937|gb|KAG9447356,1|	MDP0000275412	Glyceraldehyde/Erythrose phosphate dehydrogenase family
transcript11548,1541,f22465Z1541	JZKD02S0828942.1	NA	Day22	down	-4.30035	6.26e-10	4.54e-11	61.9988	0.653024	-6.58529	subtilisin-like protease SBT5,6 isoform X2 [Selaginella moellendorffii]	gi|2183030393|gb|KAH9289614,1|	Aco013131,1	Peptidase S8, subtilisin-related
transcript11548,1541,f22465Z1541	JZKD02S0828942.1	NA	Day18	down	-2.00054	1.46e-05	8.43e-07	63.8945	0.406187	-4.92518	subtilisin-like protease SBT5,6 isoform X2 [Selaginella moellendorffii]	gi|2183030393|gb|KAH9289614,1|	Aco013131,1	Peptidase S8, subtilisin-related
transcript11556,1540,f17829Z1540	JZKD02S1639551.1	NA	Day22	down	-3.5083	0.00084258	0.000241295	3.16592	0.955594	-3.67133	---NA---	NA	NA	NA
transcript11556,1540,f17829Z1540	JZKD02S1639551.1	NA	Day18	down	-2.34179	0.00433607	0.000746748	3.42251	0.69452	-3.37181	---NA---	NA	NA	NA
transcript11569,1539,f7681Z1539	JZKD02S1264614.1	GQ03207_H04	Day22	down	-2.08059	4.54e-12	2.25e-13	864.844	0.28373	-7.33299	isoflavone reductase-like protein [Arachis hypogaea]	gi|75174543|sp|Q9LL41,1|PCBER_PINTA	Rsa1,0_00048,1_g00027,1	NmrA-like domain
transcript11573,1538,f22938Z1538	JZKD02S1611145.1	NA	Day22	down	-2.73578	7.93e-12	4.09e-13	45.0018	0.377217	-7.25252	protein FAF-like, chloroplastic [Papaver somniferum]	gi|1954354830|gb|KAG1342416,1|	NA	Fantastic Four domain
transcript11574,1538,f30233Z1538	JZKD02S1082347.1	GQ03913_B09	Day22	down	-2.12435	0.0101588	0.00405632	4.75952	0.739225	-2.87375	7-deoxyloganetin glucosyltransferase-like [Durio zibethinus]	gi|2183053178|gb|KAH9307213,1|	TRIUR3_17264-P1	NA
transcript11577,1538,f17656Z1538	JZKD02S0684145.1	GQ02828_A09	Day22	down	-2.15528	0.00302984	0.00102468	6.2133	0.656364	-3.28366	B-box zinc finger protein 18 isoform X4 [Selaginella moellendorffii]	gi|2098491780|emb|CAA6673669,1|	MA_10433513g0010	NA
transcript11583,1538,f1969Z1538	JZKD02S0283595.1	GQ03719_C09	Day22	down	-3.49587	0.000549372	0.000149613	3.93231	0.921976	-3.79171	peroxidase 72-like [Quercus suber]	gi|1336338378|gb|POE73700,1|	EPS67213,1	Haem peroxidase
transcript11583,1538,f1969Z1538	JZKD02S0283595.1	GQ03719_C09	Day18	down	-3.29518	0.0334007	0.0092459	5.24212	1.266	-2.60283	peroxidase 72-like [Quercus suber]	gi|1336338378|gb|POE73700,1|	EPS67213,1	Haem peroxidase
transcript11595,1536,f23982Z1536	JZKD02S0596162.1	GQ03815_L24	Day22	up	6.25963	1.3e-05	2.38e-06	6.38898	1.32668	4.71828	laccase-5 [Glycine max]	gi|2183057371|gb|KAH9311404,1|	Rsa1,0_03034,1_g00001,1	Laccase
transcript11600,1536,f21750Z1536	JZKD02S0291452.1	WS03223_D21	Day22	down	-2.57062	3.37e-06	5.36e-07	25.8972	0.512803	-5.01287	---NA---	gi|2183058541|gb|KAH9312574,1|	NA	NA
transcript11601,1536,f12600Z1536	JZKD02S1169747.1	GQ03614_E10	Day18	down	-3.34671	5.85e-08	1.35e-09	569.494	0.552113	-6.06164	anthocyanidin reductase ((2S)-flavan-3-ol-forming)-like [Arachis hypogaea]	gi|2183070345|gb|KAH9323359,1|	676768160	NA
transcript11605,1536,f19502Z1536	JZKD02S1594713.1	WS0345_O14	Day22	up	4.22307	3.67e-08	3.73e-09	10.5286	0.716275	5.89588	transcription elongation factor B polypeptide 3 [Populus trichocarpa]	gi|2228582190|dbj|GKV40464,1|	NA	Protein of unknown function DUF1645, plant
transcript11605,1536,f19502Z1536	JZKD02S1594713.1	WS0345_O14	Day18	up	4.79348	3.65e-06	1.69e-07	11.1005	0.916373	5.23093	transcription elongation factor B polypeptide 3 [Populus trichocarpa]	gi|2228582190|dbj|GKV40464,1|	NA	Protein of unknown function DUF1645, plant
transcript11606,1536,f21228Z1536	JZKD02S0171395.1	WS02616_F14	Day22	down	-3.91053	2.53e-11	1.44e-12	48.0378	0.552342	-7.0799	glutamate decarboxylase 4-like [Durio zibethinus]	gi|2183048502|gb|KAH9302992,1|	MDP0000284588	Glutamate decarboxylase
transcript11610,1536,f24814Z1536	JZKD02S1070615.1	NA	Day22	up	4.59001	3.78e-08	3.85e-09	11.1393	0.779234	5.89041	---NA---	NA	NA	NA
transcript11610,1536,f24814Z1536	JZKD02S1070615.1	NA	Day18	up	3.84381	3.08e-06	1.38e-07	13.8711	0.729648	5.26803	---NA---	NA	NA	NA
transcript11623,1535,f21516Z1535	JZKD02S0311266.1	WS0313_F11	Day22	up	3.48812	1.2e-24	1.06e-26	334.492	0.326096	10.6966	tryptophan 5-hydroxylase 1-like [Physcomitrella patens]	gi|2190652381|gb|KAH9568371,1|	NA	Aromatic amino acid hydroxylase, C-terminal
transcript11623,1535,f21516Z1535	JZKD02S0311266.1	WS0313_F11	Day18	up	3.51874	2.81e-13	1.29e-15	327.6	0.440069	7.99588	tryptophan 5-hydroxylase 1-like [Physcomitrella patens]	gi|2190652381|gb|KAH9568371,1|	NA	Aromatic amino acid hydroxylase, C-terminal
transcript11624,1534,f4375Z1534	JZKD02S0814712.1	GQ02824_L04	Day22	down	-5.15461	1.2e-17	2.51e-19	26.8651	0.573492	-8.98812	---NA---	NA	NA	NA
transcript11624,1534,f4375Z1534	JZKD02S0814712.1	GQ02824_L04	Day18	down	-5.04256	1.24e-19	1.64e-22	44.7011	0.516541	-9.76217	---NA---	NA	NA	NA
transcript11625,1534,f5469Z1534	JZKD02S1294271.1	GQ03010_F13	Day22	up	5.2758	1.47e-12	6.69e-14	73.5781	0.704025	7.49377	1-aminocyclopropane-1-carboxylate oxidase 3-like [Papaver somniferum]	gi|2183060178|gb|KAH9313690,1|	676709864	Isopenicillin N synthase-like superfamily
transcript11625,1534,f5469Z1534	JZKD02S1294271.1	GQ03010_F13	Day18	up	5.39266	1.11e-11	8.02e-14	41.867	0.721915	7.46994	1-aminocyclopropane-1-carboxylate oxidase 3-like [Papaver somniferum]	gi|2183060178|gb|KAH9313690,1|	676709864	Isopenicillin N synthase-like superfamily
transcript11634,1533,f14769Z1533	JZKD02S1644682.1	GQ03908_H14	Day18	down	-2.11458	5.1e-06	2.48e-07	129.861	0.40984	-5.15954	transcription factor MYB8-like [Quercus suber]	gi|2128612335|gb|UED89769,1|	Pgl003648	SANT/Myb domain
transcript11637,1533,f16093Z1533	JZKD02S0201965.1	GQ04102_L22	Day18	up	2.9514	0.00012382	1.05e-05	15.1918	0.669779	4.40652	---NA---	NA	NA	NA
transcript11641,1533,f19730Z1533	JZKD02S0666070.1	NA	Day22	down	-4.81143	1.08e-12	4.79e-14	122.756	0.638332	-7.5375	protein DMR6-LIKE OXYGENASE 2-like [Durio zibethinus]	gi|2183048295|gb|KAH9302785,1|	676709864	Isopenicillin N synthase-like, Fe(2+) 2OG dioxygenase domain
transcript11641,1533,f19730Z1533	JZKD02S0666070.1	NA	Day18	down	-3.94687	1.79e-12	1.04e-14	152.884	0.510305	-7.73434	protein DMR6-LIKE OXYGENASE 2-like [Durio zibethinus]	gi|2183048295|gb|KAH9302785,1|	676709864	Isopenicillin N synthase-like, Fe(2+) 2OG dioxygenase domain
transcript11645,1533,f25694Z1533	JZKD02S0220292.1	GQ02801_I04	Day22	down	-2.03734	0.00676604	0.00254557	9.79407	0.675091	-3.01787	disease resistance protein TAO1 isoform X3 [Populus trichocarpa]	gi|2183035460|gb|KAH9292896,1|	MDP0000578301	Leucine-rich repeat
transcript11650,1532,f30678Z1532	JZKD02S0214882.1	GQ03307_J16	Day22	down	-5.193	1.13e-15	3.17e-17	21.8737	0.61528	-8.44005	galactinol synthase 1-like [Coffea arabica]	gi|2118919012|ref|XP_044490328,1|	NA	Glycosyl transferase, family 8
transcript11650,1532,f30678Z1532	JZKD02S0214882.1	GQ03307_J16	Day18	down	-4.51635	1.95e-07	5.58e-09	37.1818	0.774813	-5.82896	galactinol synthase 1-like [Coffea arabica]	gi|2118919012|ref|XP_044490328,1|	NA	Glycosyl transferase, family 8
transcript11652,1532,f26333Z1532	JZKD02S0510080.1	NA	Day22	down	-2.40964	0.000105855	2.41e-05	23.6733	0.570527	-4.22353	RNA-binding protein Y14 [Populus trichocarpa]	NA	NA	NA
transcript11658,1532,f19132Z1532	JZKD02S1031036.1	NA	Day22	down	-5.45603	4.87e-10	3.45e-11	35.7018	0.823452	-6.62581	ornithine decarboxylase-like [Durio zibethinus]	gi|2154412386|gb|KAH7848472,1|	NA	Alanine racemase/group IV decarboxylase, C-terminal
transcript11658,1532,f19132Z1532	JZKD02S1031036.1	NA	Day18	down	-4.41351	8.69e-07	3.16e-08	52.2047	0.79778	-5.53224	ornithine decarboxylase-like [Durio zibethinus]	gi|2154412386|gb|KAH7848472,1|	NA	Alanine racemase/group IV decarboxylase, C-terminal
transcript11658,1532,f19132Z1532	JZKD02S1031036.1	NA	Day14	down	-2.25638	0.00318616	3.73e-05	80.9191	0.547224	-4.12332	ornithine decarboxylase-like [Durio zibethinus]	gi|2154412386|gb|KAH7848472,1|	NA	Alanine racemase/group IV decarboxylase, C-terminal
transcript11665,1531,f14143Z1531	JZKD02S0720288.1	GQ03811_M10	Day22	down	-3.00814	4.53e-07	5.81e-08	83.3726	0.554538	-5.42458	protein EXORDIUM-like 3 [Durio zibethinus]	gi|2183036685|gb|KAH9293267,1|	MDP0000574942	Protein EXORDIUM-like
transcript1167,3759,f22851Z3759	JZKD02S0399933.1	GQ02012_M08	Day22	down	-4.73648	5.46e-06	9.12e-07	66.1279	0.964712	-4.90974	disease resistance protein TAO1-like [Physcomitrella patens]	gi|2183030882|gb|KAH9290103,1|	Araha,8600s0005,1,p	Apoptotic protease-activating factors, helical domain
transcript11670,1531,f28323Z1531	JZKD02S1444899.1	GQ03813_M03	Day22	down	-2.3779	5.78e-05	1.22e-05	42.8352	0.543738	-4.37324	---NA---	NA	PSME_00017908-RA	NA
transcript11671,1531,f1897Z1531	JZKD02S0421311.1	GQ0201_F18	Day22	up	4.24275	8.21e-07	1.12e-07	65.0739	0.7996	5.30609	beta-lactamase-like protein ARB_00930 [Quercus suber]	gi|2183070394|gb|KAH9323408,1|	NA	Beta-lactamase/transpeptidase-like
transcript11671,1531,f1897Z1531	JZKD02S0421311.1	GQ0201_F18	Day18	up	3.37979	0.0451777	0.0134469	31.909	1.36739	2.47171	beta-lactamase-like protein ARB_00930 [Quercus suber]	gi|2183070394|gb|KAH9323408,1|	NA	Beta-lactamase/transpeptidase-like
transcript11673,1531,f539Z1531	JZKD02S1445245.1	GQ00611_P23	Day22	down	-5.5358	3.37e-23	3.45e-25	33.6227	0.53391	-10.3684	phosphate transporter PHO1 homolog 1-like [Papaver somniferum]	gi|2183068129|gb|KAH9321143,1|	Achn022611	EXS, C-terminal
transcript11673,1531,f539Z1531	JZKD02S1445245.1	GQ00611_P23	Day18	down	-4.2117	1.22e-07	3.19e-09	45.4844	0.711245	-5.92159	phosphate transporter PHO1 homolog 1-like [Papaver somniferum]	gi|2183068129|gb|KAH9321143,1|	Achn022611	EXS, C-terminal
transcript11674,1531,f19390Z1531	JZKD02S0428669.1	GQ03409_D09	Day22	down	-4.17122	1.3e-10	8.33e-12	86.5829	0.610475	-6.83274	fructose-bisphosphate aldolase, cytoplasmic isozyme-like [Arachis hypogaea]	gi|2239001518|gb|KAI3473331,1|	Csa06g039080,1	Aldolase-type TIM barrel
transcript11674,1531,f19390Z1531	JZKD02S0428669.1	GQ03409_D09	Day18	down	-2.02534	0.0010393	0.000133491	110.942	0.530204	-3.81993	fructose-bisphosphate aldolase, cytoplasmic isozyme-like [Arachis hypogaea]	gi|2239001518|gb|KAI3473331,1|	Csa06g039080,1	Aldolase-type TIM barrel
transcript11680,1530,f23395Z1530	JZKD02S0315500.1	NA	Day22	down	-3.34218	1.18e-05	2.13e-06	20.253	0.704951	-4.74101	cyclic nucleotide-gated ion channel 2-like isoform X1 [Durio zibethinus]	gi|2183060108|gb|KAH9313620,1|	AHYPO_019315-RA	NA
transcript11680,1530,f23395Z1530	JZKD02S0315500.1	NA	Day18	down	-2.76657	6.67e-06	3.37e-07	16.8283	0.542337	-5.10121	cyclic nucleotide-gated ion channel 2-like isoform X1 [Durio zibethinus]	gi|2183060108|gb|KAH9313620,1|	AHYPO_019315-RA	NA
transcript11683,1530,f6508Z1530	NA	NA	Day22	down	-2.35031	6.59e-05	1.42e-05	26.8012	0.541374	-4.34137	LEAF RUST 10 DISEASE-RESISTANCE LOCUS RECEPTOR-LIKE PROTEIN KINASE-like 2,7 [Coffea arabica]	gi|2183061671|gb|KAH9315183,1|	NA	Wall-associated receptor kinase, C-terminal
transcript11685,1530,f4556Z1530	JZKD02S1606391.1	GQ02828_J14	Day22	down	-2.29397	0.000111465	2.54e-05	7.0641	0.544774	-4.21087	probable aquaporin PIP1-5 [Eutrema salsugineum]	gi|2183051102|gb|KAH9305549,1|	Prupe,3G009400,1,p	Major intrinsic protein
transcript11689,1529,f28719Z1529	JZKD02S0728962.1	NA	Day18	down	-3.30443	0.00015982	1.43e-05	3.80057	0.761561	-4.33903	---NA---	NA	NA	NA
transcript11691,1529,f14215Z1529	JZKD02S1635183.1	GQ03813_E19	Day22	down	-3.00055	0.00124347	0.000375273	3.47506	0.843589	-3.55689	probable xyloglucan endotransglucosylase/hydrolase protein 32 [Brassica napus]	gi|2183029317|gb|KAH9288538,1|	Zmw_sc02266,1,g00080,1	Glycoside hydrolase family 16
transcript11691,1529,f14215Z1529	JZKD02S1635183.1	GQ03813_E19	Day18	down	-2.1433	0.020718	0.00507439	5.33667	0.764844	-2.80227	probable xyloglucan endotransglucosylase/hydrolase protein 32 [Brassica napus]	gi|2183029317|gb|KAH9288538,1|	Zmw_sc02266,1,g00080,1	Glycoside hydrolase family 16
transcript11693,1529,f1564Z1529	JZKD02S0055628.1	GQ0192_K18	Day22	down	-3.60185	1.07e-06	1.5e-07	12.9014	0.685701	-5.2528	alcohol dehydrogenase-like 4 [Durio zibethinus]	gi|2183076551|gb|KAH9329482,1|	NA	Alcohol dehydrogenase-like, C-terminal
transcript11696,1528,f8546Z1528	JZKD02S1592113.1	GQ03221_C04	Day22	down	-2.18876	0.00613855	0.00227827	10.6143	0.717312	-3.05133	transcription termination factor MTERF4, chloroplastic-like [Phoenix dactylifera]	gi|2136665476|gb|KAH7652690,1|	NA	Transcription termination factor, mitochondrial/chloroplastic
transcript11705,1527,f30278Z1527	JZKD02S1646658.1	NA	Day22	down	-2.83172	1.35e-06	1.94e-07	135.241	0.544073	-5.20466	receptor-like protein kinase HSL1 [Brassica napus]	gi|2183030694|gb|KAH9289915,1|	Achn335281	Leucine rich repeat 4
transcript11708,1527,f12993Z1527	JZKD02S0105700.1	GQ03705_P04	Day22	down	-6.2808	1.6e-14	5.34e-16	164.901	0.775063	-8.1036	isoflavone reductase-like protein [Arachis hypogaea]	gi|75174543|sp|Q9LL41,1|PCBER_PINTA	Rsa1,0_00048,1_g00027,1	NmrA-like domain
transcript11708,1527,f12993Z1527	JZKD02S0105700.1	GQ03705_P04	Day18	down	-4.71241	1.85e-05	1.11e-06	261.526	0.967445	-4.87098	isoflavone reductase-like protein [Arachis hypogaea]	gi|75174543|sp|Q9LL41,1|PCBER_PINTA	Rsa1,0_00048,1_g00027,1	NmrA-like domain
transcript11717,1527,f3569Z1527	JZKD02S0316807.1	GQ02812_N23	Day22	down	-3.87282	1.66e-07	1.96e-08	20.1024	0.689668	-5.61549	probable potassium transporter 17 [Coffea arabica]	gi|2113197423|gb|KAH1122198,1|	27791,m000083	Potassium transporter
transcript11717,1527,f3569Z1527	JZKD02S0316807.1	GQ02812_N23	Day18	down	-2.67226	4.7e-05	3.32e-06	29.9211	0.574708	-4.64977	probable potassium transporter 17 [Coffea arabica]	gi|2113197423|gb|KAH1122198,1|	27791,m000083	Potassium transporter
transcript11723,1526,f25452Z1526	JZKD02S0090201.1	GQ0207_H14	Day22	down	-4.79162	1.35e-07	1.56e-08	8.99011	0.847376	-5.65466	WAT1-related protein At5g07050-like [Phoenix dactylifera]	gi|2183076500|gb|KAH9329431,1|	GSVIVT01019717001	EamA domain
transcript11723,1526,f25452Z1526	JZKD02S0090201.1	GQ0207_H14	Day18	down	-2.60207	0.045054	0.0134071	17.8391	1.05229	-2.47277	WAT1-related protein At5g07050-like [Phoenix dactylifera]	gi|2183076500|gb|KAH9329431,1|	GSVIVT01019717001	EamA domain
transcript11727,1526,f18151Z1526	JZKD02S0187628.1	WS0082_M17	Day22	down	-2.89199	0.0149077	0.00629727	4.2163	1.0586	-2.73189	zinc finger CCCH domain-containing protein 44-like [Papaver somniferum]	gi|2070087234|ref|XP_042445708,1|	NA	SWIB domain
transcript11729,1526,f10718Z1526	JZKD02S0562459.1	GQ03323_H22	Day22	down	-3.15767	0.0002178	5.35e-05	11.7564	0.781652	-4.03974	probable BOI-related E3 ubiquitin-protein ligase 2 isoform X1 [Papaver somniferum]	gi|2183072664|gb|KAH9325626,1|	Zosma25g00280,1	E3 ubiquitin-protein ligase BOI-like
transcript11741,1525,f2957Z1525	JZKD02S0819268.1	GQ02804_A18	Day18	up	2.19057	2.14e-06	8.99e-08	879.437	0.409753	5.34608	probable E3 ubiquitin-protein ligase RZFP34 [Quercus suber]	gi|2102758209|ref|XP_043698601,1|	MDP0000124187	Zinc finger, RING-type
transcript11756,1523,f1601Z1523	JZKD02S1039642.1	GQ02806_B01	Day22	down	-2.04434	0.0137068	0.00572071	7.86812	0.739797	-2.76337	---NA---	gi|2183060697|gb|KAH9314209,1|	NA	NA
transcript11759,1523,f35528Z1523	JZKD02S0612332.1	NA	Day22	down	-2.09476	8.57e-05	1.9e-05	9.3929	0.489827	-4.27653	---NA---	NA	NA	NA
transcript11762,1523,f34676Z1523	NA	NA	Day22	down	-3.49525	2.46e-06	3.81e-07	7.24422	0.688251	-5.07844	uncharacterized protein LOC111994244 [Quercus suber]	gi|2183067695|gb|KAH9320709,1|	NA	NA
transcript11766,1522,f23893Z1522	JZKD02S1334683.1	GQ01301_A08	Day22	down	-2.844	2.74e-05	5.36e-06	53.0249	0.625037	-4.55014	---NA---	NA	NA	NA
transcript11767,1522,f1946Z1522	JZKD02S1366595.1	GQ0202_F02	Day22	down	-2.13075	1.06e-05	1.91e-06	119.004	0.447344	-4.76312	protein EDS1L-like isoform X1 [Cucurbita pepo subsp, pepo]	gi|2183075657|gb|KAH9328588,1|	KFK34490,1	EDS1-like
transcript11771,1522,f21782Z1522	JZKD02S1602843.1	WS03225_H17	Day22	up	5.95384	1.32e-20	1.88e-22	656.953	0.610782	9.7479	sugar transport protein MST6-like [Phoenix dactylifera]	gi|2183071804|gb|KAH9324766,1|	Bv5_101120_supk,t1	Sugar/inositol transporter
transcript11771,1522,f21782Z1522	JZKD02S1602843.1	WS03225_H17	Day18	up	3.68544	0.000113066	9.38e-06	255.272	0.831733	4.43103	sugar transport protein MST6-like [Phoenix dactylifera]	gi|2183071804|gb|KAH9324766,1|	Bv5_101120_supk,t1	Sugar/inositol transporter
transcript11779,1521,f25919Z1521	JZKD02S0764335.1	GQ03516_B06	Day22	down	-5.01996	4.56e-12	2.27e-13	13.4625	0.684659	-7.33206	probable LRR receptor-like serine/threonine-protein kinase At1g67720 [Oryza sativa Japonica Group]	gi|2183047608|gb|KAH9302098,1|	EMT05641	Malectin-like domain
transcript11779,1521,f25919Z1521	JZKD02S0764335.1	GQ03516_B06	Day18	down	-3.60933	2.92e-07	9.02e-09	14.9958	0.627905	-5.74821	probable LRR receptor-like serine/threonine-protein kinase At1g67720 [Oryza sativa Japonica Group]	gi|2183047608|gb|KAH9302098,1|	EMT05641	Malectin-like domain
transcript11780,1521,f10616Z1521	NA	NA	Day22	up	2.50346	1.49e-06	2.16e-07	15.5304	0.48283	5.18497	protein HEADING DATE 3A [Populus trichocarpa]	gi|2130297724|gb|KAH7542119,1|	Zmw_sc06576,1,g00010,1	PEBP-like superfamily
transcript11794,1520,f1750Z1520	JZKD02S0463575.1	GQ03211_H02	Day22	down	-4.39602	5.12e-15	1.59e-16	89.5773	0.53286	-8.24986	tricyclene synthase EBOS, chloroplastic-like [Ziziphus jujuba]	gi|2203519089|sp|F2XF93,1|LLOS_PICGL	MDP0000245233	Isoprenoid synthase domain superfamily
transcript11794,1520,f1750Z1520	JZKD02S0463575.1	GQ03211_H02	Day18	down	-2.94213	0.01825	0.00433332	178.026	1.03131	-2.85282	tricyclene synthase EBOS, chloroplastic-like [Ziziphus jujuba]	gi|2203519089|sp|F2XF93,1|LLOS_PICGL	MDP0000245233	Isoprenoid synthase domain superfamily
transcript11799,1520,f26174Z1520	JZKD02S0284996.1	GQ03707_B02	Day22	up	3.10546	1.59e-15	4.58e-17	216.391	0.369826	8.39707	acid beta-fructofuranosidase-like [Olea europaea var, sylvestris]	gi|2183060268|gb|KAH9313780,1|	NA	Glycoside hydrolase, family 32
transcript118,6591,f17695Z6591	JZKD02S1624397.1	WS00818_J16	Day22	down	-2.35632	5.04e-14	1.83e-15	174.944	0.296303	-7.95238	septin and tuftelin-interacting protein 1 homolog 1 [Populus trichocarpa]	gi|2183054682|gb|KAH9308717,1|	MA_6177g0010	NA
transcript11801,1519,f30995Z1519	JZKD02S0710819.1	GQ0204_L03	Day22	down	-3.94088	2.27e-05	4.36e-06	6.34735	0.857929	-4.59349	probable disease resistance protein At4g27220 [Populus trichocarpa]	gi|2070776660|ref|XP_042514873,1|	ONIVA06G28780,1	AAA+ ATPase domain
transcript11802,1519,f8014Z1519	JZKD02S0473926.1	GQ03211_P01	Day22	down	-2.71598	7.48e-05	1.63e-05	96.1584	0.630082	-4.31052	uncharacterized protein At4g22758-like [Coffea arabica]	gi|2183075313|gb|KAH9328244,1|	Zmw_sc04076,1,g00070,1	Uncharacterized protein At4g22758-like
transcript11806,1519,f11973Z1519	JZKD02S0461653.1	GQ03516_M20	Day22	down	-2.28995	7.5e-08	8.16e-09	129.776	0.397213	-5.76503	hydroquinone glucosyltransferase-like [Papaver somniferum]	gi|2118941842|ref|XP_044502068,1|	Tp57577_TGAC_v2_mRNA33215	UDP-glucuronosyl/UDP-glucosyltransferase
transcript11809,1519,f8281Z1519	JZKD02S0365471.1	GQ03215_G17	Day22	up	2.34346	3.53e-16	9.25e-18	1181.75	0.273036	8.58297	12-oxophytodienoate reductase 2-like [Quercus suber]	gi|2192277342|gb|KAH9725287,1|	Zmw_sc00338,1,g00010,1	Aldolase-type TIM barrel
transcript11811,1519,f11600Z1519	JZKD02S0823248.1	GQ03507_I24	Day22	up	2.12524	0.000151824	3.58e-05	193.846	0.514236	4.13281	alcohol dehydrogenase 2-like isoform X4 [Lactuca sativa]	gi|2192341183|gb|KAH9785084,1|	NA	Alcohol dehydrogenase-like, C-terminal
transcript11813,1519,f22845Z1519	JZKD02S0891724.1	GQ03402_E18	Day22	down	-5.09937	3.34e-27	2.29e-29	462.758	0.453231	-11.2511	allene oxide synthase 1, chloroplastic-like [Olea europaea var, sylvestris]	gi|2076530471|gb|KAG8493650,1|	MDP0000217510	Cytochrome P450
transcript11813,1519,f22845Z1519	JZKD02S0891724.1	GQ03402_E18	Day18	down	-3.52038	5.05e-06	2.45e-07	631.258	0.682039	-5.16155	allene oxide synthase 1, chloroplastic-like [Olea europaea var, sylvestris]	gi|2076530471|gb|KAG8493650,1|	MDP0000217510	Cytochrome P450
transcript11814,1519,f6279Z1519	JZKD02S0600838.1	GQ03111_N15	Day22	up	2.21805	2.55e-11	1.45e-12	566.69	0.31334	7.07875	peroxisomal adenine nucleotide carrier 1 [Selaginella moellendorffii]	gi|2136696959|gb|KAH7679545,1|	NA	Mitochondrial carrier protein
transcript11815,1519,f6653Z1519	JZKD02S0313720.1	GQ03117_G19	Day22	up	5.22728	2.73e-10	1.86e-11	17.3754	0.778293	6.71634	beta-glucosidase BoGH3B-like isoform X1 [Solanum tuberosum]	gi|2183070759|gb|KAH9323773,1|	mrna03614,1-v1,0-hybrid	Glycoside hydrolase family 3 C-terminal domain
transcript11815,1519,f6653Z1519	JZKD02S0313720.1	GQ03117_G19	Day18	up	2.93693	0.0014142	0.000192905	7.48789	0.787776	3.72813	beta-glucosidase BoGH3B-like isoform X1 [Solanum tuberosum]	gi|2183070759|gb|KAH9323773,1|	mrna03614,1-v1,0-hybrid	Glycoside hydrolase family 3 C-terminal domain
transcript11816,1519,f24777Z1519	JZKD02S0175585.1	GQ03316_E24	Day22	up	2.99722	7.28e-18	1.49e-19	55.6126	0.331346	9.04559	3-epi-6-deoxocathasterone 23-monooxygenase CYP90D1-like [Abrus precatorius]	gi|2183029228|gb|KAH9288449,1|	Gh_A02G0666	Cytochrome P450
transcript11816,1519,f24777Z1519	JZKD02S0175585.1	GQ03316_E24	Day18	up	2.0442	1.38e-05	7.88e-07	39.9122	0.413937	4.93844	3-epi-6-deoxocathasterone 23-monooxygenase CYP90D1-like [Abrus precatorius]	gi|2183029228|gb|KAH9288449,1|	Gh_A02G0666	Cytochrome P450
transcript11821,1518,f24942Z1518	JZKD02S1605213.1	GQ0201_O19	Day22	down	-3.27691	0.000885554	0.00025533	4.30396	0.896102	-3.65685	long-chain-alcohol oxidase FAO4A-like [Coffea arabica]	gi|2183057120|gb|KAH9311153,1|	NA	Glucose-methanol-choline oxidoreductase, C-terminal
transcript11821,1518,f24942Z1518	JZKD02S1605213.1	GQ0201_O19	Day18	down	-3.00742	0.00228771	0.000345573	4.03901	0.840414	-3.5785	long-chain-alcohol oxidase FAO4A-like [Coffea arabica]	gi|2183057120|gb|KAH9311153,1|	NA	Glucose-methanol-choline oxidoreductase, C-terminal
transcript11828,1518,f2199Z1518	JZKD02S1486494.1	GQ0207_B08	Day18	up	3.24643	1.39e-08	2.6e-10	313.395	0.513615	6.32075	arogenate dehydratase/prephenate dehydratase 6, chloroplastic-like [Papaver somniferum]	gi|2183063644|gb|KAH9317019,1|	NA	Prephenate dehydratase
transcript11834,1517,f21864Z1517	JZKD02S0500742.1	WS0325_D24	Day22	up	3.47679	1.32e-15	3.75e-17	36.6705	0.412898	8.42045	glucose-6-phosphate/phosphate translocator 2, chloroplastic-like [Brassica napus]	gi|2129401117|gb|KAH7439591,1|	KZV22500,1	Sugar phosphate transporter domain
transcript11834,1517,f21864Z1517	JZKD02S0500742.1	WS0325_D24	Day0	down	-2.2586	0.00675221	2.25e-05	37.0603	0.532864	-4.23862	glucose-6-phosphate/phosphate translocator 2, chloroplastic-like [Brassica napus]	gi|2129401117|gb|KAH7439591,1|	KZV22500,1	Sugar phosphate transporter domain
transcript11838,1517,f15327Z1517	JZKD02S1384833.1	GQ04005_C01	Day22	up	2.84564	0.00543869	0.00198321	7.98266	0.920105	3.09274	putative haloacid dehalogenase-like hydrolase [Glycine max]	gi|2183072358|gb|KAH9325320,1|	NA	HAD superfamily
transcript11849,1516,f17451Z1516	JZKD02S1027844.1	NA	Day22	down	-2.4471	6.99e-06	1.2e-06	79.5655	0.503903	-4.8563	protein BPS1, chloroplastic-like [Physcomitrella patens]	gi|2190635485|gb|KAH9551481,1|	NA	Protein BPS1, chloroplastic
transcript11851,1516,f27271Z1516	JZKD02S0723177.1	NA	Day22	down	-3.56311	0.000146808	3.45e-05	41.0457	0.860345	-4.14149	TMV resistance protein N [Medicago truncatula]	gi|2183051481|gb|KAH9305928,1|	Medtr6g015455,1	Apoptotic protease-activating factors, helical domain
transcript11853,1516,f9092Z1516	NA	NA	Day22	up	5.07298	4.07e-28	2.41e-30	178.74	0.443132	11.448	universal stress protein PHOS34-like [Physcomitrella patens]	gi|2190630008|gb|KAH9546087,1|	NA	UspA
transcript11853,1516,f9092Z1516	NA	NA	Day18	up	4.25087	2.98e-22	2.83e-25	83.2195	0.409236	10.3873	universal stress protein PHOS34-like [Physcomitrella patens]	gi|2190630008|gb|KAH9546087,1|	NA	UspA
transcript11856,1516,f27323Z1516	JZKD02S0140205.1	GQ03419_I20	Day22	down	-2.11722	1.6e-05	2.98e-06	55.9613	0.453175	-4.67197	uncharacterized protein LOC106866359 [Brachypodium distachyon]	gi|2183033066|gb|KAH9291809,1|	FANhyb_rscf00000398,1,g00005,1	NA
transcript1186,3743,f23064Z3743	JZKD02S0257407.1	NA	Day22	down	-3.16288	8.2e-09	7.33e-10	16.5445	0.513563	-6.15869	uncharacterized protein LOC112997809 [Glycine max]	gi|2206486511|gb|KAI0500811,1|	Sopen12g015990,1	Integrase zinc-binding domain
transcript11871,1515,f23324Z1515	JZKD02S1621816.1	GQ04008_E12	Day22	down	-4.38647	5.69e-20	8.74e-22	99.2181	0.457363	-9.59079	glyceraldehyde-3-phosphate dehydrogenase B, chloroplastic [Arachis hypogaea]	gi|2127236945|gb|KAH6822087,1|	MDP0000275412	Glyceraldehyde 3-phosphate dehydrogenase, NAD(P) binding domain
transcript11874,1514,f18039Z1514	JZKD02S0287112.1	NA	Day22	down	-2.04744	0.000486725	0.000130575	7.82608	0.535225	-3.82537	---NA---	NA	NA	NA
transcript1189,3737,f16572Z3737	JZKD02S1606396.1	GQ04110_A02	Day22	up	2.59595	1.94e-17	4.21e-19	372.243	0.290655	8.93139	triacylglycerol lipase SDP1-like [Ziziphus jujuba]	gi|2183028769|gb|KAH9287990,1|	XP_011401233,1	Triacylglycerol lipase, N-terminal
transcript11890,1513,f4154Z1513	JZKD02S0527099.1	GQ02820_P08	Day22	up	3.9003	0.000160742	3.82e-05	28.1022	0.947113	4.11809	inositol oxygenase 1-like isoform X1 [Durio zibethinus]	gi|2183045712|gb|KAH9300202,1|	NA	Inositol oxygenase
transcript11911,1512,f6417Z1512	JZKD02S0094569.1	GQ03226_K03	Day22	down	-2.2412	0.000102857	2.33e-05	117.224	0.529726	-4.23086	uncharacterized protein LOC112880905 [Panicum hallii]	gi|2183077629|gb|KAH9330560,1|	Rsa1,0_02878,1_g00005,1	NA
transcript11916,1511,f37180Z1511	JZKD02S1609916.1	GQ02813_L10	Day22	down	-2.23975	4.89e-05	1.02e-05	28.1868	0.507429	-4.41391	probable disease resistance protein At4g33300 [Glycine max]	gi|2183066196|gb|KAH9319571,1|	Araip,5AZ2K	Leucine-rich repeat
transcript11925,1510,f30174Z1510	JZKD02S1568675.1	GQ02771_D07	Day22	down	-2.8238	2.79e-06	4.36e-07	15.4058	0.558872	-5.05268	probable LRR receptor-like serine/threonine-protein kinase At5g48740 [Ziziphus jujuba]	gi|2183073613|gb|KAH9326575,1|	EMT05641	Protein kinase domain
transcript11930,1510,f18137Z1510	NA	NA	Day22	down	-2.97947	6.63e-07	8.84e-08	9.74757	0.557	-5.34913	---NA---	NA	NA	NA
transcript11944,1508,f17064Z1508	JZKD02S1063275.1	GQ02813_E08	Day22	up	3.36052	5.44e-05	1.14e-05	47.32	0.765817	4.38816	aldose 1-epimerase [Selaginella moellendorffii]	gi|2183040511|gb|KAH9295393,1|	Rsa1,0_02949,1_g00003,1	Aldose 1-/Glucose-6-phosphate 1-epimerase
transcript11944,1508,f17064Z1508	JZKD02S1063275.1	GQ02813_E08	Day18	up	3.04395	2.32e-07	6.85e-09	47.8358	0.525311	5.79456	aldose 1-epimerase [Selaginella moellendorffii]	gi|2183040511|gb|KAH9295393,1|	Rsa1,0_02949,1_g00003,1	Aldose 1-/Glucose-6-phosphate 1-epimerase
transcript11950,1508,f21664Z1508	JZKD02S0683479.1	WS03218_I18	Day22	up	3.4956	1.16e-14	3.77e-16	212.431	0.429137	8.14567	RING-H2 finger protein ATL3-like [Durio zibethinus]	gi|2088670484|gb|KAG9443904,1|	GSMUA_Achr7P25320_001	NA
transcript11951,1508,f16865Z1508	JZKD02S0925558.1	NA	Day22	down	-2.88887	5.92e-06	9.99e-07	15.1474	0.590542	-4.89189	---NA---	NA	NA	NA
transcript11959,1507,f588Z1507	JZKD02S0823937.1	GQ0063_D17	Day22	up	2.00843	1.83e-16	4.56e-18	108.343	0.231814	8.66398	myb-related protein 308-like [Durio zibethinus]	gi|2183031478|gb|KAH9290699,1|	MA_7055g0010	SANT/Myb domain
transcript11962,1507,f19853Z1507	JZKD02S0003599.1	NA	Day22	down	-3.60694	4e-07	5.07e-08	30.5155	0.661984	-5.44869	carbon catabolite repressor protein 4 homolog 1-like [Cucurbita moschata]	gi|2129402500|gb|KAH7440973,1|	NA	NA
transcript11964,1506,f29431Z1506	JZKD02S1635047.1	GQ0259_G20	Day22	down	-3.99783	7.6e-10	5.61e-11	47.0455	0.610002	-6.5538	probable amino acid permease 7 isoform X2 [Populus trichocarpa]	gi|2183058118|gb|KAH9312151,1|	Sp_073850_ixmz,t1	Amino acid transporter, transmembrane domain
transcript11964,1506,f29431Z1506	JZKD02S1635047.1	GQ0259_G20	Day18	down	-2.89435	4.84e-07	1.62e-08	60.3394	0.512449	-5.64808	probable amino acid permease 7 isoform X2 [Populus trichocarpa]	gi|2183058118|gb|KAH9312151,1|	Sp_073850_ixmz,t1	Amino acid transporter, transmembrane domain
transcript11976,1506,f25412Z1506	JZKD02S1223227.1	NA	Day22	down	-2.59048	0.000508049	0.000136913	15.5618	0.67926	-3.81368	---NA---	NA	NA	NA
transcript11983,1505,f29409Z1505	JZKD02S0813490.1	GQ0177_P11	Day22	down	-3.58357	0.000131867	3.06e-05	58.5934	0.859586	-4.16894	TMV resistance protein N-like isoform X1 [Rosa chinensis]	gi|2183031047|gb|KAH9290268,1|	Medtr6g015455,1	Apoptotic protease-activating factors, helical domain
transcript11987,1505,f24968Z1505	JZKD02S0992722.1	NA	Day22	down	-2.66099	0.000100856	2.28e-05	19.689	0.628183	-4.236	---NA---	NA	NA	NA
transcript11994,1504,f13171Z1504	JZKD02S0295347.1	GQ03709_N03	Day22	down	-3.05592	2.15e-06	3.27e-07	10.3069	0.598376	-5.10701	uncharacterized protein LOC112284694 isoform X3 [Physcomitrella patens]	gi|2183065221|gb|KAH9318596,1|	NA	NA
transcript11994,1504,f13171Z1504	JZKD02S0295347.1	GQ03709_N03	Day18	down	-2.72927	4.49e-06	2.13e-07	16.689	0.52611	-5.18765	uncharacterized protein LOC112284694 isoform X3 [Physcomitrella patens]	gi|2183065221|gb|KAH9318596,1|	NA	NA
transcript11997,1504,f8997Z1504	JZKD02S0152336.1	GQ03230_A04	Day18	up	2.20922	0.000807796	9.85e-05	36.8202	0.567292	3.89432	cinnamoyl-CoA reductase 1-like [Papaver somniferum]	gi|2183055203|gb|KAH9309238,1|	TRIUR3_04273-P1	NA
transcript12001,1503,f26490Z1503	JZKD02S1598844.1	GQ02011_E10	Day22	down	-2.8561	0.00356393	0.00123209	4.71495	0.883873	-3.23134	---NA---	NA	NA	NA
transcript12004,1503,f12535Z1503	JZKD02S1354473.1	GQ03612_H07	Day18	down	-2.27911	0.00199102	0.000292025	5.93418	0.629192	-3.62227	myb-related protein 308-like [Olea europaea var, sylvestris]	gi|2128612337|gb|UED89770,1|	MA_139924g0010	SANT/Myb domain
transcript12009,1503,f29607Z1503	JZKD02S0359656.1	NA	Day22	down	-2.08	0.00581232	0.00214083	10.9607	0.67753	-3.06997	---NA---	NA	NA	NA
transcript12013,1502,f13706Z1502	NA	NA	Day22	down	-3.27604	0.0158077	0.00672697	1.28468	1.20884	-2.71007	leucine-rich repeat receptor-like tyrosine-protein kinase PXC3 [Brassica napus]	gi|2183047371|gb|KAH9301861,1|	Achn335281	NA
transcript12015,1502,f24587Z1502	JZKD02S0670909.1	NA	Day22	down	-3.09517	0.00594218	0.00219551	2.93239	1.01069	-3.06243	---NA---	NA	NA	NA
transcript12030,1501,f203Z1501	JZKD02S0886612.1	GQ0033_L20	Day22	up	2.90156	4.28e-19	7.44e-21	1430.19	0.309754	9.36732	serpin-ZXA-like [Physcomitrella patens]	gi|2183077932|gb|KAH9330863,1|	MDP0000252727	Serpin domain
transcript12032,1501,f25051Z1501	JZKD02S0320226.1	GQ02809_I17	Day22	up	3.08485	3.01e-12	1.44e-13	41.1445	0.417311	7.39221	UPF0496 protein At4g34320-like [Durio zibethinus]	gi|2050353846|gb|KAG6779492,1|	NA	Protein of unknown function DUF677
transcript12034,1501,f1274Z1501	JZKD02S1638903.1	GQ0167_A03	Day22	down	-2.21448	0.000301419	7.65e-05	32.0835	0.559905	-3.95509	GDSL esterase/lipase At2g42990-like [Durio zibethinus]	gi|2183055262|gb|KAH9309297,1|	KN538722,1_FGP037	GDSL lipase/esterase
transcript12034,1501,f1274Z1501	JZKD02S1638903.1	GQ0167_A03	Day18	down	-2.71422	4.82e-05	3.42e-06	38.1877	0.584496	-4.64368	GDSL esterase/lipase At2g42990-like [Durio zibethinus]	gi|2183055262|gb|KAH9309297,1|	KN538722,1_FGP037	GDSL lipase/esterase
transcript12038,1501,f19348Z1501	JZKD02S0668634.1	NA	Day22	down	-4.03413	1.03e-11	5.48e-13	27.7527	0.559305	-7.21276	beta-D-xylosidase 4-like [Brassica napus]	gi|2183052219|gb|KAH9306666,1|	mrna03614,1-v1,0-hybrid	Glycoside hydrolase, family 3, N-terminal
transcript12047,1500,f7998Z1500	JZKD02S0650896.1	GQ03211_M06	Day22	down	-2.14915	2.14e-05	4.09e-06	20.3283	0.466498	-4.60698	leucoanthocyanidin reductase-like [Phoenix dactylifera]	gi|564731418|gb|AHB89628,1|	Rsa1,0_00048,1_g00027,1	NmrA-like domain
transcript12047,1500,f7998Z1500	JZKD02S0650896.1	GQ03211_M06	Day18	down	-3.32866	4.97e-07	1.68e-08	38.7391	0.589916	-5.64259	leucoanthocyanidin reductase-like [Phoenix dactylifera]	gi|564731418|gb|AHB89628,1|	Rsa1,0_00048,1_g00027,1	NmrA-like domain
transcript12053,1499,f22715Z1499	JZKD02S0600837.1	NA	Day18	down	-2.28343	0.026633	0.00694032	3.3939	0.845809	-2.69969	probable protein S-acyltransferase 22 [Lactuca sativa]	gi|2183061664|gb|KAH9315176,1|	KHN00243,1	Palmitoyltransferase, DHHC domain
transcript12055,1499,f5345Z1499	JZKD02S0603966.1	GQ03006_O11	Day22	down	-3.76361	7.96e-11	4.93e-12	23.7717	0.544847	-6.90765	---NA---	NA	NA	NA
transcript12055,1499,f5345Z1499	JZKD02S0603966.1	GQ03006_O11	Day18	down	-2.20365	9.96e-05	8.07e-06	32.4463	0.493721	-4.46335	---NA---	NA	NA	NA
transcript12057,1499,f13112Z1499	JZKD02S0448117.1	GQ03708_L01	Day22	up	3.39524	2.01e-15	5.89e-17	356.862	0.40577	8.36739	UDP-glycosyltransferase 86A1-like isoform X2 [Coffea eugenioides]	gi|2183056573|gb|KAH9310606,1|	TRIUR3_17264-P1	NA
transcript12057,1499,f13112Z1499	JZKD02S0448117.1	GQ03708_L01	Day18	up	2.83754	3.66e-10	4.07e-12	290.368	0.409182	6.93468	UDP-glycosyltransferase 86A1-like isoform X2 [Coffea eugenioides]	gi|2183056573|gb|KAH9310606,1|	TRIUR3_17264-P1	NA
transcript12060,1499,f34584Z1499	JZKD02S1619642.1	NA	Day22	down	-3.49528	5.13e-05	1.07e-05	6.82666	0.793955	-4.40236	---NA---	NA	NA	NA
transcript12062,1499,f25284Z1499	JZKD02S0700899.1	GQ03204_K15	Day18	down	-2.25501	0.0443838	0.0131715	2.80827	0.909609	-2.4791	disease resistance-like protein DSC1 [Rosa chinensis]	gi|2183049194|gb|KAH9303641,1|	NA	Leucine-rich repeat domain superfamily
transcript12068,1498,f3989Z1498	NA	NA	Day22	down	-2.74897	0.00626256	0.0023303	6.57752	0.902917	-3.04455	---NA---	NA	NA	NA
transcript12071,1498,f17324Z1498	NA	NA	Day22	down	-2.67211	1.05e-05	1.89e-06	20.7897	0.560736	-4.76536	---NA---	gi|2183051973|gb|KAH9306420,1|	NA	NA
transcript12071,1498,f17324Z1498	NA	NA	Day18	down	-2.13929	7.97e-06	4.17e-07	22.7391	0.422698	-5.06104	---NA---	gi|2183051973|gb|KAH9306420,1|	NA	NA
transcript12075,1497,f11284Z1497	JZKD02S0030560.1	GQ03416_N24	Day22	down	-2.25658	0.0131098	0.00542792	27.4643	0.811581	-2.78048	class V chitinase-like [Coffea arabica]	gi|2157615324|dbj|LAE97500,1|	MDP0000314088	Chitinase II
transcript12076,1497,f30087Z1497	JZKD02S1360556.1	GQ04007_D07	Day22	up	3.60804	0.00365527	0.00126648	2.26842	1.1193	3.22347	cinnamoyl-CoA reductase 1-like [Papaver somniferum]	gi|2183055285|gb|KAH9309320,1|	MDP0000265073	NA
transcript12076,1497,f30087Z1497	JZKD02S1360556.1	GQ04007_D07	Day18	up	2.4346	8.48e-05	6.67e-06	9.50468	0.540544	4.50398	cinnamoyl-CoA reductase 1-like [Papaver somniferum]	gi|2183055285|gb|KAH9309320,1|	MDP0000265073	NA
transcript12076,1497,f30087Z1497	JZKD02S1360556.1	GQ04007_D07	Day14	up	2.16485	0.000915504	6.44e-06	8.67879	0.479874	4.51129	cinnamoyl-CoA reductase 1-like [Papaver somniferum]	gi|2183055285|gb|KAH9309320,1|	MDP0000265073	NA
transcript12078,1497,f6700Z1497	JZKD02S1315094.1	GQ03118_E23	Day22	up	2.1889	1.58e-27	1.04e-29	366.743	0.193352	11.3208	universal stress protein A-like protein [Arachis hypogaea]	gi|1216306368|ref|XP_021595359,1|	NA	Universal stress protein A family
transcript12080,1497,f1459Z1497	JZKD02S0611745.1	GQ0178_C17	Day22	down	-2.09753	5.25e-11	3.15e-12	130.546	0.300893	-6.971	predicted protein [Micromonas pusilla CCMP1545]	gi|2183049709|gb|KAH9304156,1|	fgenesh1_pg,23_#_7	Domain of unknown function DUF1995
transcript1209,3723,f18965Z3723	JZKD02S0654342.1	NA	Day22	up	3.46563	3.44e-79	8.81e-83	323.372	0.179805	19.2744	sensor protein GacS-like isoform X1 [Physcomitrella patens]	gi|2183059255|gb|KAH9313288,1|	EcC016592,30	Signal transduction histidine kinase-related protein, C-terminal
transcript1209,3723,f18965Z3723	JZKD02S0654342.1	NA	Day18	up	2.8798	4.23e-09	6.59e-11	232.105	0.441032	6.52969	sensor protein GacS-like isoform X1 [Physcomitrella patens]	gi|2183059255|gb|KAH9313288,1|	EcC016592,30	Signal transduction histidine kinase-related protein, C-terminal
transcript12102,1495,f15320Z1495	JZKD02S1448450.1	GQ03507_J02	Day22	down	-2.27031	4.89e-09	4.21e-10	349.262	0.363472	-6.24617	PREDICTED: uncharacterized protein LOC105959906 [Erythranthe guttata]	gi|2183052612|gb|KAH9307059,1|	NA	Ty3 transposon capsid-like protein
transcript12109,1494,f18861Z1494	JZKD02S1362404.1	GQ01816_G11	Day22	down	-2.99409	3.7e-09	3.12e-10	29.4987	0.475807	-6.29267	---NA---	NA	NA	NA
transcript12109,1494,f18861Z1494	JZKD02S1362404.1	GQ01816_G11	Day18	down	-2.28863	7.94e-08	1.92e-09	73.2451	0.381145	-6.00462	---NA---	NA	NA	NA
transcript1211,3721,f15281Z3721	NA	NA	Day22	down	-2.94818	0.000825339	0.000235724	39.7114	0.801725	-3.67729	putative beta-glucosidase 41 [Papaver somniferum]	gi|2162013247|dbj|GJM97654,1|	Lus10009218	NA
transcript12110,1494,f3833Z1494	JZKD02S0145771.1	GQ02817_A10	Day22	down	-3.00105	0.000956134	0.000278075	4.29731	0.825618	-3.63491	25,3 kDa heat shock protein, chloroplastic [Brassica napus]	gi|2183062746|gb|KAH9316258,1|	Jcr4S16451,20	Alpha crystallin/Hsp20 domain
transcript12112,1494,f22618Z1494	JZKD02S0932365.1	GQ03325_D13	Day22	down	-2.38549	2.13e-05	4.05e-06	37.5722	0.517573	-4.609	---NA---	NA	NA	NA
transcript12116,1493,f16914Z1493	JZKD02S0199962.1	GQ03232_O20	Day22	down	-3.70553	4.32e-06	7.03e-07	533.894	0.746991	-4.9606	cytochrome P450 709B2 [Brassica napus]	gi|2183066266|gb|KAH9319641,1|	Bradi2g44117,7,p	NA
transcript12134,1492,f32602Z1492	JZKD02S0175141.1	GQ03507_A09	Day22	down	-3.88735	1.12e-05	2.02e-06	9.6331	0.818156	-4.75135	probable LRR receptor-like serine/threonine-protein kinase At3g47570 [Populus trichocarpa]	gi|2183075971|gb|KAH9328902,1|	NA	Leucine-rich repeat
transcript12144,1491,f25873Z1491	JZKD02S1422648.1	NA	Day22	down	-2.27493	0.00294488	0.000991896	5.37101	0.690878	-3.29282	---NA---	NA	NA	NA
transcript12150,1491,f7713Z1491	NA	NA	Day22	up	2.13432	2.81e-05	5.51e-06	14.4573	0.469663	4.54436	---NA---	NA	NA	NA
transcript12156,1491,f17085Z1491	JZKD02S1195097.1	NA	Day22	down	-2.55573	2.09e-05	3.96e-06	8.88271	0.553987	-4.61333	---NA---	NA	NA	NA
transcript12158,1491,f24515Z1491	JZKD02S0027673.1	GQ0207_H16	Day22	down	-9.52455	3.12e-16	8.04e-18	116.002	1.10764	-8.59896	chalcone synthase 1 [Glycine max]	gi|12229605|sp|O65872,1|CHSY_PINST	NA	Chalcone/stilbene synthase, N-terminal
transcript12158,1491,f24515Z1491	JZKD02S0027673.1	GQ0207_H16	Day18	down	-7.12027	0.000132167	1.13e-05	176.777	1.62176	-4.39046	chalcone synthase 1 [Glycine max]	gi|12229605|sp|O65872,1|CHSY_PINST	NA	Chalcone/stilbene synthase, N-terminal
transcript12160,1490,f9353Z1490	JZKD02S0208819.1	GQ03236_K01	Day22	down	-2.16295	5.34e-07	6.95e-08	311.622	0.401108	-5.39243	31 kDa ribonucleoprotein, chloroplastic [Populus trichocarpa]	gi|2183067894|gb|KAH9320908,1|	CCG030364,1	RNA recognition motif domain
transcript12162,1490,f16156Z1490	JZKD02S1123489.1	GQ04103_M18	Day18	down	-2.2067	1.7e-08	3.27e-10	409.677	0.351073	-6.2856	myb-related protein 308-like [Durio zibethinus]	gi|2154426240|gb|KAH7861755,1|	Pgl000676	SANT/Myb domain
transcript12169,1489,f9260Z1489	JZKD02S1010723.1	GQ03234_O20	Day22	up	5.28679	9.46e-59	6.36e-62	112.586	0.318376	16.6055	3-oxo-Delta(4,5)-steroid 5-beta-reductase-like [Cynara cardunculus var, scolymus]	gi|2183056562|gb|KAH9310595,1|	NA	NA
transcript12169,1489,f9260Z1489	JZKD02S1010723.1	GQ03234_O20	Day18	up	3.20281	4.93e-08	1.11e-09	53.3423	0.525616	6.09344	3-oxo-Delta(4,5)-steroid 5-beta-reductase-like [Cynara cardunculus var, scolymus]	gi|2183056562|gb|KAH9310595,1|	NA	NA
transcript12170,1489,f509Z1489	JZKD02S0716606.1	GQ00610_E02	Day22	up	2.18267	1.61e-07	1.89e-08	25.6691	0.388222	5.62222	uncharacterized protein LOC112346144 [Selaginella moellendorffii]	gi|2183049672|gb|KAH9304119,1|	NA	NA
transcript12170,1489,f509Z1489	JZKD02S0716606.1	GQ00610_E02	Day18	up	2.52347	2.71e-07	8.26e-09	34.5135	0.43787	5.76306	uncharacterized protein LOC112346144 [Selaginella moellendorffii]	gi|2183049672|gb|KAH9304119,1|	NA	NA
transcript12176,1489,f18424Z1489	JZKD02S0475835.1	NA	Day22	up	2.63916	6.34e-09	5.55e-10	126.736	0.425478	6.20282	uncharacterized protein LOC111306037 [Durio zibethinus]	gi|2069876642|ref|XP_042471995,1|	NA	Protein of unknown function DUF1645, plant
transcript12176,1489,f18424Z1489	JZKD02S0475835.1	NA	Day0	up	2.03538	0.0205749	0.000124092	38.8092	0.530338	3.8379	uncharacterized protein LOC111306037 [Durio zibethinus]	gi|2069876642|ref|XP_042471995,1|	NA	Protein of unknown function DUF1645, plant
transcript12178,1488,f7639Z1488	NA	NA	Day22	down	-5.7405	2.86e-12	1.37e-13	60.0032	0.775814	-7.39933	gibberellin 20 oxidase 1-D-like [Durio zibethinus]	gi|2097432980|ref|XP_043637542,1|	Zpz_sc00083,1,g00290,1,am,mk	Isopenicillin N synthase-like, Fe(2+) 2OG dioxygenase domain
transcript12178,1488,f7639Z1488	NA	NA	Day18	down	-3.80656	6.69e-06	3.39e-07	63.1747	0.746333	-5.10034	gibberellin 20 oxidase 1-D-like [Durio zibethinus]	gi|2097432980|ref|XP_043637542,1|	Zpz_sc00083,1,g00290,1,am,mk	Isopenicillin N synthase-like, Fe(2+) 2OG dioxygenase domain
transcript12181,1488,f22254Z1488	JZKD02S0604795.1	GQ03517_M04	Day22	down	-2.63784	7.99e-08	8.74e-09	37.9873	0.458479	-5.75347	cysteine-rich receptor-like protein kinase 2 isoform X2 [Panicum hallii]	gi|2070783353|ref|XP_042517870,1|	Itr_sc000748,1_g00024,1	Protein kinase domain
transcript12182,1488,f22659Z1488	JZKD02S1394841.1	NA	Day22	down	-2.76181	4.37e-05	8.97e-06	56.1498	0.621937	-4.44065	---NA---	NA	NA	NA
transcript12184,1488,f10688Z1488	JZKD02S1073882.1	GQ03322_P14	Day22	down	-2.16074	5.35e-06	8.91e-07	68.342	0.43968	-4.91434	E3 ubiquitin-protein ligase RZF1-like isoform X2 [Phoenix dactylifera]	gi|2136705158|gb|KAH7686280,1|	Peinf101Scf01969g06011,1	Zinc finger, RING-type
transcript12192,1487,f30967Z1487	JZKD02S0110375.1	NA	Day22	down	-3.76104	5.21e-07	6.76e-08	48.2779	0.696834	-5.39734	uncharacterized protein LOC107178087 [Citrus sinensis]	gi|2192247341|gb|KAH9695299,1|	Sopen10g007160,1	NA
transcript12192,1487,f30967Z1487	JZKD02S0110375.1	NA	Day18	down	-2.3002	0.000195019	1.82e-05	63.8807	0.536725	-4.28562	uncharacterized protein LOC107178087 [Citrus sinensis]	gi|2192247341|gb|KAH9695299,1|	Sopen10g007160,1	NA
transcript12195,1487,f2175Z1487	JZKD02S1616185.1	GQ0206_K12	Day22	up	2.89679	0.000810291	0.000230597	8.43315	0.786552	3.6829	---NA---	NA	NA	NA
transcript12204,1486,f5125Z1486	JZKD02S0000789.1	GQ02908_O10	Day22	up	2.29869	2.19e-19	3.66e-21	1123.05	0.243454	9.44201	UDP-D-apiose/UDP-D-xylose synthase 2 [Solanum lycopersicum]	gi|2183043572|gb|KAH9298200,1|	MDP0000247737	NAD-dependent epimerase/dehydratase
transcript12206,1486,f20751Z1486	JZKD02S1547214.1	WS0078_G10	Day22	down	-5.34051	0.00061713	0.000170178	118.322	1.42049	-3.75961	probable LRR receptor-like serine/threonine-protein kinase At5g48740 [Ziziphus jujuba]	gi|2183047608|gb|KAH9302098,1|	EMT05641	Protein kinase domain
transcript12206,1486,f20751Z1486	JZKD02S1547214.1	WS0078_G10	Day18	down	-3.22238	7.94e-05	6.16e-06	75.9266	0.712812	-4.52066	probable LRR receptor-like serine/threonine-protein kinase At5g48740 [Ziziphus jujuba]	gi|2183047608|gb|KAH9302098,1|	EMT05641	Protein kinase domain
transcript12217,1485,f10892Z1485	JZKD02S0036830.1	GQ03326_O13	Day22	up	2.48696	4.76e-06	7.83e-07	15.5574	0.503486	4.93949	probable BOI-related E3 ubiquitin-protein ligase 3 [Selaginella moellendorffii]	gi|2190652803|gb|KAH9568793,1|	Do003946,1	E3 ubiquitin-protein ligase BOI-like
transcript12217,1485,f10892Z1485	JZKD02S0036830.1	GQ03326_O13	Day18	up	2.49072	7.06e-06	3.62e-07	16.0657	0.489512	5.08817	probable BOI-related E3 ubiquitin-protein ligase 3 [Selaginella moellendorffii]	gi|2190652803|gb|KAH9568793,1|	Do003946,1	E3 ubiquitin-protein ligase BOI-like
transcript12218,1484,f19316Z1484	JZKD02S1448016.1	GQ0164_C09	Day22	down	-2.60397	2.88e-06	4.5e-07	11.8749	0.515997	-5.04648	---NA---	NA	NA	NA
transcript12221,1484,f29883Z1484	JZKD02S0491397.1	WS02623_H21	Day22	down	-2.11568	0.000189702	4.59e-05	22.696	0.519137	-4.07537	lipase-like PAD4 [Phoenix dactylifera]	gi|2183049755|gb|KAH9304202,1|	KFK34490,1	Alpha/Beta hydrolase fold
transcript12223,1484,f10028Z1484	JZKD02S1070877.1	GQ03310_P10	Day22	up	4.51984	1.85e-21	2.37e-23	456.865	0.453974	9.95616	indole-3-acetate O-methyltransferase 1-like [Papaver somniferum]	gi|2183054859|gb|KAH9308894,1|	EMT20798	Methyltransferase, alpha-helical capping domain
transcript12223,1484,f10028Z1484	JZKD02S1070877.1	GQ03310_P10	Day18	up	4.38571	3.03e-09	4.46e-11	272.712	0.665731	6.58781	indole-3-acetate O-methyltransferase 1-like [Papaver somniferum]	gi|2183054859|gb|KAH9308894,1|	EMT20798	Methyltransferase, alpha-helical capping domain
transcript12224,1484,f28428Z1484	JZKD02S1076171.1	NA	Day0	down	-4.13561	0.0263573	0.000194412	11.4471	1.10988	-3.72617	ORF44l (chloroplast) [Pinus koraiensis]	gi|2157585978|dbj|LAF07090,1|	NA	NA
transcript12227,1484,f9342Z1484	JZKD02S1077720.1	GQ03236_H01	Day22	down	-2.04957	1.46e-05	2.7e-06	24.1287	0.436757	-4.69271	eukaryotic translation initiation factor 5B [Morus notabilis]	gi|2050026046|gb|KAG6716378,1|	NA	NA
transcript12233,1483,f21428Z1483	JZKD02S0159572.1	WS02633_M16	Day22	down	-3.53794	0.00121173	0.00036391	9.74185	0.992422	-3.56496	RING-H2 finger protein ATL74-like [Durio zibethinus]	gi|2228620280|dbj|GKV03040,1|	Zmw_sc01355,1,g00120,1	Zinc finger, RING-type
transcript12241,1483,f32944Z1483	JZKD02S0043614.1	GQ02830_O09	Day22	down	-3.09565	2.64e-05	5.15e-06	15.1673	0.679077	-4.55862	---NA---	gi|1216259132|ref|XP_021613545,1|	NA	NA
transcript12242,1483,f7089Z1483	JZKD02S0234229.1	GQ03125_C09	Day22	up	2.08092	8.6e-12	4.47e-13	392.602	0.287396	7.24059	centromere-associated protein E isoform X1 [Populus trichocarpa]	gi|2183048217|gb|KAH9302707,1|	NA	NA
transcript12249,1482,f22940Z1482	JZKD02S0454239.1	NA	Day18	up	4.5471	6.76e-06	3.44e-07	5.24397	0.892037	5.09743	---NA---	NA	NA	NA
transcript12254,1482,f21539Z1482	JZKD02S0353218.1	GQ03223_L01	Day22	up	2.07031	0.013053	0.00540191	117.65	0.74417	2.78204	alcohol dehydrogenase [Populus trichocarpa]	gi|2183029794|gb|KAH9289015,1|	NA	Alcohol dehydrogenase, N-terminal
transcript12257,1481,f31550Z1481	JZKD02S0002290.1	GQ03207_H04	Day22	down	-2.52282	8.36e-08	9.2e-09	13.5638	0.439144	-5.74486	isoflavone reductase homolog P3 [Capsella rubella]	gi|2183056703|gb|KAH9310736,1|	Csa10g007600,1	NA
transcript12266,1481,f31019Z1481	JZKD02S1493282.1	WS00754_G03	Day22	down	-2.11712	0.000868782	0.000249827	6.59115	0.578064	-3.66244	---NA---	NA	NA	NA
transcript12267,1481,f6794Z1481	JZKD02S1384833.1	GQ03119_O14	Day22	down	-3.10905	0.00286134	0.000960094	16.3478	0.941576	-3.30197	transcription factor RBF1-like [Ziziphus jujuba]	gi|2088667289|gb|KAG9440713,1|	NA	NA
transcript12267,1481,f6794Z1481	JZKD02S1384833.1	GQ03119_O14	Day18	down	-2.38029	8.46e-07	3.06e-08	24.5553	0.429799	-5.53816	transcription factor RBF1-like [Ziziphus jujuba]	gi|2088667289|gb|KAG9440713,1|	NA	NA
transcript12272,1481,f19724Z1481	JZKD02S0829497.1	GQ03714_K21	Day22	up	5.64032	2.19e-13	8.85e-15	16.4179	0.727329	7.75483	probable disease resistance protein At4g33300 [Durio zibethinus]	gi|2183043331|gb|KAH9297959,1|	MDP0000281804	Apoptotic protease-activating factors, helical domain
transcript12272,1481,f19724Z1481	JZKD02S0829497.1	GQ03714_K21	Day18	up	6.98957	4.19e-10	4.81e-12	17.5823	1.01137	6.91096	probable disease resistance protein At4g33300 [Durio zibethinus]	gi|2183043331|gb|KAH9297959,1|	MDP0000281804	Apoptotic protease-activating factors, helical domain
transcript12279,1480,f4080Z1480	JZKD02S0578590.1	GQ02820_C10	Day22	down	-2.41023	0.000733275	0.000205912	12.8548	0.649368	-3.71165	GDSL esterase/lipase At3g26430 [Selaginella moellendorffii]	gi|2183046183|gb|KAH9300673,1|	Sopen08g002450,1	GDSL lipase/esterase
transcript12288,1479,f3838Z1479	JZKD02S0509645.1	GQ02817_B11	Day22	up	2.96399	4.52e-20	6.87e-22	2047.96	0.308248	9.61563	NADPH-dependent aldehyde reductase-like protein, chloroplastic [Brassica napus]	gi|1711355|sp|Q08632,1|SDR1_PICAB	XP_016491803,1	Short-chain dehydrogenase/reductase SDR
transcript1229,3706,f9287Z3706	JZKD02S0444776.1	GQ02906_A17	Day22	down	-2.9625	1.99e-07	2.38e-08	89.2965	0.530767	-5.58155	receptor-like protein kinase HSL1 [Brassica napus]	gi|2183057281|gb|KAH9311314,1|	Achn335281	Leucine rich repeat 4
transcript12293,1479,f5777Z1479	JZKD02S0063415.1	GQ03103_A11	Day22	down	-3.07798	6.05e-06	1.02e-06	23.2328	0.629757	-4.88758	protein trichome birefringence-like 36 [Coffea arabica]	gi|2183063819|gb|KAH9317194,1|	Csa09g092790,1	Trichome birefringence-like, N-terminal domain
transcript12293,1479,f5777Z1479	JZKD02S0063415.1	GQ03103_A11	Day18	down	-2.03279	1.72e-11	1.3e-13	35.3364	0.274462	-7.40643	protein trichome birefringence-like 36 [Coffea arabica]	gi|2183063819|gb|KAH9317194,1|	Csa09g092790,1	Trichome birefringence-like, N-terminal domain
transcript12296,1479,f15214Z1479	NA	NA	Day22	up	2.19219	7.83e-18	1.61e-19	255.805	0.242572	9.03726	two-on-two hemoglobin-3-like [Olea europaea var, sylvestris]	gi|2217207720|ref|XP_047323308,1|	NA	Globin/Protoglobin
transcript12297,1479,f22279Z1479	JZKD02S0739673.1	GQ03511_I02	Day22	down	-3.59384	2.35e-09	1.9e-10	70.5894	0.564268	-6.36902	---NA---	NA	NA	NA
transcript12299,1479,f3596Z1479	JZKD02S1022606.1	GQ02813_E08	Day22	up	4.45053	7.74e-17	1.84e-18	4213.74	0.507652	8.76688	aldose 1-epimerase-like [Phoenix dactylifera]	gi|2183040510|gb|KAH9295392,1|	Rsa1,0_02949,1_g00003,1	Glycoside hydrolase-type carbohydrate-binding
transcript12299,1479,f3596Z1479	JZKD02S1022606.1	GQ02813_E08	Day18	up	3.47535	2.58e-10	2.75e-12	2086.4	0.497188	6.99002	aldose 1-epimerase-like [Phoenix dactylifera]	gi|2183040510|gb|KAH9295392,1|	Rsa1,0_02949,1_g00003,1	Glycoside hydrolase-type carbohydrate-binding
transcript12301,1479,f10574Z1479	JZKD02S0729265.1	GQ03321_E13	Day22	down	-3.35489	1.96e-12	9.14e-14	205.713	0.45015	-7.45284	heavy metal-associated isoprenylated plant protein 7-like [Durio zibethinus]	gi|2183064204|gb|KAH9317579,1|	Zjn_sc00020,1,g02760,1,am,mk	Heavy metal-associated domain, HMA
transcript12301,1479,f10574Z1479	JZKD02S0729265.1	GQ03321_E13	Day18	down	-2.28177	8.79e-07	3.2e-08	192.428	0.412606	-5.53014	heavy metal-associated isoprenylated plant protein 7-like [Durio zibethinus]	gi|2183064204|gb|KAH9317579,1|	Zjn_sc00020,1,g02760,1,am,mk	Heavy metal-associated domain, HMA
transcript12305,1478,f23379Z1478	JZKD02S0802073.1	GQ0162_D06	Day22	down	-3.90085	2.59e-12	1.23e-13	262.742	0.526179	-7.41355	aspartic proteinase nepenthesin-1-like [Coffea arabica]	gi|2183043216|gb|KAH9297844,1|	Aco017242,1	Aspartic peptidase domain superfamily
transcript12310,1478,f5525Z1478	JZKD02S0370054.1	GQ03011_P18	Day22	down	-2.09695	2.33e-05	4.49e-06	385.203	0.457119	-4.58733	S-adenosylmethionine synthase 2 [Brassica napus]	gi|223635294|sp|A9P2P4,1|METK3_PICSI	NA	S-adenosylmethionine synthetase
transcript12313,1478,f36921Z1478	NA	NA	Day22	down	-3.1542	2.69e-05	5.25e-06	8.41861	0.692558	-4.55442	---NA---	NA	NA	NA
transcript12314,1478,f26817Z1478	JZKD02S1550471.1	GQ02804_D14	Day22	down	-3.04816	0.00691126	0.00261038	5.37603	1.01259	-3.01024	disease resistance protein TAO1 isoform X3 [Populus trichocarpa]	gi|2183051432|gb|KAH9305879,1|	NA	Leucine-rich repeat
transcript12319,1478,f6644Z1478	JZKD02S0154342.1	GQ03117_E09	Day22	down	-7.17001	2.12e-15	6.24e-17	25.9584	0.857593	-8.36061	PREDICTED: uncharacterized protein LOC107019991 [Solanum pennellii]	gi|2070741413|ref|XP_042500620,1|	NA	NA
transcript12319,1478,f6644Z1478	JZKD02S0154342.1	GQ03117_E09	Day18	down	-6.35273	1.03e-14	3.32e-17	65.6114	0.753174	-8.43462	PREDICTED: uncharacterized protein LOC107019991 [Solanum pennellii]	gi|2070741413|ref|XP_042500620,1|	NA	NA
transcript12320,1478,f26520Z1478	JZKD02S0787857.1	GQ02807_B05	Day22	down	-2.27602	6.67e-05	1.43e-05	10.5551	0.524567	-4.33885	---NA---	NA	NA	NA
transcript12341,1476,f20779Z1476	JZKD02S0979868.1	WS00811_C19	Day18	down	-2.17443	0.00363876	0.000604467	5.43286	0.634018	-3.4296	cadmium/zinc-transporting ATPase HMA2-like [Physcomitrella patens]	gi|2183068609|gb|KAH9321623,1|	Sp_057020_iign,t1	P-type ATPase, subfamily IB
transcript12342,1476,f9488Z1476	JZKD02S1196430.1	GQ03239_C05	Day22	up	2.16209	0.0295807	0.0138579	2.91538	0.878569	2.46093	probable serine/threonine-protein kinase PBL7 [Selaginella moellendorffii]	gi|2183060971|gb|KAH9314483,1|	FANhyb_rscf00000217,1,g00006,1	Protein kinase domain
transcript12350,1476,f13874Z1476	JZKD02S1644682.1	GQ03806_A01	Day22	down	-2.29512	2.1e-07	2.53e-08	58.0749	0.411955	-5.5713	transcription factor MYB8-like [Papaver somniferum]	gi|2128612335|gb|UED89769,1|	MA_8147g0020	SANT/Myb domain
transcript12352,1476,f15841Z1476	JZKD02S1486974.1	GQ04011_N08	Day22	down	-2.30826	0.0366947	0.0177576	4.10681	0.97369	-2.37063	putative UPF0481 protein At3g02645 [Medicago truncatula]	gi|2070026167|ref|XP_042415468,1|	NA	Protein of unknown function DUF247, plant
transcript12357,1476,f25449Z1476	JZKD02S0277754.1	GQ0162_A10	Day22	down	-3.66943	2.59e-08	2.55e-09	107.895	0.615883	-5.958	chlorophyll a-b binding protein 7, chloroplastic-like [Arachis hypogaea]	gi|2192324665|gb|KAH9772587,1|	Bradi3g42627,5,p	Chlorophyll A-B binding protein
transcript12364,1475,f32874Z1475	JZKD02S1375937.1	NA	Day18	down	-3.09052	0.00390455	0.00065735	2.20757	0.90717	-3.40678	---NA---	NA	NA	NA
transcript12366,1475,f22376Z1475	JZKD02S1638920.1	GQ03409_M18	Day22	down	-4.11863	7.59e-19	1.36e-20	159.641	0.442706	-9.3033	cysteine-rich receptor-like protein kinase 10 [Coffea arabica]	gi|2183047801|gb|KAH9302291,1|	DCAR_008117	Gnk2-homologous domain
transcript1237,3698,f243Z3698	JZKD02S0071754.1	GQ00410_H12	Day22	up	2.92178	0.00100958	0.00029558	5.96044	0.807313	3.61914	2-oxoglutarate dehydrogenase, mitochondrial [Populus trichocarpa]	gi|1732688723|ref|XP_030543987,1|	NA	Transketolase-like, pyrimidine-binding domain
transcript12371,1475,f26935Z1475	NA	NA	Day22	down	-2.38876	2.87e-05	5.65e-06	12.2115	0.526248	-4.53922	PREDICTED: uncharacterized protein LOC102598830 [Solanum tuberosum]	NA	NA	NA
transcript12377,1474,f1682Z1474	JZKD02S1299605.1	GQ0197_A15	Day22	down	-2.32427	6.43e-07	8.54e-08	78.0939	0.434008	-5.35536	---NA---	NA	NA	NA
transcript12379,1474,f11455Z1474	JZKD02S0843283.1	GQ03503_O12	Day22	down	-2.89112	3.63e-07	4.56e-08	63.9792	0.528782	-5.46752	uncharacterized protein LOC113779564 [Coffea eugenioides]	gi|2157765334|dbj|LAE65852,1|	NA	Tetratricopeptide-like helical domain superfamily
transcript12379,1474,f11455Z1474	JZKD02S0843283.1	GQ03503_O12	Day18	down	-3.67649	1.05e-11	7.59e-14	152.664	0.491696	-7.47716	uncharacterized protein LOC113779564 [Coffea eugenioides]	gi|2157765334|dbj|LAE65852,1|	NA	Tetratricopeptide-like helical domain superfamily
transcript12379,1474,f11455Z1474	JZKD02S0843283.1	GQ03503_O12	Day14	down	-2.24387	6.39e-06	1.17e-08	102.797	0.393363	-5.70433	uncharacterized protein LOC113779564 [Coffea eugenioides]	gi|2157765334|dbj|LAE65852,1|	NA	Tetratricopeptide-like helical domain superfamily
transcript12396,1473,f21530Z1473	NA	NA	Day22	up	6.83865	0.044243	0.0220317	33.8339	2.98654	2.28982	UPF0098 protein CPn_0877/CP_0992/CPj0877/CpB0906-like isoform X1 [Coffea arabica]	gi|2228617022|dbj|GKV06083,1|	NA	Phosphatidylethanolamine-binding protein
transcript12399,1473,f28584Z1473	JZKD02S0589118.1	GQ03513_I14	Day22	down	-2.39222	2.28e-08	2.21e-09	288.232	0.39995	-5.98129	cysteine-rich receptor-like protein kinase 2 isoform X2 [Panicum hallii]	gi|2070783353|ref|XP_042517870,1|	mrna32207,1-v1,0-hybrid	Protein kinase domain
transcript12400,1473,f7655Z1473	NA	NA	Day22	down	-2.38607	7.41e-20	1.16e-21	490.049	0.249551	-9.56145	uncharacterized protein LOC107415849 [Ziziphus jujuba]	gi|2102496552|gb|KAH0704568,1|	NA	Protein of unknown function DUF1118
transcript12401,1473,f32160Z1473	JZKD02S0033605.1	NA	Day22	down	-3.3955	2.7e-28	1.57e-30	111.418	0.295653	-11.4848	probable L-type lectin-domain containing receptor kinase S,5 [Populus trichocarpa]	gi|2088683172|gb|KAG9456583,1|	676731736	Protein kinase domain
transcript12401,1473,f32160Z1473	JZKD02S0033605.1	NA	Day18	down	-2.72032	1.41e-06	5.51e-08	166.043	0.500618	-5.43393	probable L-type lectin-domain containing receptor kinase S,5 [Populus trichocarpa]	gi|2088683172|gb|KAG9456583,1|	676731736	Protein kinase domain
transcript12404,1473,f26265Z1473	JZKD02S0373881.1	NA	Day22	up	5.25854	3.73e-17	8.44e-19	705.026	0.593917	8.85401	auxin transporter-like protein 2 [Abrus precatorius]	gi|2183061970|gb|KAH9315482,1|	NA	Amino acid transporter, transmembrane domain
transcript12404,1473,f26265Z1473	JZKD02S0373881.1	NA	Day18	up	3.80811	6.33e-10	7.74e-12	313.064	0.556474	6.84328	auxin transporter-like protein 2 [Abrus precatorius]	gi|2183061970|gb|KAH9315482,1|	NA	Amino acid transporter, transmembrane domain
transcript12420,1472,f24258Z1472	JZKD02S0596387.1	NA	Day22	down	-3.37309	1.31e-06	1.88e-07	45.2241	0.647367	-5.21048	probable leucine-rich repeat receptor-like protein kinase At1g35710 [Lactuca sativa]	gi|2183077260|gb|KAH9330191,1|	NA	Leucine-rich repeat
transcript12421,1472,f13040Z1472	JZKD02S0284996.1	GQ03707_B02	Day22	up	2.90074	9.59e-16	2.66e-17	348.432	0.342857	8.46051	acid beta-fructofuranosidase-like isoform X2 [Durio zibethinus]	gi|2183060268|gb|KAH9313780,1|	NA	Glycoside hydrolase, family 32
transcript12423,1472,f27041Z1472	JZKD02S1627857.1	NA	Day22	down	-3.73987	0.000487861	0.000130942	2.61742	0.977824	-3.82468	probable LRR receptor-like serine/threonine-protein kinase IRK [Olea europaea var, sylvestris]	NA	NA	Leucine-rich repeat domain superfamily
transcript12439,1470,f33393Z1470	JZKD02S0361676.1	WS00834_K19	Day22	up	2.07036	0.00407471	0.00143083	56.7698	0.649351	3.18836	U-box domain-containing protein 33 isoform X1 [Glycine max]	gi|2228626519|dbj|GKU96846,1|	Pbr031344,1	U-box domain
transcript1244,3694,f102Z3694	JZKD02S1534976.1	GQ0021_M13	Day22	down	-2.55262	0.00186556	0.000589576	5.80828	0.742825	-3.43637	copper-transporting ATPase HMA4 [Ricinus communis]	gi|2183047303|gb|KAH9301793,1|	Sp_057020_iign,t1	NA
transcript1244,3694,f102Z3694	JZKD02S1534976.1	GQ0021_M13	Day18	down	-2.63301	0.00010065	8.17e-06	5.41367	0.590276	-4.46065	copper-transporting ATPase HMA4 [Ricinus communis]	gi|2183047303|gb|KAH9301793,1|	Sp_057020_iign,t1	NA
transcript12441,1470,f1581Z1470	JZKD02S0460437.1	GQ0193_K03	Day18	down	-2.30753	3.61e-08	7.65e-10	14.6521	0.375081	-6.15208	protein LURP-one-related 8-like [Papaver somniferum]	gi|2183053908|gb|KAH9307943,1|	Sme2,5_01363,1_g00001,1	LURP-one-related
transcript12443,1470,f29878Z1470	JZKD02S0505409.1	GQ03325_D13	Day22	down	-2.86904	4.12e-05	8.4e-06	47.8953	0.644035	-4.45479	---NA---	NA	NA	NA
transcript12448,1470,f11135Z1470	JZKD02S0333851.1	GQ03409_M18	Day22	down	-2.29594	9.41e-17	2.26e-18	413.513	0.262587	-8.74352	cysteine-rich repeat secretory protein 38-like [Durio zibethinus]	gi|2183072216|gb|KAH9325178,1|	DCAR_008117	Gnk2-homologous domain superfamily
transcript1245,3694,f6736Z3694	JZKD02S1619318.1	GQ03118_P07	Day22	down	-2.40623	1.75e-09	1.38e-10	47.2538	0.374943	-6.41759	beta-galactosidase 5-like [Phoenix dactylifera]	gi|2183073760|gb|KAH9326722,1|	Thecc1EG029045t1	Glycoside hydrolase, family 35
transcript1245,3694,f6736Z3694	JZKD02S1619318.1	GQ03118_P07	Day18	down	-2.55699	1.97e-08	3.87e-10	51.8564	0.408528	-6.25903	beta-galactosidase 5-like [Phoenix dactylifera]	gi|2183073760|gb|KAH9326722,1|	Thecc1EG029045t1	Glycoside hydrolase, family 35
transcript12451,1469,f1617Z1469	NA	NA	Day22	down	-2.17046	6.41e-05	1.37e-05	8.62947	0.49917	-4.34814	probable transcription factor KAN2 isoform X3 [Coffea arabica]	gi|2157890735|dbj|LAD70346,1|	Pgl016084	Myb domain, plants
transcript12453,1469,f25414Z1469	JZKD02S1593103.1	NA	Day22	down	-2.44582	2.97e-06	4.67e-07	57.3618	0.485347	-5.03932	two-component response regulator ORR21 isoform X1 [Selaginella moellendorffii]	gi|2183063812|gb|KAH9317187,1|	PSME_00013455-RA	Myb domain, plants
transcript12455,1469,f2327Z1469	JZKD02S1254582.1	GQ0209_N12	Day22	down	-3.06851	1.4e-11	7.58e-13	32.595	0.42805	-7.16858	probable inactive purple acid phosphatase 16 [Citrus clementina]	gi|2183037951|gb|KAH9293746,1|	NA	Metallo-dependent phosphatase-like
transcript12455,1469,f2327Z1469	JZKD02S1254582.1	GQ0209_N12	Day18	down	-2.14028	0.000151798	1.34e-05	40.6904	0.491622	-4.3535	probable inactive purple acid phosphatase 16 [Citrus clementina]	gi|2183037951|gb|KAH9293746,1|	NA	Metallo-dependent phosphatase-like
transcript12459,1469,f2945Z1469	JZKD02S1532842.1	GQ02803_N14	Day18	up	3.20284	0.00620335	0.00114987	2.36924	0.985178	3.25103	cationic peroxidase 1-like [Phoenix dactylifera]	gi|2183061019|gb|KAH9314531,1|	EPS67213,1	Plant peroxidase
transcript12461,1469,f25758Z1469	JZKD02S1594567.1	NA	Day22	down	-3.48174	7.31e-12	3.75e-13	38.1696	0.47929	-7.26436	---NA---	NA	NA	NA
transcript12464,1468,f10246Z1468	JZKD02S0112601.1	GQ03314_P21	Day22	down	-2.68029	2.28e-08	2.21e-09	48.7351	0.448066	-5.98191	caffeoylshikimate esterase-like [Phoenix dactylifera]	gi|2183073508|gb|KAH9326470,1|	PSME_00041800-RA	Alpha/beta hydrolase fold-1
transcript12469,1468,f30590Z1468	JZKD02S0017684.1	GQ03707_P23	Day22	down	-2.73992	0.0116094	0.00472501	2.38309	0.969812	-2.82521	protein NRT1/ PTR FAMILY 8,3-like [Papaver somniferum]	gi|2103250854|ref|XP_043695857,1|	Sopen09g001330,1	MFS transporter superfamily
transcript12477,1467,f29366Z1467	JZKD02S0372474.1	WS02628_K17	Day22	down	-2.42758	0.00637184	0.0023769	4.37358	0.798918	-3.03859	---NA---	NA	NA	NA
transcript1248,3693,f20671Z3693	JZKD02S0415088.1	WS00752_O20	Day22	down	-2.93137	0.0322506	0.0153098	3.05606	1.20883	-2.42497	receptor-like protein kinase 2 [Arachis hypogaea]	gi|2183060658|gb|KAH9314170,1|	XP_015897327,1	Leucine-rich repeat domain superfamily
transcript1248,3693,f20671Z3693	JZKD02S0415088.1	WS00752_O20	Day18	down	-3.31938	0.000358538	3.76e-05	3.7734	0.805313	-4.12185	receptor-like protein kinase 2 [Arachis hypogaea]	gi|2183060658|gb|KAH9314170,1|	XP_015897327,1	Leucine-rich repeat domain superfamily
transcript1248,3693,f20671Z3693	JZKD02S0415088.1	WS00752_O20	Day0	down	-2.09008	6.42e-05	4.97e-08	21.357	0.383328	-5.45247	receptor-like protein kinase 2 [Arachis hypogaea]	gi|2183060658|gb|KAH9314170,1|	XP_015897327,1	Leucine-rich repeat domain superfamily
transcript12482,1467,f32130Z1467	JZKD02S1092133.1	NA	Day22	down	-2.29562	0.00603413	0.00223356	5.8899	0.750872	-3.05728	---NA---	gi|2183035785|gb|KAH9293003,1|	NA	NA
transcript12489,1467,f23107Z1467	JZKD02S1621782.1	NA	Day22	down	-3.2531	5.23e-08	5.49e-09	119.014	0.557834	-5.83167	putative UPF0481 protein At3g02645 isoform X2 [Brassica napus]	gi|2183053393|gb|KAH9307428,1|	MDP0000296303	Protein of unknown function DUF247, plant
transcript12489,1467,f23107Z1467	JZKD02S1621782.1	NA	Day18	down	-2.10253	0.00216028	0.000322194	193.083	0.58456	-3.59677	putative UPF0481 protein At3g02645 isoform X2 [Brassica napus]	gi|2183053393|gb|KAH9307428,1|	MDP0000296303	Protein of unknown function DUF247, plant
transcript12497,1466,f31835Z1466	JZKD02S0733362.1	WS0087_F15	Day22	down	-2.62004	6e-05	1.28e-05	85.4781	0.600375	-4.364	copia protein [Brassica oleracea var, oleracea]	gi|2183077629|gb|KAH9330560,1|	Sopen11g017580,1	Integrase, catalytic core
transcript12506,1465,f29047Z1465	JZKD02S1614171.1	NA	Day22	down	-3.86547	0.000589253	0.000161793	18.5941	1.02472	-3.77223	probable LRR receptor-like serine/threonine-protein kinase At1g67720 [Physcomitrella patens]	gi|2183047608|gb|KAH9302098,1|	EMT05641	Leucine rich repeat 4
transcript12506,1465,f29047Z1465	JZKD02S1614171.1	NA	Day18	down	-2.57828	2.61e-05	1.67e-06	17.9649	0.538274	-4.7899	probable LRR receptor-like serine/threonine-protein kinase At1g67720 [Physcomitrella patens]	gi|2183047608|gb|KAH9302098,1|	EMT05641	Leucine rich repeat 4
transcript12508,1465,f31318Z1465	JZKD02S1630280.1	NA	Day22	down	-2.90007	0.0485932	0.0245616	1.06892	1.28994	-2.24823	centrosome-associated zinc finger protein CP190 isoform X3 [Quercus suber]	gi|2183063018|gb|KAH9316530,1|	NA	NA
transcript12511,1465,f16958Z1465	JZKD02S1318950.1	NA	Day22	down	-7.82211	5.6e-21	7.56e-23	66.5053	0.794913	-9.84021	homeobox-leucine zipper protein ATHB-13-like [Durio zibethinus]	gi|2183029301|gb|KAH9288522,1|	Psi006811	Homeobox domain
transcript12511,1465,f16958Z1465	JZKD02S1318950.1	NA	Day18	down	-4.84109	0.000848646	0.000104316	98.1465	1.2476	-3.88033	homeobox-leucine zipper protein ATHB-13-like [Durio zibethinus]	gi|2183029301|gb|KAH9288522,1|	Psi006811	Homeobox domain
transcript12515,1464,f23848Z1464	JZKD02S1162983.1	NA	Day22	down	-2.15354	0.0398461	0.0195247	2.02048	0.922147	-2.33536	uncharacterized protein LOC106398939 [Brassica napus]	gi|2183033873|gb|KAH9292377,1|	NA	NA
transcript12517,1464,f8696Z1464	JZKD02S0353218.1	GQ03223_L01	Day22	down	-3.21749	1.26e-20	1.78e-22	650.742	0.329881	-9.75347	alcohol dehydrogenase [Populus trichocarpa]	gi|2183029794|gb|KAH9289015,1|	NA	Alcohol dehydrogenase, N-terminal
transcript12517,1464,f8696Z1464	JZKD02S0353218.1	GQ03223_L01	Day18	down	-2.28084	0.000428891	4.67e-05	819.381	0.560162	-4.07176	alcohol dehydrogenase [Populus trichocarpa]	gi|2183029794|gb|KAH9289015,1|	NA	Alcohol dehydrogenase, N-terminal
transcript12519,1464,f1672Z1464	JZKD02S0138643.1	GQ0196_L12	Day22	up	2.66877	1.25e-05	2.28e-06	50.2588	0.564577	4.72702	aldehyde dehydrogenase family 2 member C4-like [Papaver somniferum]	gi|2183075449|gb|KAH9328380,1|	Lus10030143	Aldehyde dehydrogenase, C-terminal
transcript12526,1463,f12757Z1463	JZKD02S0635157.1	GQ03617_P22	Day22	down	-2.3012	5.24e-12	2.63e-13	253.16	0.314703	-7.31228	probable pterin-4-alpha-carbinolamine dehydratase, chloroplastic [Glycine max]	gi|2228605109|dbj|GKV17471,1|	NA	Pterin 4 alpha carbinolamine dehydratase superfamily
transcript12528,1463,f20614Z1463	JZKD02S0715640.1	GQ03213_B01	Day22	up	2.01517	9.82e-07	1.37e-07	177.583	0.382421	5.2695	RING-H2 finger protein ATL2-like [Durio zibethinus]	gi|2088670484|gb|KAG9443904,1|	676788138	Zinc finger, RING-type
transcript12532,1463,f2969Z1463	JZKD02S0256969.1	GQ02804_E04	Day22	down	-6.57466	6.54e-13	2.84e-14	109.604	0.864472	-7.60541	---NA---	NA	NA	NA
transcript12532,1463,f2969Z1463	JZKD02S0256969.1	GQ02804_E04	Day18	down	-3.02303	1.3e-06	5e-08	133.056	0.554551	-5.45131	---NA---	NA	NA	NA
transcript12535,1463,f17155Z1463	JZKD02S0367132.1	GQ03307_O15	Day18	up	2.69908	1.36e-06	5.27e-08	15.3455	0.495974	5.44197	probable purine permease 11 isoform X2 [Papaver somniferum]	gi|2183060267|gb|KAH9313779,1|	Gh_D11G2978	Purine permease, plant
transcript12537,1463,f8119Z1463	NA	NA	Day22	down	-2.02863	0.000238587	5.91e-05	40.7016	0.505093	-4.01636	protein THYLAKOID ASSEMBLY 8-like, chloroplastic [Coffea arabica]	gi|2183067991|gb|KAH9321005,1|	DCAR_016451	Pentatricopeptide repeat
transcript12538,1463,f14174Z1463	JZKD02S1617030.1	GQ03812_G06	Day22	down	-4.31782	3.48e-09	2.9e-10	280.249	0.684951	-6.30384	uncharacterized protein LOC103713948 [Phoenix dactylifera]	gi|2192203998|gb|KAH9652000,1|	NA	Domain of unknown function DUF4408
transcript12538,1463,f14174Z1463	JZKD02S1617030.1	GQ03812_G06	Day18	down	-2.64984	2.34e-06	9.99e-08	348.373	0.497437	-5.32698	uncharacterized protein LOC103713948 [Phoenix dactylifera]	gi|2192203998|gb|KAH9652000,1|	NA	Domain of unknown function DUF4408
transcript12541,1462,f23677Z1462	JZKD02S0430567.1	WS0326_D06	Day22	down	-2.23735	5.36e-07	6.98e-08	42.5345	0.414954	-5.39179	---NA---	NA	NA	NA
transcript12549,1462,f9769Z1462	JZKD02S1601408.1	GQ03304_I03	Day22	up	3.00821	6.64e-42	1.28e-44	151.83	0.214653	14.0143	metal tolerance protein 11 isoform X1 [Cicer arietinum]	gi|2183058832|gb|KAH9312865,1|	maker-scaffold18721-augustus-gene-0,3-mRNA-1	Cation efflux protein, cytoplasmic domain
transcript12549,1462,f9769Z1462	JZKD02S1601408.1	GQ03304_I03	Day18	up	2.74943	6.44e-14	2.59e-16	103.786	0.335654	8.19126	metal tolerance protein 11 isoform X1 [Cicer arietinum]	gi|2183058832|gb|KAH9312865,1|	maker-scaffold18721-augustus-gene-0,3-mRNA-1	Cation efflux protein, cytoplasmic domain
transcript12553,1461,f12991Z1461	JZKD02S1628732.1	GQ03705_O04	Day22	up	2.48609	4.55e-19	7.93e-21	1159.04	0.265591	9.36059	NAC domain-containing protein 68-like [Phoenix dactylifera]	gi|2211115830|gb|UNP37109,1|	Pgl003531	NAC domain superfamily
transcript12557,1461,f20927Z1461	JZKD02S0743865.1	WS00825_B01	Day22	down	-2.64273	7.53e-11	4.65e-12	73.8788	0.382125	-6.91587	protein POLAR LOCALIZATION DURING ASYMMETRIC DIVISION AND REDISTRIBUTION [Lactuca sativa]	gi|2183077918|gb|KAH9330849,1|	NA	Protein POLAR-like
transcript12558,1461,f1174Z1461	JZKD02S1202432.1	GQ0162_L22	Day22	up	2.40193	7.69e-20	1.21e-21	396.902	0.251329	9.55691	syntaxin-125-like [Physcomitrella patens]	gi|2190637613|gb|KAH9553608,1|	TRAES3BF073600100CFD_t1	Target SNARE coiled-coil homology domain
transcript12561,1461,f16164Z1461	JZKD02S0189833.1	GQ04103_O12	Day22	up	3.56193	6.33e-06	1.07e-06	14.0551	0.730259	4.87763	phospholipase A1-Igamma3, chloroplastic-like [Arachis hypogaea]	gi|2183042333|gb|KAH9296961,1|	NA	Alpha/Beta hydrolase fold
transcript12561,1461,f16164Z1461	JZKD02S0189833.1	GQ04103_O12	Day18	up	4.07241	1.48e-07	4.02e-09	27.3206	0.692191	5.88336	phospholipase A1-Igamma3, chloroplastic-like [Arachis hypogaea]	gi|2183042333|gb|KAH9296961,1|	NA	Alpha/Beta hydrolase fold
transcript12561,1461,f16164Z1461	JZKD02S0189833.1	GQ04103_O12	Day14	up	2.44341	0.000751584	4.97e-06	11.8834	0.535117	4.56612	phospholipase A1-Igamma3, chloroplastic-like [Arachis hypogaea]	gi|2183042333|gb|KAH9296961,1|	NA	Alpha/Beta hydrolase fold
transcript12568,1460,f1999Z1460	JZKD02S0527099.1	GQ02820_P08	Day22	up	9.80202	2.12e-08	2.05e-09	103.062	1.63533	5.99392	inositol oxygenase 1-like [Papaver somniferum]	gi|2183045712|gb|KAH9300202,1|	NA	Inositol oxygenase
transcript12575,1459,f6197Z1459	JZKD02S0282524.1	GQ03110_E16	Day22	up	5.07846	0.000593353	0.000163052	5.58061	1.34696	3.7703	sodium/calcium exchanger NCL-like [Rosa chinensis]	gi|2183051041|gb|KAH9305488,1|	Zmw_sc02027,1,g00100,1	EF-hand domain
transcript12577,1459,f22494Z1459	JZKD02S0827051.1	NA	Day22	down	-3.27587	1.22e-21	1.49e-23	240.319	0.32752	-10.002	sex-determining region Y protein-like [Solanum tuberosum]	gi|2070803181|ref|XP_042479990,1|	NA	Protein of unknown function DUF761, plant
transcript1258,3684,f20543Z3684	JZKD02S0390232.1	WS00743_N05	Day22	up	3.10651	7.85e-13	3.45e-14	50.3123	0.40982	7.58017	diacylglycerol kinase 1 isoform X1 [Abrus precatorius]	gi|2103187957|ref|XP_043704283,1|	NA	Diacylglycerol kinase, accessory domain
transcript12588,1458,f17526Z1458	JZKD02S1527309.1	GQ0203_O11	Day22	down	-3.00914	0.000339661	8.75e-05	3.75318	0.767055	-3.92298	uncharacterized GPI-anchored protein At4g28100 [Glycine max]	gi|2183070445|gb|KAH9323459,1|	Zmw_sc00624,1,g00040,1	SPARK domain
transcript12591,1458,f12495Z1458	JZKD02S1536369.1	GQ03611_B21	Day22	up	3.8331	1.29e-06	1.86e-07	12.4215	0.735271	5.21317	cytokinin riboside 5'-monophosphate phosphoribohydrolase LOG1 [Populus trichocarpa]	gi|2183028853|gb|KAH9288074,1|	Vang05g09490,1	Cytokinin riboside 5'-monophosphate phosphoribohydrolase LOG
transcript12591,1458,f12495Z1458	JZKD02S1536369.1	GQ03611_B21	Day18	up	4.77671	4.95e-08	1.11e-09	18.2854	0.784019	6.09259	cytokinin riboside 5'-monophosphate phosphoribohydrolase LOG1 [Populus trichocarpa]	gi|2183028853|gb|KAH9288074,1|	Vang05g09490,1	Cytokinin riboside 5'-monophosphate phosphoribohydrolase LOG
transcript12591,1458,f12495Z1458	JZKD02S1536369.1	GQ03611_B21	Day14	up	2.87178	0.00355309	4.3e-05	8.19577	0.701991	4.09091	cytokinin riboside 5'-monophosphate phosphoribohydrolase LOG1 [Populus trichocarpa]	gi|2183028853|gb|KAH9288074,1|	Vang05g09490,1	Cytokinin riboside 5'-monophosphate phosphoribohydrolase LOG
transcript12597,1457,f17584Z1457	NA	NA	Day22	down	-2.70924	5.14e-05	1.07e-05	19.7658	0.615496	-4.40171	---NA---	NA	NA	NA
transcript12602,1457,f11715Z1457	JZKD02S0539107.1	GQ03510_O14	Day22	down	-2.26947	2.23e-10	1.5e-11	219.622	0.33633	-6.74775	uncharacterized protein LOC103704226 [Phoenix dactylifera]	gi|2093817314|gb|KAH0468413,1|	NA	Uncharacterised protein family Ycf33
transcript1261,3682,f4994Z3682	JZKD02S0444776.1	GQ02906_A17	Day22	down	-3.35908	3.28e-06	5.19e-07	7.90595	0.669272	-5.019	receptor-like protein kinase HSL1 [Papaver somniferum]	gi|2183057281|gb|KAH9311314,1|	Achn335281	Leucine-rich repeat domain superfamily
transcript1261,3682,f4994Z3682	JZKD02S0444776.1	GQ02906_A17	Day18	down	-3.41992	3.81e-05	2.6e-06	10.6103	0.727659	-4.69989	receptor-like protein kinase HSL1 [Papaver somniferum]	gi|2183057281|gb|KAH9311314,1|	Achn335281	Leucine-rich repeat domain superfamily
transcript12611,1456,f22490Z1456	JZKD02S0355890.1	NA	Day22	up	4.62504	0.026268	0.0120858	2.0043	1.84292	2.50963	---NA---	gi|2183071747|gb|KAH9324709,1|	NA	NA
transcript12613,1456,f28829Z1456	JZKD02S0260117.1	NA	Day22	down	-2.77338	0.0035974	0.00124505	5.03087	0.859069	-3.22835	---NA---	NA	NA	NA
transcript12618,1456,f27685Z1456	JZKD02S0530769.1	GQ02813_A17	Day22	down	-2.84635	0.000154125	3.65e-05	29.2117	0.68938	-4.12886	TMV resistance protein N-like [Quercus suber]	gi|2183053996|gb|KAH9308031,1|	Potri,T074200,1	Apoptotic protease-activating factors, helical domain
transcript12619,1456,f13991Z1456	JZKD02S1540540.1	GQ03808_J04	Day22	down	-5.0822	4.06e-21	5.4e-23	155.669	0.514711	-9.87389	alcohol dehydrogenase-like 6 [Papaver somniferum]	gi|2183058137|gb|KAH9312170,1|	NA	Alcohol dehydrogenase, N-terminal
transcript12619,1456,f13991Z1456	JZKD02S1540540.1	GQ03808_J04	Day18	down	-4.21115	0.000376815	4e-05	263.138	1.02522	-4.10756	alcohol dehydrogenase-like 6 [Papaver somniferum]	gi|2183058137|gb|KAH9312170,1|	NA	Alcohol dehydrogenase, N-terminal
transcript12620,1456,f24699Z1456	JZKD02S1014258.1	GQ02016_G20	Day22	down	-2.25132	0.0253553	0.0115913	4.81384	0.891843	-2.52435	probable linoleate 9S-lipoxygenase 5 [Coffea arabica]	gi|2183047380|gb|KAH9301870,1|	Lus10031505	Lipoxygenase, C-terminal
transcript12625,1455,f8845Z1455	JZKD02S0199643.1	GQ03222_C14	Day22	up	2.14865	2.24e-10	1.51e-11	599.729	0.318477	6.74666	probable aldo-keto reductase 2 [Arachis hypogaea]	gi|2183074041|gb|KAH9327003,1|	MDP0000254650	NADP-dependent oxidoreductase domain
transcript12625,1455,f8845Z1455	JZKD02S0199643.1	GQ03222_C14	Day18	up	2.39819	9.27e-10	1.19e-11	613.618	0.353642	6.78142	probable aldo-keto reductase 2 [Arachis hypogaea]	gi|2183074041|gb|KAH9327003,1|	MDP0000254650	NADP-dependent oxidoreductase domain
transcript12628,1455,f8434Z1455	JZKD02S1166854.1	GQ03218_M19	Day22	up	3.55397	4.54e-06	7.43e-07	20.9685	0.718001	4.94982	11-beta-hydroxysteroid dehydrogenase 1B-like isoform X2 [Physcomitrella patens]	gi|2183054895|gb|KAH9308930,1|	ORUFI02G18860,2	Short-chain dehydrogenase/reductase SDR
transcript12628,1455,f8434Z1455	JZKD02S1166854.1	GQ03218_M19	Day18	up	2.90247	8.98e-07	3.28e-08	9.76311	0.525248	5.52591	11-beta-hydroxysteroid dehydrogenase 1B-like isoform X2 [Physcomitrella patens]	gi|2183054895|gb|KAH9308930,1|	ORUFI02G18860,2	Short-chain dehydrogenase/reductase SDR
transcript12632,1455,f8005Z1455	JZKD02S1409304.1	GQ03211_N18	Day22	down	-2.36738	2.13e-06	3.23e-07	12.7469	0.463353	-5.10923	uncharacterized protein LOC113349130 [Papaver somniferum]	gi|2190646030|gb|KAH9562022,1|	EMT09276	Glycosyl hydrolase, five-bladed beta-propellor domain superfamily
transcript12635,1455,f1366Z1455	JZKD02S1620548.1	GQ0172_B11	Day22	up	2.09544	6.24e-11	3.8e-12	72.3049	0.301739	6.94454	uncharacterized protein LOC107419349 isoform X4 [Ziziphus jujuba]	gi|2103240527|ref|XP_043691482,1|	NA	NA
transcript12641,1454,f23586Z1454	JZKD02S1414307.1	GQ03202_P11	Day18	down	-2.07332	0.00268668	0.000417807	7.53693	0.587581	-3.52857	phosphatidylinositol/phosphatidylcholine transfer protein SFH1 [Selaginella moellendorffii]	gi|2190636124|gb|KAH9552120,1|	Jcr4S00429,50	CRAL-TRIO lipid binding domain
transcript12649,1453,f35396Z1453	JZKD02S1011167.1	NA	Day22	down	-2.07062	0.00369804	0.0012826	5.49208	0.643082	-3.21985	---NA---	NA	NA	NA
transcript12651,1453,f30010Z1453	JZKD02S0186918.1	NA	Day22	down	-2.19672	0.0004736	0.00012663	7.30639	0.57312	-3.83292	---NA---	NA	NA	NA
transcript12659,1452,f27434Z1452	JZKD02S1376592.1	NA	Day18	up	2.39737	0.0115169	0.00245338	4.681	0.791465	3.02903	---NA---	NA	NA	NA
transcript12660,1452,f1348Z1452	JZKD02S0142429.1	GQ0171_B17	Day22	up	6.59836	4.24e-43	7.47e-46	84.7291	0.464204	14.2143	RING-H2 finger protein ATL74 [Glycine max]	gi|1954350563|gb|KAG1338157,1|	Zmw_sc01355,1,g00120,1	Zinc finger, RING/FYVE/PHD-type
transcript12660,1452,f1348Z1452	JZKD02S0142429.1	GQ0171_B17	Day18	up	5.96956	9.43e-18	1.98e-20	69.0515	0.644425	9.26339	RING-H2 finger protein ATL74 [Glycine max]	gi|1954350563|gb|KAG1338157,1|	Zmw_sc01355,1,g00120,1	Zinc finger, RING/FYVE/PHD-type
transcript12660,1452,f1348Z1452	JZKD02S0142429.1	GQ0171_B17	Day14	up	2.73546	0.00261301	2.79e-05	12.3974	0.652913	4.18962	RING-H2 finger protein ATL74 [Glycine max]	gi|1954350563|gb|KAG1338157,1|	Zmw_sc01355,1,g00120,1	Zinc finger, RING/FYVE/PHD-type
transcript12667,1452,f11065Z1452	JZKD02S1227228.1	GQ03406_L07	Day22	down	-3.18565	5.27e-09	4.55e-10	133.564	0.511027	-6.23382	dihydroflavonol 4-reductase [Arachis hypogaea]	gi|2183044683|gb|KAH9299311,1|	676768160	NAD-dependent epimerase/dehydratase
transcript12667,1452,f11065Z1452	JZKD02S1227228.1	GQ03406_L07	Day18	down	-2.10772	0.000410763	4.43e-05	179.311	0.516094	-4.08398	dihydroflavonol 4-reductase [Arachis hypogaea]	gi|2183044683|gb|KAH9299311,1|	676768160	NAD-dependent epimerase/dehydratase
transcript12682,1451,f22178Z1451	JZKD02S0104110.1	GQ03219_L07	Day22	down	-4.59155	5.58e-09	4.84e-10	10.7088	0.737691	-6.22422	putative leucine-rich repeat receptor-like serine/threonine-protein kinase At2g24130 [Populus trichocarpa]	gi|2183052148|gb|KAH9306595,1|	Aco009877,1	Leucine-rich repeat
transcript12683,1450,f29269Z1450	NA	NA	Day22	down	-4.21481	0.000209058	5.11e-05	5.36783	1.04061	-4.05034	---NA---	gi|2183040000|gb|KAH9294882,1|	NA	NA
transcript12685,1450,f7593Z1450	JZKD02S1623788.1	WS03219_F19	Day22	down	-3.67406	1.4e-09	1.09e-10	23.4844	0.569286	-6.4538	---NA---	NA	NA	NA
transcript12685,1450,f7593Z1450	JZKD02S1623788.1	WS03219_F19	Day18	down	-2.19553	4.68e-06	2.23e-07	43.619	0.42391	-5.17923	---NA---	NA	NA	NA
transcript12688,1450,f36595Z1450	NA	NA	Day22	up	2.52038	4.4e-11	2.59e-12	53.4856	0.360134	6.99846	uncharacterized protein LOC112175128 [Rosa chinensis]	gi|2183073137|gb|KAH9326099,1|	MDP0000451038	Protein of unknown function DUF604
transcript12689,1450,f33049Z1450	JZKD02S0459707.1	NA	Day22	down	-3.06204	0.000984354	0.00028728	4.02304	0.844351	-3.62651	pumilio homolog 5-like isoform X1 [Phoenix dactylifera]	gi|2183068104|gb|KAH9321118,1|	Achn212121	NA
transcript12691,1450,f17334Z1450	JZKD02S0225560.1	GQ0173_G01	Day22	down	-3.11406	7.52e-06	1.3e-06	8.91435	0.643365	-4.84028	---NA---	NA	NA	NA
transcript12698,1449,f23502Z1449	JZKD02S1604926.1	GQ0206_M06	Day22	down	-5.99842	1.31e-09	1.01e-10	9.8639	0.927866	-6.46475	probable tocopherol O-methyltransferase, chloroplastic [Papaver somniferum]	gi|2183068113|gb|KAH9321127,1|	NA	Methyltransferase type 11
transcript12698,1449,f23502Z1449	JZKD02S1604926.1	GQ0206_M06	Day18	down	-2.16542	6.46e-05	4.84e-06	13.9434	0.473679	-4.57149	probable tocopherol O-methyltransferase, chloroplastic [Papaver somniferum]	gi|2183068113|gb|KAH9321127,1|	NA	Methyltransferase type 11
transcript12701,1449,f18899Z1449	JZKD02S0118953.1	GQ03811_C08	Day22	down	-2.32935	0.00103765	0.000304924	7.60897	0.645056	-3.61108	serine carboxypeptidase-like 22 isoform X7 [Arachis hypogaea]	gi|2206479844|gb|KAI0498351,1|	NA	NA
transcript12714,1448,f26547Z1448	JZKD02S1633203.1	NA	Day22	down	-2.3603	0.00738531	0.00281801	6.15035	0.790211	-2.98692	uncharacterized protein LOC110901484 [Helianthus annuus]	gi|2192309533|gb|KAH9757474,1|	LOC_Os12g06010,1	NA
transcript12727,1447,f21051Z1447	JZKD02S1602429.1	GQ03809_L22	Day22	up	3.22414	2.27e-05	4.35e-06	8.13693	0.701801	4.59409	uncharacterized protein LOC111014509 [Momordica charantia]	gi|2183069601|gb|KAH9322615,1|	NA	Tetratricopeptide-like helical domain superfamily
transcript12728,1447,f757Z1447	JZKD02S1136813.1	GQ0072_I16	Day22	down	-2.22713	9.64e-05	2.17e-05	15.7584	0.524382	-4.24715	---NA---	NA	NA	NA
transcript1273,3668,f23535Z3668	JZKD02S0218641.1	WS00743_P13	Day22	down	-2.42549	0.000146687	3.45e-05	15.2674	0.58562	-4.14174	disease resistance protein TAO1-like [Physcomitrella patens]	gi|2183030882|gb|KAH9290103,1|	FANhyb_rscf00000209,1,g00016,1	Apoptotic protease-activating factors, helical domain
transcript12735,1447,f3060Z1447	JZKD02S0096053.1	GQ02805_M09	Day22	up	3.10878	3.54e-11	2.05e-12	1216.12	0.442154	7.03099	ubiquinol oxidase 2, mitochondrial-like isoform X1 [Coffea arabica]	gi|2158155024|dbj|LAF11189,1|	NA	Alternative oxidase
transcript12742,1446,f11204Z1446	JZKD02S0164134.1	GQ03413_L11	Day22	down	-3.51	2.06e-12	9.63e-14	87.3085	0.471405	-7.44584	uncharacterized protein LOC112536724 [Ricinus communis]	gi|2183077629|gb|KAH9330560,1|	Rsa1,0_02878,1_g00005,1	NA
transcript12752,1445,f22121Z1445	JZKD02S0358336.1	NA	Day22	down	-2.72227	0.000181137	4.37e-05	13.7196	0.666066	-4.0871	---NA---	NA	NA	NA
transcript12755,1444,f26715Z1444	JZKD02S0069026.1	NA	Day22	down	-2.23733	0.000869588	0.000250087	8.50269	0.610931	-3.66217	uncharacterized protein LOC113326232 [Papaver somniferum]	gi|2228603473|dbj|GKV19128,1|	Rsa1,0_00008,1_g00039,1	Reverse transcriptase zinc-binding domain
transcript12762,1444,f1159Z1444	JZKD02S0277754.1	GQ0162_A10	Day22	down	-3.00806	9.14e-16	2.53e-17	3840.35	0.355294	-8.4664	chlorophyll a-b binding protein 7, chloroplastic [Populus trichocarpa]	gi|2154422569|gb|KAH7858086,1|	Bradi3g42627,5,p	Chlorophyll A-B binding protein, plant and chromista
transcript12765,1444,f36858Z1444	JZKD02S1490033.1	GQ03705_D15	Day22	up	2.44686	0.0253331	0.0115755	3.07311	0.969118	2.52483	mannan endo-1,4-beta-mannosidase 7 isoform X1 [Rosa chinensis]	gi|2183066566|gb|KAH9319941,1|	Zmw_sc05871,1,g00020,1	Glycoside hydrolase superfamily
transcript12766,1444,f9503Z1444	JZKD02S1138278.1	GQ03239_G23	Day22	down	-2.42766	1.31e-39	2.85e-42	171.499	0.178177	-13.625	probable esterase KAI2 [Physcomitrella patens]	gi|2183043938|gb|KAH9298566,1|	NA	Alpha/Beta hydrolase fold
transcript12772,1443,f30923Z1443	JZKD02S1632471.1	GQ02906_A17	Day22	down	-3.62672	5.29e-06	8.81e-07	10.1248	0.737647	-4.91661	receptor-like protein kinase HSL1 [Brassica napus]	gi|1954379109|gb|KAG1366697,1|	NA	Leucine rich repeat 4
transcript12772,1443,f30923Z1443	JZKD02S1632471.1	GQ02906_A17	Day18	down	-3.09998	8.99e-05	7.13e-06	6.74737	0.690438	-4.48987	receptor-like protein kinase HSL1 [Brassica napus]	gi|1954379109|gb|KAG1366697,1|	NA	Leucine rich repeat 4
transcript12777,1443,f23544Z1443	JZKD02S1218724.1	GQ0202_C02	Day22	down	-4.10347	4.51e-05	9.27e-06	6.72147	0.925563	-4.43348	primary amine oxidase [Glycine max]	gi|2183057218|gb|KAH9311251,1|	NA	Copper amine oxidase, catalytic domain superfamily
transcript12779,1442,f9094Z1442	JZKD02S1407079.1	GQ03232_B24	Day22	down	-5.24333	3.85e-05	7.8e-06	283.489	1.17286	-4.47056	probable serine/threonine-protein kinase WNK11 [Medicago truncatula]	gi|2179015255|ref|XP_045823907,1|	GSVIVT01019630001	Protein kinase domain
transcript12779,1442,f9094Z1442	JZKD02S1407079.1	GQ03232_B24	Day18	down	-2.82539	1.8e-06	7.34e-08	366.937	0.524903	-5.3827	probable serine/threonine-protein kinase WNK11 [Medicago truncatula]	gi|2179015255|ref|XP_045823907,1|	GSVIVT01019630001	Protein kinase domain
transcript12781,2835,f32294Z1442k217a0,00m2090_f1835z1393	JZKD02S0288449.1	GQ02014_C10	Day22	down	-3.80213	1.38e-16	3.37e-18	48.7948	0.437118	-8.69818	uncharacterized protein LOC111908978 [Lactuca sativa]	gi|2183067695|gb|KAH9320709,1|	NA	NA
transcript12783,1442,f6427Z1442	JZKD02S0896587.1	GQ03113_O04	Day18	up	2.09279	2.47e-07	7.39e-09	108.014	0.361953	5.78192	transcription activator GLK1-like [Physcomitrella patens]	gi|2183078820|gb|KAH9331751,1|	Pgl002672	Myb domain, plants
transcript12801,1441,f28028Z1441	JZKD02S1266591.1	NA	Day22	down	-2.72822	0.0441724	0.0219908	2.83525	1.19109	-2.29053	---NA---	NA	NA	NA
transcript12804,1440,f25065Z1440	JZKD02S0321396.1	GQ03714_K21	Day22	up	4.37889	0.0451612	0.0225649	30.7218	1.91996	2.28072	probable disease resistance protein At4g33300 [Durio zibethinus]	gi|2183043331|gb|KAH9297959,1|	MDP0000281804	Apoptotic protease-activating factors, helical domain
transcript12804,1440,f25065Z1440	JZKD02S0321396.1	GQ03714_K21	Day18	up	3.74407	0.00696472	0.00132688	6.68575	1.16634	3.2101	probable disease resistance protein At4g33300 [Durio zibethinus]	gi|2183043331|gb|KAH9297959,1|	MDP0000281804	Apoptotic protease-activating factors, helical domain
transcript12806,1440,f23670Z1440	JZKD02S0038492.1	NA	Day22	down	-3.39639	0.00140653	0.000431636	3.77164	0.964898	-3.51995	LRR receptor-like serine/threonine-protein kinase IOS1 [Quercus suber]	gi|2183073620|gb|KAH9326582,1|	EMT05641	Malectin-like domain
transcript12811,1440,f18354Z1440	JZKD02S0021143.1	GQ03121_G09	Day22	up	2.02619	0.00172352	0.000539443	25.5648	0.585543	3.46037	ankyrin repeat domain-containing protein EMB506, chloroplastic-like isoform X1 [Arachis hypogaea]	gi|2183029988|gb|KAH9289209,1|	NA	Ankyrin repeat
transcript12815,1440,f1334Z1440	JZKD02S0694710.1	GQ0168_K17	Day22	down	-3.01159	8.14e-06	1.42e-06	12.8622	0.624531	-4.82216	probable E3 ubiquitin-protein ligase RHC2A [Durio zibethinus]	gi|2158281142|dbj|LAE42764,1|	Do016806,1	Zinc finger, RING-type
transcript12815,1440,f1334Z1440	JZKD02S0694710.1	GQ0168_K17	Day18	down	-2.2399	9.88e-05	7.99e-06	22.5564	0.501601	-4.46549	probable E3 ubiquitin-protein ligase RHC2A [Durio zibethinus]	gi|2158281142|dbj|LAE42764,1|	Do016806,1	Zinc finger, RING-type
transcript12816,1439,f23357Z1439	JZKD02S1136813.1	GQ03912_N24	Day22	down	-3.77638	2.02e-09	1.62e-10	83.0353	0.590666	-6.39342	---NA---	NA	NA	NA
transcript12817,1439,f30317Z1439	JZKD02S1334683.1	GQ03514_L07	Day22	down	-2.96139	7.32e-10	5.38e-11	31.3475	0.45143	-6.56002	---NA---	NA	NA	NA
transcript12821,1439,f3570Z1439	JZKD02S1637321.1	GQ02812_O16	Day22	down	-2.3643	0.030328	0.0142546	2.60971	0.96471	-2.45078	two-component response regulator ARR4 [Brassica napus]	gi|2102752111|ref|XP_043694713,1|	Araha,0387s0003,1,p	Signal transduction response regulator, receiver domain
transcript12823,1439,f5439Z1439	JZKD02S1033021.1	GQ03009_K14	Day22	down	-4.72142	1.08e-22	1.17e-24	138.886	0.46057	-10.2513	probable carboxylesterase 12 [Ziziphus jujuba]	gi|2183034850|gb|KAH9292703,1|	OMERI12G01050,1	Alpha/Beta hydrolase fold
transcript12823,1439,f5439Z1439	JZKD02S1033021.1	GQ03009_K14	Day18	down	-2.89043	2.68e-06	1.17e-07	177.834	0.545551	-5.29818	probable carboxylesterase 12 [Ziziphus jujuba]	gi|2183034850|gb|KAH9292703,1|	OMERI12G01050,1	Alpha/Beta hydrolase fold
transcript12825,1439,f8624Z1439	JZKD02S0645340.1	GQ03222_H20	Day22	down	-2.18494	0.000152648	3.61e-05	95.0705	0.528863	-4.13139	putative receptor-like protein kinase At3g47110 [Rosa chinensis]	gi|2183066811|gb|KAH9320186,1|	Aco009877,1	Leucine rich repeat 4
transcript12826,1439,f26637Z1439	JZKD02S0164479.1	GQ03819_K19	Day22	down	-2.03566	9.45e-05	2.12e-05	12.0753	0.478745	-4.25207	pentatricopeptide repeat-containing protein At1g09820 [Cucurbita maxima]	NA	NA	Pentatricopeptide repeat
transcript12830,1438,f19657Z1438	JZKD02S1448016.1	NA	Day22	down	-2.85169	0.00272181	0.000905006	5.843	0.85933	-3.31851	---NA---	NA	NA	NA
transcript12832,1438,f3244Z1438	JZKD02S1597045.1	GQ02808_F15	Day18	down	-3.1597	0.00145461	0.000199698	3.74781	0.849518	-3.7194	1-aminocyclopropane-1-carboxylate oxidase 3-like [Papaver somniferum]	gi|2183060178|gb|KAH9313690,1|	676709864	Isopenicillin N synthase-like superfamily
transcript12835,1438,f4420Z1438	JZKD02S0508523.1	GQ02825_H19	Day22	down	-5.25889	1.93e-17	4.18e-19	770.069	0.588768	-8.93202	xanthohumol 4'-O-methyltransferase [Morus notabilis]	gi|2183066686|gb|KAH9320061,1|	NA	S-adenosyl-L-methionine-dependent methyltransferase superfamily
transcript12835,1438,f4420Z1438	JZKD02S0508523.1	GQ02825_H19	Day18	down	-3.27174	1.3e-07	3.46e-09	826.329	0.553766	-5.90816	xanthohumol 4'-O-methyltransferase [Morus notabilis]	gi|2183066686|gb|KAH9320061,1|	NA	S-adenosyl-L-methionine-dependent methyltransferase superfamily
transcript12836,1438,f32894Z1438	JZKD02S0008698.1	GQ0196_I06	Day22	down	-2.94812	0.0475644	0.0239442	1.24547	1.30562	-2.25802	TMV resistance protein N-like [Quercus suber]	gi|2183030946|gb|KAH9290167,1|	GSBRNA2T00099533001	Apoptotic protease-activating factors, helical domain
transcript12838,1438,f33706Z1438	JZKD02S0777315.1	NA	Day18	up	2.09479	9.08e-06	4.85e-07	13.868	0.416289	5.03205	U-box domain-containing protein 1-like [Physcomitrella patens]	gi|2183061439|gb|KAH9314951,1|	NA	Armadillo
transcript12839,1438,f31393Z1438	JZKD02S1392553.1	NA	Day22	down	-2.21062	0.000162642	3.87e-05	20.9023	0.537209	-4.11501	uncharacterized protein LOC110900866 [Helianthus annuus]	gi|2190822359|gb|KAH9622330,1|	NA	NA
transcript12841,1438,f19305Z1438	JZKD02S1334785.1	GQ02805_A11	Day22	down	-3.01173	4.54e-05	9.35e-06	5.33793	0.679602	-4.43161	mitochondrial outer membrane protein porin of 36 kDa-like [Lactuca sativa]	gi|2183070476|gb|KAH9323490,1|	NA	Porin domain superfamily
transcript12849,1437,f3621Z1437	JZKD02S0132848.1	GQ02813_K08	Day18	up	2.6349	0.00013821	1.2e-05	17.2262	0.601805	4.37832	dCTP pyrophosphatase 1 [Selaginella moellendorffii]	gi|2183050648|gb|KAH9305095,1|	Mapoly0107s0039,1,p	dCTP pyrophosphatase 1
transcript12859,1436,f16228Z1436	JZKD02S1622741.1	GQ04104_N19	Day22	down	-3.17811	3.14e-29	1.6e-31	1402.42	0.272081	-11.6808	phosphoenolpyruvate carboxykinase (ATP)-like [Rosa chinensis]	gi|2192216208|gb|KAH9664179,1|	PSME_00029721-RA	Phosphoenolpyruvate carboxykinase, ATP-utilising
transcript12868,1435,f333Z1435	JZKD02S0303839.1	GQ0042_C18	Day22	down	-3.29556	0.00372729	0.00129453	3.14769	1.02436	-3.21719	probable pectinesterase 68 [Coffea arabica]	gi|2088678904|gb|KAG9452319,1|	MDP0000320566	Pectinesterase, catalytic
transcript12873,1434,f19816Z1434	JZKD02S0468677.1	NA	Day22	down	-3.58127	1.01e-09	7.58e-11	60.3498	0.550229	-6.5087	GDSL esterase/lipase At1g71691 [Selaginella moellendorffii]	gi|2183047197|gb|KAH9301687,1|	KN538722,1_FGP037	SGNH hydrolase superfamily
transcript12873,1434,f19816Z1434	JZKD02S0468677.1	NA	Day18	down	-2.77968	2.6e-17	5.72e-20	67.5327	0.303808	-9.14946	GDSL esterase/lipase At1g71691 [Selaginella moellendorffii]	gi|2183047197|gb|KAH9301687,1|	KN538722,1_FGP037	SGNH hydrolase superfamily
transcript12883,1434,f36839Z1434	JZKD02S1053291.1	GQ0013_G18	Day22	up	3.11502	2.12e-06	3.22e-07	50.8025	0.609604	5.1099	late embryogenesis abundant protein D-34 [Selaginella moellendorffii]	gi|2190635928|gb|KAH9551924,1|	NA	Late embryogenesis abundant protein, SMP subgroup domain
transcript12887,1433,f12101Z1433	JZKD02S1444064.1	GQ03519_N09	Day22	down	-2.70803	1.11e-05	1.99e-06	81.861	0.569613	-4.75415	flavonol synthase/flavanone 3-hydroxylase-like [Papaver somniferum]	gi|2183068454|gb|KAH9321468,1|	676709864	Isopenicillin N synthase-like, Fe(2+) 2OG dioxygenase domain
transcript12889,1433,f4902Z1433	JZKD02S0754998.1	GQ02904_E11	Day22	down	-2.22059	0.00235483	0.000767844	18.298	0.660079	-3.36413	zinc finger protein jing homolog [Helianthus annuus]	gi|2102519416|gb|KAH0727401,1|	NA	Root cap
transcript12889,1433,f4902Z1433	JZKD02S0754998.1	GQ02904_E11	Day18	down	-2.19364	0.000236401	2.29e-05	20.1214	0.518003	-4.2348	zinc finger protein jing homolog [Helianthus annuus]	gi|2102519416|gb|KAH0727401,1|	NA	Root cap
transcript1289,4448,f30564z797k18a0m-71_f2441Z3651	JZKD02S0802148.1	GQ02512_F23	Day22	down	-2.03249	1.21e-07	1.38e-08	632.492	0.358078	-5.6761	homeobox protein BEL1 homolog [Phoenix dactylifera]	gi|2183073082|gb|KAH9326044,1|	MA_6763g0010	POX domain
transcript12897,1432,f31846Z1432	JZKD02S0339195.1	GQ02771_D07	Day22	down	-3.12155	6.08e-08	6.48e-09	15.9187	0.537844	-5.80382	---NA---	NA	NA	NA
transcript12905,1432,f2190Z1432	JZKD02S0709130.1	GQ0206_N18	Day22	up	7.78381	6.24e-13	2.7e-14	52.1023	1.0226	7.6118	cysteine proteinase 3-like [Olea europaea var, sylvestris]	gi|2183067618|gb|KAH9320632,1|	FANhyb_rscf00000253,1,g00010,1	Peptidase C1A, papain C-terminal
transcript12907,1431,f30783Z1431	JZKD02S0423656.1	NA	Day22	down	-3.58675	0.000104691	2.37e-05	23.4083	0.848642	-4.22647	TMV resistance protein N-like [Quercus suber]	gi|2183029905|gb|KAH9289126,1|	Potri,T074200,1	Apoptotic protease-activating factors, helical domain
transcript12908,1431,f31737Z1431	JZKD02S1577745.1	NA	Day22	down	-3.45458	3.16e-07	3.93e-08	8.58628	0.628781	-5.49409	---NA---	NA	NA	NA
transcript12908,1431,f31737Z1431	JZKD02S1577745.1	NA	Day18	down	-2.12416	0.000826324	0.000101012	9.14932	0.546316	-3.88815	---NA---	NA	NA	NA
transcript12918,1429,f20601Z1429	JZKD02S1633270.1	WS00748_D21	Day18	down	-2.14574	0.0496157	0.0152251	7.38633	0.88412	-2.42698	putative UPF0481 protein At3g02645 [Quercus suber]	gi|2070757995|ref|XP_042508161,1|	NA	Protein of unknown function DUF247, plant
transcript12920,1429,f21822Z1429	JZKD02S0436215.1	GQ03811_M11	Day22	up	12.4729	1.23e-17	2.59e-19	5317.87	1.3882	8.98494	probable linoleate 9S-lipoxygenase 5 isoform X1 [Olea europaea var, sylvestris]	gi|2183073902|gb|KAH9326864,1|	Lus10031505	Lipoxygenase, C-terminal
transcript12920,1429,f21822Z1429	JZKD02S0436215.1	GQ03811_M11	Day18	up	3.73735	0.00397261	0.000671501	306.991	1.09891	3.40096	probable linoleate 9S-lipoxygenase 5 isoform X1 [Olea europaea var, sylvestris]	gi|2183073902|gb|KAH9326864,1|	Lus10031505	Lipoxygenase, C-terminal
transcript12936,1428,f13728Z1428	JZKD02S0036718.1	GQ03802_N10	Day22	up	4.50518	0.00139311	0.000426895	1.98974	1.27884	3.52287	uncharacterized protein LOC111300917 [Durio zibethinus]	gi|2103203671|ref|XP_043712389,1|	NA	Protein of unknown function DUF599
transcript12936,1428,f13728Z1428	JZKD02S0036718.1	GQ03802_N10	Day18	up	3.91285	0.000340474	3.54e-05	4.23571	0.946069	4.1359	uncharacterized protein LOC111300917 [Durio zibethinus]	gi|2103203671|ref|XP_043712389,1|	NA	Protein of unknown function DUF599
transcript12939,1428,f25509Z1428	JZKD02S0876610.1	NA	Day22	up	4.20003	0.024722	0.0112527	1.5672	1.65698	2.53475	---NA---	NA	NA	NA
transcript12940,1428,f14183Z1428	JZKD02S0295437.1	GQ03812_I04	Day22	down	-2.63417	1.87e-07	2.23e-08	84.9153	0.47095	-5.59331	probable glucan 1,3-beta-glucosidase A [Coffea arabica]	gi|2183073064|gb|KAH9326026,1|	NA	Fascin
transcript12941,1427,f5967Z1427	JZKD02S1643370.1	GQ03105_O12	Day22	down	-3.63715	6.52e-17	1.53e-18	436.339	0.413894	-8.78764	fructose-1,6-bisphosphatase, cytosolic [Solanum lycopersicum]	gi|2154398234|gb|KAH7834763,1|	Aradu,75TXC	Fructose-1,6-bisphosphatase
transcript12942,1427,f22545Z1427	JZKD02S1205768.1	NA	Day22	down	-4.73298	8.02e-06	1.39e-06	50.8559	0.980782	-4.82573	---NA---	gi|2183030984|gb|KAH9290205,1|	NA	NA
transcript12946,1427,f467Z1427	JZKD02S1571680.1	GQ0047_L09	Day22	up	3.45359	0.00606909	0.002249	3.91929	1.13039	3.05521	probable glucan endo-1,3-beta-glucosidase A6 [Physcomitrella patens]	gi|2129199690|gb|KAH7282918,1|	Pbr002083,1	Glycoside hydrolase family 17
transcript1295,3645,f24995Z3645	JZKD02S1337010.1	NA	Day22	down	-2.97762	6.3e-06	1.07e-06	41.0835	0.610314	-4.87883	copia protein [Brassica oleracea var, oleracea]	gi|2228594058|dbj|GKV28744,1|	Rsa1,0_02878,1_g00005,1	Integrase, catalytic core
transcript12959,1426,f7240Z1426	JZKD02S1615536.1	GQ03201_K01	Day22	down	-3.2138	3.98e-26	3.11e-28	102.573	0.29167	-11.0186	alcohol dehydrogenase-like 4 [Durio zibethinus]	gi|2183076551|gb|KAH9329482,1|	NA	Alcohol dehydrogenase-like, C-terminal
transcript12959,1426,f7240Z1426	JZKD02S1615536.1	GQ03201_K01	Day18	down	-2.82281	1.22e-15	3.38e-18	113.502	0.324533	-8.69806	alcohol dehydrogenase-like 4 [Durio zibethinus]	gi|2183076551|gb|KAH9329482,1|	NA	Alcohol dehydrogenase-like, C-terminal
transcript12968,1425,f22041Z1425	JZKD02S0786704.1	GQ03808_M23	Day22	up	2.36653	0.000784385	0.000222209	4.53963	0.640932	3.69233	3-ketoacyl-CoA thiolase 2, peroxisomal [Ricinus communis]	gi|2067124726|gb|KAG7991044,1|	NA	Thiolase, C-terminal
transcript12968,1425,f22041Z1425	JZKD02S0786704.1	GQ03808_M23	Day18	up	2.56606	2.03e-05	1.23e-06	6.27102	0.52899	4.85088	3-ketoacyl-CoA thiolase 2, peroxisomal [Ricinus communis]	gi|2067124726|gb|KAG7991044,1|	NA	Thiolase, C-terminal
transcript12969,1425,f17481Z1425	JZKD02S0084001.1	GQ03709_L23	Day22	down	-3.13882	0.00123894	0.000373724	3.88079	0.882193	-3.55798	acetyl-CoA acetyltransferase, cytosolic 1 [Brassica napus]	gi|2099609964|gb|UBI61885,1|	NA	NA
transcript12976,1425,f9468Z1425	NA	NA	Day22	down	-2.92679	1.18e-10	7.48e-12	92.07	0.427377	-6.84826	GEM-like protein 4 [Populus trichocarpa]	gi|2183030222|gb|KAH9289443,1|	MDP0000266040	GRAM domain
transcript12977,1425,f24421Z1425	JZKD02S0217769.1	WS03220_N20	Day22	up	3.99996	5.58e-09	4.84e-10	63.8819	0.642645	6.22421	NAC domain-containing protein 68-like [Papaver somniferum]	gi|2129204321|gb|KAH7287538,1|	Pta008119	NAC domain
transcript12977,1425,f24421Z1425	JZKD02S0217769.1	WS03220_N20	Day18	up	3.07381	0.000876082	0.00010849	49.3267	0.794108	3.87077	NAC domain-containing protein 68-like [Papaver somniferum]	gi|2129204321|gb|KAH7287538,1|	Pta008119	NAC domain
transcript12977,1425,f24421Z1425	JZKD02S0217769.1	WS03220_N20	Day14	up	2.24119	0.00474812	6.3e-05	31.1717	0.560097	4.00144	NAC domain-containing protein 68-like [Papaver somniferum]	gi|2129204321|gb|KAH7287538,1|	Pta008119	NAC domain
transcript12984,1424,f9751Z1424	NA	NA	Day22	down	-2.52708	7.89e-07	1.07e-07	20.0585	0.475525	-5.3143	---NA---	gi|2168524150|gb|KAH8515317,1|	NA	NA
transcript13004,1423,f32378Z1423	JZKD02S0325826.1	NA	Day22	down	-2.3776	0.0165905	0.00711969	3.70171	0.883475	-2.69119	putative disease resistance protein RGA1 [Quercus suber]	gi|2183035021|gb|KAH9292752,1|	MDP0000578301	Leucine-rich repeat domain superfamily
transcript13007,1423,f1893Z1423	JZKD02S0430444.1	GQ0201_D09	Day22	up	6.51102	0.0143478	0.00603047	11.8081	2.37099	2.74612	GDSL esterase/lipase 6 [Selaginella moellendorffii]	gi|2183068158|gb|KAH9321172,1|	KN538722,1_FGP037	GDSL lipase/esterase
transcript13013,1422,f13864Z1422	JZKD02S1606783.1	GQ03805_N12	Day22	up	2.25955	0.00141827	0.000435467	20.7103	0.642356	3.5176	mental retardation GTPase activating protein homolog 3-like [Solanum tuberosum]	gi|2183076380|gb|KAH9329311,1|	NA	NA
transcript13014,1422,f2133Z1422	JZKD02S1449239.1	GQ0205_L18	Day22	down	-3.05847	0.00520642	0.00188669	2.75794	0.984219	-3.10751	uncharacterized protein LOC112726592 [Arachis hypogaea]	gi|2082359656|ref|XP_042982610,1|	Itr_sc000325,1_g00018,1	PADRE domain
transcript13014,1422,f2133Z1422	JZKD02S1449239.1	GQ0205_L18	Day18	down	-2.27881	0.0155648	0.00354907	4.82337	0.781571	-2.91569	uncharacterized protein LOC112726592 [Arachis hypogaea]	gi|2082359656|ref|XP_042982610,1|	Itr_sc000325,1_g00018,1	PADRE domain
transcript13015,1422,f10932Z1422	JZKD02S0503457.1	GQ03402_C18	Day22	down	-2.6924	5.65e-05	1.19e-05	45.4772	0.614899	-4.3786	cinnamoyl-CoA reductase 1-like isoform X1 [Durio zibethinus]	gi|2183055203|gb|KAH9309238,1|	TRIUR3_04273-P1	NAD-dependent epimerase/dehydratase
transcript13016,1422,f145Z1422	JZKD02S1618342.1	GQ0025_H01	Day22	down	-5.51405	2.69e-09	2.2e-10	8.23182	0.868829	-6.34653	aspartyl protease family protein At5g10770-like [Quercus suber]	gi|2228634352|dbj|GKU87409,1|	Aco017242,1	Xylanase inhibitor, N-terminal
transcript13016,1422,f145Z1422	JZKD02S1618342.1	GQ0025_H01	Day18	down	-2.19157	0.00997737	0.00206105	9.76995	0.71125	-3.08129	aspartyl protease family protein At5g10770-like [Quercus suber]	gi|2228634352|dbj|GKU87409,1|	Aco017242,1	Xylanase inhibitor, N-terminal
transcript13018,1422,f27295Z1422	JZKD02S0831778.1	WS00753_K12	Day22	down	-3.21783	7.01e-08	7.58e-09	31.9885	0.556959	-5.7775	serine carboxypeptidase-like 20 [Ziziphus jujuba]	gi|2183058797|gb|KAH9312830,1|	KZV23174,1	Peptidase S10, serine carboxypeptidase
transcript13018,1422,f27295Z1422	JZKD02S0831778.1	WS00753_K12	Day18	down	-3.14804	3.39e-07	1.07e-08	38.6642	0.550492	-5.71859	serine carboxypeptidase-like 20 [Ziziphus jujuba]	gi|2183058797|gb|KAH9312830,1|	KZV23174,1	Peptidase S10, serine carboxypeptidase
transcript1302,3641,f5385Z3641	JZKD02S1375838.1	GQ03007_M20	Day22	up	2.58444	0.002143	0.000688759	9.55527	0.761469	3.39402	uncharacterized protein LOC106772240 isoform X2 [Vigna radiata var, radiata]	gi|2183073124|gb|KAH9326086,1|	NA	Zinc finger, RING/FYVE/PHD-type
transcript13020,1422,f874Z1422	JZKD02S1478707.1	GQ0203_L19	Day18	up	2.25448	0.00296451	0.000470867	9.33323	0.644727	3.4968	TMV resistance protein N-like isoform X1 [Quercus suber]	gi|2183030696|gb|KAH9289917,1|	BGIOSGA022298-PA	Apoptotic protease-activating factors, helical domain
transcript13028,1422,f20546Z1422	JZKD02S0043001.1	WS00743_P13	Day22	down	-3.02553	7.34e-07	9.88e-08	53.9075	0.567757	-5.32893	---NA---	gi|2183053395|gb|KAH9307430,1|	NA	NA
transcript13034,1421,f11941Z1421	JZKD02S0485182.1	GQ03516_D15	Day22	down	-2.36608	4.26e-06	6.94e-07	30.1015	0.476739	-4.96306	---NA---	NA	NA	NA
transcript13037,1421,f21699Z1421	JZKD02S0207196.1	WS03220_B10	Day22	up	5.06183	1.8e-27	1.2e-29	173.815	0.447629	11.3081	peroxidase 47-like [Coffea arabica]	gi|2088683617|gb|KAG9457028,1|	EPS67213,1	Plant peroxidase
transcript13037,1421,f21699Z1421	JZKD02S0207196.1	WS03220_B10	Day18	up	3.61106	2.35e-11	1.86e-13	119.471	0.490721	7.35868	peroxidase 47-like [Coffea arabica]	gi|2088683617|gb|KAG9457028,1|	EPS67213,1	Plant peroxidase
transcript1304,3640,f19151Z3640	JZKD02S0159317.1	NA	Day22	down	-2.56755	2.52e-10	1.71e-11	155.24	0.381558	-6.72913	---NA---	gi|2183066656|gb|KAH9320031,1|	NA	NA
transcript13041,1420,f16086Z1420	JZKD02S0118165.1	GQ04102_K23	Day22	up	3.02009	4.69e-15	1.44e-16	151.272	0.365579	8.26112	protein OPI10 homolog [Coffea arabica]	gi|2124257538|gb|KAH6559373,1|	NA	Hikeshi-like domain
transcript13049,1420,f1765Z1420	JZKD02S0236915.1	GQ02010_K17	Day22	up	3.71944	1.87e-08	1.79e-09	337.561	0.61824	6.01617	NADPH-dependent aldehyde reductase-like protein, chloroplastic [Brassica napus]	gi|1711355|sp|Q08632,1|SDR1_PICAB	XP_016491803,1	Short-chain dehydrogenase/reductase SDR
transcript13050,1420,f496Z1420	JZKD02S0705776.1	GQ0049_K04	Day22	down	-2.67557	0.00861238	0.0033628	2.52438	0.912396	-2.93247	probable carboxylesterase 17 [Populus trichocarpa]	gi|2183079217|gb|KAH9332148,1|	ORUFI12G02480,1	Alpha/beta hydrolase fold-3
transcript13050,1420,f496Z1420	JZKD02S0705776.1	GQ0049_K04	Day18	down	-3.07618	5.63e-05	4.15e-06	6.01871	0.668163	-4.60395	probable carboxylesterase 17 [Populus trichocarpa]	gi|2183079217|gb|KAH9332148,1|	ORUFI12G02480,1	Alpha/beta hydrolase fold-3
transcript13057,1419,f28809Z1419	JZKD02S0565112.1	NA	Day22	down	-2.11202	0.00723496	0.00275231	12.6257	0.705387	-2.99413	---NA---	NA	NA	NA
transcript13064,1418,f31644Z1418	JZKD02S0411082.1	NA	Day22	down	-2.68113	0.00193185	0.000613013	6.47841	0.782632	-3.42579	pentatricopeptide repeat-containing protein At5g39710 [Morus notabilis]	gi|2102524214|gb|KAH0732197,1|	NA	Pentatricopeptide repeat
transcript13066,1418,f13019Z1418	JZKD02S1628709.1	GQ03706_G17	Day22	up	2.77411	8.75e-16	2.42e-17	82.5911	0.327458	8.47165	uncharacterized protein LOC21400097 [Morus notabilis]	gi|2183077754|gb|KAH9330685,1|	NA	NA
transcript13066,1418,f13019Z1418	JZKD02S1628709.1	GQ03706_G17	Day18	up	2.01866	0.000152999	1.35e-05	43.8102	0.463933	4.35119	uncharacterized protein LOC21400097 [Morus notabilis]	gi|2183077754|gb|KAH9330685,1|	NA	NA
transcript13068,1418,f714Z1418	JZKD02S1543012.1	GQ0069_B19	Day22	down	-3.21468	0.00812742	0.00314433	11.059	1.08852	-2.95326	disease resistance-like protein DSC1 isoform X1 [Populus trichocarpa]	gi|2183049157|gb|KAH9303604,1|	NA	Leucine-rich repeat domain superfamily
transcript13069,1418,f27487Z1418	JZKD02S0787915.1	GQ0208_B04	Day22	up	2.15687	2.73e-12	1.3e-13	213.729	0.291234	7.40596	ethylene-responsive transcription factor 1A-like [Brassica napus]	gi|2183028840|gb|KAH9288061,1|	PSME_00005188-RA	AP2/ERF domain
transcript13070,1418,f4340Z1418	JZKD02S1150956.1	GQ02824_A02	Day18	down	-3.82842	5.22e-07	1.77e-08	249.207	0.679669	-5.63278	leucoanthocyanidin dioxygenase-like [Durio zibethinus]	gi|2183055165|gb|KAH9309200,1|	676709864	Isopenicillin N synthase-like superfamily
transcript13073,1417,f5671Z1417	JZKD02S1384833.1	GQ03101_M10	Day22	up	2.53586	1.52e-06	2.21e-07	50.316	0.489505	5.18045	putative haloacid dehalogenase-like hydrolase [Glycine max]	gi|2183072358|gb|KAH9325320,1|	NA	HAD superfamily
transcript13076,1417,f10715Z1417	JZKD02S1592338.1	GQ03323_H10	Day22	down	-2.03512	0.00184181	0.000581357	5.61958	0.591575	-3.44017	peroxidase 3 [Selaginella moellendorffii]	gi|2180145674|gb|KAH8968883,1|	EPS67213,1	Haem peroxidase
transcript13079,1417,f1799Z1417	JZKD02S1144281.1	GQ02012_B04	Day22	down	-2.93516	0.0476111	0.0239723	1.86823	1.30014	-2.25757	WAT1-related protein At5g07050-like [Arachis hypogaea]	gi|2183076500|gb|KAH9329431,1|	NNU_016725-RA	NA
transcript13079,1417,f1799Z1417	JZKD02S1144281.1	GQ02012_B04	Day18	down	-2.85425	0.0125809	0.00273356	2.31543	0.952619	-2.99621	WAT1-related protein At5g07050-like [Arachis hypogaea]	gi|2183076500|gb|KAH9329431,1|	NNU_016725-RA	NA
transcript13080,1417,f1691Z1417	JZKD02S0802073.1	GQ0162_D06	Day22	down	-4.14176	1.56e-08	1.47e-09	470.746	0.684868	-6.04753	aspartic proteinase nepenthesin-1 [Populus trichocarpa]	gi|2183043216|gb|KAH9297844,1|	Aco017242,1	Xylanase inhibitor, C-terminal
transcript13083,1417,f21710Z1417	JZKD02S0243368.1	WS03220_J13	Day22	up	4.70435	9.26e-19	1.69e-20	448.743	0.506901	9.28061	zinc finger protein ZAT5-like [Olea europaea var, sylvestris]	gi|2103307326|ref|XP_021624292,2|	MA_109421g0010	Zinc finger C2H2-type
transcript13083,1417,f21710Z1417	JZKD02S0243368.1	WS03220_J13	Day18	up	2.98972	1.16e-07	3.02e-09	147.2	0.504129	5.93047	zinc finger protein ZAT5-like [Olea europaea var, sylvestris]	gi|2103307326|ref|XP_021624292,2|	MA_109421g0010	Zinc finger C2H2-type
transcript13085,1417,f26087Z1417	NA	NA	Day22	down	-2.22922	0.0399896	0.0196041	2.99975	0.955175	-2.33384	---NA---	gi|2183049133|gb|KAH9303580,1|	NA	NA
transcript13089,1417,f10660Z1417	JZKD02S1309753.1	GQ03322_K19	Day22	down	-2.56196	1.71e-05	3.21e-06	20.2421	0.550131	-4.657	disease resistance protein RPM1 [Citrus clementina]	gi|2183033161|gb|KAH9291874,1|	NA	Leucine-rich repeat domain superfamily
transcript13096,1416,f25746Z1416	JZKD02S0202811.1	GQ03219_L07	Day22	down	-3.93664	1.69e-08	1.6e-09	10.5229	0.652461	-6.03353	putative leucine-rich repeat receptor-like serine/threonine-protein kinase At2g24130 [Populus trichocarpa]	gi|2183062591|gb|KAH9316103,1|	Aco009877,1	Leucine-rich repeat
transcript13098,1416,f9450Z1416	JZKD02S0293327.1	GQ03238_H05	Day22	down	-4.5837	8.66e-09	7.77e-10	145.106	0.74538	-6.14949	putative receptor-like protein kinase At3g47110 [Quercus suber]	gi|2183039182|gb|KAH9294379,1|	Aco009877,1	Leucine-rich repeat domain superfamily
transcript13104,1415,f23975Z1415	JZKD02S1127491.1	NA	Day22	down	-2.70608	0.0027737	0.000925808	4.85873	0.817014	-3.31215	uncharacterized protein LOC111209564 [Brassica napus]	gi|2183077629|gb|KAH9330560,1|	Sopen06g019750,1	Reverse transcriptase, RNA-dependent DNA polymerase
transcript13108,1415,f26017Z1415	JZKD02S0593293.1	GQ02819_N16	Day22	down	-3.48272	2.46e-05	4.77e-06	6.00013	0.761329	-4.57453	probable disease resistance protein At4g27220 [Citrus clementina]	gi|2228576286|dbj|GKV46497,1|	MDP0000578301	Winged helix-like DNA-binding domain superfamily
transcript13109,1415,f3004Z1415	JZKD02S0125839.1	GQ02804_M24	Day22	down	-3.03178	3.64e-06	5.83e-07	12.9361	0.606763	-4.99664	CASP-like protein 3A1 [Coffea eugenioides]	gi|226713605|sp|A9NN43,1|CSPL7_PICSI	Sme2,5_05108,1_g00003,1	Casparian strip membrane protein domain
transcript13109,1415,f3004Z1415	JZKD02S0125839.1	GQ02804_M24	Day18	down	-2.36272	0.000225092	2.16e-05	14.5646	0.556215	-4.24786	CASP-like protein 3A1 [Coffea eugenioides]	gi|226713605|sp|A9NN43,1|CSPL7_PICSI	Sme2,5_05108,1_g00003,1	Casparian strip membrane protein domain
transcript13111,1415,f20300Z1415	JZKD02S1609434.1	WS00726_J09	Day22	down	-2.06621	0.00778176	0.00299168	16.7322	0.696024	-2.96859	---NA---	gi|2090503267|gb|QZZ92782,1|	NA	NA
transcript13118,1414,f8263Z1414	JZKD02S0902165.1	GQ03215_B14	Day22	down	-2.07964	6.74e-05	1.45e-05	40.8196	0.479601	-4.33618	geraniol 8-hydroxylase-like [Coffea arabica]	gi|2183070151|gb|KAH9323165,1|	Sme2,5_00297,1_g00019,1	Cytochrome P450
transcript1312,3634,f5717Z3634	JZKD02S0828608.1	GQ03102_E15	Day22	up	2.19117	4.55e-24	4.27e-26	284.656	0.207373	10.5663	uncharacterized protein LOC112187014 isoform X2 [Rosa chinensis]	gi|2183057041|gb|KAH9311074,1|	Zpz_sc00365,1,g00090,1,am,mk	Alpha/Beta hydrolase fold
transcript13123,1414,f28868Z1414	JZKD02S0095573.1	GQ03509_N08	Day22	down	-2.12094	4.68e-05	9.66e-06	9.62903	0.479344	-4.42466	probable disease resistance protein At1g61180 isoform X1 [Capsella rubella]	gi|1035924361|gb|OAY53949,1|	Neem_2071_f_3	NB-ARC
transcript13126,1414,f32601Z1414	JZKD02S0065750.1	GQ04104_A04	Day22	down	-3.98174	1.37e-08	1.27e-09	15.0396	0.655867	-6.07095	probable disease resistance protein At1g61300 isoform X1 [Physcomitrella patens]	gi|2183035460|gb|KAH9292896,1|	Sme2,5_05296,1_g00004,1	Apoptotic protease-activating factors, helical domain
transcript13129,1414,f5138Z1414	JZKD02S0675208.1	GQ03001_B05	Day18	down	-2.42378	0.000790478	9.61e-05	8.49502	0.621465	-3.90011	salicylic acid-binding protein 2-like isoform X2 [Coffea eugenioides]	gi|2183028763|gb|KAH9287984,1|	OPUNC01G42220,1	Alpha/Beta hydrolase fold
transcript13134,1413,f23490Z1413	JZKD02S0321976.1	GQ03223_P17	Day22	down	-2.15861	0.0288581	0.0134557	15.787	0.873409	-2.47148	putative receptor-like protein kinase At3g47110 [Rosa chinensis]	gi|2183033474|gb|KAH9292086,1|	Aco009877,1	Leucine rich repeat 4
transcript13141,1412,f21441Z1412	JZKD02S1488997.1	WS0263_M23	Day18	down	-2.20529	0.0202188	0.0049158	3.46868	0.784102	-2.8125	heavy metal-associated isoprenylated plant protein 37-like [Phoenix dactylifera]	gi|2206468005|gb|KAI0491614,1|	NA	Heavy metal-associated domain, HMA
transcript13144,1412,f16527Z1412	JZKD02S0563238.1	GQ04109_G11	Day22	up	2.84953	1.58e-16	3.89e-18	340.941	0.328216	8.68186	RING-H2 finger protein ATL3-like [Durio zibethinus]	gi|2130302683|gb|KAH7546987,1|	NA	NA
transcript13145,1412,f30374Z1412	JZKD02S1287814.1	NA	Day22	down	-2.44584	3.21e-05	6.39e-06	16.4305	0.541942	-4.5131	---NA---	NA	NA	NA
transcript13148,1411,f25905Z1411	NA	NA	Day22	down	-5.56024	6.03e-27	4.32e-29	98.5961	0.496677	-11.1949	UDP-glycosyltransferase 91A1-like [Rosa chinensis]	gi|1995800404|gb|QSH48336,1|	PH01002606G0040	UDP-glucuronosyl/UDP-glucosyltransferase
transcript13148,1411,f25905Z1411	NA	NA	Day18	down	-4.36221	1.76e-10	1.77e-12	116.614	0.618614	-7.05159	UDP-glycosyltransferase 91A1-like [Rosa chinensis]	gi|1995800404|gb|QSH48336,1|	PH01002606G0040	UDP-glucuronosyl/UDP-glucosyltransferase
transcript13152,1411,f16325Z1411	JZKD02S0295347.1	GQ04106_G12	Day22	down	-2.10573	0.000337822	8.69e-05	33.8617	0.536556	-3.92453	probable carboxylesterase 12 [Ziziphus jujuba]	gi|2183034850|gb|KAH9292703,1|	ORUFI12G02480,1	Alpha/Beta hydrolase fold
transcript13152,1411,f16325Z1411	JZKD02S0295347.1	GQ04106_G12	Day18	down	-3.29425	1.1e-09	1.45e-11	51.3215	0.487848	-6.75261	probable carboxylesterase 12 [Ziziphus jujuba]	gi|2183034850|gb|KAH9292703,1|	ORUFI12G02480,1	Alpha/Beta hydrolase fold
transcript13158,1410,f31978Z1410	JZKD02S0779576.1	GQ03905_B17	Day22	up	4.15023	6.55e-06	1.11e-06	8.84981	0.852121	4.87046	malate synthase, glyoxysomal-like [Arachis hypogaea]	gi|2183052074|gb|KAH9306521,1|	NA	Malate synthase
transcript13158,1410,f31978Z1410	JZKD02S0779576.1	GQ03905_B17	Day18	up	2.5175	0.000244011	2.37e-05	7.79346	0.595635	4.22658	malate synthase, glyoxysomal-like [Arachis hypogaea]	gi|2183052074|gb|KAH9306521,1|	NA	Malate synthase
transcript13163,1410,f6008Z1410	JZKD02S0901987.1	GQ03107_A06	Day22	up	3.71211	4.79e-11	2.84e-12	68.5473	0.531419	6.98527	histone-lysine N-methyltransferase, H3 lysine-79 specific-like [Cucurbita moschata]	gi|2183062307|gb|KAH9315819,1|	NA	VQ
transcript13166,1410,f29408Z1410	JZKD02S0901366.1	GQ03314_P01	Day22	down	-4.32669	2.19e-07	2.64e-08	17.6738	0.777679	-5.56359	disease resistance protein At4g27190-like isoform X1 [Olea europaea var, sylvestris]	gi|2228607744|dbj|GKV15046,1|	Sme2,5_05296,1_g00004,1	Apoptotic protease-activating factors, helical domain
transcript13166,1410,f29408Z1410	JZKD02S0901366.1	GQ03314_P01	Day18	down	-2.40172	0.00181578	0.00026054	11.8852	0.657705	-3.65167	disease resistance protein At4g27190-like isoform X1 [Olea europaea var, sylvestris]	gi|2228607744|dbj|GKV15046,1|	Sme2,5_05296,1_g00004,1	Apoptotic protease-activating factors, helical domain
transcript13168,1410,f1185Z1410	JZKD02S0505409.1	GQ0067_A17	Day22	down	-2.85324	1.17e-07	1.33e-08	61.5838	0.502119	-5.6824	---NA---	NA	NA	NA
transcript13170,1409,f25687Z1409	JZKD02S1594866.1	GQ03313_G22	Day22	up	4.87572	2.49e-31	1.06e-33	471.59	0.402962	12.0997	probable serine/threonine-protein kinase WNK11 [Ziziphus jujuba]	gi|2183076007|gb|KAH9328938,1|	GSVIVT01019630001	Protein kinase domain
transcript13170,1409,f25687Z1409	JZKD02S1594866.1	GQ03313_G22	Day18	up	2.98266	2.3e-06	9.75e-08	197.509	0.559466	5.33126	probable serine/threonine-protein kinase WNK11 [Ziziphus jujuba]	gi|2183076007|gb|KAH9328938,1|	GSVIVT01019630001	Protein kinase domain
transcript13172,1409,f26524Z1409	JZKD02S1358470.1	WS00753_N04	Day22	down	-2.64997	0.00348468	0.00120057	3.60154	0.818208	-3.23874	WAT1-related protein At5g64700 isoform X1 [Populus trichocarpa]	gi|2183063591|gb|KAH9316966,1|	GSVIVT01019717001	EamA domain
transcript13177,1409,f22921Z1409	JZKD02S0750430.1	GQ03904_P17	Day22	up	6.53504	1.77e-11	9.8e-13	16.8987	0.916135	7.13327	uncharacterized protein LOC100784254 [Glycine max]	gi|2158191567|dbj|LAE59899,1|	NA	Tetratricopeptide-like helical domain superfamily
transcript13177,1409,f22921Z1409	JZKD02S0750430.1	GQ03904_P17	Day18	up	6.26056	3.53e-09	5.33e-11	13.5913	0.954141	6.56146	uncharacterized protein LOC100784254 [Glycine max]	gi|2158191567|dbj|LAE59899,1|	NA	Tetratricopeptide-like helical domain superfamily
transcript13179,1409,f10242Z1409	JZKD02S0834361.1	GQ03314_N18	Day18	up	2.47506	0.0185402	0.00441911	2.0085	0.869483	2.84658	protein SRG1-like [Cucurbita pepo subsp, pepo]	gi|2183050243|gb|KAH9304690,1|	676709864	Isopenicillin N synthase-like superfamily
transcript13187,1408,f21981Z1408	JZKD02S0564127.1	GQ0206_E14	Day22	down	-2.52459	0.00861156	0.00336221	3.35125	0.860893	-2.93252	---NA---	NA	NA	NA
transcript13195,1407,f8183Z1407	JZKD02S0629869.1	GQ03213_P20	Day22	down	-2.01927	7.15e-07	9.61e-08	47.7249	0.378566	-5.33401	probable choline kinase 2 [Papaver somniferum]	gi|2183078192|gb|KAH9331123,1|	DCAR_014738	NA
transcript13196,1407,f20870Z1407	JZKD02S0060278.1	WS0081_D14	Day22	down	-3.23341	0.000717046	0.000200965	13.4921	0.86971	-3.7178	E3 ubiquitin-protein ligase SINAT2 [Cicer arietinum]	gi|2183077775|gb|KAH9330706,1|	NA	Zinc finger, RING/FYVE/PHD-type
transcript13198,1407,f24955Z1407	JZKD02S0436572.1	GQ03601_H02	Day22	down	-3.46052	7.02e-06	1.2e-06	159.926	0.712736	-4.85526	probable LRR receptor-like serine/threonine-protein kinase At1g67720 [Oryza sativa Japonica Group]	gi|2183073620|gb|KAH9326582,1|	EMT05641	Malectin-like domain
transcript1320,3631,f13239Z3631	JZKD02S0956685.1	GQ03711_F16	Day22	up	2.07454	9.98e-15	3.22e-16	144.589	0.254088	8.16464	myosin-binding protein 7 [Populus trichocarpa]	gi|2103221528|ref|XP_043720898,1|	676723852	NA
transcript13205,1407,f11593Z1407	JZKD02S0289338.1	GQ03507_F11	Day22	down	-3.31348	1.13e-16	2.73e-18	10368.7	0.379887	-8.72228	xanthohumol 4'-O-methyltransferase [Morus notabilis]	gi|2183066330|gb|KAH9319705,1|	NA	S-adenosyl-L-methionine-dependent methyltransferase superfamily
transcript13224,1405,f23596Z1405	JZKD02S0479418.1	GQ03807_M11	Day18	up	2.5754	0.00839142	0.0016689	5.61367	0.819256	3.14359	glyceraldehyde-3-phosphate dehydrogenase B, chloroplastic [Arachis hypogaea]	gi|2127236945|gb|KAH6822087,1|	MDP0000275412	Glyceraldehyde 3-phosphate dehydrogenase, NAD(P) binding domain
transcript13226,1405,f17469Z1405	NA	NA	Day22	down	-5.5293	3.52e-11	2.04e-12	37.3796	0.786317	-7.03189	glycerate dehydrogenase [Brachypodium distachyon]	gi|2069818601|gb|KAG8076410,1|	Aradu,T9TSZ	NA
transcript13226,1405,f17469Z1405	NA	NA	Day18	down	-2.51638	0.000143726	1.25e-05	40.8328	0.576028	-4.36851	glycerate dehydrogenase [Brachypodium distachyon]	gi|2069818601|gb|KAG8076410,1|	Aradu,T9TSZ	NA
transcript13227,1405,f1612Z1405	JZKD02S1611789.1	GQ0195_F20	Day22	up	3.32199	4.69e-05	9.69e-06	34.7299	0.750903	4.424	GEM-like protein 5 [Coffea arabica]	gi|2192261861|gb|KAH9709814,1|	MDP0000266040	GRAM domain
transcript13227,1405,f1612Z1405	JZKD02S1611789.1	GQ0195_F20	Day18	up	3.74585	2.46e-08	4.95e-10	60.9329	0.602158	6.2207	GEM-like protein 5 [Coffea arabica]	gi|2192261861|gb|KAH9709814,1|	MDP0000266040	GRAM domain
transcript13227,1405,f1612Z1405	JZKD02S1611789.1	GQ0195_F20	Day14	up	2.67876	5.71e-09	2.22e-12	36.8504	0.381602	7.01979	GEM-like protein 5 [Coffea arabica]	gi|2192261861|gb|KAH9709814,1|	MDP0000266040	GRAM domain
transcript13229,1405,f2878Z1405	JZKD02S1635436.1	GQ02802_L05	Day22	up	2.29899	8.95e-13	3.96e-14	954.268	0.304002	7.5624	cytochrome c [Papaver somniferum]	gi|2154398239|gb|KAH7834768,1|	NA	Cytochrome c, class IA/ IB
transcript13233,1404,f16050Z1404	JZKD02S0529769.1	GQ04102_C22	Day22	up	3.90292	7.82e-27	5.7e-29	98.5824	0.349404	11.1702	protein LIFEGUARD 2 [Solanum lycopersicum]	gi|2206504787|gb|KAI0516344,1|	NA	Bax inhibitor 1-related
transcript13233,1404,f16050Z1404	JZKD02S0529769.1	GQ04102_C22	Day18	up	2.09779	8.49e-05	6.68e-06	47.588	0.465815	4.50349	protein LIFEGUARD 2 [Solanum lycopersicum]	gi|2206504787|gb|KAI0516344,1|	NA	Bax inhibitor 1-related
transcript13237,1404,f21955Z1404	JZKD02S0030560.1	GQ03416_N24	Day22	up	5.95794	6.13e-14	2.26e-15	400.283	0.751654	7.92644	class V chitinase [Populus trichocarpa]	gi|2168513808|gb|KAH8504987,1|	MDP0000314088	Chitinase II
transcript13237,1404,f21955Z1404	JZKD02S0030560.1	GQ03416_N24	Day18	up	4.30864	2.81e-06	1.24e-07	110.237	0.814831	5.28777	class V chitinase [Populus trichocarpa]	gi|2168513808|gb|KAH8504987,1|	MDP0000314088	Chitinase II
transcript13242,1404,f11009Z1404	JZKD02S1643828.1	GQ03405_C03	Day22	down	-4.04112	5.84e-27	4.16e-29	1357.23	0.360874	-11.1981	probable L-type lectin-domain containing receptor kinase S,5 [Quercus suber]	gi|2183047676|gb|KAH9302166,1|	GSBRNA2T00046376001	Legume lectin domain
transcript13242,1404,f11009Z1404	JZKD02S1643828.1	GQ03405_C03	Day18	down	-2.12975	8.37e-08	2.04e-09	1636.46	0.355284	-5.99449	probable L-type lectin-domain containing receptor kinase S,5 [Quercus suber]	gi|2183047676|gb|KAH9302166,1|	GSBRNA2T00046376001	Legume lectin domain
transcript13244,1404,f587Z1404	JZKD02S1650030.1	GQ03309_K08	Day22	down	-3.19741	2.24e-06	3.43e-07	36.7297	0.627143	-5.09838	---NA---	gi|2183030654|gb|KAH9289875,1|	NA	NA
transcript13248,1404,f24017Z1404	JZKD02S0669798.1	NA	Day22	up	3.41323	1.6e-12	7.38e-14	399.858	0.456253	7.48102	protein NRT1/ PTR FAMILY 5,7-like [Brassica napus]	gi|2183071491|gb|KAH9324453,1|	DCAR_011771	Proton-dependent oligopeptide transporter family
transcript1325,3625,f5513Z3625	JZKD02S0170138.1	GQ03011_H12	Day22	down	-3.3113	3.56e-05	7.17e-06	4.79357	0.737707	-4.48864	probable cellulose synthase A catalytic subunit 5 [UDP-forming] isoform X2 [Selaginella moellendorffii]	gi|2183028467|gb|KAH9287688,1|	XP_010091789,1	Zinc finger, RING/FYVE/PHD-type
transcript1325,3625,f5513Z3625	JZKD02S0170138.1	GQ03011_H12	Day18	down	-2.58548	0.0179768	0.004252	6.49511	0.904382	-2.85883	probable cellulose synthase A catalytic subunit 5 [UDP-forming] isoform X2 [Selaginella moellendorffii]	gi|2183028467|gb|KAH9287688,1|	XP_010091789,1	Zinc finger, RING/FYVE/PHD-type
transcript13250,1403,f37020Z1403	JZKD02S0567691.1	NA	Day22	down	-2.26717	0.0256773	0.0117615	4.44783	0.89995	-2.51922	uncharacterized protein LOC110914579 [Helianthus annuus]	gi|2228570709|dbj|GKV52063,1|	NA	NA
transcript13258,1403,f9484Z1403	JZKD02S1601385.1	GQ03239_B03	Day22	down	-2.91706	4.59e-11	2.71e-12	48.9472	0.417207	-6.99189	stress-response A/B barrel domain-containing protein UP3 [Momordica charantia]	gi|2183072160|gb|KAH9325122,1|	NA	Stress responsive alpha-beta barrel
transcript13275,1401,f28862Z1401	JZKD02S1073325.1	GQ02807_B24	Day22	down	-4.66946	6.47e-09	5.66e-10	90.3139	0.753187	-6.1996	uncharacterized protein LOC112016066 [Quercus suber]	gi|2070095491|ref|XP_042449761,1|	PSME_00052617-RA	NA
transcript13279,1401,f16025Z1401	JZKD02S1343569.1	GQ04101_M17	Day22	up	2.36207	1.31e-28	7.2e-31	283.153	0.20447	11.5522	heptahelical transmembrane protein 4 isoform X1 [Durio zibethinus]	gi|2183031396|gb|KAH9290617,1|	MDP0000270344	AdipoR/Haemolysin-III-related
transcript1328,3622,f20388Z3622	JZKD02S1575763.1	GQ03002_I23	Day22	up	7.56546	1.19e-39	2.55e-42	6669.34	0.554942	13.6329	ABC transporter B family member 15-like [Durio zibethinus]	gi|2183056190|gb|KAH9310225,1|	Zjn_sc00086,1,g02330,1,am,mk	AAA+ ATPase domain
transcript1328,3622,f20388Z3622	JZKD02S1575763.1	GQ03002_I23	Day18	up	4.73669	1.74e-11	1.34e-13	1747.14	0.639909	7.40214	ABC transporter B family member 15-like [Durio zibethinus]	gi|2183056190|gb|KAH9310225,1|	Zjn_sc00086,1,g02330,1,am,mk	AAA+ ATPase domain
transcript13290,1400,f414Z1400	JZKD02S0037830.1	GQ0046_C02	Day22	up	2.06732	0.00905998	0.00355844	16.0829	0.709234	2.91486	expansin-A1 [Ricinus communis]	gi|2183039998|gb|KAH9294880,1|	676732396	Expansin/Lol pI
transcript13293,1400,f26305Z1400	JZKD02S0691761.1	NA	Day22	up	6.36797	4.09e-08	4.21e-09	10.3904	1.08378	5.87573	probable inositol transporter 2 isoform X1 [Phoenix dactylifera]	gi|2183074307|gb|KAH9327269,1|	KZV34808,1	MFS transporter superfamily
transcript13296,1400,f28188Z1400	JZKD02S0818646.1	NA	Day22	down	-3.34899	1e-05	1.79e-06	16.4968	0.701203	-4.77607	putative leucine-rich repeat receptor-like serine/threonine-protein kinase At2g24130 [Olea europaea var, sylvestris]	gi|2183075971|gb|KAH9328902,1|	NA	Leucine-rich repeat
transcript13296,1400,f28188Z1400	JZKD02S0818646.1	NA	Day18	down	-2.15741	0.00363669	0.000603999	12.5412	0.629017	-3.42981	putative leucine-rich repeat receptor-like serine/threonine-protein kinase At2g24130 [Olea europaea var, sylvestris]	gi|2183075971|gb|KAH9328902,1|	NA	Leucine-rich repeat
transcript13301,1399,f33716Z1399	JZKD02S0844535.1	GQ0204_G02	Day22	down	-2.73796	0.000947891	0.000275396	4.11397	0.752724	-3.63741	TMV resistance protein N [Medicago truncatula]	gi|2183030601|gb|KAH9289822,1|	Eucgr,H02157,1,p	Apoptotic protease-activating factors, helical domain
transcript13301,1399,f33716Z1399	JZKD02S0844535.1	GQ0204_G02	Day18	down	-3.48026	0.000127996	1.09e-05	4.80676	0.791261	-4.39837	TMV resistance protein N [Medicago truncatula]	gi|2183030601|gb|KAH9289822,1|	Eucgr,H02157,1,p	Apoptotic protease-activating factors, helical domain
transcript13303,1399,f10145Z1399	JZKD02S1070877.1	GQ0205_A12	Day22	up	4.04001	2.72e-17	6.02e-19	208.146	0.454364	8.89158	indole-3-acetate O-methyltransferase 1 [Medicago truncatula]	gi|2183054859|gb|KAH9308894,1|	EMT20798	SAM dependent carboxyl methyltransferase
transcript13303,1399,f10145Z1399	JZKD02S1070877.1	GQ0205_A12	Day18	up	3.75017	7.48e-10	9.38e-12	117.538	0.550224	6.81571	indole-3-acetate O-methyltransferase 1 [Medicago truncatula]	gi|2183054859|gb|KAH9308894,1|	EMT20798	SAM dependent carboxyl methyltransferase
transcript13315,1399,f1956Z1399	JZKD02S1631669.1	GQ0202_H12	Day22	up	2.86984	5.53e-20	8.47e-22	62.0098	0.299128	9.59405	F-box protein At4g35930 [Quercus suber]	gi|2183030966|gb|KAH9290187,1|	NA	NA
transcript13316,1399,f34314Z1399	JZKD02S0682992.1	GQ03404_H23	Day22	down	-2.53866	2.73e-06	4.25e-07	635.159	0.501975	-5.05734	fatty acyl-CoA reductase 2-like [Arachis hypogaea]	gi|2178973352|ref|XP_045811964,1|	NA	Fatty acyl-CoA reductase
transcript13325,1398,f10354Z1398	JZKD02S0245280.1	GQ04010_P14	Day22	down	-10.2813	1.41e-37	3.48e-40	225.544	0.774804	-13.2695	benzyl alcohol O-benzoyltransferase-like [Coffea arabica]	gi|2183079129|gb|KAH9332060,1|	Zpz_sc00135,1,g00200,1,am,mk	Chloramphenicol acetyltransferase-like domain superfamily
transcript13325,1398,f10354Z1398	JZKD02S0245280.1	GQ04010_P14	Day18	down	-4.91317	1.01e-05	5.47e-07	277.236	0.980837	-5.00916	benzyl alcohol O-benzoyltransferase-like [Coffea arabica]	gi|2183079129|gb|KAH9332060,1|	Zpz_sc00135,1,g00200,1,am,mk	Chloramphenicol acetyltransferase-like domain superfamily
transcript13327,1398,f2128Z1398	JZKD02S0912440.1	GQ0205_K03	Day22	down	-5.25572	5.75e-05	1.22e-05	224.462	1.20153	-4.3742	peroxidase 42-like [Durio zibethinus]	gi|2183066390|gb|KAH9319765,1|	EPS67213,1	Haem peroxidase
transcript13327,1398,f2128Z1398	JZKD02S0912440.1	GQ0205_K03	Day18	down	-2.5819	6.1e-06	3.03e-07	366.689	0.504117	-5.12163	peroxidase 42-like [Durio zibethinus]	gi|2183066390|gb|KAH9319765,1|	EPS67213,1	Haem peroxidase
transcript1333,3621,f12109Z3621	JZKD02S1434033.1	GQ03519_P23	Day22	up	2.78994	8.76e-12	4.56e-13	404.776	0.385461	7.23794	receptor-like protein kinase HAIKU2 [Durio zibethinus]	gi|2183046598|gb|KAH9301088,1|	XP_015897327,1	Leucine-rich repeat-containing N-terminal, plant-type
transcript13344,1396,f34181Z1396	NA	NA	Day22	down	-2.48017	2.68e-05	5.23e-06	16.1043	0.544464	-4.55525	coronatine-insensitive protein homolog 1b-like [Phoenix dactylifera]	gi|2183064016|gb|KAH9317391,1|	NA	COI1, F-box
transcript13353,1396,f17218Z1396	JZKD02S0891535.1	NA	Day22	down	-2.47686	0.0314923	0.0148813	5.64807	1.01709	-2.43525	---NA---	NA	NA	NA
transcript13356,1396,f26079Z1396	JZKD02S0736206.1	NA	Day22	down	-3.72713	6.07e-05	1.29e-05	4.88289	0.854618	-4.36116	LRR receptor-like serine/threonine-protein kinase GSO1 isoform X1 [Physcomitrella patens]	gi|2183053392|gb|KAH9307427,1|	NA	Disease resistance protein, RPW8-like
transcript13365,1395,f22414Z1395	JZKD02S0143121.1	GQ03205_B05	Day22	down	-2.50486	1.34e-16	3.27e-18	137.929	0.287854	-8.70185	alpha-galactosidase [Glycine max]	gi|2183076448|gb|KAH9329379,1|	Peaxi162Scf01390g00031,1	Glycoside hydrolase, family 27
transcript13367,1395,f1251Z1395	JZKD02S0114806.1	GQ0166_E14	Day22	up	4.9782	2.04e-09	1.64e-10	1568.24	0.778879	6.39149	BURP domain protein RD22-like [Lactuca sativa]	gi|2183067533|gb|KAH9320547,1|	NA	BURP domain
transcript13380,1394,f24377Z1394	JZKD02S1550160.1	GQ03207_O19	Day22	up	4.45288	2.99e-13	1.23e-14	2906.16	0.577314	7.7131	flavonoid 3'-monooxygenase [Selaginella moellendorffii]	gi|2129219124|gb|KAH7300602,1|	676747494	Cytochrome P450
transcript13390,1394,f30570Z1394	JZKD02S0035693.1	NA	Day22	up	4.16203	8.61e-08	9.5e-09	20.6402	0.725176	5.73934	ABC transporter B family member 15-like [Papaver somniferum]	gi|2183031560|gb|KAH9290781,1|	Zjn_sc00086,1,g02330,1,am,mk	AAA+ ATPase domain
transcript13390,1394,f30570Z1394	JZKD02S0035693.1	NA	Day18	up	2.9407	0.0020892	0.00030947	7.54448	0.815222	3.60724	ABC transporter B family member 15-like [Papaver somniferum]	gi|2183031560|gb|KAH9290781,1|	Zjn_sc00086,1,g02330,1,am,mk	AAA+ ATPase domain
transcript13394,1394,f34688Z1394	JZKD02S0741013.1	GQ03203_C14	Day22	down	-3.19384	6.32e-05	1.35e-05	483.09	0.733938	-4.35164	probable LRR receptor-like serine/threonine-protein kinase At5g48740 [Brassica napus]	gi|2183047608|gb|KAH9302098,1|	EMT05641	Protein kinase domain
transcript13401,1393,f23904Z1393	JZKD02S1622396.1	NA	Day22	down	-3.50122	0.000767108	0.000216688	3.4396	0.946603	-3.69872	RNA exonuclease 4-like [Coffea arabica]	gi|2088676560|gb|KAG9449978,1|	Jcr4S09994,10	Exonuclease, RNase T/DNA polymerase III
transcript13401,1393,f23904Z1393	JZKD02S1622396.1	NA	Day18	down	-2.4515	0.0132388	0.00290612	8.37007	0.823343	-2.9775	RNA exonuclease 4-like [Coffea arabica]	gi|2088676560|gb|KAG9449978,1|	Jcr4S09994,10	Exonuclease, RNase T/DNA polymerase III
transcript13410,1393,f2016Z1393	NA	NA	Day22	down	-2.52536	0.00326444	0.00111404	4.99025	0.774645	-3.26002	vacuolar iron transporter homolog 1-like [Brassica napus]	gi|2211087946|emb|CAH2036660,1|	NA	Ccc1 family
transcript13420,1392,f36555Z1392	JZKD02S1159426.1	NA	Day22	down	-2.08291	0.00280945	0.000940077	5.48664	0.629683	-3.30787	putative pentatricopeptide repeat-containing protein At5g13230, mitochondrial [Quercus suber]	gi|2183063758|gb|KAH9317133,1|	Lus10030908	Pentatricopeptide repeat
transcript13421,1392,f16405Z1392	NA	NA	Day22	up	2.85881	0.000565381	0.000154425	12.406	0.755532	3.78384	cytochrome P450 734A1-like [Coffea arabica]	gi|2183060452|gb|KAH9313964,1|	Bradi2g44117,7,p	Cytochrome P450, E-class, group I
transcript13431,1391,f25317Z1391	JZKD02S1622241.1	WS0314_B06	Day22	down	-2.21983	0.011024	0.00445291	4.51068	0.780487	-2.84416	pentatricopeptide repeat-containing protein At3g14330 [Solanum pennellii]	gi|2183062196|gb|KAH9315708,1|	MDP0000183819	Tetratricopeptide-like helical domain superfamily
transcript13444,1390,f15195Z1390	JZKD02S1264455.1	GQ04003_F13	Day22	down	-3.4952	6.82e-17	1.6e-18	38.8818	0.397986	-8.7822	uncharacterized protein LOC9653271 [Selaginella moellendorffii]	gi|2183052009|gb|KAH9306456,1|	NA	NA
transcript13444,1390,f15195Z1390	JZKD02S1264455.1	GQ04003_F13	Day18	down	-2.25518	2.95e-06	1.31e-07	43.2205	0.427337	-5.27728	uncharacterized protein LOC9653271 [Selaginella moellendorffii]	gi|2183052009|gb|KAH9306456,1|	NA	NA
transcript1345,3609,f6139Z3609	JZKD02S0892094.1	GQ03109_A16	Day22	down	-2.55836	7.99e-05	1.75e-05	46.5752	0.595775	-4.29418	AAA-ATPase At4g25835 [Phoenix dactylifera]	gi|2070701021|ref|XP_042485873,1|	Zmw_sc02343,1,g00060,1	AAA+ ATPase domain
transcript13453,1389,f28912Z1389	JZKD02S0909215.1	GQ04101_L12	Day22	down	-2.03745	0.0392121	0.0191652	41.6154	0.869851	-2.3423	---NA---	NA	NA	NA
transcript13454,1389,f7056Z1389	JZKD02S1345460.1	GQ03124_J09	Day18	down	-2.00112	2.06e-14	7.39e-17	134.443	0.239925	-8.34064	transcription factor MYB20 [Medicago truncatula]	gi|2128612331|gb|UED89767,1|	Pgl000618	SANT/Myb domain
transcript1346,3609,f22006Z3609	JZKD02S0758770.1	WS0344_M13	Day18	up	2.51167	3.2e-14	1.16e-16	126.121	0.303075	8.28729	U-box domain-containing protein 1-like [Physcomitrella patens]	gi|2190614956|gb|KAH9539435,1|	Do007746,1	Armadillo
transcript13463,1388,f10041Z1388	JZKD02S1609157.1	GQ03311_E24	Day22	down	-4.32503	5.7e-07	7.47e-08	60.3938	0.803997	-5.37941	salicylate carboxymethyltransferase-like [Durio zibethinus]	gi|2183064355|gb|KAH9317730,1|	EMT20798	SAM dependent carboxyl methyltransferase
transcript13463,1388,f10041Z1388	JZKD02S1609157.1	GQ03311_E24	Day18	down	-2.89004	1.01e-05	5.5e-07	81.212	0.577087	-5.00799	salicylate carboxymethyltransferase-like [Durio zibethinus]	gi|2183064355|gb|KAH9317730,1|	EMT20798	SAM dependent carboxyl methyltransferase
transcript13467,1388,f15223Z1388	JZKD02S0871970.1	GQ04003_K10	Day22	down	-2.09521	1.45e-12	6.59e-14	307.909	0.279518	-7.49582	allene oxide cyclase, chloroplastic-like isoform X1 [Arachis hypogaea]	gi|2183045997|gb|KAH9300487,1|	NA	Allene oxide cyclase
transcript13473,1388,f4096Z1388	JZKD02S0020697.1	GQ02820_F14	Day22	down	-4.08931	9.34e-08	1.04e-08	16.9088	0.714379	-5.72429	sulfate transporter 3,1-like [Coffea arabica]	gi|2088678516|gb|KAG9451931,1|	GSMUA_Achr9P13010_001	SLC26A/SulP transporter
transcript13473,1388,f4096Z1388	JZKD02S0020697.1	GQ02820_F14	Day18	down	-2.19098	0.0177683	0.00419204	16.4994	0.765184	-2.86334	sulfate transporter 3,1-like [Coffea arabica]	gi|2088678516|gb|KAG9451931,1|	GSMUA_Achr9P13010_001	SLC26A/SulP transporter
transcript13474,1388,f7542Z1388	JZKD02S1419646.1	GQ03205_K03	Day22	down	-2.24272	7.68e-06	1.33e-06	69.1506	0.463823	-4.83529	protein LOW PSII ACCUMULATION 2, chloroplastic-like [Selaginella moellendorffii]	gi|2183057216|gb|KAH9311249,1|	MDP0000262747	Protein LOW PSII ACCUMULATION 2 like
transcript13476,1387,f21499Z1387	JZKD02S0818537.1	WS0311_E07	Day22	up	4.08899	7.02e-05	1.52e-05	8.43368	0.945217	4.32598	basic 7S globulin-like [Citrus sinensis]	gi|2183029111|gb|KAH9288332,1|	Peaxi162Scf00170g01227,1	Xylanase inhibitor, N-terminal
transcript13476,1387,f21499Z1387	JZKD02S0818537.1	WS0311_E07	Day18	up	3.201	0.00371442	0.000619447	3.93741	0.935157	3.42295	basic 7S globulin-like [Citrus sinensis]	gi|2183029111|gb|KAH9288332,1|	Peaxi162Scf00170g01227,1	Xylanase inhibitor, N-terminal
transcript13482,1386,f19172Z1386	JZKD02S1094379.1	NA	Day22	down	-3.41815	1.45e-05	2.67e-06	7.91659	0.728134	-4.6944	---NA---	NA	NA	NA
transcript13485,1386,f20933Z1386	NA	NA	Day22	down	-2.10252	0.000902242	0.00026069	17.5457	0.575791	-3.65152	pentatricopeptide repeat-containing protein At5g18390, mitochondrial-like [Coffea arabica]	gi|2183050672|gb|KAH9305119,1|	NA	Pentatricopeptide repeat
transcript13501,1385,f11176Z1385	JZKD02S1382609.1	GQ03412_E12	Day22	down	-3.43021	7.46e-10	5.5e-11	2324.31	0.523153	-6.55679	photosystem II 22 kDa protein, chloroplastic [Phoenix dactylifera]	gi|2183043076|gb|KAH9297704,1|	NA	Chlorophyll A-B binding protein
transcript13508,1385,f9841Z1385	JZKD02S1588025.1	GQ03308_B05	Day22	up	4.42056	2.28e-16	5.78e-18	184.159	0.511824	8.63688	AT-hook motif nuclear-localized protein 23-like [Physcomitrella patens]	gi|2129194858|gb|KAH7278100,1|	GSBRNA2T00075489001	PPC domain
transcript13508,1385,f9841Z1385	JZKD02S1588025.1	GQ03308_B05	Day18	up	3.64344	8.76e-11	8.11e-13	115.999	0.508911	7.15929	AT-hook motif nuclear-localized protein 23-like [Physcomitrella patens]	gi|2129194858|gb|KAH7278100,1|	GSBRNA2T00075489001	PPC domain
transcript13515,1385,f5097Z1385	JZKD02S1648868.1	GQ02908_D23	Day22	down	-2.07148	0.0017835	0.000560728	44.9251	0.600442	-3.44993	protein WALLS ARE THIN 1 [Populus trichocarpa]	gi|75124023|sp|Q6J163,1|5NG4_PINTA	GSVIVT01019717001	EamA domain
transcript13530,1384,f15737Z1384	JZKD02S1294240.1	GQ04010_E05	Day22	up	2.1463	0.0030939	0.00104862	10.8542	0.654931	3.27715	class V chitinase-like [Coffea arabica]	gi|2103333362|ref|XP_021634450,2|	MDP0000314088	Chitinase II
transcript13534,1383,f11762Z1383	JZKD02S1565694.1	GQ03511_N14	Day22	down	-6.00073	1.46e-14	4.84e-16	1190.71	0.73941	-8.11556	peroxidase A2-like [Durio zibethinus]	gi|2070778448|ref|XP_042515825,1|	EPS67213,1	Haem peroxidase
transcript13534,1383,f11762Z1383	JZKD02S1565694.1	GQ03511_N14	Day18	down	-2.74913	3.4e-05	2.28e-06	1973.62	0.581643	-4.72649	peroxidase A2-like [Durio zibethinus]	gi|2070778448|ref|XP_042515825,1|	EPS67213,1	Haem peroxidase
transcript13538,1383,f18906Z1383	JZKD02S1418299.1	GQ02904_G05	Day18	up	2.14859	0.0226817	0.0056883	11.187	0.777003	2.76523	ricin B-like lectin R40G3 [Selaginella moellendorffii]	gi|2183028959|gb|KAH9288180,1|	Brast01G380000,1,p	NA
transcript13539,1383,f25418Z1383	JZKD02S0093958.1	NA	Day22	up	2.50774	0.0401802	0.0197219	3.02137	1.07555	2.3316	DNA-dependent RNA polymerase (mitochondrion) [Phoenix dactylifera]	gi|372450210|ref|YP_005090363,1|	NA	NA
transcript13541,1383,f807Z1383	JZKD02S0420204.1	GQ0082_C07	Day22	down	-2.78755	0.00206239	0.000660085	12.3347	0.818509	-3.40564	peroxidase 57-like [Physcomitrella patens]	gi|2113180696|gb|KAH1105781,1|	EPS67213,1	Haem peroxidase
transcript13544,1382,f30813Z1382	JZKD02S0148920.1	GQ03219_L07	Day22	down	-4.94052	1.85e-19	3.05e-21	306.242	0.5222	-9.46096	putative leucine-rich repeat receptor-like serine/threonine-protein kinase At2g24130 [Arachis hypogaea]	gi|2183052148|gb|KAH9306595,1|	Aco009877,1	Leucine-rich repeat
transcript13565,1381,f2363Z1381	JZKD02S0909215.1	GQ0202_G01	Day22	down	-3.61824	7.15e-28	4.5e-30	87.4421	0.31757	-11.3935	---NA---	NA	NA	NA
transcript13566,1381,f29826Z1381	JZKD02S0278210.1	NA	Day22	down	-2.54947	0.000147599	3.47e-05	14.1124	0.615785	-4.1402	---NA---	NA	NA	NA
transcript13573,1381,f26824Z1381	JZKD02S1646704.1	GQ04107_I15	Day22	down	-5.36678	3.24e-08	3.26e-09	31.262	0.906853	-5.91802	protein SODIUM POTASSIUM ROOT DEFECTIVE 2-like [Durio zibethinus]	gi|2228614871|dbj|GKV08192,1|	NA	Heavy metal-associated domain, HMA
transcript13573,1381,f26824Z1381	JZKD02S1646704.1	GQ04107_I15	Day18	down	-2.62223	5.74e-06	2.83e-07	48.4355	0.510724	-5.13434	protein SODIUM POTASSIUM ROOT DEFECTIVE 2-like [Durio zibethinus]	gi|2228614871|dbj|GKV08192,1|	NA	Heavy metal-associated domain, HMA
transcript13575,1381,f29953Z1381	JZKD02S1597031.1	WS00736_J02	Day22	down	-2.3765	0.00387585	0.00135104	7.61615	0.741517	-3.20491	TMV resistance protein N [Medicago truncatula]	gi|2183030169|gb|KAH9289390,1|	Medtr6g015455,1	Apoptotic protease-activating factors, helical domain
transcript13583,1380,f22771Z1380	JZKD02S1597537.1	GQ03214_J12	Day22	down	-2.3586	9.81e-12	5.17e-13	28.3848	0.326646	-7.22066	UDP-glycosyltransferase 89B2-like [Papaver somniferum]	gi|2183077391|gb|KAH9330322,1|	AA31G00555	UDP-glucuronosyl/UDP-glucosyltransferase
transcript13584,1380,f19382Z1380	JZKD02S0471440.1	GQ0205_D12	Day22	down	-3.0214	6.15e-18	1.24e-19	99.7181	0.333297	-9.06519	fasciclin-like arabinogalactan protein 7 [Citrus sinensis]	gi|2183061927|gb|KAH9315439,1|	CCG019201,1	FAS1 domain
transcript13584,1380,f19382Z1380	JZKD02S0471440.1	GQ0205_D12	Day18	down	-2.33359	3.8e-09	5.78e-11	150.915	0.356307	-6.54938	fasciclin-like arabinogalactan protein 7 [Citrus sinensis]	gi|2183061927|gb|KAH9315439,1|	CCG019201,1	FAS1 domain
transcript13585,1380,f30025Z1380	JZKD02S1094060.1	GQ03707_B07	Day18	down	-2.81157	0.00655444	0.0012345	6.0312	0.870244	-3.23079	basic 7S globulin-like [Ziziphus jujuba]	gi|2183029111|gb|KAH9288332,1|	Peaxi162Scf00170g01227,1	Xylanase inhibitor, C-terminal
transcript13589,1380,f26921Z1380	JZKD02S0653434.1	NA	Day22	up	3.70784	5.9e-05	1.25e-05	11.7147	0.848863	4.368	ABC transporter B family member 15-like [Papaver somniferum]	gi|2183031560|gb|KAH9290781,1|	Zjn_sc00086,1,g02330,1,am,mk	AAA+ ATPase domain
transcript13592,1380,f27365Z1380	JZKD02S0999452.1	NA	Day22	up	3.64612	0.00460674	0.00164094	4.2219	1.15804	3.14853	---NA---	NA	NA	NA
transcript13593,1379,f10941Z1379	JZKD02S1592169.1	GQ03402_H09	Day22	up	8.36956	2.6e-09	2.12e-10	696.579	1.31752	6.35252	isoflavone reductase-like protein [Arachis hypogaea]	gi|75174543|sp|Q9LL41,1|PCBER_PINTA	Rsa1,0_00048,1_g00027,1	NmrA-like domain
transcript13593,1379,f10941Z1379	JZKD02S1592169.1	GQ03402_H09	Day18	up	3.67546	1.42e-06	5.57e-08	169.708	0.676625	5.43205	isoflavone reductase-like protein [Arachis hypogaea]	gi|75174543|sp|Q9LL41,1|PCBER_PINTA	Rsa1,0_00048,1_g00027,1	NmrA-like domain
transcript13605,1379,f28352Z1379	JZKD02S1618696.1	NA	Day22	down	-2.77996	0.00435658	0.00154193	3.41752	0.877879	-3.16667	---NA---	NA	NA	NA
transcript13608,1379,f34336Z1379	JZKD02S1594002.1	WS0326_B03	Day22	down	-2.21753	6.34e-05	1.36e-05	10.7157	0.509696	-4.35069	---NA---	NA	NA	NA
transcript13614,1378,f23814Z1378	JZKD02S0145093.1	NA	Day22	down	-4.76705	1.46e-11	7.95e-13	10.8018	0.665597	-7.16207	receptor protein-tyrosine kinase CEPR1 [Momordica charantia]	gi|2060294322|ref|XP_042033151,1|	mrna27137,1-v1,0-hybrid	Protein kinase domain
transcript13614,1378,f23814Z1378	JZKD02S0145093.1	NA	Day18	down	-3.87752	1.77e-06	7.19e-08	16.8662	0.71988	-5.38634	receptor protein-tyrosine kinase CEPR1 [Momordica charantia]	gi|2060294322|ref|XP_042033151,1|	mrna27137,1-v1,0-hybrid	Protein kinase domain
transcript13619,1378,f29144Z1378	JZKD02S0310393.1	GQ04006_P14	Day22	down	-2.69876	7.13e-07	9.58e-08	14.5958	0.505905	-5.33452	phospho-2-dehydro-3-deoxyheptonate aldolase 2, chloroplastic-like [Physcomitrella patens]	gi|2183045058|gb|KAH9299686,1|	NA	DAHP synthetase, class II
transcript13619,1378,f29144Z1378	JZKD02S0310393.1	GQ04006_P14	Day18	down	-4.35928	7.76e-09	1.35e-10	27.9286	0.678912	-6.42098	phospho-2-dehydro-3-deoxyheptonate aldolase 2, chloroplastic-like [Physcomitrella patens]	gi|2183045058|gb|KAH9299686,1|	NA	DAHP synthetase, class II
transcript13627,1377,f22615Z1377	JZKD02S0316807.1	NA	Day22	down	-3.0486	0.000175556	4.22e-05	7.84262	0.744434	-4.09519	probable potassium transporter 17 [Solanum tuberosum]	gi|2154407080|gb|KAH7843268,1|	CCG011654,1	Potassium transporter
transcript13628,1377,f27765Z1377	JZKD02S0875526.1	GQ03615_J11	Day22	down	-2.31519	0.000152509	3.6e-05	16.8547	0.560349	-4.13169	uncharacterized protein LOC106798240 [Glycine max]	gi|2183045703|gb|KAH9300193,1|	Rsa1,0_02878,1_g00005,1	Reverse transcriptase, RNA-dependent DNA polymerase
transcript13632,1377,f10649Z1377	JZKD02S1206879.1	GQ03322_H05	Day22	down	-2.07516	1.61e-11	8.85e-13	95.4249	0.290341	-7.14731	glycosyl hydrolase 5 family protein-like [Coffea arabica]	gi|2183060298|gb|KAH9313810,1|	NA	Ricin B, lectin domain
transcript13636,1377,f22249Z1377	JZKD02S0259284.1	NA	Day22	down	-2.36003	9.87e-10	7.42e-11	29.6718	0.362418	-6.51192	uncharacterized protein LOC111881088 [Lactuca sativa]	gi|2067081628|gb|KAG7947974,1|	NA	Beta-L-arabinofuranosidase, GH127
transcript13640,1376,f28901Z1376	JZKD02S0275982.1	NA	Day22	down	-3.48167	0.000100648	2.27e-05	7.71504	0.821809	-4.23659	---NA---	NA	NA	NA
transcript13642,1376,f12792Z1376	JZKD02S1640294.1	GQ03701_B15	Day22	up	4.32391	8.97e-12	4.69e-13	98.4394	0.597716	7.23406	amino acid permease 3-like [Olea europaea var, sylvestris]	gi|2183046590|gb|KAH9301080,1|	Sp_073850_ixmz,t1	Amino acid transporter, transmembrane domain
transcript13642,1376,f12792Z1376	JZKD02S1640294.1	GQ03701_B15	Day18	up	2.19471	0.0152297	0.00345048	58.1217	0.750466	2.92447	amino acid permease 3-like [Olea europaea var, sylvestris]	gi|2183046590|gb|KAH9301080,1|	Sp_073850_ixmz,t1	Amino acid transporter, transmembrane domain
transcript13644,1376,f22753Z1376	JZKD02S0781465.1	NA	Day22	up	2.05082	0.000371975	9.68e-05	69.272	0.526049	3.89853	probable 2-oxoglutarate-dependent dioxygenase At5g05600 [Glycine max]	gi|2183057609|gb|KAH9311642,1|	676709864	Isopenicillin N synthase-like, Fe(2+) 2OG dioxygenase domain
transcript13644,1376,f22753Z1376	JZKD02S0781465.1	NA	Day18	up	2.37215	0.000116382	9.73e-06	56.7948	0.53631	4.4231	probable 2-oxoglutarate-dependent dioxygenase At5g05600 [Glycine max]	gi|2183057609|gb|KAH9311642,1|	676709864	Isopenicillin N synthase-like, Fe(2+) 2OG dioxygenase domain
transcript13652,1375,f20950Z1375	JZKD02S0549223.1	WS00826_H20	Day22	down	-2.9939	0.00192932	0.000611942	2.64613	0.87381	-3.42627	guanine nucleotide-binding protein subunit beta-like protein [Physcomitrella patens]	NA	NA	NA
transcript13655,1375,f11285Z1375	JZKD02S1600403.1	GQ03416_P14	Day22	up	2.18967	4.84e-27	3.44e-29	107.751	0.195242	11.2152	zinc-finger homeodomain protein 2 [Selaginella moellendorffii]	gi|2213144756|ref|XP_047153163,1|	MA_69304g0010	Homeodomain, ZF-HD class
transcript13656,1375,f28752Z1375	JZKD02S0527655.1	NA	Day22	down	-2.26348	0.00550746	0.00201234	5.01983	0.732896	-3.08841	transcription termination factor MTERF4, chloroplastic [Vigna radiata var, radiata]	gi|2102765172|ref|XP_043699997,1|	676787872	Transcription termination factor, mitochondrial/chloroplastic
transcript13660,1374,f29039Z1374	JZKD02S1423746.1	GQ02010_K21	Day22	down	-2.0071	0.0253568	0.0115936	3.62651	0.795116	-2.52428	pectin acetylesterase 8-like [Brassica napus]	gi|2183068668|gb|KAH9321682,1|	Ote100112080011	Pectinacetylesterase/NOTUM
transcript13673,1373,f29170Z1373	JZKD02S1633962.1	NA	Day22	down	-2.19487	0.00302989	0.00102482	9.11662	0.668431	-3.28362	uncharacterized protein LOC113271871 [Papaver somniferum]	gi|2183072687|gb|KAH9325649,1|	Rsa1,0_04342,1_g00002,1	NA
transcript13680,1373,f18035Z1373	JZKD02S0027118.1	NA	Day18	up	2.21568	0.00222678	0.000334427	8.04128	0.617686	3.58706	---NA---	gi|2183060926|gb|KAH9314438,1|	NA	NA
transcript13687,1373,f25880Z1373	JZKD02S0157902.1	GQ0071_E09	Day18	up	2.21855	0.0106118	0.00222092	5.4336	0.725258	3.05898	phosphate transporter PHO1-like isoform X2 [Durio zibethinus]	gi|2183054558|gb|KAH9308593,1|	Achn022611	EXS, C-terminal
transcript13695,1372,f30236Z1372	JZKD02S0736206.1	NA	Day22	down	-4.49337	4.68e-13	1.99e-14	22.3059	0.587285	-7.65109	LRR receptor-like serine/threonine-protein kinase GSO1 isoform X1 [Physcomitrella patens]	gi|2183053375|gb|KAH9307410,1|	NA	Disease resistance protein, RPW8-like
transcript13709,1371,f29374Z1371	JZKD02S1104403.1	GQ03204_K15	Day22	down	-4.49384	7.2e-05	1.56e-05	4.73478	1.04026	-4.31991	inactive disease resistance protein RPS4 [Capsella rubella]	gi|2183049157|gb|KAH9303604,1|	NA	Leucine-rich repeat domain superfamily
transcript13709,1371,f29374Z1371	JZKD02S1104403.1	GQ03204_K15	Day18	down	-2.31333	0.00297648	0.000473373	11.4027	0.661825	-3.49539	inactive disease resistance protein RPS4 [Capsella rubella]	gi|2183049157|gb|KAH9303604,1|	NA	Leucine-rich repeat domain superfamily
transcript13718,1371,f26979Z1371	JZKD02S1553882.1	NA	Day22	down	-5.32861	3.02e-09	2.5e-10	11.0482	0.842172	-6.32723	receptor-like protein kinase [Coffea arabica]	gi|2183038826|gb|KAH9294180,1|	Sme2,5_00580,1_g00006,1	Leucine-rich repeat, typical subtype
transcript13718,1371,f26979Z1371	JZKD02S1553882.1	NA	Day18	down	-4.37705	2.1e-05	1.29e-06	10.5027	0.904238	-4.8406	receptor-like protein kinase [Coffea arabica]	gi|2183038826|gb|KAH9294180,1|	Sme2,5_00580,1_g00006,1	Leucine-rich repeat, typical subtype
transcript13722,1370,f11427Z1370	JZKD02S1263951.1	GQ03503_C15	Day22	down	-3.53668	2.29e-06	3.51e-07	118.805	0.694293	-5.09392	alcohol dehydrogenase-like 4 [Coffea arabica]	gi|2183076551|gb|KAH9329482,1|	NA	Alcohol dehydrogenase, N-terminal
transcript13726,1370,f3242Z1370	JZKD02S1626784.1	GQ02808_F05	Day22	down	-5.30107	3.73e-15	1.13e-16	87.2798	0.639454	-8.29	immune-associated nucleotide-binding protein 9 [Citrus clementina]	gi|2183077460|gb|KAH9330391,1|	NA	AIG1-type guanine nucleotide-binding (G) domain
transcript13726,1370,f3242Z1370	JZKD02S1626784.1	GQ02808_F05	Day18	down	-4.01903	2.02e-09	2.86e-11	112.58	0.604022	-6.65378	immune-associated nucleotide-binding protein 9 [Citrus clementina]	gi|2183077460|gb|KAH9330391,1|	NA	AIG1-type guanine nucleotide-binding (G) domain
transcript13730,1369,f1510Z1369	JZKD02S0834033.1	GQ0183_A06	Day22	up	4.99881	1.11e-06	1.56e-07	1373.02	0.953041	5.24511	endochitinase A2 [Abrus precatorius]	gi|2183073719|gb|KAH9326681,1|	Peinf101Scf00562g09013,1	Chitin-binding, type 1
transcript13730,1369,f1510Z1369	JZKD02S0834033.1	GQ0183_A06	Day18	up	3.94953	5.73e-07	1.96e-08	709.195	0.703344	5.61536	endochitinase A2 [Abrus precatorius]	gi|2183073719|gb|KAH9326681,1|	Peinf101Scf00562g09013,1	Chitin-binding, type 1
transcript13740,1369,f8569Z1369	JZKD02S0005571.1	GQ03221_I10	Day22	down	-2.85664	5.22e-22	6.07e-24	168.191	0.283096	-10.0907	beta-xylosidase/alpha-L-arabinofuranosidase 2-like [Cucurbita moschata]	gi|2183052219|gb|KAH9306666,1|	NA	Glycoside hydrolase family 3 C-terminal domain superfamily
transcript13741,1369,f23231Z1369	JZKD02S0086558.1	WS00826_H20	Day22	down	-2.71109	1.86e-05	3.5e-06	17.4548	0.584431	-4.63885	---NA---	NA	NA	NA
transcript13744,1368,f30797Z1368	JZKD02S0311295.1	GQ03207_A13	Day22	down	-2.85056	1.82e-07	2.16e-08	42.3641	0.509127	-5.59891	uncharacterized protein LOC113287060 [Papaver somniferum]	gi|2183068986|gb|KAH9322000,1|	NA	NA
transcript13747,1368,f18599Z1368	JZKD02S1140168.1	GQ03810_M05	Day22	down	-2.16627	0.000291341	7.37e-05	36.1532	0.546465	-3.96415	transformer-2 protein homolog alpha-like [Selaginella moellendorffii]	gi|2103235659|ref|XP_043688983,1|	NA	NA
transcript13750,1368,f16205Z1368	JZKD02S0056962.1	GQ04104_J16	Day22	down	-3.26027	3.17e-13	1.31e-14	704.116	0.423122	-7.70529	tetrapyrrole-binding protein, chloroplastic-like [Arachis hypogaea]	gi|2238987941|gb|KAI3459754,1|	NA	GUN4-like
transcript13753,1368,f1805Z1368	JZKD02S0091185.1	GQ02012_K21	Day22	down	-2.06393	6.01e-11	3.63e-12	76.2766	0.296938	-6.95072	uncharacterized oxidoreductase At4g09670-like [Coffea arabica]	gi|2183040495|gb|KAH9295377,1|	NA	Gfo/Idh/MocA-like oxidoreductase, N-terminal
transcript13755,1368,f20604Z1368	JZKD02S0232871.1	WS00748_F15	Day22	down	-3.40403	8.74e-14	3.3e-15	138.284	0.432044	-7.87889	ethylene-responsive transcription factor 1A-like [Brassica napus]	gi|2183031786|gb|KAH9291007,1|	Psi002212	AP2/ERF domain
transcript13755,1368,f20604Z1368	JZKD02S0232871.1	WS00748_F15	Day18	down	-2.48047	5.07e-09	8.14e-11	109.417	0.381724	-6.49807	ethylene-responsive transcription factor 1A-like [Brassica napus]	gi|2183031786|gb|KAH9291007,1|	Psi002212	AP2/ERF domain
transcript13756,1368,f30622Z1368	JZKD02S0829497.1	GQ03714_K21	Day22	up	4.58366	0.00155117	0.000480092	5.74689	1.31276	3.49162	probable disease resistance protein At4g33300 [Durio zibethinus]	gi|2183043331|gb|KAH9297959,1|	MDP0000281804	Apoptotic protease-activating factors, helical domain
transcript13756,1368,f30622Z1368	JZKD02S0829497.1	GQ03714_K21	Day18	up	2.64828	0.0122305	0.00264087	6.1373	0.880789	3.00672	probable disease resistance protein At4g33300 [Durio zibethinus]	gi|2183043331|gb|KAH9297959,1|	MDP0000281804	Apoptotic protease-activating factors, helical domain
transcript13759,1368,f3772Z1368	NA	NA	Day22	up	2.83877	0.000345085	8.9e-05	10.797	0.724426	3.91865	purple acid phosphatase 4 [Selaginella moellendorffii]	gi|2236249119|dbj|LAF95750,1|	GRMZM2G351232_P01	Purple acid phosphatase
transcript13763,1367,f25339Z1367	JZKD02S0858331.1	GQ0165_E03	Day22	down	-3.75601	3.41e-09	2.84e-10	120.351	0.595503	-6.3073	probable LRR receptor-like serine/threonine-protein kinase At1g67720 [Papaver somniferum]	gi|2183073610|gb|KAH9326572,1|	EMT05641	Malectin-like domain
transcript13768,1367,f10096Z1367	JZKD02S1015806.1	GQ03312_H17	Day22	up	4.57056	1.13e-06	1.6e-07	6.8396	0.87208	5.24099	universal stress protein PHOS34 [Morus notabilis]	gi|2183076098|gb|KAH9329029,1|	NA	Universal stress protein A family
transcript13768,1367,f10096Z1367	JZKD02S1015806.1	GQ03312_H17	Day18	up	3.95813	0.000214977	2.04e-05	2.86088	0.929138	4.26001	universal stress protein PHOS34 [Morus notabilis]	gi|2183076098|gb|KAH9329029,1|	NA	Universal stress protein A family
transcript13773,1367,f16939Z1367	NA	NA	Day22	down	-3.17024	0.00298216	0.00100636	12.8958	0.963968	-3.28874	two-component response regulator-like APRR7 isoform X1 [Arachis hypogaea]	gi|2183073038|gb|KAH9326000,1|	Medtr3g102600,4	Signal transduction response regulator, receiver domain
transcript13776,1366,f26885Z1366	JZKD02S0149302.1	NA	Day22	down	-3.85252	0.000325457	8.34e-05	5.67104	0.979191	-3.93439	probable leucine-rich repeat receptor-like protein kinase At5g49770 [Papaver somniferum]	gi|2183079142|gb|KAH9332073,1|	NA	Leucine-rich repeat domain superfamily
transcript13783,1366,f15964Z1366	JZKD02S1628391.1	GQ04013_P15	Day22	up	4.62258	6.86e-22	8.17e-24	1636.17	0.459429	10.0616	protein TIFY 10b [Brachypodium distachyon]	gi|2183076391|gb|KAH9329322,1|	NA	Tify domain
transcript13786,1366,f24573Z1366	JZKD02S1503494.1	NA	Day22	down	-2.78088	5.03e-09	4.34e-10	103.113	0.44555	-6.24146	RNA polymerase sigma factor sigA [Phoenix dactylifera]	gi|2183068658|gb|KAH9321672,1|	NA	RNA polymerase sigma-70 region 2
transcript13788,1366,f16209Z1366	JZKD02S0628646.1	GQ04104_L06	Day22	up	2.30392	0.00268095	0.000889532	17.3191	0.693258	3.32332	bifunctional pinoresinol-lariciresinol reductase 2-like [Arachis hypogaea]	gi|2082739419|gb|KAG9154654,1|	Rsa1,0_00048,1_g00027,1	NmrA-like domain
transcript13790,1366,f22742Z1366	JZKD02S1345905.1	GQ02829_A12	Day22	down	-3.35707	0.000110175	2.51e-05	11.9137	0.796706	-4.21369	TMV resistance protein N-like [Rosa chinensis]	gi|2183051481|gb|KAH9305928,1|	Medtr6g015455,1	Apoptotic protease-activating factors, helical domain
transcript13790,1366,f22742Z1366	JZKD02S1345905.1	GQ02829_A12	Day18	down	-2.06238	1.88e-05	1.13e-06	20.3224	0.423675	-4.86784	TMV resistance protein N-like [Rosa chinensis]	gi|2183051481|gb|KAH9305928,1|	Medtr6g015455,1	Apoptotic protease-activating factors, helical domain
transcript13793,1365,f13804Z1365	JZKD02S0154342.1	GQ03804_I05	Day22	down	-3.58181	7.01e-05	1.52e-05	4.13995	0.827893	-4.32642	uncharacterized protein LOC102625077 [Citrus sinensis]	gi|2070741413|ref|XP_042500620,1|	NA	NA
transcript13793,1365,f13804Z1365	JZKD02S0154342.1	GQ03804_I05	Day18	down	-2.88005	9.07e-05	7.22e-06	9.21163	0.641862	-4.48702	uncharacterized protein LOC102625077 [Citrus sinensis]	gi|2070741413|ref|XP_042500620,1|	NA	NA
transcript13794,1365,f37103Z1365	JZKD02S0468245.1	GQ0253_P01	Day22	down	-4.50683	2.57e-12	1.22e-13	40.3539	0.60783	-7.41462	---NA---	NA	NA	NA
transcript13794,1365,f37103Z1365	JZKD02S0468245.1	GQ0253_P01	Day18	down	-2.06178	0.00187288	0.000270636	81.5591	0.566129	-3.6419	---NA---	NA	NA	NA
transcript13796,1365,f26754Z1365	JZKD02S0339195.1	GQ03516_B06	Day22	down	-5.90976	3.73e-10	2.58e-11	17.3647	0.886216	-6.66853	putative leucine-rich repeat receptor-like protein kinase At2g19210 [Citrus clementina]	gi|2183073611|gb|KAH9326573,1|	EMT13569	Leucine-rich repeat domain superfamily
transcript13796,1365,f26754Z1365	JZKD02S0339195.1	GQ03516_B06	Day18	down	-2.34007	3e-05	1.97e-06	15.2924	0.491989	-4.75635	putative leucine-rich repeat receptor-like protein kinase At2g19210 [Citrus clementina]	gi|2183073611|gb|KAH9326573,1|	EMT13569	Leucine-rich repeat domain superfamily
transcript13797,1365,f13121Z1365	JZKD02S0109263.1	GQ0204_L03	Day22	down	-5.65483	7.88e-08	8.61e-09	64.7041	0.982409	-5.75609	probable disease resistance protein At4g27220 isoform X1 [Populus trichocarpa]	gi|2070776660|ref|XP_042514873,1|	Sme2,5_05296,1_g00004,1	Apoptotic protease-activating factors, helical domain
transcript13797,1365,f13121Z1365	JZKD02S0109263.1	GQ0204_L03	Day18	down	-2.3275	2.8e-05	1.82e-06	50.345	0.487654	-4.77284	probable disease resistance protein At4g27220 isoform X1 [Populus trichocarpa]	gi|2070776660|ref|XP_042514873,1|	Sme2,5_05296,1_g00004,1	Apoptotic protease-activating factors, helical domain
transcript13806,1365,f28522Z1365	JZKD02S0057517.1	GQ03012_L20	Day22	down	-3.2519	0.0308301	0.0145339	1.45568	1.33068	-2.44379	pectin acetylesterase 8-like [Papaver somniferum]	gi|2183067713|gb|KAH9320727,1|	Ote100112080011	Pectinacetylesterase/NOTUM
transcript13811,1364,f6047Z1364	JZKD02S1039519.1	GQ03107_I11	Day22	down	-2.98704	5.22e-07	6.79e-08	16.0591	0.553507	-5.39657	LOB domain-containing protein 4-like [Arachis hypogaea]	gi|2183072641|gb|KAH9325603,1|	MA_127139g0010	Lateral organ boundaries, LOB
transcript13817,1364,f17701Z1364	JZKD02S1619698.1	GQ03211_M24	Day22	down	-2.32757	0.0118836	0.00485145	2.35905	0.826334	-2.81674	40S ribosomal protein S12-like [Coffea arabica]	gi|2183069583|gb|KAH9322597,1|	evm_27,model,AmTr_v1,0_scaffold00155,59	Ribosomal protein S12e
transcript13823,1364,f30192Z1364	JZKD02S1648373.1	NA	Day22	down	-2.35313	0.000223073	5.49e-05	7.38548	0.583391	-4.03353	sister chromatid cohesion protein SCC2 isoform X1 [Selaginella moellendorffii]	gi|2183043890|gb|KAH9298518,1|	mrna04303,1-v1,0-hybrid	Scc2/Nipped-B family
transcript13832,1363,f20334Z1363	JZKD02S1633001.1	GQ03503_H24	Day22	down	-2.6115	5.7e-08	6.04e-09	49.0489	0.449049	-5.81562	4-coumarate--CoA ligase-like 5 [Cucurbita pepo subsp, pepo]	gi|2183042116|gb|KAH9296744,1|	Spipo12G0053800	AMP-dependent synthetase/ligase
transcript13836,1363,f12599Z1363	JZKD02S0672684.1	GQ03614_E02	Day22	down	-2.12374	7.58e-06	1.31e-06	22.5471	0.438938	-4.83837	probable phytol kinase 3, chloroplastic [Glycine max]	gi|2136669549|gb|KAH7656762,1|	Pahal,C00083,1	Phytol/farnesol kinase
transcript13837,1363,f6605Z1363	JZKD02S0158851.1	GQ03116_K21	Day22	down	-2.10556	0.000386914	0.000101224	12.0393	0.541604	-3.88764	gibberellic acid methyltransferase 1-like isoform X1 [Brassica napus]	gi|2183073980|gb|KAH9326942,1|	EMT20798	SAM dependent carboxyl methyltransferase
transcript13837,1363,f6605Z1363	JZKD02S0158851.1	GQ03116_K21	Day18	down	-2.57719	0.00331597	0.000538262	11.1727	0.744647	-3.46096	gibberellic acid methyltransferase 1-like isoform X1 [Brassica napus]	gi|2183073980|gb|KAH9326942,1|	EMT20798	SAM dependent carboxyl methyltransferase
transcript13849,1362,f32914Z1362	JZKD02S1623546.1	NA	Day22	down	-2.92242	3.64e-06	5.83e-07	30.3748	0.584864	-4.99675	uncharacterized protein YAE1 isoform X1 [Populus trichocarpa]	gi|2183048514|gb|KAH9303004,1|	Zosma12g00700,1	Essential protein Yae1, N-terminal
transcript13874,1360,f23269Z1360	JZKD02S0035693.1	NA	Day22	up	4.07601	2.65e-09	2.17e-10	20.5334	0.641992	6.34901	ABC transporter B family member 15-like [Durio zibethinus]	gi|2183032390|gb|KAH9291389,1|	Zjn_sc00086,1,g02330,1,am,mk	AAA+ ATPase domain
transcript13874,1360,f23269Z1360	JZKD02S0035693.1	NA	Day18	up	2.41937	0.00163489	0.000229322	10.5928	0.656668	3.68431	ABC transporter B family member 15-like [Durio zibethinus]	gi|2183032390|gb|KAH9291389,1|	Zjn_sc00086,1,g02330,1,am,mk	AAA+ ATPase domain
transcript13875,1360,f30285Z1360	JZKD02S1643370.1	GQ03105_O12	Day22	down	-3.97416	2.22e-13	8.94e-15	313.279	0.512566	-7.75347	fructose-1,6-bisphosphatase, cytosolic [Papaver somniferum]	gi|2192243738|gb|KAH9691697,1|	Aradu,75TXC	Fructose-1,6-bisphosphatase
transcript13878,1360,f10415Z1360	JZKD02S1245760.1	GQ03318_J04	Day22	down	-2.45382	1.34e-07	1.54e-08	48.2903	0.433795	-5.65662	---NA---	NA	NA	NA
transcript13891,1359,f30604Z1359	JZKD02S0519917.1	GQ02771_D07	Day22	down	-2.29122	0.000566571	0.000154822	17.4949	0.605629	-3.7832	probable LRR receptor-like serine/threonine-protein kinase At1g67720 [Coffea arabica]	gi|2183073613|gb|KAH9326575,1|	EMT05641	Protein kinase domain
transcript13893,1359,f29907Z1359	JZKD02S0471440.1	GQ0205_D12	Day22	down	-3.14874	6.89e-08	7.45e-09	21.3039	0.544715	-5.78052	fasciclin-like arabinogalactan protein 7 [Citrus sinensis]	gi|2183061927|gb|KAH9315439,1|	CCG019201,1	FAS1 domain
transcript13895,1359,f12300Z1359	JZKD02S0633093.1	GQ03606_B15	Day22	up	4.06152	4.2e-08	4.33e-09	29.2034	0.691796	5.87097	F-box protein PP2-A15 [Selaginella moellendorffii]	gi|2183065526|gb|KAH9318901,1|	Tp57577_TGAC_v2_mRNA19884	F-box domain
transcript13898,1358,f21987Z1358	JZKD02S0610419.1	GQ03116_F23	Day22	down	-2.47726	7.66e-06	1.33e-06	223.243	0.512259	-4.83595	uncharacterized mitochondrial protein AtMg00810-like [Oryza brachyantha]	gi|2183077629|gb|KAH9330560,1|	Rsa1,0_02878,1_g00005,1	Reverse transcriptase, RNA-dependent DNA polymerase
transcript13899,1358,f4032Z1358	JZKD02S0561570.1	GQ02819_H19	Day22	up	2.43458	2.07e-23	2.07e-25	140.976	0.233706	10.4173	eukaryotic translation initiation factor 3 subunit J-like [Citrus sinensis]	gi|2183031296|gb|KAH9290517,1|	NA	Eukaryotic translation initiation factor 3 subunit J
transcript13900,1358,f27772Z1358	JZKD02S0206195.1	NA	Day22	down	-3.4504	0.00193431	0.000614082	2.33473	1.00732	-3.42532	---NA---	NA	NA	NA
transcript13905,1358,f25162Z1358	JZKD02S0909215.1	GQ0202_G01	Day22	down	-3.01467	1.05e-11	5.56e-13	41.8169	0.418071	-7.2109	---NA---	NA	NA	NA
transcript1391,3576,f6743Z3576	JZKD02S0452822.1	GQ03119_A13	Day22	up	2.03538	6.69e-12	3.41e-13	1020.01	0.279688	7.27731	reticulocyte binding protein 2 homolog b isoform X1 [Cynara cardunculus var, scolymus]	gi|2183048217|gb|KAH9302707,1|	NA	NA
transcript13912,1357,f29437Z1357	JZKD02S0646145.1	GQ03219_L07	Day22	down	-4.77628	3.56e-07	4.47e-08	11.0093	0.872986	-5.4712	putative leucine-rich repeat receptor-like serine/threonine-protein kinase At2g24130 [Populus trichocarpa]	gi|2183062591|gb|KAH9316103,1|	Aco009877,1	Leucine-rich repeat
transcript13916,1357,f26233Z1357	JZKD02S0143121.1	GQ03205_B05	Day22	down	-2.6677	5.45e-14	1.99e-15	141.095	0.335899	-7.94198	alpha-galactosidase 1 [Glycine max]	gi|2183055903|gb|KAH9309938,1|	Peaxi162Scf01390g00031,1	Alpha galactosidase, C-terminal beta sandwich domain
transcript13918,1356,f14895Z1356	JZKD02S0031005.1	GQ03316_I17	Day22	up	3.26569	5.94e-10	4.29e-11	153.09	0.495267	6.5938	protein PNS1 [Cynara cardunculus var, scolymus]	gi|2183078087|gb|KAH9331018,1|	mrna03778,1-v1,0-hybrid	Choline transporter-like
transcript13918,1356,f14895Z1356	JZKD02S0031005.1	GQ03316_I17	Day18	up	2.37567	4.63e-05	3.26e-06	83.0449	0.510468	4.6539	protein PNS1 [Cynara cardunculus var, scolymus]	gi|2183078087|gb|KAH9331018,1|	mrna03778,1-v1,0-hybrid	Choline transporter-like
transcript13923,1356,f15971Z1356	JZKD02S0738196.1	GQ04101_B06	Day22	up	4.03666	1.31e-22	1.42e-24	365.891	0.394509	10.2321	F-box protein At4g35930-like [Coffea arabica]	gi|2183030966|gb|KAH9290187,1|	NA	NA
transcript13930,1356,f18642Z1356	JZKD02S0688989.1	NA	Day22	down	-2.45267	0.000140436	3.29e-05	24.5026	0.590645	-4.15253	---NA---	NA	NA	NA
transcript13934,1356,f27350Z1356	JZKD02S1303634.1	GQ0023_A07	Day22	down	-2.3482	0.0033156	0.00113288	13.8717	0.721354	-3.25526	LRR receptor-like serine/threonine-protein kinase GSO1 isoform X1 [Physcomitrella patens]	NA	NA	Disease resistance protein, RPW8-like
transcript13938,1355,f17803Z1355	JZKD02S0764466.1	NA	Day22	down	-2.36034	0.000191471	4.64e-05	23.3739	0.579501	-4.07306	---NA---	NA	NA	NA
transcript13939,1355,f17616Z1355	JZKD02S0768186.1	NA	Day22	down	-3.87386	6.22e-13	2.69e-14	18.1613	0.508883	-7.61248	---NA---	NA	NA	NA
transcript1394,3574,f10249Z3574	JZKD02S1641325.1	GQ03315_B12	Day22	up	2.98135	1.78e-15	5.17e-17	498.841	0.355649	8.38285	uncharacterized protein LOC111317903 isoform X1 [Durio zibethinus]	gi|2183047023|gb|KAH9301513,1|	NA	Copper amine oxidase, N3-terminal
transcript13945,1355,f24643Z1355	JZKD02S0894210.1	GQ03511_I02	Day22	down	-3.16354	2.69e-05	5.26e-06	48.5333	0.694629	-4.55428	---NA---	NA	NA	NA
transcript13948,1355,f26779Z1355	JZKD02S0505409.1	GQ03325_D13	Day22	down	-2.9789	7.68e-05	1.68e-05	7.19943	0.692182	-4.30363	---NA---	NA	NA	NA
transcript13950,1355,f27938Z1355	JZKD02S0341420.1	GQ03803_D23	Day22	down	-2.10006	0.0160522	0.00684489	9.85483	0.776563	-2.7043	disease resistance RPP13-like protein 4 [Citrus clementina]	gi|2183035460|gb|KAH9292896,1|	Sme2,5_05296,1_g00004,1	P-loop containing nucleoside triphosphate hydrolase
transcript13953,1354,f19014Z1354	JZKD02S0237357.1	NA	Day22	down	-2.33185	0.00479409	0.00171856	5.60918	0.743812	-3.135	---NA---	NA	NA	NA
transcript13954,1354,f7282Z1354	JZKD02S0311774.1	GQ03202_D03	Day18	down	-3.6529	0.0278947	0.00736612	1.42979	1.36311	-2.67982	cationic peroxidase 1-like [Solanum tuberosum]	gi|2183061016|gb|KAH9314528,1|	EPS67213,1	Haem peroxidase
transcript13954,1354,f7282Z1354	JZKD02S0311774.1	GQ03202_D03	Day14	down	-4.06395	0.000268935	1.38e-06	22.8457	0.841778	-4.82782	cationic peroxidase 1-like [Solanum tuberosum]	gi|2183061016|gb|KAH9314528,1|	EPS67213,1	Haem peroxidase
transcript13968,1353,f11136Z1353	JZKD02S1308083.1	GQ03409_M19	Day22	down	-5.12308	1.58e-14	5.26e-16	133.548	0.632055	-8.10543	cold-responsive protein kinase 1-like [Rosa chinensis]	gi|2183031033|gb|KAH9290254,1|	mrna32207,1-v1,0-hybrid	Gnk2-homologous domain
transcript13969,1353,f14021Z1353	JZKD02S0432409.1	GQ03809_E02	Day22	up	2.13218	1.8e-16	4.47e-18	704.974	0.246033	8.66623	NDR1/HIN1-like protein 26 [Coffea arabica]	gi|2103240614|ref|XP_043691529,1|	NA	Late embryogenesis abundant protein, LEA_2 subgroup
transcript13985,1351,f785Z1351	JZKD02S0142324.1	GQ0074_F02	Day22	down	-3.13739	0.00212638	0.00068281	6.96113	0.923744	-3.39639	3-dehydrosphinganine reductase TSC10A-like [Physcomitrella patens]	gi|2183059243|gb|KAH9313276,1|	ORUFI02G18860,2	Short-chain dehydrogenase/reductase SDR
transcript13988,1351,f563Z1351	JZKD02S0436771.1	GQ0061_B03	Day22	up	3.23903	4.68e-14	1.69e-15	176.938	0.406795	7.96231	NDR1/HIN1-like protein 6 [Coffea eugenioides]	gi|2183030938|gb|KAH9290159,1|	Araip,BVG6R	Late embryogenesis abundant protein, LEA_2 subgroup
transcript13995,1351,f38Z1351	JZKD02S1053291.1	GQ0013_G18	Day22	up	3.28742	4.19e-10	2.93e-11	112.77	0.49435	6.64998	late embryogenesis abundant protein D-34 [Selaginella moellendorffii]	gi|2190635928|gb|KAH9551924,1|	NA	Late embryogenesis abundant protein, SMP subgroup domain
transcript13996,1351,f19102Z1351	JZKD02S0180398.1	NA	Day22	down	-3.08271	1.1e-05	1.98e-06	17.7386	0.648314	-4.75497	---NA---	NA	NA	NA
transcript14001,1350,f7150Z1350	JZKD02S1478128.1	GQ03816_H05	Day22	up	3.84531	4.45e-06	7.26e-07	10.7285	0.776169	4.95421	pleiotropic drug resistance protein TUR2-like isoform X2 [Phoenix dactylifera]	gi|2183046842|gb|KAH9301332,1|	Rsa1,0_03996,1_g00001,1	AAA+ ATPase domain
transcript14009,1350,f26648Z1350	JZKD02S0705403.1	WS00732_E07	Day22	down	-2.86639	3.86e-08	3.95e-09	50.0286	0.486959	-5.8863	---NA---	gi|2183068247|gb|KAH9321261,1|	MA_125022g0010	NA
transcript14009,1350,f26648Z1350	JZKD02S0705403.1	WS00732_E07	Day18	down	-2.24235	1.89e-06	7.79e-08	57.8165	0.417425	-5.37186	---NA---	gi|2183068247|gb|KAH9321261,1|	MA_125022g0010	NA
transcript14015,1349,f2177Z1349	JZKD02S0834389.1	GQ0206_K22	Day22	down	-3.32246	1.03e-06	1.45e-07	10.0042	0.631732	-5.25928	---NA---	NA	NA	NA
transcript14018,1349,f24101Z1349	JZKD02S0472921.1	NA	Day22	down	-4.24088	3.21e-07	4e-08	10.9397	0.772351	-5.49087	cytokinin hydroxylase [Populus trichocarpa]	gi|2183060546|gb|KAH9314058,1|	Bradi2g44117,7,p	Cytochrome P450
transcript14018,1349,f24101Z1349	JZKD02S0472921.1	NA	Day18	down	-3.115	3.88e-07	1.27e-08	13.1044	0.547422	-5.69031	cytokinin hydroxylase [Populus trichocarpa]	gi|2183060546|gb|KAH9314058,1|	Bradi2g44117,7,p	Cytochrome P450
transcript14024,1349,f24671Z1349	JZKD02S0849957.1	GQ03219_L07	Day22	down	-6.13271	2.29e-28	1.32e-30	200.325	0.533271	-11.5002	putative leucine-rich repeat receptor-like serine/threonine-protein kinase At2g24130 [Populus trichocarpa]	gi|2183043142|gb|KAH9297770,1|	Aco009877,1	Leucine-rich repeat
transcript14024,1349,f24671Z1349	JZKD02S0849957.1	GQ03219_L07	Day18	down	-2.38733	0.00167263	0.000236259	160.569	0.64931	-3.67671	putative leucine-rich repeat receptor-like serine/threonine-protein kinase At2g24130 [Populus trichocarpa]	gi|2183043142|gb|KAH9297770,1|	Aco009877,1	Leucine-rich repeat
transcript14029,1348,f14088Z1348	JZKD02S0877108.1	GQ03810_L11	Day22	down	-4.74311	6.08e-11	3.68e-12	24.8263	0.682571	-6.94889	(R,S)-reticuline 7-O-methyltransferase-like [Papaver somniferum]	gi|2183066686|gb|KAH9320061,1|	NA	Plant methyltransferase dimerisation
transcript14029,1348,f14088Z1348	JZKD02S0877108.1	GQ03810_L11	Day18	down	-2.4689	2.35e-05	1.47e-06	22.0022	0.512743	-4.81509	(R,S)-reticuline 7-O-methyltransferase-like [Papaver somniferum]	gi|2183066686|gb|KAH9320061,1|	NA	Plant methyltransferase dimerisation
transcript14034,1348,f28477Z1348	JZKD02S0739673.1	GQ03511_I02	Day22	down	-3.31551	3.48e-09	2.91e-10	88.9757	0.525982	-6.30347	---NA---	NA	NA	NA
transcript14035,1348,f17227Z1348	JZKD02S0174117.1	GQ03610_B07	Day22	down	-2.31019	0.00661409	0.00248079	6.263	0.76353	-3.02568	uncharacterized protein LOC103698961 [Phoenix dactylifera]	gi|2183064008|gb|KAH9317383,1|	NA	SAP30, C-terminal domain superfamily
transcript14038,1348,f2980Z1348	JZKD02S0707275.1	GQ02804_H17	Day22	down	-2.60281	0.00155333	0.000480909	9.44617	0.74554	-3.49117	probable RNA-dependent RNA polymerase 1 [Coffea arabica]	gi|2183067921|gb|KAH9320935,1|	PEQU_06360	RNA-dependent RNA polymerase, eukaryotic-type
transcript14043,1347,f11224Z1347	JZKD02S1346574.1	GQ03414_G07	Day22	down	-2.00849	2.46e-10	1.67e-11	524.519	0.29832	-6.73267	thylakoid lumenal 19 kDa protein, chloroplastic-like [Arachis hypogaea]	gi|2183044690|gb|KAH9299318,1|	NA	PsbP, C-terminal
transcript14046,1347,f14788Z1347	JZKD02S0356966.1	GQ03909_G06	Day22	up	4.15217	4.82e-12	2.41e-13	64.0155	0.566924	7.32402	12-oxophytodienoate reductase 2-like [Quercus suber]	gi|2192277342|gb|KAH9725287,1|	Zmw_sc00338,1,g00010,1	Aldolase-type TIM barrel
transcript14046,1347,f14788Z1347	JZKD02S0356966.1	GQ03909_G06	Day18	up	2.34783	0.000876745	0.000108605	34.1478	0.606594	3.87052	12-oxophytodienoate reductase 2-like [Quercus suber]	gi|2192277342|gb|KAH9725287,1|	Zmw_sc00338,1,g00010,1	Aldolase-type TIM barrel
transcript14049,1347,f24311Z1347	JZKD02S0616190.1	NA	Day22	down	-3.4487	1.03e-06	1.44e-07	22.9115	0.655607	-5.26031	---NA---	NA	NA	NA
transcript14052,1347,f7585Z1347	JZKD02S0420099.1	GQ03206_D15	Day22	up	4.7889	2.26e-05	4.34e-06	17955.6	1.04232	4.59444	endochitinase EP3-like [Coffea arabica]	gi|255917951|pdb|3HBH|A	NA	Chitin-binding, type 1
transcript14052,1347,f7585Z1347	JZKD02S0420099.1	GQ03206_D15	Day18	up	2.62191	0.00364526	0.000606069	10692.1	0.764655	3.42888	endochitinase EP3-like [Coffea arabica]	gi|255917951|pdb|3HBH|A	NA	Chitin-binding, type 1
transcript14055,1347,f14648Z1347	JZKD02S0717283.1	GQ03904_G10	Day22	up	2.22003	2.71e-11	1.55e-12	63.0265	0.313999	7.07019	protein DMR6-LIKE OXYGENASE 2-like [Rosa chinensis]	gi|2228602038|dbj|GKV21246,1|	Zpz_sc00083,1,g00290,1,am,mk	Isopenicillin N synthase-like superfamily
transcript14065,1346,f7445Z1346	JZKD02S1195764.1	GQ03204_F20	Day22	down	-2.36417	0.00485339	0.00174215	11.3327	0.755087	-3.131	probable xyloglucan endotransglucosylase/hydrolase protein 23 [Papaver somniferum]	gi|2183063785|gb|KAH9317160,1|	Cotton_A_39858_BGI-A2_v1,0	Glycoside hydrolase family 16
transcript14065,1346,f7445Z1346	JZKD02S1195764.1	GQ03204_F20	Day18	down	-3.29124	0.0166173	0.00385776	10.2111	1.13901	-2.88956	probable xyloglucan endotransglucosylase/hydrolase protein 23 [Papaver somniferum]	gi|2183063785|gb|KAH9317160,1|	Cotton_A_39858_BGI-A2_v1,0	Glycoside hydrolase family 16
transcript14081,1344,f10182Z1344	JZKD02S1447128.1	GQ03313_K23	Day22	down	-5.98737	4.59e-16	1.22e-17	24.9214	0.700166	-8.55136	---NA---	gi|2183046843|gb|KAH9301333,1|	NA	NA
transcript14081,1344,f10182Z1344	JZKD02S1447128.1	GQ03313_K23	Day18	down	-4.53944	4.67e-10	5.45e-12	43.9451	0.658535	-6.89324	---NA---	gi|2183046843|gb|KAH9301333,1|	NA	NA
transcript1409,4270,f10737z708k37a0,02m-120_f2432Z3562	JZKD02S0068530.1	GQ02511_H20	Day22	down	-2.41322	3.4e-06	5.41e-07	25.0495	0.481557	-5.01129	uncharacterized protein LOC8286706 [Ricinus communis]	gi|2183056522|gb|KAH9310555,1|	NA	Glycosyl transferase, family 1
transcript1409,4270,f10737z708k37a0,02m-120_f2432Z3562	JZKD02S0068530.1	GQ02511_H20	Day18	down	-2.36425	2.78e-10	2.99e-12	30.0088	0.338813	-6.97802	uncharacterized protein LOC8286706 [Ricinus communis]	gi|2183056522|gb|KAH9310555,1|	NA	Glycosyl transferase, family 1
transcript14095,1343,f14697Z1343	JZKD02S0655401.1	GQ03906_A09	Day22	down	-2.05665	4.33e-09	3.69e-10	88.168	0.328199	-6.26647	histone H1-like [Physcomitrella patens]	gi|2183041254|gb|KAH9296136,1|	KN538979,1_FGP004	Linker histone H1/H5
transcript14095,1343,f14697Z1343	JZKD02S0655401.1	GQ03906_A09	Day18	down	-3.31002	4.97e-19	7.58e-22	281.647	0.344596	-9.60553	histone H1-like [Physcomitrella patens]	gi|2183041254|gb|KAH9296136,1|	KN538979,1_FGP004	Linker histone H1/H5
transcript14109,1342,f15866Z1342	JZKD02S0035165.1	GQ04012_E24	Day22	up	2.50402	4.64e-09	3.98e-10	673.806	0.400342	6.25472	probable NAD(P)H dehydrogenase (quinone) FQR1-like 1 [Papaver somniferum]	gi|1336384715|gb|POF09660,1|	NA	Flavoprotein WrbA-like
transcript14114,1342,f5157Z1342	JZKD02S0725736.1	GQ03001_I10	Day22	down	-2.05573	7.44e-05	1.62e-05	39.4641	0.476764	-4.31184	E3 ubiquitin-protein ligase RNF185-like [Olea europaea var, sylvestris]	gi|2190658005|gb|KAH9573992,1|	NA	Zinc finger, RING-type
transcript14115,1342,f12881Z1342	JZKD02S0851679.1	GQ03703_H07	Day22	down	-4.04727	4.7e-05	9.71e-06	11.1822	0.914963	-4.42343	aquaporin PIP2-1 [Arachis hypogaea]	gi|2183029037|gb|KAH9288258,1|	Prupe,3G009400,1,p	Major intrinsic protein
transcript14116,1342,f2635Z1342	JZKD02S0549847.1	GQ02612_A09	Day22	down	-2.71812	2.5e-19	4.2e-21	220.155	0.288322	-9.42738	secoisolariciresinol dehydrogenase-like [Quercus suber]	gi|2217064768|ref|XP_016567963,2|	Cc01_g08720	Short-chain dehydrogenase/reductase SDR
transcript14117,1342,f8983Z1342	JZKD02S0890427.1	GQ03229_N01	Day22	up	2.19371	0.00448592	0.00159331	93.9258	0.694843	3.15713	clavaminate synthase-like protein At3g21360 [Papaver somniferum]	gi|2183067867|gb|KAH9320881,1|	NA	TauD/TfdA-like domain
transcript14129,1341,f27979Z1341	JZKD02S1475746.1	GQ02810_L01	Day22	down	-2.88224	0.000987165	0.000288322	15.7711	0.794975	-3.62557	CO(2)-response secreted protease-like [Abrus precatorius]	gi|2183069237|gb|KAH9322251,1|	Aco013131,1	Peptidase S8 propeptide/proteinase inhibitor I9
transcript14135,1341,f31608Z1341	JZKD02S1617797.1	NA	Day22	down	-2.91254	0.00261301	0.000863147	7.29229	0.874189	-3.33171	pentatricopeptide repeat-containing protein At2g35030, mitochondrial-like [Ziziphus jujuba]	gi|2183060841|gb|KAH9314353,1|	MDP0000183819	Pentatricopeptide repeat
transcript14139,1340,f10845Z1340	JZKD02S0433068.1	GQ03326_B05	Day22	down	-2.6518	0.00225664	0.000730919	2.9902	0.785088	-3.37771	transcription termination factor MTEF1, chloroplastic-like [Coffea arabica]	gi|2183055911|gb|KAH9309946,1|	NA	Transcription termination factor, mitochondrial/chloroplastic
transcript14152,1339,f18074Z1339	JZKD02S1509619.1	NA	Day22	down	-2.93011	6.85e-11	4.2e-12	23.4634	0.42279	-6.93042	dicarboxylate transporter 1, chloroplastic-like [Olea europaea var, sylvestris]	gi|2183049130|gb|KAH9303577,1|	NA	Solute carrier family 13
transcript14152,1339,f18074Z1339	JZKD02S1509619.1	NA	Day18	down	-2.00533	4.24e-06	1.99e-07	34.3596	0.385643	-5.19996	dicarboxylate transporter 1, chloroplastic-like [Olea europaea var, sylvestris]	gi|2183049130|gb|KAH9303577,1|	NA	Solute carrier family 13
transcript14155,1339,f12386Z1339	JZKD02S1645952.1	GQ03607_P14	Day22	down	-2.02888	0.00677249	0.00254843	9.93478	0.672364	-3.01753	---NA---	NA	NA	NA
transcript14159,1339,f12059Z1339	JZKD02S0909215.1	GQ04101_L12	Day18	down	-2.91037	0.00997737	0.00206103	3.5347	0.944527	-3.08129	---NA---	NA	NA	NA
transcript14161,1338,f31236Z1338	JZKD02S1200187.1	GQ02903_D07	Day22	down	-2.22257	0.000448885	0.000119289	14.5787	0.577654	-3.84758	TMV resistance protein N-like isoform X1 [Rosa chinensis]	gi|2183053996|gb|KAH9308031,1|	Medtr6g015455,1	Apoptotic protease-activating factors, helical domain
transcript14164,1338,f6186Z1338	JZKD02S0088799.1	GQ03110_A04	Day22	down	-2.25599	9.65e-07	1.34e-07	44.5771	0.427809	-5.27336	plant intracellular Ras-group-related LRR protein 6 [Vigna radiata var, radiata]	gi|2183050492|gb|KAH9304939,1|	NA	Leucine-rich repeat domain superfamily
transcript14164,1338,f6186Z1338	JZKD02S0088799.1	GQ03110_A04	Day18	down	-2.01317	5.14e-06	2.5e-07	64.9612	0.390343	-5.15743	plant intracellular Ras-group-related LRR protein 6 [Vigna radiata var, radiata]	gi|2183050492|gb|KAH9304939,1|	NA	Leucine-rich repeat domain superfamily
transcript14167,1338,f20487Z1338	JZKD02S0538852.1	WS0073_J02	Day22	down	-4.09628	6.24e-07	8.25e-08	28.0442	0.763998	-5.36164	disease resistance protein RGA5-like [Oryza sativa Japonica Group]	gi|2183030696|gb|KAH9289917,1|	EMT26167	Adaptor protein Cbl, N-terminal domain superfamily
transcript14171,1338,f19857Z1338	JZKD02S1131829.1	NA	Day22	up	2.15568	3.79e-06	6.1e-07	24.8017	0.432157	4.98818	caffeoylshikimate esterase-like [Panicum hallii]	gi|2130336353|gb|KAH7578332,1|	PSME_00041800-RA	Alpha/beta hydrolase fold-1
transcript14175,1337,f22502Z1337	JZKD02S0401291.1	NA	Day18	up	2.04845	0.00477431	0.000837263	33.0269	0.613276	3.34017	protein NRT1/ PTR FAMILY 7,3-like isoform X2 [Arachis hypogaea]	gi|2183076025|gb|KAH9328956,1|	Sopen09g001330,1	Proton-dependent oligopeptide transporter family
transcript14181,1337,f27598Z1337	JZKD02S1543012.1	GQ0201_N17	Day22	down	-3.02009	0.0455335	0.0227718	1.34264	1.32621	-2.27724	disease resistance protein TAO1 isoform X3 [Populus trichocarpa]	gi|2183049157|gb|KAH9303604,1|	NA	Leucine-rich repeat
transcript14199,1336,f5225Z1336	JZKD02S1595810.1	GQ03002_P08	Day22	down	-2.64346	0.00782691	0.00301054	3.33939	0.891056	-2.96666	peroxidase 12-like [Papaver somniferum]	gi|2070719044|ref|XP_042513532,1|	EPS67213,1	Haem peroxidase
transcript14201,1336,f19353Z1336	JZKD02S0331427.1	NA	Day22	up	2.17141	1.07e-08	9.74e-10	25.6637	0.35518	6.11354	probable disease resistance protein RPP1 isoform X1 [Capsella rubella]	NA	NA	Leucine-rich repeat domain superfamily
transcript14205,1335,f11299Z1335	JZKD02S0176302.1	GQ03417_K02	Day22	down	-2.46748	1.37e-09	1.07e-10	102.927	0.382142	-6.45698	putative methylesterase 15, chloroplastic [Physcomitrella patens]	gi|2183055520|gb|KAH9309555,1|	OPUNC01G42220,1	Alpha/Beta hydrolase fold
transcript14207,1335,f26336Z1335	JZKD02S0428546.1	NA	Day22	down	-2.63301	3.37e-06	5.35e-07	183.775	0.525222	-5.01314	GTP-binding nuclear protein Ran-3-like [Arachis hypogaea]	gi|2183076796|gb|KAH9329727,1|	OMERI04G25580,3	Ran GTPase
transcript14208,1335,f13118Z1335	JZKD02S0008352.1	GQ03708_O10	Day22	down	-2.13706	2.06e-11	1.16e-12	32.2066	0.300544	-7.11063	acid phosphatase 1 [Populus trichocarpa]	gi|2192314754|gb|KAH9762694,1|	GSMUA_Achr8P25970_001	Acid phosphatase, class B-like
transcript14208,1335,f13118Z1335	JZKD02S0008352.1	GQ03708_O10	Day18	down	-2.02189	2.88e-05	1.88e-06	45.7794	0.424192	-4.76645	acid phosphatase 1 [Populus trichocarpa]	gi|2192314754|gb|KAH9762694,1|	GSMUA_Achr8P25970_001	Acid phosphatase, class B-like
transcript14209,1335,f32355Z1335	JZKD02S0148638.1	GQ03213_O01	Day22	down	-2.57577	5.95e-06	1e-06	41.7848	0.526636	-4.89099	LEAF RUST 10 DISEASE-RESISTANCE LOCUS RECEPTOR-LIKE PROTEIN KINASE-like 1,2 isoform X3 [Papaver somniferum]	gi|2183051881|gb|KAH9306328,1|	312791	LEAF RUST 10 DISEASE-RESISTANCE LOCUS RECEPTOR-LIKE PROTEIN KINASE-like 1,1/1,2/1,3/1,4/1,5
transcript14215,1335,f379Z1335	JZKD02S0717175.1	GQ0044_F06	Day22	down	-3.04479	6.38e-08	6.83e-09	393.64	0.525418	-5.79499	---NA---	NA	NA	NA
transcript14221,1335,f18392Z1335	JZKD02S0221120.1	NA	Day22	down	-2.71373	0.00061262	0.000168817	8.22592	0.721427	-3.76162	ATPase 11, plasma membrane-type [Populus trichocarpa]	gi|2183045896|gb|KAH9300386,1|	Lus10040166	Cation-transporting P-type ATPase, N-terminal
transcript14221,1335,f18392Z1335	JZKD02S0221120.1	NA	Day18	down	-4.25095	3.91e-05	2.69e-06	4.75968	0.905762	-4.69324	ATPase 11, plasma membrane-type [Populus trichocarpa]	gi|2183045896|gb|KAH9300386,1|	Lus10040166	Cation-transporting P-type ATPase, N-terminal
transcript14221,1335,f18392Z1335	JZKD02S0221120.1	NA	Day14	down	-2.84439	0.00149903	1.22e-05	11.9908	0.650251	-4.3743	ATPase 11, plasma membrane-type [Populus trichocarpa]	gi|2183045896|gb|KAH9300386,1|	Lus10040166	Cation-transporting P-type ATPase, N-terminal
transcript14245,1333,f7533Z1333	JZKD02S1207102.1	GQ03205_I11	Day22	up	2.70164	5.49e-19	9.66e-21	125.645	0.289264	9.3397	galactan beta-1,4-galactosyltransferase GALS1-like [Phoenix dactylifera]	gi|2183062924|gb|KAH9316436,1|	NA	Glycosyltransferase family 92
transcript14246,1332,f7852Z1332	JZKD02S1525186.1	GQ03209_P03	Day22	up	3.40015	3.26e-06	5.16e-07	975.84	0.677294	5.0202	isoeugenol synthase 1-like [Durio zibethinus]	gi|2183030463|gb|KAH9289684,1|	Rsa1,0_00048,1_g00027,1	NmrA-like domain
transcript14250,1332,f7314Z1332	JZKD02S1391621.1	GQ03202_L09	Day22	down	-2.01048	2.82e-05	5.54e-06	32.7336	0.442519	-4.54326	pentatricopeptide repeat-containing protein At1g62930, chloroplastic isoform X1 [Selaginella moellendorffii]	NA	NA	Pentatricopeptide repeat
transcript14260,1331,f20218Z1331	JZKD02S0336223.1	WS00720_F22	Day22	down	-7.2954	2.92e-34	9.42e-37	306.935	0.576096	-12.6635	patatin-like protein 1 [Zea mays]	gi|2183062875|gb|KAH9316387,1|	NA	NA
transcript14260,1331,f20218Z1331	JZKD02S0336223.1	WS00720_F22	Day18	down	-3.22779	3.04e-05	2.01e-06	258.57	0.679117	-4.75292	patatin-like protein 1 [Zea mays]	gi|2183062875|gb|KAH9316387,1|	NA	NA
transcript14270,1331,f19965Z1331	JZKD02S0938362.1	GQ03120_K14	Day22	up	2.90243	0.0103038	0.00412491	6.66602	1.01185	2.86845	uncharacterized protein LOC9636096 [Selaginella moellendorffii]	gi|2124255376|gb|KAH6557868,1|	NA	Protein of unknown function PDDEXK-like
transcript14277,1331,f9550Z1331	JZKD02S0072977.1	GQ03301_G02	Day22	down	-3.0174	0.000866269	0.000248966	4.25215	0.823679	-3.66332	ribonucleoside-diphosphate reductase small chain [Glycine max]	gi|2183077944|gb|KAH9330875,1|	NA	Ribonucleotide reductase small subunit family
transcript14277,1331,f9550Z1331	JZKD02S0072977.1	GQ03301_G02	Day18	down	-3.21383	0.00527447	0.000942847	4.54795	0.971811	-3.30705	ribonucleoside-diphosphate reductase small chain [Glycine max]	gi|2183077944|gb|KAH9330875,1|	NA	Ribonucleotide reductase small subunit family
transcript14279,1330,f14812Z1330	JZKD02S1597045.1	GQ03911_C09	Day22	up	6.71608	2.12e-11	1.19e-12	12.6297	0.94511	7.10613	1-aminocyclopropane-1-carboxylate oxidase [Populus trichocarpa]	gi|2183060178|gb|KAH9313690,1|	676709864	Isopenicillin N synthase-like superfamily
transcript14288,1330,f17506Z1330	JZKD02S0436495.1	GQ03704_J22	Day22	down	-2.0156	1.98e-05	3.75e-06	14.6182	0.435819	-4.62487	UDP-glucuronic acid decarboxylase 2 [Glycine max]	gi|2154401901|gb|KAH7838268,1|	MDP0000247737	NAD(P)-binding domain
transcript14298,1329,f8976Z1329	JZKD02S1178395.1	GQ03229_M07	Day22	down	-3.04343	5.31e-10	3.8e-11	28.0616	0.4603	-6.61184	nuclear envelope-associated protein 2-like [Quercus suber]	gi|2183072697|gb|KAH9325659,1|	NA	NA
transcript14317,1328,f1594Z1328	JZKD02S0801272.1	GQ0194_I21	Day22	up	3.01526	6.78e-11	4.15e-12	837.64	0.434979	6.93198	mitochondrial phosphate carrier protein 3, mitochondrial [Vigna radiata var, radiata]	gi|2118876381|ref|XP_044466097,1|	OGLUM12G00050,4	Mitochondrial carrier domain superfamily
transcript14318,1328,f4462Z1328	JZKD02S1037261.1	GQ02826_A23	Day22	up	4.51772	1.22e-19	1.95e-21	1116.42	0.475169	9.50761	probable phospholipid hydroperoxide glutathione peroxidase isoform X1 [Cucurbita pepo subsp, pepo]	gi|2154403130|gb|KAH7839484,1|	NA	Glutathione peroxidase
transcript14318,1328,f4462Z1328	JZKD02S1037261.1	GQ02826_A23	Day18	up	2.81102	6.43e-07	2.25e-08	468.819	0.502693	5.59192	probable phospholipid hydroperoxide glutathione peroxidase isoform X1 [Cucurbita pepo subsp, pepo]	gi|2154403130|gb|KAH7839484,1|	NA	Glutathione peroxidase
transcript14319,1328,f13634Z1328	JZKD02S1624092.1	GQ03719_O11	Day22	down	-2.01331	2.19e-14	7.5e-16	348.911	0.249724	-8.06213	mitochondrial carnitine/acylcarnitine carrier-like protein isoform X3 [Olea europaea var, sylvestris]	gi|2183047284|gb|KAH9301774,1|	DCAR_002967	Mitochondrial carrier domain superfamily
transcript14321,1327,f8995Z1327	JZKD02S1162983.1	GQ03229_P15	Day22	down	-2.5389	0.000392345	0.000102821	56.2777	0.653709	-3.88384	FCS-Like Zinc finger 6-like [Abrus precatorius]	gi|2183029834|gb|KAH9289055,1|	NA	Zf-FLZ domain
transcript14322,1327,f36571Z1327	JZKD02S0000001.1	GQ03308_L01	Day22	down	-3.4678	2.92e-09	2.4e-10	133.393	0.547559	-6.3332	chlorophyll a-b binding protein CP26, chloroplastic [Glycine max]	gi|2103339323|ref|XP_021593834,2|	Peaxi162Scf00920g00027,1	Chlorophyll A-B binding protein
transcript14324,1327,f24815Z1327	JZKD02S0813268.1	GQ03116_B03	Day22	up	3.33827	0.00076262	0.00021525	15.1349	0.902134	3.70041	protein DMR6-LIKE OXYGENASE 2-like [Durio zibethinus]	gi|2183071320|gb|KAH9324282,1|	676709864	Isopenicillin N synthase-like, Fe(2+) 2OG dioxygenase domain
transcript14324,1327,f24815Z1327	JZKD02S0813268.1	GQ03116_B03	Day18	up	3.09857	0.0105794	0.00221231	6.41771	1.01256	3.06014	protein DMR6-LIKE OXYGENASE 2-like [Durio zibethinus]	gi|2183071320|gb|KAH9324282,1|	676709864	Isopenicillin N synthase-like, Fe(2+) 2OG dioxygenase domain
transcript14330,1327,f32506Z1327	JZKD02S0701827.1	WS0263_N22	Day22	up	2.96626	0.00563984	0.00206684	5.56195	0.96293	3.08046	GABA transporter 1-like [Arachis hypogaea]	gi|2183064275|gb|KAH9317650,1|	Sp_073850_ixmz,t1	Amino acid transporter, transmembrane domain
transcript14331,1327,f17286Z1327	JZKD02S0973030.1	NA	Day22	up	3.74238	0.0099035	0.00394106	2.55486	1.29816	2.88284	---NA---	NA	NA	NA
transcript14331,1327,f17286Z1327	JZKD02S0973030.1	NA	Day18	up	5.37176	0.000107522	8.85e-06	5.43351	1.20889	4.44355	---NA---	NA	NA	NA
transcript14333,1326,f9200Z1326	JZKD02S1486047.1	GQ03233_N06	Day22	down	-4.70999	4.37e-12	2.16e-13	99.7784	0.641833	-7.33835	sialyltransferase-like protein 1 isoform X1 [Phoenix dactylifera]	gi|1954344096|gb|KAG1331674,1|	NA	Glycosyl transferase family 29
transcript14333,1326,f9200Z1326	JZKD02S1486047.1	GQ03233_N06	Day18	down	-2.76604	1.58e-06	6.3e-08	118.16	0.511266	-5.41018	sialyltransferase-like protein 1 isoform X1 [Phoenix dactylifera]	gi|1954344096|gb|KAG1331674,1|	NA	Glycosyl transferase family 29
transcript14336,1326,f30470Z1326	JZKD02S1464940.1	GQ0046_N07	Day22	up	6.30402	0.0491806	0.0249215	6.67929	2.81101	2.24262	laccase-12-like [Olea europaea var, sylvestris]	gi|2183057370|gb|KAH9311403,1|	Rsa1,0_03034,1_g00001,1	Multicopper oxidase, C-terminal
transcript14338,1326,f23913Z1326	JZKD02S0505409.1	GQ03117_G05	Day22	down	-2.13315	4.22e-06	6.87e-07	58.9923	0.429635	-4.96502	---NA---	NA	NA	NA
transcript1434,3545,f15393Z3545	JZKD02S1647108.1	GQ04005_O13	Day22	down	-3.19418	4.19e-05	8.56e-06	12.0006	0.717673	-4.45074	uncharacterized protein LOC113294467 [Papaver somniferum]	gi|2183045490|gb|KAH9299980,1|	Neem_6198_f_1	Pyridoxal phosphate-dependent transferase, major domain
transcript1434,3545,f15393Z3545	JZKD02S1647108.1	GQ04005_O13	Day18	down	-2.93919	1.87e-05	1.12e-06	18.8162	0.603723	-4.86844	uncharacterized protein LOC113294467 [Papaver somniferum]	gi|2183045490|gb|KAH9299980,1|	Neem_6198_f_1	Pyridoxal phosphate-dependent transferase, major domain
transcript14348,1326,f26871Z1326	JZKD02S1200098.1	GQ03219_L07	Day22	down	-5.37958	6.51e-18	1.32e-19	63.8895	0.593867	-9.05855	putative leucine-rich repeat receptor-like serine/threonine-protein kinase At2g24130 [Populus trichocarpa]	gi|2183052148|gb|KAH9306595,1|	Aco009877,1	Leucine-rich repeat
transcript14350,1325,f914Z1325	NA	NA	Day22	down	-2.56802	3.82e-10	2.65e-11	97.4844	0.38531	-6.66482	secoisolariciresinol dehydrogenase [Momordica charantia]	gi|2183076301|gb|KAH9329232,1|	MDP0000247912	Short-chain dehydrogenase/reductase SDR
transcript14357,1325,f11006Z1325	JZKD02S0082255.1	GQ03405_A08	Day22	down	-3.91055	1.89e-18	3.58e-20	1554.38	0.425054	-9.20011	probable linoleate 9S-lipoxygenase 5 [Morus notabilis]	gi|2183073962|gb|KAH9326924,1|	Lus10031505	Lipoxygenase, C-terminal
transcript14357,1325,f11006Z1325	JZKD02S0082255.1	GQ03405_A08	Day18	down	-2.77213	7.83e-06	4.09e-07	1788.79	0.547316	-5.06495	probable linoleate 9S-lipoxygenase 5 [Morus notabilis]	gi|2183073962|gb|KAH9326924,1|	Lus10031505	Lipoxygenase, C-terminal
transcript14360,1325,f1656Z1325	NA	NA	Day22	down	-3.13732	2.47e-08	2.42e-09	27.1629	0.5258	-5.96675	---NA---	NA	NA	NA
transcript14365,1324,f14154Z1324	JZKD02S0149891.1	GQ03811_O20	Day22	down	-2.12796	6.33e-10	4.6e-11	34.1903	0.32323	-6.58342	FCS-Like Zinc finger 5-like isoform X1 [Coffea arabica]	gi|2183068008|gb|KAH9321022,1|	NA	Zf-FLZ domain
transcript14369,1324,f14400Z1324	JZKD02S0740310.1	GQ03817_C02	Day22	down	-2.49181	7.73e-16	2.12e-17	46.6786	0.293603	-8.487	---NA---	gi|2183035460|gb|KAH9292896,1|	NA	NA
transcript14376,1324,f30959Z1324	NA	NA	Day22	down	-2.11635	0.000295775	7.49e-05	696.341	0.534416	-3.96012	tubulin alpha chain-like [Arachis hypogaea]	gi|2154412018|gb|KAH7848121,1|	KN539001,1_FGP003	Tubulin/FtsZ, 2-layer sandwich domain
transcript14379,2339,f34435z1015k7a0m2975_f23567Z1324	JZKD02S0081665.1	GQ04006_B18	Day22	down	-2.28586	0.000349686	9.04e-05	44.3553	0.583869	-3.91503	---NA---	gi|2183036215|gb|KAH9293147,1|	NA	NA
transcript14386,1323,f2253Z1323	JZKD02S0990039.1	GQ0207_O10	Day22	down	-2.44244	0.00232969	0.000758157	12.6908	0.725268	-3.36764	TMV resistance protein N-like [Quercus suber]	gi|2183029967|gb|KAH9289188,1|	Potri,T074200,1	Apoptotic protease-activating factors, helical domain
transcript14393,1323,f19073Z1323	JZKD02S0895393.1	GQ03208_O15	Day22	down	-2.80091	0.000375987	9.8e-05	9.55668	0.71901	-3.89551	uric acid degradation bifunctional protein TTL-like isoform X2 [Coffea arabica]	gi|2124257415|gb|KAH6559263,1|	NA	Oxo-4-hydroxy-4-carboxy-5-ureidoimidazoline decarboxylase superfamily
transcript14395,1322,f2369Z1322	JZKD02S1620104.1	GQ0224_K05	Day22	down	-3.44225	8.13e-14	3.05e-15	175.334	0.436353	-7.88867	receptor-like protein 12 [Solanum tuberosum]	gi|2183030569|gb|KAH9289790,1|	NA	Leucine-rich repeat
transcript1440,3539,f7410Z3539	JZKD02S0274930.1	GQ03203_P07	Day22	down	-3.74301	2.74e-20	4.07e-22	136.755	0.387097	-9.66944	---NA---	NA	NA	NA
transcript1440,3539,f7410Z3539	JZKD02S0274930.1	GQ03203_P07	Day18	down	-2.02345	8.98e-05	7.12e-06	182.469	0.450646	-4.4901	---NA---	NA	NA	NA
transcript14402,1322,f23621Z1322	JZKD02S0339864.1	NA	Day18	down	-2.96669	0.000126181	1.07e-05	14.6392	0.673943	-4.40199	probable LRR receptor-like serine/threonine-protein kinase At1g67720 [Glycine max]	gi|2183073613|gb|KAH9326575,1|	EMT05641	Leucine-rich repeat, typical subtype
transcript14414,1321,f11268Z1321	JZKD02S0298636.1	GQ03416_C12	Day22	down	-4.07526	1.25e-10	7.98e-12	1070.64	0.595901	-6.83883	subtilisin-like protease SBT1,5 [Selaginella moellendorffii]	gi|2070065398|ref|XP_042435014,1|	CCG021324,1	PA domain
transcript14415,1321,f9004Z1321	JZKD02S1620014.1	GQ03230_C14	Day22	down	-2.70509	2.74e-12	1.31e-13	87.9345	0.365297	-7.40519	probable plastid-lipid-associated protein 7, chloroplastic [Papaver somniferum]	gi|2183063517|gb|KAH9316892,1|	NA	Plastid lipid-associated protein/fibrillin conserved domain
transcript14422,1321,f2105Z1321	JZKD02S1070877.1	GQ0205_A12	Day22	up	4.71811	2.35e-08	2.29e-09	5.62197	0.7895	5.97608	indole-3-acetate O-methyltransferase 1-like [Arachis hypogaea]	gi|2183054859|gb|KAH9308894,1|	EMT20798	SAM dependent carboxyl methyltransferase
transcript14422,1321,f2105Z1321	JZKD02S1070877.1	GQ0205_A12	Day18	up	5.0617	5.48e-05	3.99e-06	5.32619	1.09758	4.61169	indole-3-acetate O-methyltransferase 1-like [Arachis hypogaea]	gi|2183054859|gb|KAH9308894,1|	EMT20798	SAM dependent carboxyl methyltransferase
transcript14423,1321,f33107Z1321	JZKD02S0728626.1	NA	Day22	down	-2.13963	0.0274517	0.0127015	3.0435	0.858589	-2.49203	---NA---	NA	NA	NA
transcript14425,1321,f20969Z1321	JZKD02S1159714.1	WS00828_D09	Day22	down	-2.7169	6.52e-05	1.4e-05	7.14845	0.625428	-4.34406	---NA---	NA	NA	NA
transcript1443,3538,f27919Z3538	JZKD02S0798031.1	WS00752_C20	Day22	down	-3.84581	2.25e-06	3.44e-07	5.27752	0.754458	-5.09744	---NA---	gi|2157800995|dbj|LAF48849,1|	NA	NA
transcript14430,1320,f18427Z1320	JZKD02S0964681.1	GQ03111_E11	Day22	down	-2.37357	1.06e-06	1.48e-07	12.4727	0.451707	-5.25468	serine/arginine-rich splicing factor RS41-like isoform X1 [Phoenix dactylifera]	gi|2183075671|gb|KAH9328602,1|	MDP0000288452	RNA recognition motif domain
transcript14432,1320,f30131Z1320	JZKD02S1623232.1	WS03216_B14	Day22	down	-2.49413	0.00846964	0.00330138	9.76655	0.848868	-2.93819	LRR receptor-like serine/threonine-protein kinase FLS2 [Selaginella moellendorffii]	gi|2183053310|gb|KAH9307345,1|	NA	Leucine-rich repeat
transcript14433,1320,f14538Z1320	JZKD02S1629176.1	GQ03901_E09	Day22	down	-4.18405	8.36e-10	6.2e-11	50.3566	0.639881	-6.53879	immune-associated nucleotide-binding protein 9 [Populus trichocarpa]	gi|2183077460|gb|KAH9330391,1|	NA	AIG1-type guanine nucleotide-binding (G) domain
transcript14433,1320,f14538Z1320	JZKD02S1629176.1	GQ03901_E09	Day18	down	-3.00889	1.27e-07	3.35e-09	76.8131	0.508827	-5.91338	immune-associated nucleotide-binding protein 9 [Populus trichocarpa]	gi|2183077460|gb|KAH9330391,1|	NA	AIG1-type guanine nucleotide-binding (G) domain
transcript14434,1320,f28304Z1320	JZKD02S0023409.1	NA	Day22	down	-2.99541	0.000497458	0.000133836	3.34337	0.784286	-3.81929	---NA---	NA	NA	NA
transcript14442,1320,f20213Z1320	JZKD02S0100916.1	WS00720_B05	Day22	down	-3.22248	3.57e-17	8.04e-19	225.79	0.363733	-8.85945	cysteine-rich receptor-like protein kinase 10 [Morus notabilis]	gi|2183047801|gb|KAH9302291,1|	SMil_00011498-RA_Salv	Protein kinase domain
transcript14448,1319,f26344Z1319	JZKD02S0927781.1	NA	Day22	down	-2.58179	0.000870342	0.000250332	4.74248	0.705038	-3.66192	---NA---	NA	NA	NA
transcript14449,1319,f30712Z1319	JZKD02S0140651.1	GQ0071_E11	Day18	down	-2.18743	8.12e-05	6.33e-06	14.4089	0.484475	-4.51507	TMV resistance protein N [Medicago truncatula]	gi|2183028855|gb|KAH9288076,1|	Medtr6g015455,1	Apoptotic protease-activating factors, helical domain
transcript14450,1319,f35021Z1319	JZKD02S0305361.1	GQ027123_H02	Day22	down	-2.17768	0.027638	0.0127992	12.6712	0.874812	-2.48931	TMV resistance protein N-like [Solanum tuberosum]	gi|2183029974|gb|KAH9289195,1|	Potri,T074200,1	Apoptotic protease-activating factors, helical domain
transcript14459,1319,f33731Z1319	JZKD02S0866708.1	GQ03232_H17	Day22	down	-2.07055	0.000121216	2.79e-05	32.3582	0.494157	-4.19007	palmitoyl-acyl carrier protein thioesterase, chloroplastic-like [Ziziphus jujuba]	gi|2183072075|gb|KAH9325037,1|	NA	Acyl-ACP thioesterase
transcript14460,1318,f27253Z1318	JZKD02S0647950.1	GQ01310_B12	Day22	up	2.08969	1.19e-06	1.7e-07	354.211	0.399565	5.22992	1-aminocyclopropane-1-carboxylate synthase 7 [Glycine max]	gi|2183031531|gb|KAH9290752,1|	NA	Pyridoxal phosphate-dependent transferase, small domain
transcript14467,1318,f24282Z1318	JZKD02S0838719.1	GQ03234_N12	Day22	down	-2.33329	2.24e-10	1.51e-11	95.8286	0.345842	-6.74669	shikimate O-hydroxycinnamoyltransferase-like [Citrus sinensis]	gi|2183029860|gb|KAH9289081,1|	NA	NA
transcript14474,1317,f25044Z1317	JZKD02S1320858.1	GQ03804_P22	Day22	down	-2.6803	1.32e-08	1.22e-09	27.9986	0.441017	-6.07755	FT-interacting protein 1-like [Papaver somniferum]	gi|1954376269|gb|KAG1363871,1|	Oropetium_20150105_17443A	C2 domain
transcript14475,1317,f10324Z1317	NA	NA	Day22	down	-5.39533	4.63e-16	1.23e-17	524.423	0.631005	-8.55038	3-dehydrosphinganine reductase TSC10A-like [Solanum tuberosum]	gi|2183051378|gb|KAH9305825,1|	MDP0000247912	Short-chain dehydrogenase/reductase SDR
transcript14475,1317,f10324Z1317	NA	NA	Day18	down	-2.35543	3.8e-05	2.59e-06	623.941	0.501095	-4.70056	3-dehydrosphinganine reductase TSC10A-like [Solanum tuberosum]	gi|2183051378|gb|KAH9305825,1|	MDP0000247912	Short-chain dehydrogenase/reductase SDR
transcript14476,1317,f19711Z1317	JZKD02S0714569.1	GQ02809_D01	Day22	down	-5.13485	2.03e-06	3.07e-07	4.76407	1.00306	-5.11918	LRR receptor-like serine/threonine-protein kinase FLS2 [Ziziphus jujuba]	gi|2183043142|gb|KAH9297770,1|	NA	Leucine-rich repeat
transcript14479,1316,f2767Z1316	JZKD02S1598844.1	GQ02798_A10	Day22	down	-3.65941	1.15e-05	2.08e-06	12.8772	0.771169	-4.74528	---NA---	NA	NA	NA
transcript14482,1316,f33788Z1316	JZKD02S1138278.1	WS00753_B19	Day22	down	-2.88442	1.94e-10	1.29e-11	15.9043	0.426086	-6.76957	---NA---	NA	NA	NA
transcript14482,1316,f33788Z1316	JZKD02S1138278.1	WS00753_B19	Day18	down	-2.24076	0.000410733	4.43e-05	17.9934	0.548658	-4.08407	---NA---	NA	NA	NA
transcript14486,1316,f26169Z1316	JZKD02S1601696.1	NA	Day22	down	-2.34404	0.00241446	0.000789605	8.26536	0.698378	-3.35641	pentatricopeptide repeat-containing protein At4g21300 [Durio zibethinus]	gi|2183028505|gb|KAH9287726,1|	Itr_sc000888,1_g00006,1	Tetratricopeptide-like helical domain superfamily
transcript14488,1316,f18543Z1316	JZKD02S1354653.1	GQ03601_K24	Day22	down	-4.6669	0.000585195	0.000160455	8.63467	1.23649	-3.7743	lysosomal amino acid transporter 1 homolog [Coffea arabica]	gi|2183053825|gb|KAH9307860,1|	676708970	PQ-loop repeat
transcript14493,1316,f620Z1316	JZKD02S0231460.1	GQ0065_G01	Day22	down	-5.26806	4.1e-09	3.48e-10	28.3124	0.839422	-6.27582	glucan endo-1,3-beta-glucosidase-like [Coffea arabica]	gi|2183078647|gb|KAH9331578,1|	Pbr002083,1	Glycoside hydrolase family 17
transcript14493,1316,f620Z1316	JZKD02S0231460.1	GQ0065_G01	Day18	down	-2.86855	0.00207466	0.000307104	33.3155	0.794782	-3.60923	glucan endo-1,3-beta-glucosidase-like [Coffea arabica]	gi|2183078647|gb|KAH9331578,1|	Pbr002083,1	Glycoside hydrolase family 17
transcript14494,1316,f26953Z1316	JZKD02S0733414.1	NA	Day22	down	-2.56099	5.28e-08	5.55e-09	17.8144	0.4393	-5.82971	---NA---	NA	NA	NA
transcript14498,1315,f11998Z1315	JZKD02S1463770.1	GQ03517_H18	Day22	up	2.13031	0.0156178	0.0066387	7.99577	0.784806	2.71444	vignain [Populus trichocarpa]	gi|2070733431|ref|XP_042496593,1|	FANhyb_rscf00000253,1,g00010,1	Peptidase C1A, papain C-terminal
transcript14500,1315,f2278Z1315	JZKD02S0236689.1	GQ0208_F13	Day22	down	-2.29964	1.16e-09	8.83e-11	38.4823	0.354571	-6.48569	O-fucosyltransferase 20 [Populus trichocarpa]	gi|2183047180|gb|KAH9301670,1|	Sme2,5_00886,1_g00016,1	GDP-fucose protein O-fucosyltransferase
transcript14500,1315,f2278Z1315	JZKD02S0236689.1	GQ0208_F13	Day18	down	-2.15877	5.77e-07	1.98e-08	35.4777	0.384552	-5.61373	O-fucosyltransferase 20 [Populus trichocarpa]	gi|2183047180|gb|KAH9301670,1|	Sme2,5_00886,1_g00016,1	GDP-fucose protein O-fucosyltransferase
transcript14504,1315,f31427Z1315	NA	NA	Day22	up	2.42142	0.00236395	0.000770969	14.1188	0.720016	3.36301	3-ketoacyl-CoA synthase 10-like [Durio zibethinus]	gi|2183051440|gb|KAH9305887,1|	NA	FAE1/Type III polyketide synthase-like protein
transcript14508,1314,f25901Z1314	JZKD02S0376140.1	NA	Day22	up	3.92124	1.62e-11	8.88e-13	18.8454	0.548673	7.14677	riboflavin biosynthesis protein PYRR, chloroplastic [Ricinus communis]	gi|2103235032|ref|XP_043688654,1|	NA	Dihydrofolate reductase-like domain superfamily
transcript14508,1314,f25901Z1314	JZKD02S0376140.1	NA	Day18	up	2.52525	0.00780118	0.00152217	11.2151	0.796503	3.17042	riboflavin biosynthesis protein PYRR, chloroplastic [Ricinus communis]	gi|2103235032|ref|XP_043688654,1|	NA	Dihydrofolate reductase-like domain superfamily
transcript14510,1314,f8243Z1314	JZKD02S1622864.1	GQ03214_N14	Day22	up	3.089	7.93e-08	8.67e-09	51.7272	0.536765	5.75484	laccase-12-like [Solanum tuberosum]	gi|2183057374|gb|KAH9311407,1|	Rsa1,0_03034,1_g00001,1	Cupredoxin
transcript14513,1314,f30558Z1314	JZKD02S1444899.1	NA	Day22	down	-5.17465	8.16e-18	1.68e-19	62.1673	0.572886	-9.03261	---NA---	NA	PSME_00017908-RA	NA
transcript14513,1314,f30558Z1314	JZKD02S1444899.1	NA	Day18	down	-2.16874	2.08e-05	1.28e-06	53.5867	0.447776	-4.84336	---NA---	NA	PSME_00017908-RA	NA
transcript14518,1313,f17984Z1313	JZKD02S1571903.1	NA	Day22	down	-2.01175	0.000448717	0.000119201	10.316	0.522836	-3.84776	disease resistance protein TAO1 isoform X2 [Populus trichocarpa]	gi|2183029733|gb|KAH9288954,1|	MDP0000180046	Apoptotic protease-activating factors, helical domain
transcript14521,1313,f14554Z1313	JZKD02S0064906.1	GQ03901_J22	Day22	up	4.2925	2.2e-44	3.38e-47	288.945	0.297481	14.4295	---NA---	gi|2226396498|gb|UPC69858,1|	NA	NA
transcript14521,1313,f14554Z1313	JZKD02S0064906.1	GQ03901_J22	Day18	up	4.07268	1.24e-15	3.49e-18	290.23	0.468424	8.69442	---NA---	gi|2226396498|gb|UPC69858,1|	NA	NA
transcript14521,1313,f14554Z1313	JZKD02S0064906.1	GQ03901_J22	Day14	up	2.19726	1.03e-07	7.24e-11	170.843	0.337226	6.51568	---NA---	gi|2226396498|gb|UPC69858,1|	NA	NA
transcript14522,1313,f26939Z1313	JZKD02S0453567.1	GQ03219_L07	Day22	down	-4.75538	1.33e-13	5.18e-15	53.2967	0.607908	-7.82254	putative leucine-rich repeat receptor-like serine/threonine-protein kinase At2g24130 [Arachis hypogaea]	gi|2183062591|gb|KAH9316103,1|	Aco009877,1	Leucine-rich repeat
transcript14525,1313,f20426Z1313	JZKD02S1614305.1	WS00734_P11	Day22	up	5.11113	4.02e-27	2.8e-29	790.602	0.455006	11.2331	protein TIFY 3-like [Coffea eugenioides]	gi|2183076391|gb|KAH9329322,1|	NA	Tify domain
transcript14525,1313,f20426Z1313	JZKD02S1614305.1	WS00734_P11	Day18	up	2.79434	0.000234168	2.26e-05	246.233	0.65947	4.23725	protein TIFY 3-like [Coffea eugenioides]	gi|2183076391|gb|KAH9329322,1|	NA	Tify domain
transcript14529,1312,f7162Z1312	JZKD02S1056043.1	GQ03126_I09	Day22	up	3.11681	0.000792551	0.000224788	8.20456	0.844801	3.68939	nuclear transcription factor Y subunit C-2 [Ziziphus jujuba]	gi|2183037492|gb|KAH9293561,1|	Pgl004923	Histone-fold
transcript14535,1312,f7490Z1312	JZKD02S1605439.1	GQ03204_P23	Day22	down	-3.16963	6.43e-09	5.62e-10	72.5742	0.511182	-6.2006	uncharacterized protein LOC112175909 [Rosa chinensis]	gi|2183067443|gb|KAH9320457,1|	NA	UspA
transcript14539,1312,f8345Z1312	JZKD02S0105635.1	GQ03216_M18	Day22	down	-3.34138	7.68e-05	1.68e-05	12.2308	0.776364	-4.30388	aquaporin PIP2-4-like [Lactuca sativa]	gi|2129395462|gb|KAH7433944,1|	Prupe,3G009400,1,p	Major intrinsic protein
transcript14539,1312,f8345Z1312	JZKD02S0105635.1	GQ03216_M18	Day18	down	-2.09069	0.000148891	1.31e-05	11.0529	0.479635	-4.35892	aquaporin PIP2-4-like [Lactuca sativa]	gi|2129395462|gb|KAH7433944,1|	Prupe,3G009400,1,p	Major intrinsic protein
transcript14543,1312,f2579Z1312	JZKD02S1620775.1	GQ0257_B13	Day22	down	-3.93593	0.00167541	0.000522617	2.88338	1.13464	-3.46889	putative receptor-like protein kinase At3g47110 [Rosa chinensis]	gi|2183049530|gb|KAH9303977,1|	Aco009877,1	Leucine rich repeat 4
transcript14543,1312,f2579Z1312	JZKD02S1620775.1	GQ0257_B13	Day18	down	-3.46229	0.0093766	0.00191176	2.90604	1.11557	-3.10361	putative receptor-like protein kinase At3g47110 [Rosa chinensis]	gi|2183049530|gb|KAH9303977,1|	Aco009877,1	Leucine rich repeat 4
transcript14551,1311,f22168Z1311	JZKD02S1420925.1	GQ03808_J04	Day22	down	-5.04164	2.09e-26	1.58e-28	176.949	0.455058	-11.0791	alcohol dehydrogenase-like 6 [Papaver somniferum]	gi|2183058137|gb|KAH9312170,1|	NA	Alcohol dehydrogenase, N-terminal
transcript14551,1311,f22168Z1311	JZKD02S1420925.1	GQ03808_J04	Day18	down	-3.89104	2.02e-05	1.23e-06	284.863	0.802069	-4.85126	alcohol dehydrogenase-like 6 [Papaver somniferum]	gi|2183058137|gb|KAH9312170,1|	NA	Alcohol dehydrogenase, N-terminal
transcript14557,1311,f30450Z1311	JZKD02S0295204.1	GQ03007_G16	Day22	down	-2.44231	9.62e-05	2.16e-05	25.3797	0.57496	-4.24778	disease resistance protein TAO1-like [Physcomitrella patens]	gi|2183049194|gb|KAH9303641,1|	mrna21370,1-v1,0-hybrid	Apoptotic protease-activating factors, helical domain
transcript14561,1311,f8198Z1311	JZKD02S0715642.1	GQ03214_D04	Day22	down	-5.78315	2.39e-20	3.49e-22	329.742	0.597121	-9.68505	peroxidase A2-like [Durio zibethinus]	gi|2118856700|ref|XP_044508052,1|	EPS67213,1	Haem peroxidase
transcript14561,1311,f8198Z1311	JZKD02S0715642.1	GQ03214_D04	Day18	down	-2.99267	0.000764281	9.23e-05	439.049	0.765384	-3.91002	peroxidase A2-like [Durio zibethinus]	gi|2118856700|ref|XP_044508052,1|	EPS67213,1	Haem peroxidase
transcript14565,1311,f13573Z1311	JZKD02S0211111.1	GQ03718_K19	Day22	up	8.60663	2.16e-15	6.38e-17	28.5996	1.02975	8.35797	bidirectional sugar transporter SWEET3-like [Coffea arabica]	gi|2183054805|gb|KAH9308840,1|	mrna24941,1-v1,0-hybrid	SWEET sugar transporter
transcript14569,1310,f11045Z1310	JZKD02S1250247.1	GQ03406_B21	Day22	down	-3.39525	2.56e-09	2.09e-10	129.238	0.534285	-6.35476	dynein light chain 1, cytoplasmic-like [Arachis hypogaea]	gi|2136700790|gb|KAH7682458,1|	MDP0000264827	Dynein light chain, type 1/2
transcript14574,1310,f14328Z1310	JZKD02S1378010.1	GQ03815_J09	Day22	down	-6.00503	1.46e-12	6.64e-14	23.9804	0.801236	-7.49471	---NA---	gi|2183073664|gb|KAH9326626,1|	NA	NA
transcript14574,1310,f14328Z1310	JZKD02S1378010.1	GQ03815_J09	Day18	down	-2.63462	0.00331601	0.000538382	32.2173	0.761253	-3.4609	---NA---	gi|2183073664|gb|KAH9326626,1|	NA	NA
transcript14587,1309,f28782Z1309	JZKD02S0124837.1	GQ03516_B06	Day22	down	-3.94038	7.75e-06	1.34e-06	11.4033	0.81527	-4.83322	probable LRR receptor-like serine/threonine-protein kinase At1g67720 isoform X1 [Physcomitrella patens]	gi|2183073612|gb|KAH9326574,1|	EMT05641	Leucine-rich repeat domain superfamily
transcript14588,1309,f428Z1309	NA	NA	Day18	down	-2.66973	0.0013781	0.000186906	3.13576	0.71458	-3.73609	chitinase-like protein 1 [Phoenix dactylifera]	gi|2183064035|gb|KAH9317410,1|	NA	Glycoside hydrolase, family 19
transcript14594,1309,f9942Z1309	JZKD02S0123192.1	GQ03309_G10	Day22	up	2.00759	8.04e-22	9.62e-24	972.135	0.199851	10.0454	peptidyl-prolyl cis-trans isomerase FKBP20-1-like [Quercus suber]	gi|1216268129|ref|XP_021618306,1|	NA	FKBP-type peptidyl-prolyl cis-trans isomerase domain
transcript14601,1308,f26641Z1308	JZKD02S1625476.1	GQ02809_D01	Day22	down	-3.83249	6.01e-09	5.23e-10	28.3335	0.616936	-6.21214	probable LRR receptor-like serine/threonine-protein kinase At3g47570 isoform X1 [Rosa chinensis]	gi|2183043142|gb|KAH9297770,1|	Aco009877,1	Leucine-rich repeat
transcript14608,1308,f29586Z1308	JZKD02S1597381.1	WS00755_A19	Day22	down	-2.29681	0.00131652	0.000400645	5.06982	0.64888	-3.53966	pentatricopeptide repeat-containing protein At5g61990, mitochondrial [Quercus suber]	NA	NA	Tetratricopeptide-like helical domain superfamily
transcript14609,1308,f15036Z1308	JZKD02S1631270.1	GQ04001_B03	Day22	up	4.0951	0.000836698	0.000239424	3.18636	1.11482	3.67332	uncharacterized protein LOC9648155 [Selaginella moellendorffii]	gi|2183042710|gb|KAH9297338,1|	PSME_00033305-RA	NA
transcript14611,1308,f9725Z1308	JZKD02S1518079.1	GQ03303_O01	Day22	down	-2.17764	0.00205668	0.00065793	10.3337	0.639255	-3.40654	---NA---	NA	NA	NA
transcript14615,1307,f13163Z1307	JZKD02S0950459.1	GQ03709_L09	Day22	down	-2.5825	2.28e-07	2.76e-08	54.3726	0.464824	-5.55587	---NA---	NA	NA	NA
transcript14616,1307,f13937Z1307	JZKD02S0270577.1	GQ03807_F09	Day22	down	-4.06454	3.37e-37	8.83e-40	601.182	0.307931	-13.1995	isoflavone reductase-like protein [Arachis hypogaea]	gi|1316032299|sp|M1T9X3,1|IRL1_GINBI	Rsa1,0_00048,1_g00027,1	NmrA-like domain
transcript14619,1307,f26130Z1307	JZKD02S1025586.1	NA	Day22	up	3.7268	2.32e-06	3.56e-07	17.434	0.732021	5.09111	protein LONGIFOLIA 2 isoform X1 [Selaginella moellendorffii]	gi|2183053413|gb|KAH9307448,1|	GSMUA_Achr7P10520_001	Domain of unknown function DUF4378
transcript14626,1307,f17183Z1307	NA	NA	Day22	down	-3.3844	0.00796379	0.00307058	3.34731	1.14315	-2.96058	---NA---	NA	NA	NA
transcript14626,1307,f17183Z1307	NA	NA	Day18	down	-2.18498	0.00356371	0.000589423	4.0442	0.635828	-3.43644	---NA---	NA	NA	NA
transcript14634,1306,f11698Z1306	JZKD02S0234724.1	GQ03510_C01	Day22	down	-2.40643	4.99e-06	8.27e-07	2127.21	0.488224	-4.92895	chlorophyll a-b binding protein of LHCII type 1 [Arachis hypogaea]	gi|115817|sp|P15193,1|CB2A_PINSY	Bradi3g42627,5,p	Chlorophyll A-B binding protein, plant and chromista
transcript14637,1306,f13674Z1306	NA	NA	Day22	down	-3.95605	2.03e-13	8.1e-15	22.5462	0.509408	-7.76597	GEM-like protein 4 [Populus trichocarpa]	gi|2183030222|gb|KAH9289443,1|	MDP0000266040	GRAM domain
transcript14637,1306,f13674Z1306	NA	NA	Day18	down	-2.4775	3.82e-07	1.24e-08	25.1558	0.43512	-5.69383	GEM-like protein 4 [Populus trichocarpa]	gi|2183030222|gb|KAH9289443,1|	MDP0000266040	GRAM domain
transcript14639,1306,f24849Z1306	JZKD02S0357646.1	GQ0204_L03	Day22	down	-5.49316	2.59e-07	3.17e-08	45.8126	0.993019	-5.53178	probable disease resistance protein At4g27220 isoform X1 [Rosa chinensis]	gi|2192267003|gb|KAH9714952,1|	MDP0000578301	Leucine-rich repeat, typical subtype
transcript14642,1306,f11085Z1306	JZKD02S1577240.1	GQ03407_D17	Day18	down	-2.25483	8.67e-08	2.13e-09	44.0478	0.376585	-5.98758	blue copper protein-like [Phoenix dactylifera]	gi|2103244964|ref|XP_043693657,1|	NA	Phytocyanin domain
transcript14644,1306,f22343Z1306	JZKD02S0340197.1	NA	Day22	down	-2.53257	2.35e-05	4.53e-06	10.6684	0.552279	-4.58567	tobamovirus multiplication protein 1-like isoform X1 [Durio zibethinus]	gi|2154403872|gb|KAH7840226,1|	NA	THH1/TOM1/TOM3 domain
transcript14645,1306,f20228Z1306	JZKD02S0384174.1	WS00720_O19	Day22	down	-4.10371	1.09e-07	1.23e-08	10.2275	0.72047	-5.69588	probable leucine-rich repeat receptor-like protein kinase At1g35710 [Quercus suber]	NA	NA	Leucine-rich repeat, typical subtype
transcript14645,1306,f20228Z1306	JZKD02S0384174.1	WS00720_O19	Day18	down	-2.05116	0.00878007	0.00176345	15.5411	0.655863	-3.12742	probable leucine-rich repeat receptor-like protein kinase At1g35710 [Quercus suber]	NA	NA	Leucine-rich repeat, typical subtype
transcript14646,1306,f20017Z1306	JZKD02S0024349.1	GQ04007_C23	Day22	down	-2.08989	0.00674465	0.00253688	6.95855	0.692268	-3.01891	LRR receptor-like serine/threonine-protein kinase GSO1 isoform X1 [Physcomitrella patens]	gi|2183053667|gb|KAH9307702,1|	NA	Disease resistance protein, RPW8-like
transcript14649,1306,f1996Z1306	JZKD02S1650251.1	GQ0203_E17	Day22	up	4.46825	9.27e-09	8.39e-10	118.57	0.728031	6.13745	basic endochitinase-like [Durio zibethinus]	gi|2183073719|gb|KAH9326681,1|	Peinf101Scf00562g09013,1	Chitin-binding, type 1
transcript14649,1306,f1996Z1306	JZKD02S1650251.1	GQ0203_E17	Day18	up	3.48281	4.69e-07	1.57e-08	35.7171	0.615988	5.65402	basic endochitinase-like [Durio zibethinus]	gi|2183073719|gb|KAH9326681,1|	Peinf101Scf00562g09013,1	Chitin-binding, type 1
transcript14653,1305,f6942Z1305	JZKD02S1299538.1	GQ03122_K04	Day22	down	-2.39799	5.87e-26	4.6e-28	199.248	0.218331	-10.9833	probable LRR receptor-like serine/threonine-protein kinase At3g47570 [Populus trichocarpa]	gi|2183056042|gb|KAH9310077,1|	Aco009877,1	Leucine-rich repeat
transcript14656,1305,f9968Z1305	JZKD02S0772721.1	GQ03309_O04	Day22	down	-4.10794	4.92e-06	8.13e-07	21.3358	0.832861	-4.93232	protein XRI1-like isoform X1 [Physcomitrella patens]	gi|2183062997|gb|KAH9316509,1|	NA	NA
transcript14656,1305,f9968Z1305	JZKD02S0772721.1	GQ03309_O04	Day18	down	-2.56289	8.04e-05	6.26e-06	27.7416	0.567322	-4.51752	protein XRI1-like isoform X1 [Physcomitrella patens]	gi|2183062997|gb|KAH9316509,1|	NA	NA
transcript14659,1305,f29854Z1305	JZKD02S1088449.1	NA	Day18	down	-4.07277	1.86e-11	1.45e-13	17.1474	0.550971	-7.39198	probable LRR receptor-like serine/threonine-protein kinase At1g67720 isoform X1 [Selaginella moellendorffii]	gi|2183073620|gb|KAH9326582,1|	EMT05641	Leucine-rich repeat domain superfamily
transcript1466,3519,f7343Z3519	JZKD02S0191839.1	GQ03203_B17	Day22	down	-2.14616	3.8e-06	6.12e-07	69.2566	0.430311	-4.98746	---NA---	NA	NA	NA
transcript14663,1305,f2068Z1305	JZKD02S1531864.1	GQ0204_G18	Day22	down	-5.6212	2.37e-08	2.31e-09	10.1832	0.940847	-5.97462	nicotianamine synthase-like [Papaver somniferum]	gi|2183065434|gb|KAH9318809,1|	NA	S-adenosyl-L-methionine-dependent methyltransferase superfamily
transcript14663,1305,f2068Z1305	JZKD02S1531864.1	GQ0204_G18	Day18	down	-4.19744	3.87e-05	2.66e-06	14.612	0.893982	-4.69522	nicotianamine synthase-like [Papaver somniferum]	gi|2183065434|gb|KAH9318809,1|	NA	S-adenosyl-L-methionine-dependent methyltransferase superfamily
transcript14666,1304,f15466Z1304	JZKD02S0053738.1	GQ04006_M16	Day22	down	-3.50076	3.39e-07	4.24e-08	42.212	0.638761	-5.48056	probable LRR receptor-like serine/threonine-protein kinase At1g67720 isoform X1 [Selaginella moellendorffii]	gi|2183073620|gb|KAH9326582,1|	676720558	Leucine-rich repeat domain superfamily
transcript14668,1304,f34311Z1304	JZKD02S0527655.1	NA	Day22	down	-2.14012	0.0132703	0.00550966	3.35666	0.771043	-2.77562	transcription termination factor MTERF4, chloroplastic [Momordica charantia]	gi|2183058906|gb|KAH9312939,1|	NA	NA
transcript14669,1304,f29716Z1304	JZKD02S0744865.1	NA	Day22	down	-2.26481	2.68e-06	4.16e-07	14.0534	0.447466	-5.06143	---NA---	NA	NA	NA
transcript1467,3519,f24709Z3519	JZKD02S0596387.1	GQ03221_A17	Day22	down	-4.79267	1.78e-18	3.36e-20	666.688	0.520562	-9.20671	receptor kinase-like protein Xa21 [Phoenix dactylifera]	gi|2183075971|gb|KAH9328902,1|	Aco009877,1	Leucine-rich repeat
transcript1467,3519,f24709Z3519	JZKD02S0596387.1	GQ03221_A17	Day18	down	-2.57202	5.53e-07	1.89e-08	815.023	0.457489	-5.62205	receptor kinase-like protein Xa21 [Phoenix dactylifera]	gi|2183075971|gb|KAH9328902,1|	Aco009877,1	Leucine-rich repeat
transcript14690,1303,f13146Z1303	JZKD02S0798697.1	GQ03709_H02	Day22	up	6.67129	5.69e-53	4.73e-56	430.718	0.422943	15.7735	NAC transcription factor 56-like [Cynara cardunculus var, scolymus]	gi|2183040833|gb|KAH9295715,1|	Pgl010493	NAC domain superfamily
transcript14690,1303,f13146Z1303	JZKD02S0798697.1	GQ03709_H02	Day18	up	5.11961	2.1e-16	5.11e-19	190.894	0.574607	8.90976	NAC transcription factor 56-like [Cynara cardunculus var, scolymus]	gi|2183040833|gb|KAH9295715,1|	Pgl010493	NAC domain superfamily
transcript14690,1303,f13146Z1303	JZKD02S0798697.1	GQ03709_H02	Day14	up	2.44161	2.38e-05	6.65e-08	37.1757	0.452128	5.40028	NAC transcription factor 56-like [Cynara cardunculus var, scolymus]	gi|2183040833|gb|KAH9295715,1|	Pgl010493	NAC domain superfamily
transcript14693,1303,f24615Z1303	JZKD02S0906557.1	GQ04007_P04	Day22	down	-2.18883	0.004008	0.00140485	8.50972	0.685368	-3.19365	uncharacterized protein LOC102631215 [Citrus sinensis]	gi|2067100866|gb|KAG7967197,1|	NA	Six-bladed beta-propeller, TolB-like
transcript14704,1302,f12038Z1302	JZKD02S1116377.1	GQ03518_C24	Day22	down	-7.83959	4.51e-07	5.79e-08	218.503	1.44502	-5.42526	inorganic pyrophosphatase 2-like [Durio zibethinus]	gi|2082367519|ref|XP_042949024,1|	mrna02674,1-v1,0-hybrid	Phosphatase PHOSPHO-type
transcript14704,1302,f12038Z1302	JZKD02S1116377.1	GQ03518_C24	Day18	down	-3.44309	2.56e-06	1.11e-07	277.139	0.648673	-5.3079	inorganic pyrophosphatase 2-like [Durio zibethinus]	gi|2082367519|ref|XP_042949024,1|	mrna02674,1-v1,0-hybrid	Phosphatase PHOSPHO-type
transcript14707,1302,f19326Z1302	JZKD02S1649776.1	NA	Day22	down	-2.46137	0.000633837	0.000175373	10.4428	0.656	-3.75208	pentatricopeptide repeat-containing protein At4g37170 [Momordica charantia]	gi|2183073221|gb|KAH9326183,1|	Gh_A13G0768	Pentatricopeptide repeat
transcript14715,1301,f11728Z1301	JZKD02S0151780.1	GQ03511_D06	Day22	down	-6.62855	1.42e-28	7.84e-31	68.2543	0.574156	-11.5449	WAT1-related protein At5g07050-like [Papaver somniferum]	gi|2183076369|gb|KAH9329300,1|	Glyma,13G227100,1,p	EamA domain
transcript14715,1301,f11728Z1301	JZKD02S0151780.1	GQ03511_D06	Day18	down	-6.19678	8.49e-07	3.07e-08	128.277	1.11907	-5.53745	WAT1-related protein At5g07050-like [Papaver somniferum]	gi|2183076369|gb|KAH9329300,1|	Glyma,13G227100,1,p	EamA domain
transcript14717,1301,f2279Z1301	JZKD02S1382795.1	GQ03707_L15	Day22	down	-2.89536	6.75e-07	9e-08	73.6221	0.541613	-5.34581	protein EDS1L-like isoform X1 [Cucurbita pepo subsp, pepo]	gi|2183075657|gb|KAH9328588,1|	KFK34490,1	EDS1-like
transcript14725,1301,f24874Z1301	JZKD02S0802073.1	GQ0162_D06	Day22	down	-3.53198	3.26e-07	4.07e-08	184.02	0.64361	-5.48776	aspartic proteinase nepenthesin-1-like [Durio zibethinus]	gi|2183043216|gb|KAH9297844,1|	Aco017242,1	Aspartic peptidase A1 family
transcript1473,3517,f23460Z3517	JZKD02S1622555.1	GQ03911_G07	Day22	down	-2.12579	4.57e-05	9.41e-06	16.285	0.479832	-4.43027	copia protein [Brassica oleracea var, oleracea]	gi|2065830726|gb|KAG7597740,1|	Rsa1,0_02878,1_g00005,1	Integrase, catalytic core
transcript14730,1300,f15453Z1300	JZKD02S0887447.1	GQ04006_K19	Day18	down	-3.47281	0.000440676	4.82e-05	2.9671	0.854471	-4.06428	---NA---	NA	NA	NA
transcript14735,1300,f4844Z1300	NA	NA	Day22	up	3.12203	1.87e-10	1.24e-11	29.3719	0.460758	6.77587	uncharacterized protein LOC103709341 [Phoenix dactylifera]	gi|2103189821|ref|XP_043705223,1|	NA	Protein of unknown function DUF1677, plant
transcript14736,1300,f31102Z1300	JZKD02S1523459.1	WS0263_N22	Day22	up	4.22445	6.46e-25	5.6e-27	154.014	0.39278	10.7553	GABA transporter 1-like [Cicer arietinum]	gi|2129210592|gb|KAH7293805,1|	Sp_073850_ixmz,t1	Amino acid transporter, transmembrane domain
transcript14736,1300,f31102Z1300	JZKD02S1523459.1	WS0263_N22	Day18	up	2.44043	3.29e-05	2.19e-06	63.6899	0.515434	4.73471	GABA transporter 1-like [Cicer arietinum]	gi|2129210592|gb|KAH7293805,1|	Sp_073850_ixmz,t1	Amino acid transporter, transmembrane domain
transcript14739,1300,f29519Z1300	JZKD02S0249155.1	NA	Day22	down	-2.64463	9.55e-05	2.14e-05	62.7697	0.622291	-4.24983	---NA---	NA	NA	NA
transcript14740,1299,f28297Z1299	JZKD02S0436214.1	GQ03516_B06	Day22	down	-2.92103	7.5e-08	8.17e-09	46.3862	0.506683	-5.765	probable LRR receptor-like serine/threonine-protein kinase PAM74 [Selaginella moellendorffii]	gi|2183073612|gb|KAH9326574,1|	EMT05641	Leucine-rich repeat domain superfamily
transcript14740,1299,f28297Z1299	JZKD02S0436214.1	GQ03516_B06	Day18	down	-2.14963	9.18e-06	4.91e-07	56.5581	0.427387	-5.02971	probable LRR receptor-like serine/threonine-protein kinase PAM74 [Selaginella moellendorffii]	gi|2183073612|gb|KAH9326574,1|	EMT05641	Leucine-rich repeat domain superfamily
transcript14747,1299,f7325Z1299	JZKD02S1601419.1	GQ03202_N13	Day22	down	-2.06816	0.00116244	0.000347397	21.6873	0.578163	-3.57712	aquaporin NIP1-1-like [Papaver somniferum]	gi|2183069537|gb|KAH9322551,1|	ONIVA01G08700,1	Major intrinsic protein
transcript14753,1298,f30530Z1298	JZKD02S0979061.1	GQ0202_N12	Day22	down	-4.97987	2.45e-08	2.39e-09	11.0871	0.834335	-5.96867	LRR receptor-like serine/threonine-protein kinase GSO1 isoform X1 [Physcomitrella patens]	gi|2183053392|gb|KAH9307427,1|	NA	Disease resistance protein, RPW8-like
transcript14756,1298,f2086Z1298	JZKD02S1176861.1	GQ0204_L03	Day22	down	-5.62261	1.26e-08	1.17e-09	52.6803	0.924016	-6.08497	probable disease resistance protein At4g27220 [Ziziphus jujuba]	gi|2130300859|gb|KAH7545163,1|	MDP0000578301	AAA+ ATPase domain
transcript14756,1298,f2086Z1298	JZKD02S1176861.1	GQ0204_L03	Day18	down	-2.2419	0.000393171	4.2e-05	42.9763	0.547294	-4.09633	probable disease resistance protein At4g27220 [Ziziphus jujuba]	gi|2130300859|gb|KAH7545163,1|	MDP0000578301	AAA+ ATPase domain
transcript14763,1298,f20204Z1298	JZKD02S0497403.1	WS0071_G07	Day22	up	2.27577	1.15e-09	8.81e-11	284.877	0.350872	6.48603	trifunctional UDP-glucose 4,6-dehydratase/UDP-4-keto-6-deoxy-D-glucose 3,5-epimerase/UDP-4-keto-L-rhamnose-reductase RHM1 [Glycine max]	gi|2228574896|dbj|GKV47888,1|	MDP0000247737	NAD(P)-binding domain
transcript14769,1297,f794Z1297	JZKD02S0230237.1	GQ0074_L10	Day22	down	-2.16357	1.16e-14	3.78e-16	122.132	0.265616	-8.14549	chaperone protein dnaJ 11, chloroplastic-like [Arachis hypogaea]	gi|2211105583|emb|CAH2051385,1|	GSMUA_Achr10P17130_001	DnaJ domain
transcript14770,1297,f11154Z1297	NA	NA	Day22	up	2.13293	3.37e-15	1.02e-16	229.97	0.25689	8.30291	---NA---	gi|2067128595|gb|KAG7994912,1|	NA	NA
transcript14774,1297,f1322Z1297	JZKD02S0699502.1	GQ0168_F16	Day22	down	-3.25728	0.00226568	0.000734507	2.7046	0.964729	-3.37636	disease resistance protein TAO1 isoform X1 [Populus trichocarpa]	gi|2183028855|gb|KAH9288076,1|	NA	Apoptotic protease-activating factors, helical domain
transcript14774,1297,f1322Z1297	JZKD02S0699502.1	GQ0168_F16	Day18	down	-2.34117	0.00790261	0.00154705	3.37902	0.739541	-3.16571	disease resistance protein TAO1 isoform X1 [Populus trichocarpa]	gi|2183028855|gb|KAH9288076,1|	NA	Apoptotic protease-activating factors, helical domain
transcript14777,1296,f27087Z1296	JZKD02S1305860.1	GQ03219_L07	Day22	down	-4.05101	7.09e-05	1.53e-05	3.47324	0.93694	-4.32366	receptor kinase-like protein Xa21 [Quercus suber]	gi|2183043142|gb|KAH9297770,1|	Aco009877,1	Protein kinase domain
transcript14777,1296,f27087Z1296	JZKD02S1305860.1	GQ03219_L07	Day18	down	-2.09487	0.0135303	0.00298752	2.54147	0.705577	-2.96902	receptor kinase-like protein Xa21 [Quercus suber]	gi|2183043142|gb|KAH9297770,1|	Aco009877,1	Protein kinase domain
transcript14779,1296,f22789Z1296	JZKD02S0263182.1	NA	Day22	down	-3.13667	0.00273219	0.000909331	5.21559	0.945585	-3.31717	heat shock cognate 70 kDa protein 2-like [Arachis hypogaea]	gi|2183044873|gb|KAH9299501,1|	FANhyb_rscf00000233,1,g00002,1	Heat shock protein 70 family
transcript1478,3513,f27269Z3513	NA	NA	Day22	down	-2.13762	9.4e-07	1.3e-07	76.4357	0.404944	-5.27881	PREDICTED: uncharacterized protein LOC102599907 [Solanum tuberosum]	gi|1045369929|dbj|GAU42899,1|	NA	NA
transcript14783,1296,f13409Z1296	JZKD02S0228168.1	GQ03714_N13	Day22	up	2.77492	1.58e-24	1.4e-26	212.269	0.260059	10.6704	adenine phosphoribosyltransferase 4-like isoform X1 [Durio zibethinus]	gi|2129396026|gb|KAH7434506,1|	Oropetium_20150105_18128A	Adenine phosphoribosyl transferase
transcript14797,1295,f9735Z1295	JZKD02S0856296.1	GQ03304_A06	Day22	down	-3.42794	0.000264718	6.63e-05	3.39258	0.859309	-3.98919	E3 ubiquitin-protein ligase RHA1B-like [Lactuca sativa]	gi|2070793585|ref|XP_042475654,1|	GSMUA_Achr7P25320_001	Zinc finger, RING-type
transcript14803,1295,f22626Z1295	JZKD02S0167554.1	GQ03517_M04	Day22	down	-3.25123	8.08e-05	1.78e-05	36.043	0.757627	-4.29134	putative receptor-like protein kinase At4g00960 isoform X1 [Papaver somniferum]	gi|2183047832|gb|KAH9302322,1|	Kaladp0839s0004,1,p	Gnk2-homologous domain
transcript14809,1294,f9814Z1294	JZKD02S0214882.1	GQ03307_J16	Day22	down	-4.02199	4.08e-13	1.72e-14	3867.41	0.524388	-7.66987	galactinol synthase 1-like [Coffea arabica]	gi|2118919010|ref|XP_044490327,1|	NA	Glycosyl transferase, family 8
transcript14809,1294,f9814Z1294	JZKD02S0214882.1	GQ03307_J16	Day18	down	-3.01705	5.7e-08	1.31e-09	5047.84	0.497374	-6.06596	galactinol synthase 1-like [Coffea arabica]	gi|2118919010|ref|XP_044490327,1|	NA	Glycosyl transferase, family 8
transcript14821,1294,f21092Z1294	JZKD02S0326387.1	WS0083_P17	Day22	down	-2.27084	9.47e-06	1.68e-06	74.0011	0.474222	-4.78856	pentatricopeptide repeat-containing protein At4g30825, chloroplastic [Quercus suber]	gi|2232856799|gb|UPT49721,1|	DCAR_016451	Pentatricopeptide repeat
transcript14829,1293,f5450Z1293	JZKD02S1633962.1	GQ03009_N18	Day22	down	-2.99615	1.32e-08	1.23e-09	30.3941	0.49308	-6.07639	auxin-responsive protein SAUR32 [Eutrema salsugineum]	gi|2065869463|gb|KAG7635292,1|	GRMZM5G899865_P01	Small auxin-up RNA
transcript14829,1293,f5450Z1293	JZKD02S1633962.1	GQ03009_N18	Day18	down	-2.56109	6.64e-09	1.13e-10	53.5935	0.397153	-6.44862	auxin-responsive protein SAUR32 [Eutrema salsugineum]	gi|2065869463|gb|KAG7635292,1|	GRMZM5G899865_P01	Small auxin-up RNA
transcript14834,1292,f7799Z1292	JZKD02S1118113.1	GQ03209_A18	Day22	down	-2.96482	3.56e-05	7.15e-06	12.3903	0.660423	-4.48928	transcription factor MYB8-like [Papaver somniferum]	gi|2128612335|gb|UED89769,1|	Pgl010550	SANT/Myb domain
transcript14834,1292,f7799Z1292	JZKD02S1118113.1	GQ03209_A18	Day18	down	-2.75598	0.0010513	0.000135388	20.0334	0.722132	-3.81645	transcription factor MYB8-like [Papaver somniferum]	gi|2128612335|gb|UED89769,1|	Pgl010550	SANT/Myb domain
transcript14835,1292,f2296Z1292	JZKD02S0909215.1	GQ03902_G12	Day22	down	-3.31622	5.49e-51	5.1e-54	121.581	0.214292	-15.4753	---NA---	NA	NA	NA
transcript14844,1292,f22986Z1292	JZKD02S1397633.1	GQ03815_O09	Day22	down	-2.60095	9.26e-10	6.93e-11	404.997	0.398781	-6.52226	GDP-L-galactose phosphorylase 2-like [Phoenix dactylifera]	gi|2067091362|gb|KAG7957698,1|	NA	GDP-L-galactose/GDP-D-glucose phosphorylase
transcript14845,1292,f29822Z1292	JZKD02S0882085.1	GQ02805_I07	Day22	down	-2.29507	0.00916546	0.00360397	7.23446	0.788442	-2.91089	squamosa promoter-binding-like protein 3 [Brachypodium distachyon]	gi|2183050938|gb|KAH9305385,1|	Pgl001515	SBP domain superfamily
transcript14846,1292,f13722Z1292	JZKD02S1249386.1	GQ03802_L06	Day22	up	6.16653	7.93e-31	3.58e-33	232.318	0.513901	11.9995	galactinol synthase 1-like [Papaver somniferum]	gi|2183048890|gb|KAH9303380,1|	NA	Glycosyl transferase, family 8
transcript14846,1292,f13722Z1292	JZKD02S1249386.1	GQ03802_L06	Day18	up	3.99759	2.67e-09	3.88e-11	99.5142	0.60491	6.60857	galactinol synthase 1-like [Papaver somniferum]	gi|2183048890|gb|KAH9303380,1|	NA	Glycosyl transferase, family 8
transcript14847,1292,f8683Z1292	JZKD02S0324859.1	GQ03223_F08	Day22	down	-2.15954	1.51e-08	1.42e-09	270.787	0.356771	-6.05301	uncharacterized protein LOC111403897 [Olea europaea var, sylvestris]	gi|1340446609|ref|XP_023753345,1|	NA	NA
transcript14855,1291,f11173Z1291	JZKD02S0328151.1	GQ03411_P21	Day22	down	-3.20685	7.1e-07	9.53e-08	30.1341	0.601053	-5.33539	TMV resistance protein N isoform X1 [Populus trichocarpa]	NA	NA	Leucine-rich repeat domain superfamily
transcript14860,1291,f7244Z1291	NA	NA	Day18	down	-2.28542	0.000504421	5.66e-05	8.1858	0.567588	-4.02654	predicted protein [Chlamydomonas reinhardtii]	gi|2183065742|gb|KAH9319117,1|	NA	Amine oxidase
transcript14862,1291,f24089Z1291	JZKD02S1055642.1	WS0342_L19	Day22	down	-2.96859	0.000358822	9.3e-05	48.1467	0.759577	-3.90822	disease resistance protein ADR2-like [Capsella rubella]	gi|2183049157|gb|KAH9303604,1|	NA	Leucine-rich repeat domain superfamily
transcript14863,1290,f16828Z1290	JZKD02S1234682.1	NA	Day22	up	2.73236	0.000472426	0.00012624	6.81963	0.712726	3.83368	uncharacterized LOC102666705 isoform X1 [Glycine max]	gi|2070735047|ref|XP_042497413,1|	PSME_00056799-RA	Zinc finger C2H2-type
transcript14868,1290,f19621Z1290	JZKD02S1417089.1	GQ02818_D14	Day22	up	2.42938	6.54e-05	1.4e-05	89.7996	0.559339	4.3433	probable phospholipid hydroperoxide glutathione peroxidase 6, mitochondrial [Brassica napus]	gi|2183071589|gb|KAH9324551,1|	NA	Glutathione peroxidase
transcript14876,1290,f28305Z1290	JZKD02S0857673.1	GQ03223_P17	Day22	down	-4.88908	2.7e-19	4.54e-21	33.4347	0.519052	-9.41924	putative leucine-rich repeat receptor-like serine/threonine-protein kinase At2g24130 [Populus trichocarpa]	gi|2183043142|gb|KAH9297770,1|	Aco009877,1	Leucine-rich repeat
transcript14877,1290,f27122Z1290	JZKD02S1398544.1	NA	Day22	down	-2.68612	2.16e-06	3.29e-07	327.465	0.526084	-5.10589	probable LRR receptor-like serine/threonine-protein kinase At1g67720 [Physcomitrella patens]	gi|2183073612|gb|KAH9326574,1|	EMT13569	Leucine rich repeat 4
transcript14881,1290,f23279Z1290	JZKD02S1518079.1	NA	Day22	down	-2.41409	0.000238761	5.92e-05	15.3332	0.601097	-4.01615	---NA---	NA	NA	NA
transcript14885,1289,f30345Z1289	JZKD02S0592488.1	NA	Day18	down	-2.90319	0.0142841	0.00318847	1.7448	0.98448	-2.94896	---NA---	gi|2124253668|gb|KAH6556800,1|	NA	NA
transcript14887,1289,f15524Z1289	JZKD02S1601655.1	GQ04007_I21	Day18	up	2.28134	8.17e-08	1.98e-09	46.0379	0.380283	5.99905	uncharacterized protein LOC112508215 [Cynara cardunculus var, scolymus]	gi|2183056669|gb|KAH9310702,1|	NA	NA
transcript14899,1288,f24135Z1288	JZKD02S0062190.1	GQ03506_N02	Day22	down	-2.65132	6.05e-06	1.02e-06	310.666	0.542466	-4.88754	probable LRR receptor-like serine/threonine-protein kinase At1g67720 [Physcomitrella patens]	gi|2183073613|gb|KAH9326575,1|	EMT05641	Leucine rich repeat 4
transcript14903,1288,f28997Z1288	JZKD02S0043125.1	GQ03705_F14	Day22	down	-2.31785	7.04e-06	1.21e-06	39.9796	0.477456	-4.85459	---NA---	NA	NA	NA
transcript14907,1288,f33489Z1288	JZKD02S1296957.1	NA	Day22	down	-3.31988	3.71e-12	1.81e-13	35.2489	0.450931	-7.36229	uncharacterized protein LOC111897853 [Lactuca sativa]	gi|2183064827|gb|KAH9318202,1|	NA	NA
transcript14908,1288,f6751Z1288	JZKD02S0566363.1	GQ03126_L06	Day22	up	6.68523	5.87e-46	7.51e-49	802.26	0.455099	14.6896	phosphoprotein ECPP44 [Populus trichocarpa]	gi|2226396498|gb|UPC69858,1|	NA	Dehydrin
transcript14908,1288,f6751Z1288	JZKD02S0566363.1	GQ03126_L06	Day18	up	4.54311	7.15e-18	1.45e-20	182.824	0.488702	9.29628	phosphoprotein ECPP44 [Populus trichocarpa]	gi|2226396498|gb|UPC69858,1|	NA	Dehydrin
transcript14911,1288,f372Z1288	JZKD02S0566363.1	GQ03126_L06	Day22	up	3.55017	0.0146421	0.00617055	5.53811	1.29636	2.73858	phosphoprotein ECPP44 [Populus trichocarpa]	gi|2226396498|gb|UPC69858,1|	NA	Dehydrin
transcript14919,1287,f28214Z1287	JZKD02S1642367.1	NA	Day22	down	-2.95016	4.93e-06	8.16e-07	20.1725	0.598218	-4.93158	S-type anion channel SLAH2-like isoform X1 [Physcomitrella patens]	gi|2192333640|gb|KAH9777541,1|	KN542606,1_FGP001	Voltage-dependent anion channel superfamily
transcript14926,1287,f2633Z1287	JZKD02S0114806.1	GQ02611_A07	Day22	down	-2.80514	0.000286494	7.23e-05	73.4875	0.706834	-3.9686	BURP domain protein RD22-like [Lactuca sativa]	gi|2183067533|gb|KAH9320547,1|	NA	BURP domain
transcript14927,1286,f21322Z1286	JZKD02S0725402.1	WS02623_O14	Day22	down	-3.26387	7.13e-21	9.77e-23	114.889	0.33256	-9.81436	LRR receptor-like serine/threonine-protein kinase FLS2 [Selaginella moellendorffii]	gi|2183030569|gb|KAH9289790,1|	NA	Leucine-rich repeat
transcript14928,1286,f35313Z1286	JZKD02S0222777.1	GQ04007_A24	Day22	down	-3.04164	3.68e-05	7.45e-06	8.20056	0.678862	-4.48049	monooxygenase 3-like [Rosa chinensis]	gi|2183050601|gb|KAH9305048,1|	NA	FAD/NAD(P)-binding domain superfamily
transcript14933,1286,f6118Z1286	JZKD02S0380725.1	GQ03108_L10	Day18	up	2.0836	0.00598393	0.00109825	5.41225	0.638346	3.26407	ganglioside-induced differentiation-associated protein 2-like [Papaver somniferum]	gi|2183073043|gb|KAH9326005,1|	NA	CRAL-TRIO lipid binding domain
transcript14935,1286,f13632Z1286	JZKD02S0153425.1	GQ03719_N22	Day22	down	-4.09119	2.16e-06	3.28e-07	10.3848	0.801154	-5.10663	TMV resistance protein N isoform X2 [Populus trichocarpa]	gi|2102541363|gb|KAH0749268,1|	Tp57577_TGAC_v2_mRNA17016	NA
transcript14935,1286,f13632Z1286	JZKD02S0153425.1	GQ03719_N22	Day18	down	-2.22928	0.000417401	4.52e-05	12.8197	0.546474	-4.07938	TMV resistance protein N isoform X2 [Populus trichocarpa]	gi|2102541363|gb|KAH0749268,1|	Tp57577_TGAC_v2_mRNA17016	NA
transcript14938,1286,f25958Z1286	JZKD02S0376696.1	GQ04007_D07	Day18	up	2.61502	2.87e-07	8.85e-09	16.7171	0.454677	5.75138	cinnamoyl-CoA reductase 1-like [Papaver somniferum]	gi|2183055285|gb|KAH9309320,1|	Rsa1,0_02839,1_g00002,1	NA
transcript14938,1286,f25958Z1286	JZKD02S0376696.1	GQ04007_D07	Day14	up	2.28507	0.000100676	3.91e-07	11.9712	0.450433	5.07306	cinnamoyl-CoA reductase 1-like [Papaver somniferum]	gi|2183055285|gb|KAH9309320,1|	Rsa1,0_02839,1_g00002,1	NA
transcript14948,1285,f29616Z1285	JZKD02S1347578.1	NA	Day22	up	2.90197	0.00129816	0.000394003	7.14316	0.818824	3.54407	probable receptor-like protein kinase At1g11050 [Populus trichocarpa]	gi|2183054013|gb|KAH9308048,1|	Kaladp0839s0004,1,p	Protein kinase domain
transcript1495,3502,f20144Z3502	JZKD02S1625476.1	GQ03219_L07	Day22	down	-2.91526	7.63e-20	1.2e-21	88.1455	0.305006	-9.55805	putative receptor-like protein kinase At3g47110 [Rosa chinensis]	gi|2183043142|gb|KAH9297770,1|	Aco009877,1	Leucine rich repeat 4
transcript14950,1285,f30000Z1285	JZKD02S0878862.1	GQ0044_G11	Day22	down	-2.8964	5.34e-05	1.12e-05	20.8219	0.659399	-4.39249	U1 small nuclear ribonucleoprotein 70 kDa isoform X2 [Abrus precatorius]	gi|2183076487|gb|KAH9329418,1|	NA	U1 small nuclear ribonucleoprotein of 70kDa N-terminal
transcript14953,1285,f27124Z1285	JZKD02S1014355.1	GQ01310_O11	Day22	down	-2.34324	0.000247666	6.15e-05	77.3585	0.58481	-4.00683	---NA---	NA	NA	NA
transcript14956,1285,f27320Z1285	JZKD02S0738241.1	GQ03716_P01	Day22	down	-2.08917	5.4e-06	9.02e-07	15.9915	0.425322	-4.91196	probable methyltransferase PMT19 [Citrus clementina]	gi|2192201380|gb|KAH9649382,1|	NA	NA
transcript14956,1285,f27320Z1285	JZKD02S0738241.1	GQ03716_P01	Day18	down	-2.23799	1.09e-06	4.11e-08	22.527	0.407939	-5.4861	probable methyltransferase PMT19 [Citrus clementina]	gi|2192201380|gb|KAH9649382,1|	NA	NA
transcript14959,1284,f8046Z1284	JZKD02S0656236.1	GQ03212_F16	Day22	down	-2.8294	0.0162875	0.00696815	6.05098	1.04856	-2.69836	xyloglucan endotransglucosylase/hydrolase protein 9-like [Arachis hypogaea]	gi|2238209410|gb|KAI3440682,1|	Lus10007348	Beta-glucanase/XTH
transcript14960,1284,f19736Z1284	JZKD02S1466139.1	GQ04013_A09	Day22	up	2.24612	4.97e-11	2.96e-12	57.1841	0.321816	6.9795	chloride channel protein CLC-c-like [Durio zibethinus]	gi|2183078693|gb|KAH9331624,1|	NA	Chloride channel, voltage gated
transcript14962,1284,f27176Z1284	JZKD02S0185232.1	GQ03225_E24	Day22	down	-2.7258	2.83e-10	1.93e-11	342.363	0.406164	-6.71109	ribosomal protein L16 (chloroplast) [Cathaya argyrophylla]	gi|2214677105|ref|YP_010315851,1|	NA	Ribosomal protein L16
transcript14966,1284,f30741Z1284	JZKD02S1264911.1	NA	Day22	up	3.96628	1.67e-11	9.2e-13	22.4928	0.555344	7.14202	L-type lectin-domain containing receptor kinase IV,1-like [Coffea arabica]	gi|2136682079|gb|KAH7667939,1|	GSBRNA2T00046376001	Legume lectin domain
transcript14966,1284,f30741Z1284	JZKD02S1264911.1	NA	Day18	up	2.17024	0.00518395	0.000923503	12.8305	0.655097	3.31285	L-type lectin-domain containing receptor kinase IV,1-like [Coffea arabica]	gi|2136682079|gb|KAH7667939,1|	GSBRNA2T00046376001	Legume lectin domain
transcript14967,1283,f28261Z1283	JZKD02S0326704.1	NA	Day22	down	-3.99272	8.68e-05	1.92e-05	4.93366	0.934311	-4.27344	---NA---	NA	NA	NA
transcript14970,1283,f25586Z1283	JZKD02S0133754.1	GQ03811_M22	Day22	down	-2.76333	0.000378436	9.87e-05	8.86238	0.709684	-3.89374	monoacylglycerol lipase ABHD6-like [Arachis hypogaea]	gi|2183067495|gb|KAH9320509,1|	676752474	Alpha/Beta hydrolase fold
transcript14975,1283,f8595Z1283	JZKD02S1530276.1	GQ03222_B13	Day22	up	3.13471	1.12e-11	5.98e-13	115.413	0.435323	7.20088	protein TIFY 10A-like [Abrus precatorius]	gi|2232440107|gb|QXL99906,2|	NA	Tify domain
transcript14975,1283,f8595Z1283	JZKD02S1530276.1	GQ03222_B13	Day18	up	2.02472	0.00535714	0.000961436	92.3593	0.613258	3.30158	protein TIFY 10A-like [Abrus precatorius]	gi|2232440107|gb|QXL99906,2|	NA	Tify domain
transcript14982,1282,f20313Z1282	JZKD02S0136530.1	WS00727_H03	Day22	down	-3.41094	2.48e-54	1.91e-57	270.201	0.213516	-15.9751	probable choline kinase 2 [Papaver somniferum]	gi|2183078192|gb|KAH9331123,1|	DCAR_014738	NA
transcript14982,1282,f20313Z1282	JZKD02S0136530.1	WS00727_H03	Day18	down	-2.67969	4.43e-11	3.66e-13	370.378	0.368718	-7.26759	probable choline kinase 2 [Papaver somniferum]	gi|2183078192|gb|KAH9331123,1|	DCAR_014738	NA
transcript14985,1282,f22867Z1282	JZKD02S1566957.1	GQ03005_I16	Day22	up	2.58736	0.00564193	0.00206797	28.7821	0.839971	3.08029	5-methyltetrahydropteroyltriglutamate--homocysteine methyltransferase 1 [Populus trichocarpa]	gi|2183044702|gb|KAH9299330,1|	NA	UROD/MetE-like superfamily
transcript14990,1282,f18317Z1282	NA	NA	Day22	down	-2.22471	0.00434934	0.00153909	7.84685	0.702419	-3.16721	F-box protein SKP2B-like isoform X1 [Brassica napus]	gi|2183042674|gb|KAH9297302,1|	NA	F-box domain
transcript15000,1281,f37195Z1281	JZKD02S0872081.1	NA	Day22	down	-2.56354	3.85e-05	7.82e-06	13.7711	0.573486	-4.4701	---NA---	NA	NA	NA
transcript15007,1281,f5960Z1281	JZKD02S1629523.1	GQ03105_M09	Day22	down	-2.13095	0.0175351	0.0075821	4.65106	0.798067	-2.67013	ADP-ribosylation factor 1-like isoform X1 [Durio zibethinus]	gi|2183046963|gb|KAH9301453,1|	Psi011812	Small GTPase superfamily, ARF/SAR type
transcript15010,1281,f25874Z1281	JZKD02S0028708.1	GQ03801_F22	Day22	down	-3.58003	5.75e-08	6.11e-09	14.643	0.615794	-5.81369	disease resistance protein At4g27190-like [Brassica napus]	gi|2118850788|ref|XP_044497173,1|	MDP0000578301	Leucine-rich repeat
transcript15013,1281,f2028Z1281	JZKD02S0692909.1	GQ0203_O10	Day18	down	-3.11835	1.18e-06	4.46e-08	327.442	0.569913	-5.47163	leucoanthocyanidin dioxygenase-like [Durio zibethinus]	gi|2183055165|gb|KAH9309200,1|	676709864	Isopenicillin N synthase-like superfamily
transcript15019,1280,f17982Z1280	JZKD02S0262513.1	NA	Day22	down	-2.03784	0.000231693	5.73e-05	10.4324	0.506442	-4.02384	---NA---	NA	NA	NA
transcript15020,1280,f35574Z1280	JZKD02S1634342.1	GQ02824_J22	Day22	up	2.30292	6.44e-11	3.93e-12	83.2649	0.331852	6.93959	serine carboxypeptidase-like 50 [Selaginella moellendorffii]	gi|2183070920|gb|KAH9323934,1|	KZV23174,1	Peptidase S10, serine carboxypeptidase
transcript15026,1279,f1144Z1279	JZKD02S1620158.1	GQ0134_P20	Day22	up	4.59721	1.95e-14	6.6e-16	108.03	0.569127	8.07766	ethylene-responsive transcription factor 3-like [Papaver somniferum]	gi|2136665099|gb|KAH7652313,1|	MA_81029g0010	AP2/ERF domain superfamily
transcript15026,1279,f1144Z1279	JZKD02S1620158.1	GQ0134_P20	Day18	up	2.07801	0.00297642	0.000473263	45.1816	0.594489	3.49545	ethylene-responsive transcription factor 3-like [Papaver somniferum]	gi|2136665099|gb|KAH7652313,1|	MA_81029g0010	AP2/ERF domain superfamily
transcript15028,1279,f22647Z1279	JZKD02S1614026.1	GQ03205_H10	Day22	down	-2.01732	0.00478569	0.00171509	18.7705	0.643361	-3.13559	uncharacterized protein LOC112291567 [Physcomitrella patens]	gi|2183061856|gb|KAH9315368,1|	LPERR04G08900,6	Protein FAM210A/B-like domain
transcript15031,1279,f20250Z1279	JZKD02S0085225.1	WS00722_F05	Day22	down	-4.51124	8e-11	4.96e-12	86.1394	0.653156	-6.90684	ammonium transporter 1 member 1 [Solanum pennellii]	gi|2082733819|gb|KAG9149437,1|	Csa11g014890,1	Ammonium transporter AmtB-like domain
transcript15035,1279,f29522Z1279	NA	NA	Day22	down	-2.24955	0.00301267	0.00101771	3.61383	0.684674	-3.28558	---NA---	NA	NA	NA
transcript15042,1279,f1171Z1279	JZKD02S0234724.1	GQ0162_H21	Day22	down	-2.95628	7.01e-06	1.2e-06	2616.8	0.608814	-4.8558	chlorophyll a-b binding protein 36, chloroplastic [Coffea arabica]	gi|115775|sp|P10049,1|CB21_PINTH	Bradi3g42627,5,p	Chlorophyll A-B binding protein
transcript15044,1278,f17848Z1278	JZKD02S1145283.1	NA	Day18	up	2.0442	4.42e-05	3.1e-06	43.4541	0.438267	4.66427	---NA---	NA	NA	NA
transcript15045,1278,f5541Z1278	JZKD02S0836814.1	GQ03012_G23	Day22	down	-2.14524	0.00547592	0.00199906	14.4266	0.69417	-3.09037	uncharacterized protein LOC9649877 [Selaginella moellendorffii]	gi|2183067440|gb|KAH9320454,1|	mrna12617,1-v1,0-hybrid	DESIGUAL/Modifying wall lignin-1/2
transcript15048,1278,f8250Z1278	JZKD02S0348096.1	GQ03214_O21	Day22	down	-5.31205	3.62e-08	3.67e-09	103.938	0.900623	-5.8982	expansin-A4-like [Cucurbita pepo subsp, pepo]	gi|2206489057|gb|KAI0501854,1|	676732396	Expansin
transcript15049,1278,f34532Z1278	JZKD02S0586371.1	GQ02907_G01	Day22	down	-3.27979	0.000699983	0.000195757	5.09385	0.880616	-3.72443	---NA---	NA	NA	NA
transcript15053,1278,f32542Z1278	JZKD02S0847733.1	GQ02905_C08	Day22	up	2.28157	1.53e-05	2.84e-06	430.619	0.487301	4.68206	catalase isozyme 2-like [Physcomitrella patens]	gi|2183078233|gb|KAH9331164,1|	Achn343181	Catalase core domain
transcript15053,1278,f32542Z1278	JZKD02S0847733.1	GQ02905_C08	Day18	up	3.59391	3.01e-16	7.55e-19	422.551	0.405335	8.8665	catalase isozyme 2-like [Physcomitrella patens]	gi|2183078233|gb|KAH9331164,1|	Achn343181	Catalase core domain
transcript1506,3493,f23115Z3493	JZKD02S0828420.1	GQ03325_D13	Day22	down	-2.19756	4.3e-07	5.49e-08	165.621	0.404357	-5.4347	---NA---	NA	NA	NA
transcript1507,3493,f21705Z3493	JZKD02S0069493.1	GQ0227_D05	Day18	up	2.04665	6e-13	3.03e-15	132.44	0.25941	7.88963	phosphoinositide phosphatase SAC3 isoform X1 [Citrus clementina]	gi|2192360924|gb|KAH9804823,1|	DCAR_000539	SAC domain
transcript15078,1276,f15136Z1276	JZKD02S1040559.1	GQ04002_J24	Day22	down	-2.68361	0.0106429	0.00427888	2.09846	0.939366	-2.85683	cell division control protein 2 homolog C-like isoform X1 [Coffea arabica]	gi|2090503255|gb|QZZ92776,1|	Aan015255	Protein kinase domain
transcript15079,1276,f19215Z1276	JZKD02S0072311.1	NA	Day22	up	2.46623	4.5e-05	9.26e-06	19.0122	0.556226	4.43386	putative glycerol-3-phosphate transporter 1 [Helianthus annuus]	gi|2183044869|gb|KAH9299497,1|	NA	MFS transporter superfamily
transcript15087,1276,f806Z1276	JZKD02S0498039.1	GQ0082_B18	Day22	down	-2.49512	0.0194231	0.00853393	5.06557	0.948651	-2.63018	flavonol synthase/flavanone 3-hydroxylase [Morus notabilis]	gi|2183068456|gb|KAH9321470,1|	676709864	Non-haem dioxygenase N-terminal domain
transcript15087,1276,f806Z1276	JZKD02S0498039.1	GQ0082_B18	Day18	down	-2.42123	8.52e-07	3.08e-08	13.1639	0.437304	-5.53673	flavonol synthase/flavanone 3-hydroxylase [Morus notabilis]	gi|2183068456|gb|KAH9321470,1|	676709864	Non-haem dioxygenase N-terminal domain
transcript15096,1275,f21595Z1275	JZKD02S0456459.1	WS03214_N23	Day22	up	3.45272	3.77e-07	4.75e-08	83.7344	0.632318	5.46042	protein NUCLEAR FUSION DEFECTIVE 4-like [Durio zibethinus]	gi|2183054209|gb|KAH9308244,1|	DCAR_007495	Major facilitator superfamily
transcript15102,1274,f14577Z1274	JZKD02S0554107.1	GQ03902_A23	Day22	down	-2.0907	0.0467111	0.0234549	7.16679	0.922664	-2.26594	RNA cytidine acetyltransferase 1-like [Papaver somniferum]	gi|2183057177|gb|KAH9311210,1|	Itr_sc004426,1_g00005,1	Helicase domain
transcript15106,1274,f33771Z1274	JZKD02S1615877.1	GQ03602_E20	Day22	down	-3.46727	6.09e-09	5.31e-10	59.8015	0.558357	-6.20978	protein EDS1-like [Coffea arabica]	gi|2183049755|gb|KAH9304202,1|	KFK34490,1	Alpha/Beta hydrolase fold
transcript15109,1274,f820Z1274	JZKD02S0014220.1	GQ0085_M12	Day22	down	-3.32473	2.29e-12	1.08e-13	541.358	0.447425	-7.43081	heavy metal-associated isoprenylated plant protein 23-like [Phoenix dactylifera]	gi|2206471768|gb|KAI0495330,1|	678301159	Heavy metal-associated domain, HMA
transcript15109,1274,f820Z1274	JZKD02S0014220.1	GQ0085_M12	Day18	down	-2.4597	4.4e-08	9.78e-10	625.382	0.402376	-6.11294	heavy metal-associated isoprenylated plant protein 23-like [Phoenix dactylifera]	gi|2206471768|gb|KAI0495330,1|	678301159	Heavy metal-associated domain, HMA
transcript15112,1274,f21874Z1274	NA	NA	Day22	down	-2.49647	0.00119009	0.000356614	3.61261	0.699239	-3.57027	---NA---	NA	NA	NA
transcript15114,1274,f13024Z1274	JZKD02S1606783.1	GQ03706_H14	Day22	up	5.18579	2.14e-87	3.42e-91	569.111	0.256064	20.2519	GEM-like protein 5 [Citrus clementina]	gi|2113173416|gb|KAH1098505,1|	MDP0000266040	GRAM domain
transcript15114,1274,f13024Z1274	JZKD02S1606783.1	GQ03706_H14	Day18	up	3.9343	5.89e-11	5.07e-13	323.86	0.544665	7.22335	GEM-like protein 5 [Citrus clementina]	gi|2113173416|gb|KAH1098505,1|	MDP0000266040	GRAM domain
transcript15117,1273,f25726Z1273	JZKD02S0902684.1	GQ02903_I10	Day22	down	-3.72546	0.000328465	8.43e-05	12.0032	0.947486	-3.93194	TMV resistance protein N-like [Durio zibethinus]	gi|2183028855|gb|KAH9288076,1|	MDP0000180046	AAA+ ATPase domain
transcript15128,1273,f33697Z1273	JZKD02S0113036.1	GQ0193_C11	Day18	up	3.09842	5.21e-05	3.75e-06	9.79993	0.669944	4.62489	arogenate dehydratase/prephenate dehydratase 2, chloroplastic [Ricinus communis]	gi|2103230980|ref|XP_043725835,1|	NA	Prephenate dehydratase
transcript15139,1271,f5330Z1271	JZKD02S0330298.1	GQ03006_K15	Day22	up	8.00226	2.83e-24	2.59e-26	118.031	0.754007	10.613	peroxidase 12-like [Papaver somniferum]	gi|2183054182|gb|KAH9308217,1|	EPS67213,1	Haem peroxidase
transcript15139,1271,f5330Z1271	JZKD02S0330298.1	GQ03006_K15	Day18	up	4.45532	0.00528315	0.000944577	51.8639	1.34743	3.30653	peroxidase 12-like [Papaver somniferum]	gi|2183054182|gb|KAH9308217,1|	EPS67213,1	Haem peroxidase
transcript15146,1271,f2872Z1271	JZKD02S1119955.1	GQ02802_J20	Day22	down	-2.06508	0.00665746	0.00250025	9.4023	0.683051	-3.02331	putative disease resistance protein RGA4 [Populus trichocarpa]	NA	NA	Leucine-rich repeat domain superfamily
transcript15153,1270,f30092Z1270	JZKD02S0094013.1	NA	Day22	down	-2.22954	0.0427454	0.0211874	2.62126	0.967421	-2.30463	protein STICHEL-like 3 [Cucurbita pepo subsp, pepo]	gi|2183049638|gb|KAH9304085,1|	NA	P-loop containing nucleoside triphosphate hydrolase
transcript15155,1270,f28676Z1270	JZKD02S0950459.1	GQ0224_P05	Day22	down	-2.56188	1.76e-09	1.4e-10	131.084	0.399288	-6.41613	protein SIEVE ELEMENT OCCLUSION B [Citrus clementina]	gi|2183030991|gb|KAH9290212,1|	NA	NA
transcript15165,1269,f3476Z1269	JZKD02S1058755.1	GQ02811_H24	Day22	down	-2.18531	0.00141526	0.000434495	7.62948	0.621145	-3.51819	uncharacterized protein LOC101507812 [Cicer arietinum]	gi|2088680397|gb|KAG9453812,1|	NA	NA
transcript15168,1269,f15921Z1269	JZKD02S0008908.1	GQ04013_G17	Day22	down	-5.00857	2.6e-16	6.61e-18	70.0862	0.58094	-8.62149	isoflavone reductase homolog PCBER-like [Arachis hypogaea]	gi|75174543|sp|Q9LL41,1|PCBER_PINTA	Rsa1,0_00048,1_g00027,1	NAD(P)-binding domain superfamily
transcript15168,1269,f15921Z1269	JZKD02S0008908.1	GQ04013_G17	Day18	down	-2.95804	0.000449868	4.93e-05	118.3	0.728795	-4.05881	isoflavone reductase homolog PCBER-like [Arachis hypogaea]	gi|75174543|sp|Q9LL41,1|PCBER_PINTA	Rsa1,0_00048,1_g00027,1	NAD(P)-binding domain superfamily
transcript1517,3487,f11621Z3487	JZKD02S1493316.1	GQ03508_A22	Day22	up	2.48905	1.54e-29	7.59e-32	485.259	0.211944	11.7439	potassium channel AKT1-like [Cucurbita moschata]	gi|2183031275|gb|KAH9290496,1|	Gh_D05G0105	Ankyrin repeat
transcript1517,3487,f11621Z3487	JZKD02S1493316.1	GQ03508_A22	Day18	up	2.55144	4.26e-09	6.69e-11	549.721	0.39088	6.52742	potassium channel AKT1-like [Cucurbita moschata]	gi|2183031275|gb|KAH9290496,1|	Gh_D05G0105	Ankyrin repeat
transcript15170,1269,f7644Z1269	JZKD02S1506013.1	GQ03206_P23	Day22	up	2.40169	1.41e-05	2.6e-06	154.389	0.510996	4.70002	bidirectional sugar transporter SWEET16-like [Papaver somniferum]	gi|2183051198|gb|KAH9305645,1|	mrna24941,1-v1,0-hybrid	SWEET sugar transporter
transcript15175,1268,f26194Z1268	JZKD02S1608430.1	GQ03512_N24	Day22	down	-2.51273	1.71e-07	2.01e-08	27.7813	0.447812	-5.61112	LEAF RUST 10 DISEASE-RESISTANCE LOCUS RECEPTOR-LIKE PROTEIN KINASE-like 1,2 isoform X7 [Phoenix dactylifera]	gi|2183051881|gb|KAH9306328,1|	312791	Protein kinase domain
transcript15176,1268,f23941Z1268	JZKD02S1632138.1	WS00838_F14	Day22	down	-2.6479	0.00472533	0.00169059	24.5289	0.843333	-3.13981	---NA---	gi|2183077909|gb|KAH9330840,1|	NA	NA
transcript15177,1268,f18028Z1268	JZKD02S1549326.1	GQ00410_N21	Day22	down	-2.20735	9.89e-07	1.38e-07	12.5659	0.419012	-5.26798	triose phosphate/phosphate translocator, chloroplastic-like [Citrus sinensis]	gi|2183060614|gb|KAH9314126,1|	MDP0000288192	NA
transcript15179,1268,f9254Z1268	JZKD02S0662969.1	GQ03234_M12	Day22	down	-4.75654	1.42e-07	1.65e-08	115.076	0.842546	-5.64544	probable linoleate 9S-lipoxygenase 5 [Coffea arabica]	gi|2183075040|gb|KAH9327971,1|	Lus10031505	Lipoxygenase, C-terminal
transcript15180,1268,f23918Z1268	NA	NA	Day22	down	-4.18254	4.08e-08	4.2e-09	31.4596	0.711763	-5.87631	---NA---	gi|2183046353|gb|KAH9300843,1|	NA	NA
transcript15180,1268,f23918Z1268	NA	NA	Day18	down	-2.34274	0.000328953	3.39e-05	35.7265	0.565125	-4.14552	---NA---	gi|2183046353|gb|KAH9300843,1|	NA	NA
transcript15190,1268,f12699Z1268	JZKD02S1648503.1	GQ03616_J03	Day22	down	-2.10301	3.31e-16	8.62e-18	120.86	0.244792	-8.59101	uncharacterized protein LOC112186418 [Rosa chinensis]	gi|2088683328|gb|KAG9456739,1|	NA	Zinc finger, RING/FYVE/PHD-type
transcript15191,1267,f29177Z1267	JZKD02S1473211.1	NA	Day22	down	-3.81751	3.62e-06	5.8e-07	7.65167	0.763853	-4.9977	---NA---	gi|2183061538|gb|KAH9315050,1|	PSME_00020272-RA	NA
transcript15193,1267,f26062Z1267	JZKD02S1625253.1	GQ0271_H05	Day22	down	-2.05472	3.03e-06	4.77e-07	25.2086	0.408045	-5.03551	---NA---	NA	NA	NA
transcript15200,1267,f5276Z1267	JZKD02S0683210.1	GQ03407_O07	Day22	down	-2.17029	2.3e-07	2.79e-08	376.914	0.390749	-5.55417	---NA---	NA	NA	NA
transcript15201,1267,f15507Z1267	JZKD02S0481688.1	GQ04007_E17	Day22	up	2.66783	1.17e-09	8.94e-11	52.5248	0.411459	6.48384	stem-specific protein TSJT1 [Selaginella moellendorffii]	gi|2129197266|gb|KAH7280501,1|	Tp57577_TGAC_v2_mRNA39490	Domain of unknown function DUF3700
transcript15217,1266,f14187Z1266	JZKD02S0070085.1	GQ03812_K10	Day22	down	-2.71198	3.03e-05	5.99e-06	29.1109	0.599084	-4.52688	two-component system protein A [Selaginella moellendorffii]	gi|2183056820|gb|KAH9310853,1|	NA	NA
transcript15226,1265,f3677Z1265	JZKD02S0395731.1	GQ03107_G18	Day22	down	-3.0442	2.89e-12	1.39e-13	90.3796	0.411503	-7.39775	lipase-like PAD4 [Populus trichocarpa]	gi|2183049758|gb|KAH9304205,1|	KFK34490,1	Alpha/Beta hydrolase fold
transcript15229,1265,f10919Z1265	JZKD02S0351054.1	GQ03401_M21	Day22	down	-3.53651	4.98e-29	2.61e-31	127.672	0.303851	-11.639	probable strigolactone esterase DAD2 [Olea europaea var, sylvestris]	gi|2183034015|gb|KAH9292485,1|	NA	Alpha/Beta hydrolase fold
transcript15229,1265,f10919Z1265	JZKD02S0351054.1	GQ03401_M21	Day18	down	-3.13961	2.83e-07	8.73e-09	262.352	0.545664	-5.75373	probable strigolactone esterase DAD2 [Olea europaea var, sylvestris]	gi|2183034015|gb|KAH9292485,1|	NA	Alpha/Beta hydrolase fold
transcript15233,1265,f24509Z1265	JZKD02S0153451.1	NA	Day22	down	-5.48797	2.64e-11	1.5e-12	50.7692	0.77579	-7.07404	---NA---	NA	NA	NA
transcript15235,1265,f27890Z1265	JZKD02S0254764.1	GQ0015_N14	Day22	up	3.12595	0.00101611	0.000297555	27.5002	0.864137	3.61742	GDSL esterase/lipase At5g03610-like [Erythranthe guttata]	gi|2154417785|gb|KAH7853574,1|	Sopen08g002450,1	GDSL lipase/esterase
transcript15242,1264,f24579Z1264	JZKD02S1365706.1	GQ03702_K04	Day22	down	-2.20237	6.7e-13	2.92e-14	211.297	0.289715	-7.60186	probable disease resistance protein At4g33300 [Glycine max]	gi|2183066196|gb|KAH9319571,1|	NA	Leucine-rich repeat
transcript15247,1264,f36027Z1264	JZKD02S0740377.1	NA	Day22	down	-3.64421	5.66e-10	4.07e-11	16.67	0.55204	-6.60135	---NA---	NA	NA	NA
transcript15249,1264,f37194Z1264	JZKD02S0829142.1	NA	Day22	down	-3.7273	1.03e-10	6.47e-12	18.5923	0.542633	-6.86891	NAC domain-containing protein 35 [Glycine max]	gi|2183079158|gb|KAH9332089,1|	MA_95225g0010	NAC domain
transcript15249,1264,f37194Z1264	JZKD02S0829142.1	NA	Day18	down	-3.72751	9.95e-21	1.08e-23	29.0811	0.371483	-10.0341	NAC domain-containing protein 35 [Glycine max]	gi|2183079158|gb|KAH9332089,1|	MA_95225g0010	NAC domain
transcript15252,1263,f5277Z1263	NA	NA	Day22	down	-3.17864	2.35e-12	1.11e-13	1360.55	0.427982	-7.42705	stem-specific protein TSJT1 [Glycine max]	gi|2183033777|gb|KAH9292310,1|	NA	Domain of unknown function DUF3700
transcript15253,1263,f29573Z1263	JZKD02S1593103.1	NA	Day22	down	-2.39068	0.000760475	0.000214523	6.97322	0.645907	-3.70127	two-component response regulator ORR21-like isoform X2 [Physcomitrella patens]	gi|2183063812|gb|KAH9317187,1|	MA_92689g0020	NA
transcript15256,1263,f18493Z1263	JZKD02S1484934.1	NA	Day22	down	-2.75023	2.23e-05	4.26e-06	13.1074	0.598125	-4.59808	---NA---	NA	NA	NA
transcript1526,3480,f18410Z3480	JZKD02S1636939.1	NA	Day22	down	-2.97809	5.42e-09	4.69e-10	86.5884	0.478094	-6.2291	endonuclease MutS2 [Solanum pennellii]	gi|2183038777|gb|KAH9294149,1|	CA06g18030	DNA mismatch repair protein MutS, core
transcript15262,1263,f10076Z1263	JZKD02S1597804.1	GQ03312_C03	Day22	down	-3.16308	0.000301361	7.65e-05	5.49967	0.799729	-3.95519	probable xyloglucan endotransglucosylase/hydrolase protein 32 [Phoenix dactylifera]	gi|2183029317|gb|KAH9288538,1|	Zmw_sc02266,1,g00080,1	Beta-glucanase/XTH
transcript15267,1263,f4858Z1263	JZKD02S0566463.1	GQ02903_H20	Day22	up	3.38602	2.29e-13	9.25e-15	53.3069	0.436951	7.74919	probably inactive leucine-rich repeat receptor-like protein kinase At5g06940 [Populus trichocarpa]	gi|2183048841|gb|KAH9303331,1|	NA	Leucine-rich repeat, typical subtype
transcript15267,1263,f4858Z1263	JZKD02S0566463.1	GQ02903_H20	Day18	up	2.46613	0.000127596	1.09e-05	17.4699	0.560586	4.3992	probably inactive leucine-rich repeat receptor-like protein kinase At5g06940 [Populus trichocarpa]	gi|2183048841|gb|KAH9303331,1|	NA	Leucine-rich repeat, typical subtype
transcript15270,1263,f11906Z1263	JZKD02S1623463.1	GQ03515_C04	Day22	up	2.19286	1.27e-14	4.16e-16	94.5556	0.269596	8.13388	senescence/dehydration-associated protein At4g35985, chloroplastic-like isoform X1 [Ziziphus jujuba]	gi|2183056691|gb|KAH9310724,1|	OPUNC06G25210,1	Senescence/spartin-associated, C-terminal
transcript15272,1263,f3199Z1263	NA	NA	Day22	up	4.01964	1.63e-14	5.43e-16	58.9172	0.496161	8.10148	uncharacterized protein LOC112285045 isoform X1 [Physcomitrella patens]	gi|2183049293|gb|KAH9303740,1|	NA	NA
transcript15272,1263,f3199Z1263	NA	NA	Day18	up	4.57057	4.53e-23	3.38e-26	53.5638	0.431665	10.5882	uncharacterized protein LOC112285045 isoform X1 [Physcomitrella patens]	gi|2183049293|gb|KAH9303740,1|	NA	NA
transcript15272,1263,f3199Z1263	NA	NA	Day14	up	2.55536	0.00204517	1.88e-05	27.5497	0.59725	4.27854	uncharacterized protein LOC112285045 isoform X1 [Physcomitrella patens]	gi|2183049293|gb|KAH9303740,1|	NA	NA
transcript15280,1262,f17915Z1262	JZKD02S0465576.1	GQ0201_J11	Day22	up	2.56116	2.77e-09	2.27e-10	84.7911	0.403867	6.34159	sucrose synthase 2 [Ziziphus jujuba]	gi|2154403469|gb|KAH7839823,1|	mrna11429,1-v1,0-hybrid	Sucrose synthase
transcript15296,1261,f17674Z1261	JZKD02S1090785.1	NA	Day22	down	-2.07373	0.0023724	0.000774183	5.16729	0.616841	-3.36186	---NA---	NA	NA	NA
transcript15297,1261,f32447Z1261	JZKD02S0117673.1	GQ02806_M23	Day22	down	-2.70552	0.00820903	0.00318159	9.74759	0.917243	-2.94963	probable LRR receptor-like serine/threonine-protein kinase At1g67720 [Phoenix dactylifera]	gi|2183073620|gb|KAH9326582,1|	EMT05641	Malectin-like domain
transcript15300,1260,f1277Z1260	JZKD02S1310847.1	GQ0167_A12	Day22	down	-3.5416	2.03e-16	5.08e-18	466.372	0.40936	-8.65156	chlorophyll a-b binding protein 36, chloroplastic [Coffea arabica]	gi|115775|sp|P10049,1|CB21_PINTH	Bradi3g42627,5,p	Chlorophyll A-B binding protein
transcript15302,1260,f22138Z1260	JZKD02S0829886.1	NA	Day22	down	-2.51932	9.82e-15	3.17e-16	61.71	0.308483	-8.16683	---NA---	NA	NA	NA
transcript15303,1260,f787Z1260	JZKD02S0304471.1	GQ0074_G08	Day22	up	2.68174	0.000655869	0.000182161	7283.14	0.716553	3.74255	glucan endo-1,3-beta-glucosidase, basic isoform-like [Cucurbita moschata]	gi|2183064425|gb|KAH9317800,1|	KZV46403,1	Glycoside hydrolase family 17
transcript15303,1260,f787Z1260	JZKD02S0304471.1	GQ0074_G08	Day18	up	2.20292	0.000746729	8.99e-05	6148.37	0.562489	3.91637	glucan endo-1,3-beta-glucosidase, basic isoform-like [Cucurbita moschata]	gi|2183064425|gb|KAH9317800,1|	KZV46403,1	Glycoside hydrolase family 17
transcript15311,1260,f12878Z1260	JZKD02S1642229.1	GQ03703_G04	Day18	down	-2.36819	2.26e-12	1.36e-14	172.719	0.307571	-7.69966	PREDICTED: uncharacterized protein LOC107001681 [Solanum pennellii]	gi|2070805627|ref|XP_042480962,1|	NA	NA
transcript15313,1259,f21957Z1259	JZKD02S1543193.1	WS0337_H23	Day22	up	5.94087	1.15e-07	1.3e-08	14.3039	1.04487	5.68574	putative dehydration-responsive element-binding protein 2H [Arachis hypogaea]	gi|2050339824|gb|KAG6765492,1|	Pta002212	AP2/ERF domain
transcript15313,1259,f21957Z1259	JZKD02S1543193.1	WS0337_H23	Day18	up	3.36246	0.0204067	0.00497324	1.63643	1.19713	2.80876	putative dehydration-responsive element-binding protein 2H [Arachis hypogaea]	gi|2050339824|gb|KAG6765492,1|	Pta002212	AP2/ERF domain
transcript15315,1259,f20720Z1259	JZKD02S0090139.1	GQ03601_O03	Day22	down	-2.66267	6.18e-07	8.15e-08	20.5581	0.49642	-5.36373	probable methyltransferase PMT2 isoform X1 [Arachis hypogaea]	gi|2118923189|ref|XP_044492461,1|	CCG010610,1	NA
transcript15317,1259,f11156Z1259	JZKD02S1594693.1	GQ03410_M22	Day22	down	-2.91502	0.000138902	3.25e-05	8.03543	0.701499	-4.15541	homeobox-leucine zipper protein HAT4-like [Physcomitrella patens]	gi|2183067487|gb|KAH9320501,1|	Pta002544	Homeobox domain
transcript15317,1259,f11156Z1259	JZKD02S1594693.1	GQ03410_M22	Day18	down	-2.32052	0.0179341	0.00424002	8.82946	0.811446	-2.85973	homeobox-leucine zipper protein HAT4-like [Physcomitrella patens]	gi|2183067487|gb|KAH9320501,1|	Pta002544	Homeobox domain
transcript15318,1259,f33309Z1259	NA	NA	Day18	down	-2.05034	0.000711307	8.5e-05	22.5881	0.521736	-3.92985	guard cell S-type anion channel SLAC1-like [Arachis hypogaea]	gi|2088671687|gb|KAG9445107,1|	KN542606,1_FGP001	NA
transcript15319,1259,f19883Z1259	JZKD02S0818490.1	NA	Day22	up	3.7176	0.013244	0.0054966	1.64441	1.339	2.77639	LOB domain-containing protein 41-like [Cucurbita maxima]	gi|2088675526|gb|KAG9448944,1|	PSME_00043038-RA	Lateral organ boundaries, LOB
transcript15319,1259,f19883Z1259	JZKD02S0818490.1	NA	Day18	up	4.62301	0.00100772	0.00012865	2.63662	1.20736	3.82903	LOB domain-containing protein 41-like [Cucurbita maxima]	gi|2088675526|gb|KAG9448944,1|	PSME_00043038-RA	Lateral organ boundaries, LOB
transcript15323,1259,f27879Z1259	JZKD02S0932365.1	GQ03325_D13	Day22	down	-2.53707	4.68e-08	4.86e-09	47.5858	0.433541	-5.85197	---NA---	NA	NA	NA
transcript15325,1258,f18355Z1258	NA	NA	Day22	down	-2.14255	0.00191264	0.000606099	6.78303	0.624856	-3.42887	transcription factor KUA1-like [Physcomitrella patens]	gi|2190644344|gb|KAH9560337,1|	MA_867875g0010	NA
transcript15326,1258,f22764Z1258	JZKD02S0136530.1	WS00727_H03	Day22	down	-2.95167	4.77e-14	1.72e-15	30.3462	0.370824	-7.95977	probable choline kinase 2 isoform X1 [Citrus sinensis]	gi|2183078192|gb|KAH9331123,1|	DCAR_014738	NA
transcript15326,1258,f22764Z1258	JZKD02S0136530.1	WS00727_H03	Day18	down	-2.37751	6.22e-06	3.11e-07	38.6537	0.464661	-5.11665	probable choline kinase 2 isoform X1 [Citrus sinensis]	gi|2183078192|gb|KAH9331123,1|	DCAR_014738	NA
transcript15328,1258,f27512Z1258	JZKD02S1403809.1	NA	Day22	down	-6.46444	8.85e-12	4.62e-13	18.7741	0.893362	-7.23608	protein trichome birefringence-like 36 [Papaver somniferum]	gi|2183033964|gb|KAH9292448,1|	676766192	Trichome birefringence-like, N-terminal domain
transcript15328,1258,f27512Z1258	JZKD02S1403809.1	NA	Day18	down	-4.33016	3.03e-05	2e-06	17.9357	0.91088	-4.75382	protein trichome birefringence-like 36 [Papaver somniferum]	gi|2183033964|gb|KAH9292448,1|	676766192	Trichome birefringence-like, N-terminal domain
transcript15333,1258,f31582Z1258	JZKD02S0200295.1	GQ03210_E02	Day22	up	2.05974	2.03e-21	2.61e-23	299.449	0.207079	9.94667	protein STRICTOSIDINE SYNTHASE-LIKE 4 [Medicago truncatula]	gi|2183051152|gb|KAH9305599,1|	KN538684,1_FGP011	Six-bladed beta-propeller, TolB-like
transcript15333,1258,f31582Z1258	JZKD02S0200295.1	GQ03210_E02	Day18	up	2.32675	6.38e-16	1.69e-18	360.232	0.265112	8.77648	protein STRICTOSIDINE SYNTHASE-LIKE 4 [Medicago truncatula]	gi|2183051152|gb|KAH9305599,1|	KN538684,1_FGP011	Six-bladed beta-propeller, TolB-like
transcript15339,1258,f4957Z1258	JZKD02S0391055.1	GQ02905_G01	Day22	down	-2.20987	0.0026663	0.00088382	15.5524	0.664599	-3.32512	transcription factor bHLH147-like [Brassica napus]	gi|2070027074|ref|XP_042415921,1|	PSME_00056979-RA	Transcription factor IBH1-like
transcript15340,1257,f13795Z1257	JZKD02S0449896.1	GQ03804_G08	Day22	down	-2.54566	0.00177437	0.000557289	57.1215	0.737532	-3.45159	metacaspase-1 [Selaginella moellendorffii]	gi|2238986581|gb|KAI3458394,1|	GSBRNA2T00122110001	Caspase-like domain superfamily
transcript15341,1257,f23109Z1257	JZKD02S1566093.1	NA	Day22	down	-3.13178	4.83e-07	6.22e-08	39.5253	0.578639	-5.41231	probable LRR receptor-like serine/threonine-protein kinase At3g47570 [Quercus suber]	gi|2079693220|gb|KAG8647619,1|	Sopen05g016700,1	Reverse transcriptase, RNase H-like domain
transcript15342,1257,f27550Z1257	JZKD02S0006276.1	GQ0081_N04	Day22	down	-3.39278	1.25e-07	1.43e-08	18.1883	0.598421	-5.66957	probable disease resistance protein At5g63020 [Citrus clementina]	gi|2048068789|gb|KAG6666585,1|	MDP0000578301	Leucine-rich repeat
transcript15343,1257,f22276Z1257	JZKD02S0756976.1	GQ03714_M12	Day22	down	-5.65857	7.58e-12	3.89e-13	34.7109	0.779506	-7.25917	probable xyloglucan endotransglucosylase/hydrolase protein 8 [Arachis hypogaea]	gi|2183063785|gb|KAH9317160,1|	Cotton_A_39858_BGI-A2_v1,0	Glycoside hydrolase family 16
transcript15343,1257,f22276Z1257	JZKD02S0756976.1	GQ03714_M12	Day18	down	-4.05772	5.7e-05	4.2e-06	45.8686	0.881908	-4.60107	probable xyloglucan endotransglucosylase/hydrolase protein 8 [Arachis hypogaea]	gi|2183063785|gb|KAH9317160,1|	Cotton_A_39858_BGI-A2_v1,0	Glycoside hydrolase family 16
transcript15348,1257,f17644Z1257	JZKD02S1397772.1	GQ03812_I04	Day22	up	5.83266	2e-09	1.6e-10	22.5353	0.912004	6.39543	probable glucan 1,3-beta-glucosidase A isoform X1 [Citrus sinensis]	gi|2183073064|gb|KAH9326026,1|	NA	Fascin
transcript15348,1257,f17644Z1257	JZKD02S1397772.1	GQ03812_I04	Day18	up	3.81945	0.000100123	8.12e-06	12.1865	0.856006	4.46195	probable glucan 1,3-beta-glucosidase A isoform X1 [Citrus sinensis]	gi|2183073064|gb|KAH9326026,1|	NA	Fascin
transcript15353,1256,f26740Z1256	JZKD02S1240798.1	NA	Day22	down	-4.23808	8.62e-07	1.18e-07	7.21432	0.800214	-5.29619	stachyose synthase-like [Rosa chinensis]	gi|2103195497|ref|XP_043708105,1|	NA	Glycosyl hydrolases 36
transcript15353,1256,f26740Z1256	JZKD02S1240798.1	NA	Day18	down	-2.80755	0.0110089	0.00232635	4.0669	0.922004	-3.04506	stachyose synthase-like [Rosa chinensis]	gi|2103195497|ref|XP_043708105,1|	NA	Glycosyl hydrolases 36
transcript15359,1256,f1874Z1256	JZKD02S0283595.1	GQ02016_E21	Day22	down	-3.31105	0.00843352	0.00328537	1.73997	1.12633	-2.93969	peroxidase 72-like [Quercus suber]	gi|2183047844|gb|KAH9302334,1|	EPS67213,1	Haem peroxidase
transcript15362,1256,f25301Z1256	JZKD02S0196196.1	GQ02825_G16	Day22	down	-2.69857	1.43e-10	9.29e-12	42.8891	0.395851	-6.81712	beta-glucosidase 13 [Oryza sativa Japonica Group]	gi|2183075348|gb|KAH9328279,1|	Jcr4S00282,90	Glycoside hydrolase family 1
transcript15362,1256,f25301Z1256	JZKD02S0196196.1	GQ02825_G16	Day18	down	-2.25165	0.00147839	0.000203813	43.0111	0.606219	-3.71424	beta-glucosidase 13 [Oryza sativa Japonica Group]	gi|2183075348|gb|KAH9328279,1|	Jcr4S00282,90	Glycoside hydrolase family 1
transcript15365,1255,f29493Z1255	JZKD02S0287839.1	GQ02012_A15	Day22	down	-2.40099	0.000507583	0.000136755	20.1439	0.629526	-3.81396	uncharacterized protein At1g01500-like [Physcomitrella patens]	gi|2183053206|gb|KAH9307241,1|	MDP0000263959	NA
transcript15365,1255,f29493Z1255	JZKD02S0287839.1	GQ02012_A15	Day18	down	-2.12399	3.94e-06	1.84e-07	25.1489	0.407295	-5.21487	uncharacterized protein At1g01500-like [Physcomitrella patens]	gi|2183053206|gb|KAH9307241,1|	MDP0000263959	NA
transcript15378,1254,f10303Z1254	JZKD02S0124624.1	GQ03316_E02	Day22	down	-4.47182	0.000308893	7.86e-05	4.2302	1.13252	-3.94854	acid phosphatase 1 [Ziziphus jujuba]	gi|2183057325|gb|KAH9311358,1|	GSMUA_Achr8P25970_001	Acid phosphatase, plant
transcript15378,1254,f10303Z1254	JZKD02S0124624.1	GQ03316_E02	Day18	down	-4.58067	5.48e-05	4e-06	4.29236	0.993302	-4.61156	acid phosphatase 1 [Ziziphus jujuba]	gi|2183057325|gb|KAH9311358,1|	GSMUA_Achr8P25970_001	Acid phosphatase, plant
transcript1539,3472,f2031Z3472	JZKD02S1625350.1	GQ0203_O19	Day22	down	-2.25595	8.96e-05	2e-05	49.7235	0.528894	-4.26541	leucine-rich repeat receptor-like serine/threonine-protein kinase BAM1 [Coffea arabica]	gi|2183077605|gb|KAH9330536,1|	Sme2,5_01196,1_g00006,1	Leucine-rich repeat, typical subtype
transcript15405,1252,f33264Z1252	JZKD02S1366595.1	GQ03707_L15	Day22	down	-2.39601	4.4e-06	7.18e-07	53.8476	0.483411	-4.95646	protein EDS1-like [Lactuca sativa]	gi|2183075656|gb|KAH9328587,1|	KFK34490,1	Alpha/Beta hydrolase fold
transcript15410,1252,f13262Z1252	JZKD02S0630844.1	GQ03711_M06	Day22	up	4.7645	1.32e-09	1.02e-10	95.2862	0.737112	6.46374	anthocyanidin reductase ((2S)-flavan-3-ol-forming)-like [Arachis hypogaea]	gi|2183070345|gb|KAH9323359,1|	676768160	NA
transcript15410,1252,f13262Z1252	JZKD02S0630844.1	GQ03711_M06	Day18	up	3.8391	2.36e-06	1.01e-07	44.6593	0.72101	5.32461	anthocyanidin reductase ((2S)-flavan-3-ol-forming)-like [Arachis hypogaea]	gi|2183070345|gb|KAH9323359,1|	676768160	NA
transcript15417,1251,f4219Z1251	JZKD02S0747982.1	GQ02821_P07	Day22	down	-3.33289	0.0019856	0.000632524	5.21103	0.975307	-3.41727	ethylene-responsive transcription factor ERF003 [Populus trichocarpa]	gi|2183049558|gb|KAH9304005,1|	MA_94228g0010	AP2/ERF domain
transcript15417,1251,f4219Z1251	JZKD02S0747982.1	GQ02821_P07	Day18	down	-3.04414	0.000212149	2.01e-05	4.31996	0.714015	-4.26341	ethylene-responsive transcription factor ERF003 [Populus trichocarpa]	gi|2183049558|gb|KAH9304005,1|	MA_94228g0010	AP2/ERF domain
transcript15419,1251,f19092Z1251	JZKD02S0256805.1	GQ02798_A10	Day22	down	-2.14161	7.27e-05	1.58e-05	18.0425	0.496001	-4.31776	---NA---	NA	NA	NA
transcript15434,1250,f11226Z1250	JZKD02S0393144.1	GQ03414_H04	Day22	down	-2.96158	8.81e-07	1.21e-07	299.774	0.559674	-5.29161	photosystem II 22 kDa protein, chloroplastic-like [Cucurbita pepo subsp, pepo]	gi|1709846|sp|P54773,1|PSBS_SOLLC	NA	Chlorophyll A-B binding protein
transcript15434,1250,f11226Z1250	JZKD02S0393144.1	GQ03414_H04	Day18	down	-2.24227	2.67e-05	1.72e-06	457.817	0.468722	-4.7838	photosystem II 22 kDa protein, chloroplastic-like [Cucurbita pepo subsp, pepo]	gi|1709846|sp|P54773,1|PSBS_SOLLC	NA	Chlorophyll A-B binding protein
transcript15439,1249,f19409Z1249	JZKD02S0447322.1	GQ02818_M12	Day22	down	-2.53117	0.000268499	6.73e-05	26.1106	0.635072	-3.98564	TMV resistance protein N [Medicago truncatula]	gi|2183029535|gb|KAH9288756,1|	Medtr6g015455,1	Apoptotic protease-activating factors, helical domain
transcript15442,1249,f576Z1249	JZKD02S0162467.1	GQ0062_E06	Day22	up	2.61391	7.12e-11	4.38e-12	65.8023	0.377488	6.92448	---NA---	NA	NA	NA
transcript15443,1249,f29728Z1249	JZKD02S1547214.1	NA	Day22	down	-3.20921	0.000659828	0.000183451	15.4411	0.857899	-3.74078	probable LRR receptor-like serine/threonine-protein kinase At1g67720 [Arachis hypogaea]	gi|2183073620|gb|KAH9326582,1|	EMT05641	Leucine-rich repeat domain superfamily
transcript15444,1249,f18108Z1249	JZKD02S0540222.1	WS00729_G15	Day22	up	2.59303	3.88e-10	2.69e-11	36.564	0.389204	6.6624	OS3-like protein [Glycine max]	gi|2183052705|gb|KAH9307152,1|	NA	NA
transcript15444,1249,f18108Z1249	JZKD02S0540222.1	WS00729_G15	Day18	up	2.93254	7.94e-08	1.92e-09	41.8399	0.488383	6.00459	OS3-like protein [Glycine max]	gi|2183052705|gb|KAH9307152,1|	NA	NA
transcript15445,1249,f23577Z1249	JZKD02S0045269.1	GQ03113_I23	Day22	down	-2.80139	0.0150699	0.00637302	2.16262	1.02692	-2.72795	putative disease resistance protein RGA3 [Phoenix dactylifera]	gi|2065851057|gb|KAG7617377,1|	Bv3_057240_hnxc,t1	Leucine-rich repeat, typical subtype
transcript15452,1248,f1336Z1248	JZKD02S0606784.1	GQ0168_L11	Day22	down	-2.93286	5.45e-11	3.28e-12	6180.31	0.421068	-6.96528	oxygen-evolving enhancer protein 1, chloroplastic [Populus trichocarpa]	gi|2050342341|gb|KAG6768006,1|	Dca27722,1	Photosystem II PsbO, manganese-stabilising
transcript15455,1248,f771Z1248	NA	NA	Day22	down	-2.98543	2.47e-05	4.78e-06	26.4056	0.652689	-4.57406	uncharacterized protein LOC103714485 [Phoenix dactylifera]	gi|2183078108|gb|KAH9331039,1|	NA	Protein of unknown function DUF1685
transcript15464,1248,f10384Z1248	JZKD02S1257809.1	GQ03317_O23	Day22	down	-3.90759	3.12e-05	6.2e-06	15.0199	0.864631	-4.51937	proline-rich receptor-like protein kinase PERK15 [Brassica napus]	gi|2183054279|gb|KAH9308314,1|	XP_016443488,1	NA
transcript15469,1247,f6131Z1247	JZKD02S0192395.1	GQ03108_O05	Day18	down	-2.64706	0.0075894	0.00147262	4.23865	0.832401	-3.18003	uncharacterized protein LOC103697492 [Phoenix dactylifera]	gi|2183053259|gb|KAH9307294,1|	mrna12617,1-v1,0-hybrid	DESIGUAL/Modifying wall lignin-1/2
transcript15470,1247,f17132Z1247	JZKD02S0191839.1	GQ03712_H21	Day22	down	-2.18471	0.000360759	9.36e-05	9.66245	0.559216	-3.90674	soluble inorganic pyrophosphatase 3-like [Brassica napus]	gi|2168497727|gb|KAH8488914,1|	GSBRNA2T00073198001	Inorganic pyrophosphatase superfamily
transcript15472,1247,f25345Z1247	JZKD02S0829886.1	GQ03123_C06	Day22	down	-2.61242	0.016549	0.00709646	12.6357	0.970335	-2.69228	uncharacterized WD repeat-containing protein C2A9,03-like isoform X3 [Coffea arabica]	gi|2236238427|dbj|LAG17391,1|	MDP0000304584	WD40 repeat
transcript15488,1246,f6881Z1246	JZKD02S0730324.1	GQ03121_I10	Day22	up	4.20218	8.88e-10	6.62e-11	34.4168	0.643608	6.5291	glucan endo-1,3-beta-glucosidase-like [Quercus suber]	gi|2183036130|gb|KAH9293125,1|	Itr_sc004833,1_g00001,1	Glycoside hydrolase family 17
transcript15488,1246,f6881Z1246	JZKD02S0730324.1	GQ03121_I10	Day18	up	2.85343	0.0168397	0.00391965	23.3465	0.989208	2.88456	glucan endo-1,3-beta-glucosidase-like [Quercus suber]	gi|2183036130|gb|KAH9293125,1|	Itr_sc004833,1_g00001,1	Glycoside hydrolase family 17
transcript15493,1246,f37486Z1246	JZKD02S1005610.1	GQ03303_G10	Day22	down	-3.27055	0.00653959	0.00244824	1.82037	1.07951	-3.02967	GDSL esterase/lipase At5g03610 [Glycine max]	gi|2183063736|gb|KAH9317111,1|	KN538722,1_FGP037	GDSL lipase/esterase
transcript15493,1246,f37486Z1246	JZKD02S1005610.1	GQ03303_G10	Day18	down	-2.88204	0.00239762	0.000365391	2.13774	0.808676	-3.5639	GDSL esterase/lipase At5g03610 [Glycine max]	gi|2183063736|gb|KAH9317111,1|	KN538722,1_FGP037	GDSL lipase/esterase
transcript15494,1246,f3357Z1246	JZKD02S0226872.1	GQ02809_O23	Day22	up	6.42882	3.46e-25	2.92e-27	100.787	0.594427	10.8151	probable carboxylesterase 7 [Populus trichocarpa]	gi|2183034850|gb|KAH9292703,1|	ORUFI12G02480,1	Alpha/beta hydrolase fold-3
transcript15494,1246,f3357Z1246	JZKD02S0226872.1	GQ02809_O23	Day18	up	4.62937	1.65e-06	6.63e-08	46.6691	0.857137	5.40096	probable carboxylesterase 7 [Populus trichocarpa]	gi|2183034850|gb|KAH9292703,1|	ORUFI12G02480,1	Alpha/beta hydrolase fold-3
transcript15499,1246,f21453Z1246	JZKD02S0757630.1	GQ03512_F18	Day22	up	3.27726	2.71e-18	5.25e-20	82.1043	0.357825	9.15883	RING-H2 finger protein ATL40-like [Brassica napus]	gi|2206517769|gb|KAI0524181,1|	GSMUA_Achr7P25320_001	Zinc finger, RING-type
transcript15499,1246,f21453Z1246	JZKD02S0757630.1	GQ03512_F18	Day18	up	2.87106	6.44e-14	2.6e-16	78.0517	0.350529	8.19064	RING-H2 finger protein ATL40-like [Brassica napus]	gi|2206517769|gb|KAI0524181,1|	GSMUA_Achr7P25320_001	Zinc finger, RING-type
transcript155,6156,f14342Z6156	JZKD02S1554992.1	GQ03815_N02	Day22	up	2.21745	3.19e-12	1.54e-13	275.5	0.30031	7.38385	lysine-specific demethylase JMJ706-like [Durio zibethinus]	gi|2183047117|gb|KAH9301607,1|	Phvul,003G207700,1	Zinc finger, C5HC2-type
transcript1550,3465,f22676Z3465	JZKD02S0279322.1	NA	Day18	down	-2.12483	0.0391796	0.01129	2.60939	0.838664	-2.53359	uncharacterized protein LOC8276467 [Ricinus communis]	gi|2183030097|gb|KAH9289318,1|	PDK_30s891671g001	Protein of unknown function DUF936, plant
transcript15502,1245,f9474Z1245	JZKD02S1600533.1	GQ03238_O10	Day22	down	-3.4473	4.3e-05	8.8e-06	23.6873	0.77559	-4.44475	palmitoyl-monogalactosyldiacylglycerol delta-7 desaturase, chloroplastic-like [Brassica napus]	gi|2183075128|gb|KAH9328059,1|	NA	Acyl-CoA desaturase
transcript15502,1245,f9474Z1245	JZKD02S1600533.1	GQ03238_O10	Day18	down	-3.76585	4.72e-10	5.53e-12	28.9604	0.546474	-6.89118	palmitoyl-monogalactosyldiacylglycerol delta-7 desaturase, chloroplastic-like [Brassica napus]	gi|2183075128|gb|KAH9328059,1|	NA	Acyl-CoA desaturase
transcript15509,1244,f19388Z1244	JZKD02S0408148.1	GQ03914_N10	Day22	down	-3.65872	0.00127588	0.000386359	3.33012	1.03085	-3.54923	protein NRT1/ PTR FAMILY 5,4-like [Papaver somniferum]	gi|2183060415|gb|KAH9313927,1|	DCAR_011771	Proton-dependent oligopeptide transporter family
transcript1551,3464,f13364Z3464	JZKD02S0142763.1	GQ03713_M04	Day18	down	-2.7003	0.0210854	0.00519224	1.55592	0.966165	-2.79486	AP2-like ethylene-responsive transcription factor ANT [Ziziphus jujuba]	gi|2183042883|gb|KAH9297511,1|	MA_98095g0010	AP2/ERF domain
transcript15513,1244,f25440Z1244	NA	NA	Day22	down	-2.15893	0.000162049	3.85e-05	464.918	0.524512	-4.11607	60S ribosomal protein L19-1 [Arachis hypogaea]	gi|2136667853|gb|KAH7655067,1|	NA	Ribosomal protein L19/L19e, domain 1
transcript15515,1244,f26245Z1244	JZKD02S0741013.1	GQ02771_D07	Day22	down	-4.87251	7.84e-11	4.85e-12	27.5304	0.705157	-6.90982	probable LRR receptor-like protein kinase At1g51890 [Selaginella moellendorffii]	gi|2183073628|gb|KAH9326590,1|	EMT05641	NA
transcript15515,1244,f26245Z1244	JZKD02S0741013.1	GQ02771_D07	Day18	down	-2.74133	1.4e-07	3.76e-09	35.2391	0.465084	-5.89426	probable LRR receptor-like protein kinase At1g51890 [Selaginella moellendorffii]	gi|2183073628|gb|KAH9326590,1|	EMT05641	NA
transcript15522,1244,f25599Z1244	JZKD02S1646209.1	GQ0201_O19	Day22	up	2.46105	0.000209235	5.12e-05	29.1365	0.607649	4.05011	long-chain-alcohol oxidase FAO4A-like [Arachis hypogaea]	gi|2183057120|gb|KAH9311153,1|	NA	FAD/NAD(P)-binding domain superfamily
transcript15531,1244,f23797Z1244	JZKD02S0809375.1	GQ0011_N04	Day22	up	9.67703	1.04e-19	1.66e-21	209.271	1.01605	9.52412	beta-galactosidase 8 isoform X2 [Ziziphus jujuba]	gi|2183051494|gb|KAH9305941,1|	NA	Glycoside hydrolase, family 35
transcript15531,1244,f23797Z1244	JZKD02S0809375.1	GQ0011_N04	Day18	up	4.65588	0.000112017	9.28e-06	33.8837	1.05022	4.43323	beta-galactosidase 8 isoform X2 [Ziziphus jujuba]	gi|2183051494|gb|KAH9305941,1|	NA	Glycoside hydrolase, family 35
transcript15533,1243,f7391Z1243	JZKD02S0129299.1	GQ03203_M11	Day22	up	4.16552	1.47e-66	5.66e-70	628.827	0.235565	17.6831	galactinol synthase 1-like [Papaver somniferum]	gi|2183048890|gb|KAH9303380,1|	NA	Glycosyl transferase, family 8
transcript15533,1243,f7391Z1243	JZKD02S0129299.1	GQ03203_M11	Day18	up	3.43829	2.31e-18	3.99e-21	572.942	0.364499	9.43291	galactinol synthase 1-like [Papaver somniferum]	gi|2183048890|gb|KAH9303380,1|	NA	Glycosyl transferase, family 8
transcript15535,1243,f2049Z1243	JZKD02S1609950.1	GQ0204_D05	Day22	down	-2.62486	0.00955421	0.00378281	3.90097	0.906459	-2.89573	diacylglycerol kinase theta [Phoenix dactylifera]	gi|2183048252|gb|KAH9302742,1|	Niben101Scf07709g01012,1	DC1
transcript15535,1243,f2049Z1243	JZKD02S1609950.1	GQ0204_D05	Day18	down	-2.50293	0.00912558	0.00185092	5.65312	0.803982	-3.11317	diacylglycerol kinase theta [Phoenix dactylifera]	gi|2183048252|gb|KAH9302742,1|	Niben101Scf07709g01012,1	DC1
transcript15539,1243,f17500Z1243	JZKD02S0172249.1	GQ03237_M14	Day22	down	-2.21892	2.35e-05	4.53e-06	35.9841	0.483913	-4.58536	pre-mRNA-processing factor 39-like isoform X1 [Durio zibethinus]	gi|2183029129|gb|KAH9288350,1|	DCAR_004701	HAT (Half-A-TPR) repeat
transcript15540,1243,f18492Z1243	JZKD02S0630426.1	GQ04102_L08	Day22	down	-2.58428	1.39e-08	1.29e-09	167.922	0.425861	-6.06837	probable mannitol dehydrogenase [Morus notabilis]	gi|2183064297|gb|KAH9317672,1|	NA	Alcohol dehydrogenase, N-terminal
transcript15540,1243,f18492Z1243	JZKD02S0630426.1	GQ04102_L08	Day18	down	-2.13368	0.00146044	0.000200696	235.866	0.573857	-3.71814	probable mannitol dehydrogenase [Morus notabilis]	gi|2183064297|gb|KAH9317672,1|	NA	Alcohol dehydrogenase, N-terminal
transcript15545,1243,f8509Z1243	JZKD02S1063695.1	GQ03220_D17	Day18	up	4.00906	9.59e-08	2.41e-09	3453.39	0.671821	5.96746	isoeugenol synthase 1-like [Durio zibethinus]	gi|2183030463|gb|KAH9289684,1|	Rsa1,0_00048,1_g00027,1	NmrA-like domain
transcript15557,1242,f6260Z1242	JZKD02S0678810.1	GQ03111_I12	Day22	up	5.73075	1.75e-17	3.75e-19	41.4742	0.64072	8.94424	uncharacterized protein LOC106443048 [Brassica napus]	gi|2183077754|gb|KAH9330685,1|	NA	NA
transcript15557,1242,f6260Z1242	JZKD02S0678810.1	GQ03111_I12	Day18	up	3.32725	9.61e-06	5.19e-07	16.193	0.662893	5.01929	uncharacterized protein LOC106443048 [Brassica napus]	gi|2183077754|gb|KAH9330685,1|	NA	NA
transcript15558,1242,f26446Z1242	JZKD02S0727159.1	NA	Day22	down	-5.37238	1.52e-11	8.32e-13	42.4657	0.750769	-7.15584	---NA---	NA	NA	NA
transcript15558,1242,f26446Z1242	JZKD02S0727159.1	NA	Day18	down	-2.80281	1.94e-06	8.06e-08	46.7113	0.522358	-5.36568	---NA---	NA	NA	NA
transcript15562,1242,f21895Z1242	JZKD02S0140740.1	GQ03211_H02	Day22	down	-3.86489	2.96e-08	2.95e-09	233.117	0.651294	-5.93417	terpene synthase 10 [Morus notabilis]	gi|2203519088|sp|C0PPR1,1|LLOS2_PICSI	MDP0000245233	Isoprenoid synthase domain superfamily
transcript15562,1242,f21895Z1242	JZKD02S0140740.1	GQ03211_H02	Day18	down	-2.29211	0.0132388	0.00290546	482.474	0.769792	-2.97757	terpene synthase 10 [Morus notabilis]	gi|2203519088|sp|C0PPR1,1|LLOS2_PICSI	MDP0000245233	Isoprenoid synthase domain superfamily
transcript15565,1242,f22531Z1242	NA	NA	Day22	down	-3.27064	3.26e-06	5.16e-07	19.4199	0.65151	-5.02009	---NA---	NA	NA	NA
transcript15566,1241,f13957Z1241	JZKD02S0136971.1	GQ03807_N22	Day22	down	-3.68813	2.31e-08	2.25e-09	11.2209	0.616885	-5.97864	membrane protein PM19L-like [Arachis hypogaea]	gi|2183056741|gb|KAH9310774,1|	NA	AWPM-19-like
transcript15567,1241,f17396Z1241	NA	NA	Day22	down	-2.69611	0.00279365	0.000934075	4.28586	0.814616	-3.30967	---NA---	NA	NA	NA
transcript1557,3460,f30709Z3460	JZKD02S1397620.1	GQ03238_A11	Day22	down	-3.33289	2.77e-10	1.89e-11	124.43	0.49638	-6.7144	PGR5-like protein 1A, chloroplastic [Cynara cardunculus var, scolymus]	gi|2129321347|gb|KAH7387392,1|	NA	NA
transcript15571,1241,f19538Z1241	JZKD02S0663215.1	NA	Day22	down	-3.86683	2.65e-13	1.08e-14	86.8226	0.500292	-7.72915	ammonium transporter 1 member 3-like [Physcomitrella patens]	gi|2180126646|gb|KAH8950348,1|	NA	Ammonium/urea transporter
transcript15575,1240,f14800Z1240	JZKD02S0414507.1	GQ03909_O08	Day22	down	-2.33987	1.55e-05	2.88e-06	132.474	0.500084	-4.67895	methylesterase 17-like [Durio zibethinus]	gi|2183049873|gb|KAH9304320,1|	Zjn_sc00009,1,g01550,1,am,mk	Alpha/Beta hydrolase fold
transcript15582,1240,f6996Z1240	JZKD02S1626227.1	GQ03123_F10	Day22	up	5.2019	2e-10	1.33e-11	21.9675	0.768962	6.76483	uncharacterized protein LOC107429425 [Ziziphus jujuba]	gi|2183058533|gb|KAH9312566,1|	NA	NA
transcript15582,1240,f6996Z1240	JZKD02S1626227.1	GQ03123_F10	Day18	up	2.50252	9e-05	7.14e-06	11.3186	0.55743	4.48938	uncharacterized protein LOC107429425 [Ziziphus jujuba]	gi|2183058533|gb|KAH9312566,1|	NA	NA
transcript15587,1240,f14236Z1240	JZKD02S1129714.1	GQ03813_M04	Day22	up	6.4556	2.61e-47	3.08e-50	2130.86	0.433133	14.9044	polyubiquitin [Arachis hypogaea]	gi|2050308971|gb|KAG6736062,1|	Achn077281	Ubiquitin domain
transcript15587,1240,f14236Z1240	JZKD02S1129714.1	GQ03813_M04	Day18	up	4.7493	1.66e-14	5.79e-17	1182.52	0.567454	8.36949	polyubiquitin [Arachis hypogaea]	gi|2050308971|gb|KAG6736062,1|	Achn077281	Ubiquitin domain
transcript15592,1239,f27343Z1239	JZKD02S0144020.1	NA	Day22	down	-3.53021	0.000140074	3.28e-05	7.22272	0.849988	-4.15325	probable LRR receptor-like serine/threonine-protein kinase At1g67720 [Oryza sativa Japonica Group]	gi|2183073620|gb|KAH9326582,1|	EMT05641	Malectin-like domain
transcript15595,1239,f30303Z1239	JZKD02S0570774.1	NA	Day22	down	-2.75389	3.25e-05	6.48e-06	6.5253	0.610623	-4.50997	probable methyltransferase PMT18 [Morus notabilis]	gi|2161985403|dbj|GJN26691,1|	CCG010610,1	NA
transcript15598,1238,f8390Z1238	JZKD02S0630832.1	GQ03217_O17	Day22	up	2.95517	7.26e-11	4.47e-12	249.517	0.426957	6.92147	RING-H2 finger protein ATL2-like [Cucurbita maxima]	gi|2088670484|gb|KAG9443904,1|	GSMUA_Achr7P25320_001	Zinc finger, RING-type
transcript15598,1238,f8390Z1238	JZKD02S0630832.1	GQ03217_O17	Day18	up	2.01244	2.53e-05	1.61e-06	191.985	0.41953	4.79689	RING-H2 finger protein ATL2-like [Cucurbita maxima]	gi|2088670484|gb|KAG9443904,1|	GSMUA_Achr7P25320_001	Zinc finger, RING-type
transcript1560,3457,f20032Z3457	JZKD02S1643991.1	GQ03512_J05	Day22	up	3.9272	2.51e-17	5.52e-19	271.428	0.441198	8.90123	probable disease resistance protein At4g33300 [Durio zibethinus]	gi|2183066196|gb|KAH9319571,1|	MDP0000281804	Apoptotic protease-activating factors, helical domain
transcript15601,1238,f29232Z1238	JZKD02S0589931.1	GQ03212_O14	Day22	down	-3.2023	5.18e-06	8.6e-07	26.2283	0.650722	-4.92115	virulent strain associated lipoprotein [Zea mays]	gi|2103203179|ref|XP_043712129,1|	NA	NA
transcript15606,1238,f1316Z1238	JZKD02S0793695.1	GQ0168_D08	Day22	up	7.61009	4.66e-11	2.76e-12	3558.4	1.08877	6.98962	peroxidase 12-like [Papaver somniferum]	gi|2183054182|gb|KAH9308217,1|	EPS67213,1	Haem peroxidase
transcript15606,1238,f1316Z1238	JZKD02S0793695.1	GQ0168_D08	Day18	up	4.9463	2.44e-08	4.91e-10	1094.44	0.794973	6.22197	peroxidase 12-like [Papaver somniferum]	gi|2183054182|gb|KAH9308217,1|	EPS67213,1	Haem peroxidase
transcript15613,1237,f27494Z1237	JZKD02S1301408.1	NA	Day22	down	-2.05506	0.00838032	0.0032612	10.5214	0.69853	-2.94198	---NA---	NA	NA	NA
transcript15616,1237,f62Z1237	JZKD02S0659531.1	NA	Day22	down	-6.72122	1.63e-18	3.03e-20	112.844	0.729163	-9.21772	WAT1-related protein At5g07050-like [Olea europaea var, sylvestris]	gi|2070046043|ref|XP_042425237,1|	GSVIVT01019717001	EamA domain
transcript15616,1237,f62Z1237	JZKD02S0659531.1	NA	Day18	down	-5.30275	6.58e-06	3.31e-07	114.302	1.03879	-5.10473	WAT1-related protein At5g07050-like [Olea europaea var, sylvestris]	gi|2070046043|ref|XP_042425237,1|	GSVIVT01019717001	EamA domain
transcript15620,1236,f9655Z1236	JZKD02S0117409.1	GQ03302_M23	Day18	down	-2.05038	3.88e-08	8.38e-10	765.957	0.334074	-6.13753	esterase OVCA2-like [Arachis hypogaea]	gi|2183077014|gb|KAH9329945,1|	NA	Alpha/Beta hydrolase fold
transcript15623,1236,f34520Z1236	JZKD02S1270178.1	GQ03719_B08	Day22	down	-3.78884	2.09e-06	3.16e-07	39.3855	0.740901	-5.11383	protein STAY-GREEN 1, chloroplastic [Populus trichocarpa]	gi|2183046006|gb|KAH9300496,1|	NA	Staygreen protein
transcript15623,1236,f34520Z1236	JZKD02S1270178.1	GQ03719_B08	Day18	down	-2.12047	0.000102617	8.38e-06	50.3445	0.475948	-4.45526	protein STAY-GREEN 1, chloroplastic [Populus trichocarpa]	gi|2183046006|gb|KAH9300496,1|	NA	Staygreen protein
transcript15626,1236,f21223Z1236	JZKD02S0136530.1	WS02615_F07	Day22	down	-3.83187	1.15e-06	1.64e-07	30.2736	0.731751	-5.23658	probable choline kinase 2 [Populus trichocarpa]	gi|2183078192|gb|KAH9331123,1|	DCAR_014738	NA
transcript15626,1236,f21223Z1236	JZKD02S0136530.1	WS02615_F07	Day18	down	-2.49255	1.03e-09	1.34e-11	35.5442	0.368504	-6.76396	probable choline kinase 2 [Populus trichocarpa]	gi|2183078192|gb|KAH9331123,1|	DCAR_014738	NA
transcript15627,1236,f33162Z1236	JZKD02S0137976.1	GQ03308_M11	Day22	down	-3.23323	0.000198901	4.84e-05	4.36798	0.795776	-4.06299	---NA---	NA	NA	NA
transcript15629,1236,f11580Z1236	JZKD02S1608238.1	GQ03507_A09	Day22	down	-4.13847	4.15e-07	5.27e-08	31.4391	0.760478	-5.44194	receptor kinase-like protein Xa21 [Quercus suber]	gi|2183075971|gb|KAH9328902,1|	Aco009877,1	Protein kinase domain
transcript15630,1236,f8092Z1236	JZKD02S0048744.1	GQ03212_O06	Day18	down	-2.1206	0.00012382	1.05e-05	162.501	0.481243	-4.40652	annexin A13-like [Physcomitrella patens]	gi|2183040935|gb|KAH9295817,1|	Aan020124	Annexin
transcript15634,1236,f23841Z1236	JZKD02S0616190.1	GQ04001_G18	Day22	down	-3.04399	4.02e-10	2.8e-11	28.7314	0.457286	-6.65664	---NA---	NA	NA	NA
transcript15639,1235,f32307Z1235	JZKD02S0467169.1	WS0083_P16	Day22	down	-2.34487	0.00276672	0.000922947	11.6581	0.707774	-3.31302	disease resistance protein TAO1 isoform X1 [Populus trichocarpa]	gi|2183029773|gb|KAH9288994,1|	NA	Apoptotic protease-activating factors, helical domain
transcript15641,1235,f32420Z1235	JZKD02S0064638.1	GQ03204_B13	Day22	up	7.6245	1.58e-24	1.41e-26	868.559	0.714577	10.6699	leucoanthocyanidin reductase-like [Phoenix dactylifera]	gi|564731416|gb|AHB89627,1|	Rsa1,0_00048,1_g00027,1	NmrA-like domain
transcript15641,1235,f32420Z1235	JZKD02S0064638.1	GQ03204_B13	Day18	up	3.9171	2.07e-05	1.27e-06	247.173	0.808515	4.84481	leucoanthocyanidin reductase-like [Phoenix dactylifera]	gi|564731416|gb|AHB89627,1|	Rsa1,0_00048,1_g00027,1	NmrA-like domain
transcript15655,1234,f16120Z1234	JZKD02S1609805.1	GQ04103_B02	Day22	down	-3.22546	9.95e-12	5.25e-13	277.866	0.446827	-7.21858	haloacid dehalogenase-like hydrolase domain-containing protein At4g39970 [Arachis hypogaea]	gi|2183050723|gb|KAH9305170,1|	NA	HAD hydrolase, subfamily IA
transcript15657,1234,f4231Z1234	JZKD02S0289659.1	GQ02822_C01	Day22	down	-2.80269	0.00113604	0.000338452	11.5333	0.782013	-3.58394	probably inactive leucine-rich repeat receptor-like protein kinase At2g25790 [Populus trichocarpa]	gi|2123832694|ref|XP_044383121,1|	XP_015897327,1	Leucine-rich repeat domain superfamily
transcript15658,1234,f6917Z1234	JZKD02S0004655.1	GQ03122_A10	Day22	down	-2.49558	0.0093644	0.00369632	16.0663	0.859662	-2.90298	protein SIEVE ELEMENT OCCLUSION C [Solanum pennellii]	gi|2183053388|gb|KAH9307423,1|	NA	NA
transcript15670,1234,f29085Z1234	JZKD02S0326293.1	GQ03818_K09	Day22	down	-2.71209	0.0229424	0.0103363	4.44662	1.05761	-2.56437	serine hydroxymethyltransferase 4 [Setaria italica]	gi|2183060167|gb|KAH9313679,1|	Csa11g010730,1	Serine hydroxymethyltransferase-like domain
transcript15676,1233,f1702Z1233	JZKD02S0200921.1	GQ0197_G10	Day22	up	2.43584	1.79e-14	6.02e-16	136.157	0.30113	8.08899	protein RETICULATA-RELATED 3, chloroplastic isoform X1 [Populus trichocarpa]	gi|2070774498|ref|XP_042513933,1|	MDP0000537221	Protein RETICULATA-related
transcript1568,3450,f14504Z3450	JZKD02S1371606.1	GQ03819_H19	Day22	up	2.01906	2.09e-06	3.17e-07	229.692	0.394897	5.11289	potassium transporter 11 [Citrus clementina]	gi|2183073174|gb|KAH9326136,1|	CCG011654,1	Potassium transporter
transcript15684,1233,f14227Z1233	JZKD02S0566363.1	GQ03813_H24	Day22	up	5.69528	9.95e-12	5.25e-13	90.1358	0.78898	7.21854	dehydrin ERD10-like [Brassica napus]	gi|2226396506|gb|UPC69859,1|	NA	Dehydrin
transcript15684,1233,f14227Z1233	JZKD02S0566363.1	GQ03813_H24	Day18	up	2.1053	0.0306661	0.00832134	12.2219	0.797839	2.63875	dehydrin ERD10-like [Brassica napus]	gi|2226396506|gb|UPC69859,1|	NA	Dehydrin
transcript15687,1232,f25020Z1232	JZKD02S0087538.1	NA	Day18	up	3.0704	1.77e-09	2.48e-11	52.7678	0.460001	6.67477	kinesin-like protein KIN-14E [Arachis hypogaea]	gi|2183042412|gb|KAH9297040,1|	NA	MyTH4 domain superfamily
transcript15687,1232,f25020Z1232	JZKD02S0087538.1	NA	Day14	up	2.26648	6.42e-06	1.2e-08	55.8271	0.397629	5.7	kinesin-like protein KIN-14E [Arachis hypogaea]	gi|2183042412|gb|KAH9297040,1|	NA	MyTH4 domain superfamily
transcript15694,1232,f5291Z1232	JZKD02S0202638.1	GQ03005_E17	Day22	down	-3.16413	8.71e-05	1.93e-05	4.51765	0.740572	-4.27254	E3 ubiquitin-protein ligase ATL23-like [Abrus precatorius]	gi|2183077316|gb|KAH9330247,1|	Sme2,5_00572,1_g00001,1	Zinc finger, RING-type
transcript15694,1232,f5291Z1232	JZKD02S0202638.1	GQ03005_E17	Day18	down	-3.71618	7.1e-08	1.68e-09	11.4742	0.616712	-6.0258	E3 ubiquitin-protein ligase ATL23-like [Abrus precatorius]	gi|2183077316|gb|KAH9330247,1|	Sme2,5_00572,1_g00001,1	Zinc finger, RING-type
transcript15695,1232,f33962Z1232	JZKD02S0409499.1	NA	Day18	down	-3.97917	2.54e-05	1.62e-06	12.2948	0.829709	-4.79586	---NA---	gi|2183052669|gb|KAH9307116,1|	NA	NA
transcript15695,1232,f33962Z1232	JZKD02S0409499.1	NA	Day0	down	-2.42858	1.1e-06	3.18e-10	20.2506	0.386114	-6.2898	---NA---	gi|2183052669|gb|KAH9307116,1|	NA	NA
transcript15698,1232,f36144Z1232	JZKD02S1637243.1	NA	Day22	up	2.57021	0.0340218	0.0162725	5.09702	1.0697	2.40274	---NA---	NA	NA	NA
transcript15703,1232,f13970Z1232	JZKD02S0918890.1	GQ03808_D18	Day22	down	-2.04233	4.86e-05	1.01e-05	26.7641	0.462528	-4.41557	---NA---	NA	Pta006448	NA
transcript15708,1231,f30912Z1231	JZKD02S0304471.1	GQ03417_J14	Day18	up	2.08557	0.00168651	0.00023862	29.3544	0.567629	3.67417	glucan endo-1,3-beta-glucosidase, basic isoform-like [Quercus suber]	gi|1839231005|pdb|6JMS|A	Itr_sc004833,1_g00001,1	Glycoside hydrolase family 17
transcript15709,1231,f20439Z1231	JZKD02S0667506.1	GQ03313_A02	Day22	up	3.60427	5.32e-08	5.59e-09	167.153	0.618392	5.82844	cinnamoyl-CoA reductase 1-like [Papaver somniferum]	gi|2183055203|gb|KAH9309238,1|	TRIUR3_04273-P1	NA
transcript15709,1231,f20439Z1231	JZKD02S0667506.1	GQ03313_A02	Day18	up	2.02419	0.00523437	0.000933904	74.4862	0.61159	3.30972	cinnamoyl-CoA reductase 1-like [Papaver somniferum]	gi|2183055203|gb|KAH9309238,1|	TRIUR3_04273-P1	NA
transcript15713,1231,f2198Z1231	JZKD02S1362337.1	GQ0207_B03	Day22	up	2.35483	0.012789	0.00527467	8.92132	0.844096	2.78976	transcription factor SRM1-like [Arachis hypogaea]	gi|2183064081|gb|KAH9317456,1|	Psi003860	SANT/Myb domain
transcript15713,1231,f2198Z1231	JZKD02S1362337.1	GQ0207_B03	Day18	up	2.73451	3.11e-07	9.69e-09	16.0418	0.476722	5.73607	transcription factor SRM1-like [Arachis hypogaea]	gi|2183064081|gb|KAH9317456,1|	Psi003860	SANT/Myb domain
transcript15717,1230,f27678Z1230	JZKD02S1305203.1	NA	Day22	down	-2.09724	0.0185379	0.00808569	3.78477	0.791868	-2.64847	---NA---	NA	NA	NA
transcript15719,1230,f32679Z1230	JZKD02S0491701.1	NA	Day22	down	-2.61074	0.0121562	0.00497906	9.45001	0.929624	-2.80839	---NA---	NA	NA	NA
transcript15724,1230,f30467Z1230	JZKD02S1192262.1	GQ0204_L03	Day22	down	-4.12737	1.22e-06	1.73e-07	16.1411	0.789797	-5.22586	disease resistance protein At4g27190-like [Lactuca sativa]	gi|2183035460|gb|KAH9292896,1|	MDP0000578301	Leucine-rich repeat
transcript15729,1229,f23320Z1229	JZKD02S0256969.1	GQ02804_E04	Day22	down	-6.07247	1.54e-23	1.5e-25	29.206	0.581234	-10.4475	---NA---	NA	NA	NA
transcript15729,1229,f23320Z1229	JZKD02S0256969.1	GQ02804_E04	Day18	down	-4.83122	0.00110309	0.000143666	37.998	1.27078	-3.80177	---NA---	NA	NA	NA
transcript1573,3448,f16520Z3448	NA	NA	Day22	up	2.25783	1.27e-14	4.18e-16	186.379	0.277607	8.13319	F-box/LRR-repeat protein 2 [Citrus sinensis]	gi|2070764746|ref|XP_042510379,1|	NA	Leucine-rich repeat, cysteine-containing subtype
transcript1573,3448,f16520Z3448	NA	NA	Day18	up	3.02472	8.52e-21	8.95e-24	265.128	0.300889	10.0526	F-box/LRR-repeat protein 2 [Citrus sinensis]	gi|2070764746|ref|XP_042510379,1|	NA	Leucine-rich repeat, cysteine-containing subtype
transcript15732,1229,f21678Z1229	JZKD02S0872420.1	WS03219_O16	Day22	down	-2.14455	6.34e-07	8.39e-08	223.035	0.400213	-5.35852	---NA---	NA	NA	NA
transcript15734,1229,f3448Z1229	JZKD02S1603503.1	GQ02811_C05	Day22	down	-3.41888	0.00124815	0.000376924	2.94688	0.961512	-3.55573	peroxidase 5-like [Arachis hypogaea]	gi|2228597184|dbj|GKV25480,1|	EPS67213,1	Haem peroxidase
transcript15734,1229,f3448Z1229	JZKD02S1603503.1	GQ02811_C05	Day18	down	-2.52918	0.043244	0.0127424	2.47345	1.01537	-2.49089	peroxidase 5-like [Arachis hypogaea]	gi|2228597184|dbj|GKV25480,1|	EPS67213,1	Haem peroxidase
transcript15735,1229,f7912Z1229	JZKD02S1015806.1	GQ03210_M06	Day22	up	7.0034	2.33e-44	3.65e-47	115.358	0.485535	14.4241	universal stress protein A-like protein isoform X1 [Solanum tuberosum]	gi|2183076106|gb|KAH9329037,1|	NA	Universal stress protein A family
transcript15735,1229,f7912Z1229	JZKD02S1015806.1	GQ03210_M06	Day18	up	7.98193	7.28e-35	1.48e-38	160.082	0.614683	12.9855	universal stress protein A-like protein isoform X1 [Solanum tuberosum]	gi|2183076106|gb|KAH9329037,1|	NA	Universal stress protein A family
transcript15735,1229,f7912Z1229	JZKD02S1015806.1	GQ03210_M06	Day14	up	4.08119	2.59e-16	1.01e-20	45.7937	0.437186	9.33514	universal stress protein A-like protein isoform X1 [Solanum tuberosum]	gi|2183076106|gb|KAH9329037,1|	NA	Universal stress protein A family
transcript15743,1228,f18800Z1228	JZKD02S1023400.1	NA	Day18	down	-2.05264	1.92e-07	5.46e-09	106.93	0.351927	-5.83256	---NA---	NA	NA	NA
transcript15751,1228,f33720Z1228	JZKD02S1195764.1	NA	Day22	down	-2.22289	0.000328044	8.41e-05	5.41107	0.56528	-3.93237	uncharacterized protein LOC107428585 [Ziziphus jujuba]	gi|2192209593|gb|KAH9657576,1|	NA	NA
transcript15761,1227,f24753Z1227	JZKD02S0432767.1	NA	Day22	down	-2.83187	0.00430188	0.00151969	2.62243	0.893082	-3.1709	---NA---	NA	NA	NA
transcript15761,1227,f24753Z1227	JZKD02S0432767.1	NA	Day18	down	-4.58346	3.2e-07	1.01e-08	16.0892	0.79999	-5.72939	---NA---	NA	NA	NA
transcript15761,1227,f24753Z1227	JZKD02S0432767.1	NA	Day0	down	-2.44323	0.000902344	1.47e-06	27.9421	0.507405	-4.81515	---NA---	NA	NA	NA
transcript15766,1227,f30588Z1227	JZKD02S0455001.1	NA	Day22	down	-2.19789	0.00318126	0.0010825	13.5888	0.672515	-3.26816	probable UDP-N-acetylglucosamine--peptide N-acetylglucosaminyltransferase SEC [Selaginella moellendorffii]	gi|2070096104|ref|XP_042450075,1|	NA	Tetratricopeptide repeat
transcript15767,1227,f3635Z1227	JZKD02S0094347.1	GQ02813_O11	Day22	up	3.34507	4.46e-10	3.13e-11	79.0778	0.503761	6.64019	uncharacterized protein LOC8281755 [Ricinus communis]	gi|2113196189|gb|KAH1120964,1|	NA	Domain of unknown function DUF4408
transcript15767,1227,f3635Z1227	JZKD02S0094347.1	GQ02813_O11	Day18	up	2.50688	1.77e-06	7.22e-08	79.0936	0.465472	5.38568	uncharacterized protein LOC8281755 [Ricinus communis]	gi|2113196189|gb|KAH1120964,1|	NA	Domain of unknown function DUF4408
transcript15768,1227,f30879Z1227	JZKD02S0525229.1	GQ02904_P10	Day22	down	-2.00353	0.000356222	9.22e-05	10.7514	0.512375	-3.91027	putative disease resistance protein RGA1 isoform X1 [Setaria italica]	gi|2183049157|gb|KAH9303604,1|	NA	Leucine-rich repeat domain superfamily
transcript15776,1226,f26404Z1226	JZKD02S1334785.1	NA	Day22	down	-2.32033	0.00539122	0.00196314	4.24068	0.749521	-3.09575	---NA---	NA	NA	NA
transcript15783,1225,f13637Z1225	JZKD02S0611962.1	GQ03719_P01	Day22	down	-2.28251	5.59e-05	1.18e-05	9.48237	0.520973	-4.38124	non-specific phospholipase C2 [Brassica napus]	gi|2065804213|gb|KAG7572586,1|	NA	NA
transcript15791,1225,f30579Z1225	JZKD02S1638941.1	GQ03517_B03	Day22	down	-3.01815	0.000244096	6.05e-05	6.9079	0.75252	-4.01072	fructose-1,6-bisphosphatase, chloroplastic-like [Physcomitrella patens]	gi|2088679839|gb|KAG9453254,1|	NA	Fructose-1,6-bisphosphatase
transcript15791,1225,f30579Z1225	JZKD02S1638941.1	GQ03517_B03	Day18	down	-3.51162	0.000777517	9.44e-05	9.48549	0.899374	-3.90452	fructose-1,6-bisphosphatase, chloroplastic-like [Physcomitrella patens]	gi|2088679839|gb|KAG9453254,1|	NA	Fructose-1,6-bisphosphatase
transcript15793,1225,f27973Z1225	JZKD02S1032291.1	WS00725_N11	Day22	up	2.30749	2.33e-16	5.9e-18	136.997	0.267243	8.63445	rho GTPase-activating protein gacG-like [Ziziphus jujuba]	gi|2183033639|gb|KAH9292211,1|	NA	NA
transcript15793,1225,f27973Z1225	JZKD02S1032291.1	WS00725_N11	Day18	up	2.06763	1.58e-08	3.03e-10	145.035	0.328331	6.2974	rho GTPase-activating protein gacG-like [Ziziphus jujuba]	gi|2183033639|gb|KAH9292211,1|	NA	NA
transcript15797,1225,f23578Z1225	JZKD02S0129883.1	NA	Day22	down	-2.17215	7.39e-05	1.61e-05	12.9617	0.503568	-4.31351	---NA---	NA	NA	NA
transcript15806,1224,f34410Z1224	JZKD02S1242464.1	NA	Day18	up	2.2725	0.00383711	0.000643786	6.24882	0.665941	3.41246	ABC transporter A family member 2 isoform X1 [Abrus precatorius]	NA	NA	NA
transcript15809,1224,f21320Z1224	JZKD02S1635347.1	WS02623_M17	Day22	up	2.34635	5.02e-13	2.14e-14	45.0378	0.307038	7.64188	uncharacterized protein At4g22758-like [Abrus precatorius]	gi|2183050825|gb|KAH9305272,1|	NA	Uncharacterized protein At4g22758-like
transcript15811,1224,f31448Z1224	JZKD02S0669855.1	GQ03006_O06	Day18	up	2.03219	0.00437846	0.000755234	35.1277	0.603258	3.3687	dormancy-associated protein 1-like [Physcomitrella patens]	gi|2183051314|gb|KAH9305761,1|	NA	Dormancy/auxin associated protein
transcript15817,1224,f26535Z1224	JZKD02S1518301.1	NA	Day22	down	-2.6305	0.000823396	0.000235038	6.20983	0.715191	-3.67803	---NA---	NA	NA	NA
transcript15819,1224,f22781Z1224	NA	NA	Day22	down	-2.88578	0.00175314	0.000549948	3.15305	0.835208	-3.45517	LRR receptor-like serine/threonine-protein kinase GSO1 isoform X1 [Physcomitrella patens]	gi|2183030601|gb|KAH9289822,1|	NA	Disease resistance protein, RPW8-like
transcript1582,3443,f23890Z3443	JZKD02S0415088.1	NA	Day22	down	-4.58788	3.66e-12	1.78e-13	34.6615	0.623012	-7.36404	myosin-7-like isoform X1 [Physcomitrella patens]	gi|2183041388|gb|KAH9296270,1|	EMT17282	NA
transcript1582,3443,f23890Z3443	JZKD02S0415088.1	NA	Day18	down	-2.45686	3.9e-05	2.68e-06	47.5126	0.523416	-4.6939	myosin-7-like isoform X1 [Physcomitrella patens]	gi|2183041388|gb|KAH9296270,1|	EMT17282	NA
transcript15821,1223,f11210Z1223	JZKD02S1647384.1	GQ03413_P01	Day22	down	-3.44579	7.95e-12	4.1e-13	838.359	0.475136	-7.25222	cytochrome P450 CYP736A12-like [Citrus sinensis]	gi|2183032033|gb|KAH9291180,1|	RrC1570_p1	Cytochrome P450
transcript15823,1223,f11704Z1223	JZKD02S0544666.1	GQ03510_E11	Day22	down	-4.60356	1.81e-33	6.38e-36	64.042	0.367916	-12.5125	immune-associated nucleotide-binding protein 9 [Citrus clementina]	gi|2183077460|gb|KAH9330391,1|	NA	AIG1-type guanine nucleotide-binding (G) domain
transcript15823,1223,f11704Z1223	JZKD02S0544666.1	GQ03510_E11	Day18	down	-3.44881	2.66e-09	3.86e-11	103.634	0.521794	-6.60952	immune-associated nucleotide-binding protein 9 [Citrus clementina]	gi|2183077460|gb|KAH9330391,1|	NA	AIG1-type guanine nucleotide-binding (G) domain
transcript15826,1223,f13496Z1223	JZKD02S0861591.1	GQ03717_C20	Day22	down	-7.63977	6.34e-30	3.04e-32	303.096	0.646293	-11.8209	isoflavone reductase homolog PCBER-like [Lactuca sativa]	gi|75174543|sp|Q9LL41,1|PCBER_PINTA	Rsa1,0_00048,1_g00027,1	NmrA-like domain
transcript15826,1223,f13496Z1223	JZKD02S0861591.1	GQ03717_C20	Day18	down	-5.4943	1.92e-05	1.16e-06	406.098	1.12991	-4.86259	isoflavone reductase homolog PCBER-like [Lactuca sativa]	gi|75174543|sp|Q9LL41,1|PCBER_PINTA	Rsa1,0_00048,1_g00027,1	NmrA-like domain
transcript15830,1223,f8141Z1223	JZKD02S0913330.1	GQ03213_H04	Day22	down	-3.47904	2.89e-11	1.66e-12	183.694	0.492741	-7.06058	LRR receptor-like serine/threonine-protein kinase FLS2 [Selaginella moellendorffii]	gi|2183062588|gb|KAH9316100,1|	NA	Leucine-rich repeat
transcript15831,1223,f25331Z1223	JZKD02S0135195.1	WS03226_M21	Day22	up	2.91118	3.15e-14	1.1e-15	80.1731	0.363229	8.01472	---NA---	gi|2183057264|gb|KAH9311297,1|	NA	NA
transcript15840,1222,f31635Z1222	JZKD02S1600533.1	NA	Day22	down	-4.26605	1.63e-17	3.47e-19	21.113	0.476514	-8.95262	---NA---	NA	NA	NA
transcript15840,1222,f31635Z1222	JZKD02S1600533.1	NA	Day18	down	-2.32055	4.36e-07	1.44e-08	30.3476	0.409367	-5.66862	---NA---	NA	NA	NA
transcript15847,1222,f25327Z1222	JZKD02S0694598.1	GQ03513_O09	Day22	down	-3.97625	3.07e-06	4.83e-07	6.28488	0.79005	-5.03292	dehydrodolichyl diphosphate synthase 6-like [Erythranthe guttata]	gi|2183050345|gb|KAH9304792,1|	NA	Decaprenyl diphosphate synthase-like
transcript15847,1222,f25327Z1222	JZKD02S0694598.1	GQ03513_O09	Day18	down	-2.77172	0.000473023	5.24e-05	8.03554	0.685261	-4.04477	dehydrodolichyl diphosphate synthase 6-like [Erythranthe guttata]	gi|2183050345|gb|KAH9304792,1|	NA	Decaprenyl diphosphate synthase-like
transcript15857,1221,f34893Z1221	JZKD02S1051279.1	GQ03303_F03	Day22	down	-2.01513	0.000208503	5.1e-05	260.347	0.497438	-4.05103	uncharacterized protein LOC111457532 [Cucurbita moschata]	gi|2183066247|gb|KAH9319622,1|	NA	Protein of unknown function DUF1685
transcript15858,1221,f8394Z1221	JZKD02S1533286.1	GQ03218_C04	Day22	down	-3.06903	1.37e-07	1.59e-08	107.178	0.54302	-5.65178	very-long-chain enoyl-CoA reductase [Citrus sinensis]	gi|2178989895|ref|XP_045811535,1|	Peinf101Scf00301g02015,1	3-oxo-5-alpha-steroid 4-dehydrogenase/very-long-chain enoyl-CoA reductase
transcript1586,3441,f19277Z3441	JZKD02S0698714.1	NA	Day22	up	2.83806	2.05e-29	1.02e-31	69.5203	0.242174	11.7191	histidine kinase 5 [Selaginella moellendorffii]	gi|2190622266|gb|KAH9542503,1|	NA	Signal transduction response regulator, receiver domain
transcript15862,1220,f25023Z1220	JZKD02S0144020.1	GQ0165_E03	Day22	down	-3.17551	0.00132832	0.000404746	10.3734	0.897805	-3.53697	probable LRR receptor-like serine/threonine-protein kinase At1g67720 [Arachis hypogaea]	gi|2183047608|gb|KAH9302098,1|	EMT13569	Leucine-rich repeat domain superfamily
transcript15863,1220,f13212Z1220	JZKD02S0903321.1	GQ03516_G10	Day22	down	-4.57662	1.07e-15	2.99e-17	1334.46	0.541809	-8.44693	---NA---	NA	NA	NA
transcript15864,1220,f17092Z1220	JZKD02S0285042.1	NA	Day22	down	-3.21383	5.48e-06	9.16e-07	11.6455	0.654684	-4.90898	---NA---	NA	NA	NA
transcript15866,1220,f26396Z1220	JZKD02S0366314.1	GQ03312_G19	Day22	down	-3.25632	5.78e-06	9.71e-07	42.7375	0.664909	-4.89739	putative leucine-rich repeat receptor-like serine/threonine-protein kinase At2g24130 [Arachis hypogaea]	gi|2183075971|gb|KAH9328902,1|	NA	Leucine-rich repeat
transcript15868,1220,f15770Z1220	JZKD02S0161128.1	GQ04010_L13	Day22	up	2.23973	0.0325502	0.0154713	2.91783	0.925068	2.42115	GDSL esterase/lipase At2g42990-like [Durio zibethinus]	gi|2183058829|gb|KAH9312862,1|	KN538722,1_FGP037	GDSL lipase/esterase
transcript1587,3440,f12542Z3440	JZKD02S1628034.1	GQ03612_K23	Day22	up	3.91054	1.48e-14	4.91e-16	377.17	0.481974	8.11359	receptor-like protein kinase THESEUS 1 [Cucurbita maxima]	gi|1216304347|ref|XP_021594297,1|	CCG018340,1	Malectin-like domain
transcript1587,3440,f12542Z3440	JZKD02S1628034.1	GQ03612_K23	Day18	up	2.02653	0.000642449	7.51e-05	202.367	0.511802	3.9596	receptor-like protein kinase THESEUS 1 [Cucurbita maxima]	gi|1216304347|ref|XP_021594297,1|	CCG018340,1	Malectin-like domain
transcript15875,1220,f10785Z1220	JZKD02S1604857.1	GQ03325_A15	Day22	up	2.58443	1.85e-17	3.97e-19	360.172	0.289155	8.9379	ras-related protein RABB1c [Brassica napus]	gi|2217230885|ref|XP_047335210,1|	Lus10023829	Small GTPase
transcript15876,1220,f13941Z1220	JZKD02S0507674.1	GQ03807_H02	Day22	down	-2.5657	2.6e-10	1.77e-11	100.326	0.381582	-6.72386	dihydroflavonol 4-reductase [Arachis hypogaea]	gi|2183044683|gb|KAH9299311,1|	676768160	NAD-dependent epimerase/dehydratase
[truncated: 6,549 more rows]
