# Supplementary material for: De novo transcriptome assembly and discovery of drought-responsive genes in white spruce (Picea glauca)
Source: PLoS One. 2025 Jan 3;20(1):e0316661. doi: 10.1371/journal.pone.0316661 (PMC11698436; doi:10.1371/journal.pone.0316661)
Supplement: S6 Table — The Excel file contains five sheets; Caption, S6.1 (export results of all sampling days), S6.2 (the main Bin categories of all sampling days), S6.3 (export results of day 22) and S6.4 (the main Bin categories of day 22). (XLSX) [file pone.0316661.s010.xlsx]

## Sheet: Caption
		Supplementary Tables
		Title : De novo transcriptome assembly and discovery of drought-responsive genes in white spruce (Picea glauca)
		Authors: Zoé Ribeyre, Claire Depardieu, Julien Prunier, Gervais Pelletier, Geneviève Parent, John Mackay, Arnaud Droit, Jean Bousquet, Philippe Nolet, Christian Messier
	Sheet	Informations
	S6.1 Table	Export of MapMan results for differentially expressed genes (annotated from WS77111v2 genome) from all sampling days (Day0, Day14, Day18 and Day22). The headings mean: log2FC: log2 fold change; BinCode: the code of the corresponding bin; BinName and Description: the name and description of the corresponding bin.
	S6.2 Table	Summary of the main Bin categories reported in Table S6.1 (all sampling days). Information in the table: the main bin code and bin name; the number of genes or unigenes per bin name; the percentage (%) of assigned genes or unigenes per bin name.
	S6.3 Table	Export of MapMan results for differentially expressed genes (annotated from WS77111v2 genome) from day 22. The headings mean: log2FC: log2 fold change; BinCode: the code of the corresponding bin; BinName and Description: the name and description of the corresponding bin.
	S6.4 Table	Summary of the main Bin categories reported in S6.3 Table (day 22). Information in the table: the main bin code and bin name; the number of genes or unigenes per bin name; the percentage (%) of assigned genes or unigenes per bin name.

## Sheet: S6.1 Table
Gene_WS77111v2	log2FC	BinCode	BinName	Description
JZKD02S0234724.1	-2.96	1.1.1.1.1	Photosynthesis.photophosphorylation.photosystem II.LHC-II complex.component LHCb1/2/3	mercator4v4.0: component LHCb1/2/3 of LHC-II complex & swissprot: Chlorophyll a-b binding protein type I, chloroplastic OS=Pinus thunbergii & original description: none
JZKD02S1310847.1	-3.54	1.1.1.1.1	Photosynthesis.photophosphorylation.photosystem II.LHC-II complex.component LHCb1/2/3	mercator4v4.0: component LHCb1/2/3 of LHC-II complex & swissprot: Chlorophyll a-b binding protein type I, chloroplastic OS=Pinus thunbergii & original description: none
JZKD02S0682059.1	-2.95	1.1.1.1.1	Photosynthesis.photophosphorylation.photosystem II.LHC-II complex.component LHCb1/2/3	mercator4v4.0: component LHCb1/2/3 of LHC-II complex & swissprot: Chlorophyll a-b binding protein type 2 member 1B, chloroplastic OS=Pinus sylvestris & original description: none
JZKD02S0090530.1	-3.2	1.1.1.1.2	Photosynthesis.photophosphorylation.photosystem II.LHC-II complex.component LHCb4	mercator4v4.0: component LHCb4 of LHC-II complex & swissprot: Chlorophyll a-b binding protein CP29.3, chloroplastic OS=Arabidopsis thaliana & original description: none
JZKD02S0382815.1	-2.98	1.1.1.2.10	Photosynthesis.photophosphorylation.photosystem II.PS-II complex.component PsbTn	mercator4v4.0: component PsbTn of PS-II complex & original description: none
JZKD02S1410995.1	-2.27	1.1.1.2.12	Photosynthesis.photophosphorylation.photosystem II.PS-II complex.component PsbX	mercator4v4.0: component PsbX of PS-II complex & original description: none
JZKD02S0606784.1	-2.93	1.1.1.2.2.1	Photosynthesis.photophosphorylation.photosystem II.PS-II complex.oxygen-evolving center (OEC) extrinsic components.component OEC33/PsbO	mercator4v4.0: component PsbO/OEC33 of PS-II oxygen-evolving center & swissprot: Oxygen-evolving enhancer protein 1, chloroplastic OS=Fritillaria agrestis & original description: none
JZKD02S0485172.1	-4.15	1.1.1.2.2.2	Photosynthesis.photophosphorylation.photosystem II.PS-II complex.oxygen-evolving center (OEC) extrinsic components.component OEC23/PsbP	mercator4v4.0: component PsbP of PS-II oxygen-evolving center & swissprot: Oxygen-evolving enhancer protein 2, chloroplastic OS=Narcissus pseudonarcissus & original description: none
JZKD02S0436549.1	-3.03	1.1.1.2.2.3	Photosynthesis.photophosphorylation.photosystem II.PS-II complex.oxygen-evolving center (OEC) extrinsic components.component OEC16/PsbQ	mercator4v4.0: component PsbQ of PS-II oxygen-evolving center & swissprot: Oxygen-evolving enhancer protein 3-1, chloroplastic OS=Arabidopsis thaliana & original description: none
JZKD02S0337861.1	-2.66	1.1.1.2.2.3	Photosynthesis.photophosphorylation.photosystem II.PS-II complex.oxygen-evolving center (OEC) extrinsic components.component OEC16/PsbQ	mercator4v4.0: component PsbQ of PS-II oxygen-evolving center & swissprot: Oxygen-evolving enhancer protein 3-1, chloroplastic OS=Arabidopsis thaliana & original description: none
JZKD02S1103915.1	-3.51	1.1.1.2.8	Photosynthesis.photophosphorylation.photosystem II.PS-II complex.component PsbR	mercator4v4.0: component PsbR of PS-II complex & original description: none
JZKD02S1419646.1	-2.24	1.1.1.3.2	Photosynthesis.photophosphorylation.photosystem II.assembly.assembly factor (LPA2)	mercator4v4.0: protein involved in PS-II assembly (LPA2) & original description: none
JZKD02S0971055.1	4.19	1.1.1.4.3	Photosynthesis.photophosphorylation.photosystem II.repair and reassembly cycle.stabilizing factor (ELIP)	mercator4v4.0: LHC-related protein (ELIP) & original description: none
JZKD02S1436839.1	2.29	1.1.1.4.3	Photosynthesis.photophosphorylation.photosystem II.repair and reassembly cycle.stabilizing factor (ELIP)	mercator4v4.0: LHC-related protein (ELIP) & swissprot: Early light-induced protein 1, chloroplastic OS=Arabidopsis thaliana & original description: none
JZKD02S1005347.1	3.87	1.1.1.4.3	Photosynthesis.photophosphorylation.photosystem II.repair and reassembly cycle.stabilizing factor (ELIP)	mercator4v4.0: LHC-related protein (ELIP) & swissprot: Early light-induced protein 1, chloroplastic OS=Arabidopsis thaliana & original description: none
JZKD02S0273889.1	2.18	1.1.1.4.3	Photosynthesis.photophosphorylation.photosystem II.repair and reassembly cycle.stabilizing factor (ELIP)	mercator4v4.0: LHC-related protein (ELIP) & swissprot: Early light-induced protein, chloroplastic OS=Pisum sativum & original description: none
JZKD02S1027405.1	-2.2	1.1.1.4.8	Photosynthesis.photophosphorylation.photosystem II.repair and reassembly cycle.assembly factor (CYP38)	mercator4v4.0: protein involved in PS-II assembly (CYP38) & swissprot: Peptidyl-prolyl cis-trans isomerase CYP38, chloroplastic OS=Arabidopsis thaliana & original description: none
JZKD02S1022421.1	-2.13	1.1.1.5.1.3	Photosynthesis.photophosphorylation.photosystem II.photosynthetic acclimation.regulatory phosphorylation.phosphatase (PPH1/TAP38)	mercator4v4.0: photosynthetic acclimation PPH1/TAP38 phosphatase & swissprot: Protein phosphatase 2C 57 OS=Arabidopsis thaliana & original description: none
JZKD02S1382609.1	-3.43	1.1.1.5.3.1.1	Photosynthesis.photophosphorylation.photosystem II.photosynthetic acclimation.non-photochemical quenching (NPQ).qE/qZ-type quenching.pH-sensor protein (PsbS)	mercator4v4.0: non-photochemical quenching PsbS protein & swissprot: Photosystem II 22 kDa protein, chloroplastic OS=Solanum lycopersicum & original description: none
JZKD02S0393144.1	-2.24	1.1.1.5.3.1.1	Photosynthesis.photophosphorylation.photosystem II.photosynthetic acclimation.non-photochemical quenching (NPQ).qE/qZ-type quenching.pH-sensor protein (PsbS)	mercator4v4.0: non-photochemical quenching PsbS protein & swissprot: Photosystem II 22 kDa protein, chloroplastic OS=Solanum lycopersicum & original description: none
JZKD02S0813846.1	-2.23	1.1.1.5.3.1.2.1	Photosynthesis.photophosphorylation.photosystem II.photosynthetic acclimation.non-photochemical quenching (NPQ).qE/qZ-type quenching.xanthophyll cycle.violaxanthin de-epoxidase (VDE)	mercator4v4.0: violaxanthin de-epoxidase (VDE) & swissprot: Violaxanthin de-epoxidase, chloroplastic OS=Arabidopsis thaliana & original description: none
JZKD02S0497181.1	-2.34	1.1.1.5.4.2	Photosynthesis.photophosphorylation.photosystem II.photosynthetic acclimation.thylakoid grana stacking.regulatory factor (CURT)	mercator4v4.0: regulatory factor (CURT) of thylakoid grana stacking & swissprot: Protein CURVATURE THYLAKOID 1A, chloroplastic OS=Arabidopsis thaliana & original description: none
JZKD02S0196110.1	-2.43	1.1.2.2	Photosynthesis.photophosphorylation.cytochrome b6/f complex.apocytochrome b component PetB	mercator4v4.0: apocytochrome b component PetB of cytochrome b6/f complex & swissprot: Cytochrome b6 OS=Klebsormidium bilatum & original description: none
JZKD02S1337899.1	-3.8	1.1.2.3	Photosynthesis.photophosphorylation.cytochrome b6/f complex.Rieske iron-sulfur component PetC	mercator4v4.0: Rieske iron-sulfur component PetC of cytochrome b6/f complex & swissprot: Cytochrome b6-f complex iron-sulfur subunit, chloroplastic OS=Solanum tuberosum & original description: none
JZKD02S0190701.1	-2.09	1.1.2.7	Photosynthesis.photophosphorylation.cytochrome b6/f complex.component PetM/VII	mercator4v4.0: component PetM/VII of cytochrome b6/f complex & original description: none
JZKD02S1645810.1	-3.19	1.1.2.9.2.2	Photosynthesis.photophosphorylation.cytochrome b6/f complex.assembly.CCS cytochrome f/c6 maturation system (system II).assembly factor (Ccs1/CcsB)	mercator4v4.0: assembly factor CcsB of CCS cytochrome f/c6 maturation system (system II) & swissprot: Cytochrome c biogenesis protein CCS1, chloroplastic OS=Arabidopsis thaliana & original description: none
JZKD02S1577652.1	-2.87	1.1.2.9.3	Photosynthesis.photophosphorylation.cytochrome b6/f complex.assembly.assembly factor (HCF153)	mercator4v4.0: protein involved in cytochrome b6/f complex assembly (HCF153) & original description: none
JZKD02S0556230.1	-2.71	1.1.3.1	Photosynthesis.photophosphorylation.Cytb6/f to PS-I electron carriers.plastocyanin copper-protein (PetE)	mercator4v4.0: plastocyanin electron carrier & swissprot: Plastocyanin, chloroplastic OS=Solanum lycopersicum & original description: none
JZKD02S1368308.1	-2.68	1.1.4.1.4	Photosynthesis.photophosphorylation.photosystem I.LHC-I complex.component LHCa4	mercator4v4.0: component LHCa4 of LHC-I complex & swissprot: Chlorophyll a-b binding protein 4, chloroplastic OS=Arabidopsis thaliana & original description: none
JZKD02S1163293.1	-3.68	1.1.4.2.11	Photosynthesis.photophosphorylation.photosystem I.PS-I complex.component PsaK	mercator4v4.0: component PsaK of PS-I complex & swissprot: Photosystem I reaction center subunit psaK, chloroplastic OS=Medicago sativa & original description: none
JZKD02S0564129.1	-3.06	1.1.4.2.12	Photosynthesis.photophosphorylation.photosystem I.PS-I complex.component PsaL	mercator4v4.0: component PsaL of PS-I complex & swissprot: Photosystem I reaction center subunit XI, chloroplastic OS=Cucumis sativus & original description: none
JZKD02S0794362.1	-2.09	1.1.4.2.14	Photosynthesis.photophosphorylation.photosystem I.PS-I complex.component PsaN	mercator4v4.0: component PsaN of PS-I complex & original description: none
JZKD02S1491414.1	-2.98	1.1.4.2.4	Photosynthesis.photophosphorylation.photosystem I.PS-I complex.component PsaD	mercator4v4.0: component PsaD of PS-I complex & swissprot: Photosystem I reaction center subunit II, chloroplastic OS=Cucumis sativus & original description: none
JZKD02S1207191.1	-2.76	1.1.4.2.6	Photosynthesis.photophosphorylation.photosystem I.PS-I complex.component PsaF	mercator4v4.0: component PsaF of PS-I complex & swissprot: Photosystem I reaction center subunit III, chloroplastic OS=Flaveria trinervia & original description: none
JZKD02S1142615.1	-2.19	1.1.4.2.7	Photosynthesis.photophosphorylation.photosystem I.PS-I complex.component PsaG	mercator4v4.0: component PsaG of PS-I complex & swissprot: Photosystem I reaction center subunit V, chloroplastic OS=Arabidopsis thaliana & original description: none
JZKD02S1397620.1	-3.33	1.1.6.1.2	Photosynthesis.photophosphorylation.cyclic electron flow.PGR5-PGRL1 complex.component PGRL1	mercator4v4.0: component PGRL1 of cyclic electron flow PGR5-PGRL1 complex & swissprot: PGR5-like protein 1B, chloroplastic OS=Arabidopsis thaliana & original description: none
JZKD02S0337861.1	-2.66	1.1.8.1.6.11	Photosynthesis.photophosphorylation.chlororespiration.NADH dehydrogenase-like (NDH) complex.assembly and maintenance.assembly factor (PQL3)	mercator4v4.0: assembly factor (PQL3) involved in NDH complex assembly & swissprot: Oxygen-evolving enhancer protein 3-1, chloroplastic OS=Arabidopsis thaliana & original description: none
JZKD02S0365390.1	-2.24	1.1.9.1.3	Photosynthesis.photophosphorylation.ATP synthase complex.membrane CF0 subcomplex.subunit b_	mercator4v4.0: subunit b_ of membrane CF0 subcomplex of ATP synthase complex & swissprot: ATP synthase subunit b', chloroplastic OS=Spinacia oleracea & original description: none
JZKD02S0374438.1	-2.13	1.1.9.2.3	Photosynthesis.photophosphorylation.ATP synthase complex.peripheral CF1 subcomplex.subunit gamma	mercator4v4.0: subunit gamma of peripheral CF1 subcomplex of ATP synthase complex & swissprot: ATP synthase gamma chain 1, chloroplastic OS=Arabidopsis thaliana & original description: none
JZKD02S1251073.1	-2.21	1.2.1.1.2	Photosynthesis.calvin cycle.ribulose-1,5-bisphosphat carboxylase/oxygenase (RuBisCo) activity.RuBisCo heterodimer.small subunit	mercator4v4.0: small subunit of ribulose-1,5-bisphosphat carboxylase/oxygenase heterodimer & swissprot: Ribulose bisphosphate carboxylase small subunit, chloroplastic OS=Larix laricina & original description: none
JZKD02S1608497.1	-2.47	1.2.1.1.2	Photosynthesis.calvin cycle.ribulose-1,5-bisphosphat carboxylase/oxygenase (RuBisCo) activity.RuBisCo heterodimer.small subunit	mercator4v4.0: small subunit of ribulose-1,5-bisphosphat carboxylase/oxygenase heterodimer & swissprot: Ribulose bisphosphate carboxylase small subunit, chloroplastic OS=Pinus thunbergii & original description: none
JZKD02S0635157.1	-2.3	1.2.1.2.6	Photosynthesis.calvin cycle.ribulose-1,5-bisphosphat carboxylase/oxygenase (RuBisCo) activity.RuBisCo assembly.assembly factor (RAF2)	mercator4v4.0: assembly factor involved in RuBisCo assembly (RAF2) & swissprot: Probable pterin-4-alpha-carbinolamine dehydratase, chloroplastic OS=Arabidopsis thaliana & original description: none
JZKD02S1600519.1	-2.09	1.2.1.3.2	Photosynthesis.calvin cycle.ribulose-1,5-bisphosphat carboxylase/oxygenase (RuBisCo) activity.RuBisCo regulation.ATP-dependent activase (RCA)	mercator4v4.0: ATP-dependent activase involved in RuBisCo regulation & swissprot: Ribulose bisphosphate carboxylase/oxygenase activase, chloroplastic OS=Malus domestica & original description: none
JZKD02S1159625.1	-2.64	1.2.11	Photosynthesis.calvin cycle.phosphoribulokinase (PRK)	mercator4v4.0: phosphoribulokinase (PRK) & swissprot: Phosphoribulokinase, chloroplastic OS=Triticum aestivum & original description: none
JZKD02S1621816.1	-2.36	1.2.3.1	Photosynthesis.calvin cycle.glyceraldehyde 3-phosphate dehydrogenase (GAPDH) activity.glyceraldehyde 3-phosphate dehydrogenase (GAPDH)	mercator4v4.0: glyceraldehyde 3-phosphate dehydrogenase (GAPDH) & swissprot: Glyceraldehyde-3-phosphate dehydrogenase B, chloroplastic OS=Pisum sativum & original description: none
JZKD02S0160720.1	-2.41	1.2.6	Photosynthesis.calvin cycle.fructose-1,6-bisphosphatase	mercator4v4.0: fructose-1,6-bisphosphatase & swissprot: Fructose-1,6-bisphosphatase 1, chloroplastic OS=Arabidopsis thaliana & original description: none
JZKD02S0152103.1	4.38	1.2.7	Photosynthesis.calvin cycle.transketolase	mercator4v4.0: transketolase & swissprot: Transketolase-1, chloroplastic OS=Arabidopsis thaliana & original description: none
JZKD02S1448462.1	2.24	1.4.1.2	Photosynthesis.CAM/C4 photosynthesis.phosphoenolpyruvate (PEP) carboxylase activity.regulatory PPC-phosphorylating kinase (PPCK)	mercator4v4.0: regulatory PEP carboxylase-phosphorylating kinase (PPCK) & swissprot: Calcium-dependent protein kinase 10 OS=Oryza sativa subsp. japonica & original description: none
JZKD02S0367245.1	3.42	1.4.1.2	Photosynthesis.CAM/C4 photosynthesis.phosphoenolpyruvate (PEP) carboxylase activity.regulatory PPC-phosphorylating kinase (PPCK)	mercator4v4.0: regulatory PEP carboxylase-phosphorylating kinase (PPCK) & swissprot: Calcium-dependent protein kinase 10 OS=Oryza sativa subsp. japonica & original description: none
JZKD02S0909149.1	-3.77	1.5.1	Photosynthesis.carbon dioxide-bicarbonate interconversion.alpha-type carbonic anhydrase	mercator4v4.0: alpha-type carbonic anhydrase & swissprot: Alpha carbonic anhydrase 7 OS=Arabidopsis thaliana & original description: none
JZKD02S0563373.1	2.31	1.5.1	Photosynthesis.carbon dioxide-bicarbonate interconversion.alpha-type carbonic anhydrase	mercator4v4.0: alpha-type carbonic anhydrase & swissprot: Alpha carbonic anhydrase 7 OS=Arabidopsis thaliana & original description: none
JZKD02S1268371.1	2.96	1.5.1	Photosynthesis.carbon dioxide-bicarbonate interconversion.alpha-type carbonic anhydrase	mercator4v4.0: alpha-type carbonic anhydrase & swissprot: Alpha carbonic anhydrase 7 OS=Arabidopsis thaliana & original description: none
JZKD02S1635075.1	-2.18	1.5.2	Photosynthesis.carbon dioxide-bicarbonate interconversion.beta-type carbonic anhydrase	mercator4v4.0: beta-type carbonic anhydrase & swissprot: Beta carbonic anhydrase 1, chloroplastic OS=Arabidopsis thaliana & original description: none
JZKD02S0185780.1	-3.72	1.5.2	Photosynthesis.carbon dioxide-bicarbonate interconversion.beta-type carbonic anhydrase	mercator4v4.0: beta-type carbonic anhydrase & swissprot: Carbonic anhydrase, chloroplastic OS=Nicotiana tabacum & original description: none
JZKD02S0331365.1	3.23	10.1.1	Redox homeostasis.controlled reactive oxygen generation.NADPH-oxidase (Rboh)	mercator4v4.0: NADPH-oxidase (Rboh) & swissprot: Respiratory burst oxidase homolog protein F OS=Arabidopsis thaliana & original description: none
JZKD02S0247264.1	2.68	10.1.1	Redox homeostasis.controlled reactive oxygen generation.NADPH-oxidase (Rboh)	mercator4v4.0: NADPH-oxidase (Rboh) & swissprot: Respiratory burst oxidase homolog protein A OS=Solanum tuberosum & original description: none
JZKD02S1611450.1	2.55	10.2.2	Redox homeostasis.enzymatic reactive oxygen scavenging.catalase	mercator4v4.0: catalase & swissprot: Catalase isozyme 1 (Fragment) OS=Nicotiana plumbaginifolia & original description: none
JZKD02S0539219.1	-2.76	10.2.3	Redox homeostasis.enzymatic reactive oxygen scavenging.glutathione peroxidase	mercator4v4.0: glutathione peroxidase & swissprot: Putative glutathione peroxidase 7, chloroplastic OS=Arabidopsis thaliana & original description: none
JZKD02S1037261.1	2.81	10.2.3	Redox homeostasis.enzymatic reactive oxygen scavenging.glutathione peroxidase	mercator4v4.0: glutathione peroxidase & swissprot: Probable phospholipid hydroperoxide glutathione peroxidase OS=Citrus sinensis & original description: none
JZKD02S1181752.1	2.34	10.2.3	Redox homeostasis.enzymatic reactive oxygen scavenging.glutathione peroxidase	mercator4v4.0: glutathione peroxidase & swissprot: Probable phospholipid hydroperoxide glutathione peroxidase OS=Spinacia oleracea & original description: none
JZKD02S1417089.1	2.09	10.2.3	Redox homeostasis.enzymatic reactive oxygen scavenging.glutathione peroxidase	mercator4v4.0: glutathione peroxidase & swissprot: Probable phospholipid hydroperoxide glutathione peroxidase OS=Nicotiana sylvestris & original description: none
JZKD02S0277654.1	-2.72	10.3.2.1	Redox homeostasis.glutathione-based redox regulation.glutathione degradation.gamma-glutamyl cyclotransferase	mercator4v4.0: gamma-glutamyl cyclotransferase & swissprot: Gamma-glutamylcyclotransferase 2-1 OS=Arabidopsis thaliana & original description: none
JZKD02S1467346.1	-2.22	10.3.3.3	Redox homeostasis.glutathione-based redox regulation.glutathione S-transferase activities.class tau glutathione S-transferase	mercator4v4.0: class tau glutathione S-transferase & swissprot: Glutathione S-transferase U20 OS=Arabidopsis thaliana & original description: none
JZKD02S1332693.1	-7.31	10.3.3.3	Redox homeostasis.glutathione-based redox regulation.glutathione S-transferase activities.class tau glutathione S-transferase	mercator4v4.0: class tau glutathione S-transferase & swissprot: Glutathione S-transferase U20 OS=Arabidopsis thaliana & original description: none
JZKD02S1604099.1	-6.48	10.3.3.3	Redox homeostasis.glutathione-based redox regulation.glutathione S-transferase activities.class tau glutathione S-transferase	mercator4v4.0: class tau glutathione S-transferase & swissprot: Glutathione S-transferase U19 OS=Arabidopsis thaliana & original description: none
JZKD02S0885197.1	-2.42	10.3.3.3	Redox homeostasis.glutathione-based redox regulation.glutathione S-transferase activities.class tau glutathione S-transferase	mercator4v4.0: class tau glutathione S-transferase & swissprot: Probable glutathione S-transferase OS=Nicotiana tabacum & original description: none
JZKD02S0876861.1	-2.78	10.3.3.3	Redox homeostasis.glutathione-based redox regulation.glutathione S-transferase activities.class tau glutathione S-transferase	mercator4v4.0: class tau glutathione S-transferase & swissprot: Probable glutathione S-transferase OS=Nicotiana tabacum & original description: none
JZKD02S0066644.1	-2.09	10.3.3.3	Redox homeostasis.glutathione-based redox regulation.glutathione S-transferase activities.class tau glutathione S-transferase	mercator4v4.0: class tau glutathione S-transferase & swissprot: Probable glutathione S-transferase OS=Nicotiana tabacum & original description: none
JZKD02S1274080.1	2.55	10.3.3.3	Redox homeostasis.glutathione-based redox regulation.glutathione S-transferase activities.class tau glutathione S-transferase	mercator4v4.0: class tau glutathione S-transferase & swissprot: Probable glutathione S-transferase OS=Nicotiana tabacum & original description: none
JZKD02S0611295.1	2.43	10.3.3.3	Redox homeostasis.glutathione-based redox regulation.glutathione S-transferase activities.class tau glutathione S-transferase	mercator4v4.0: class tau glutathione S-transferase & swissprot: Probable glutathione S-transferase GSTU6 OS=Oryza sativa subsp. japonica & original description: none
JZKD02S0005347.1	2.79	10.3.3.3	Redox homeostasis.glutathione-based redox regulation.glutathione S-transferase activities.class tau glutathione S-transferase	mercator4v4.0: class tau glutathione S-transferase & swissprot: Glutathione S-transferase U18 OS=Arabidopsis thaliana & original description: none
JZKD02S0860673.1	2.39	10.3.3.3	Redox homeostasis.glutathione-based redox regulation.glutathione S-transferase activities.class tau glutathione S-transferase	mercator4v4.0: class tau glutathione S-transferase & swissprot: Probable glutathione S-transferase parC OS=Nicotiana tabacum & original description: none
JZKD02S0730964.1	2.3	10.3.3.3	Redox homeostasis.glutathione-based redox regulation.glutathione S-transferase activities.class tau glutathione S-transferase	mercator4v4.0: class tau glutathione S-transferase & swissprot: Glutathione S-transferase U7 OS=Arabidopsis thaliana & original description: none
JZKD02S0706164.1	2.19	10.3.3.3	Redox homeostasis.glutathione-based redox regulation.glutathione S-transferase activities.class tau glutathione S-transferase	mercator4v4.0: class tau glutathione S-transferase & swissprot: Glutathione S-transferase U18 OS=Arabidopsis thaliana & original description: none
JZKD02S0111510.1	2.44	10.3.3.3	Redox homeostasis.glutathione-based redox regulation.glutathione S-transferase activities.class tau glutathione S-transferase	mercator4v4.0: class tau glutathione S-transferase & swissprot: Glutathione S-transferase U18 OS=Arabidopsis thaliana & original description: none
JZKD02S0424977.1	2.3	10.3.3.4	Redox homeostasis.glutathione-based redox regulation.glutathione S-transferase activities.class phi glutathione S-transferase	mercator4v4.0: class phi glutathione S-transferase & swissprot: Glutathione S-transferase F9 OS=Arabidopsis thaliana & original description: none
JZKD02S0011839.1	5.95	10.3.3.5	Redox homeostasis.glutathione-based redox regulation.glutathione S-transferase activities.class lambda glutathione S-transferase	mercator4v4.0: class lambda glutathione S-transferase & swissprot: Glutathione S-transferase L3 OS=Arabidopsis thaliana & original description: none
JZKD02S1643201.1	2.85	10.4.1.1	Redox homeostasis.thiol-based redox regulation.thioredoxin reductase activities.NADPH-dependent thioredoxin reductase (NTRC)	mercator4v4.0: NADPH-dependent thioredoxin reductase (NTRC) & swissprot: Thioredoxin reductase 1, mitochondrial OS=Arabidopsis thaliana & original description: none
JZKD02S0838916.1	-3.87	10.4.2.2	Redox homeostasis.thiol-based redox regulation.peroxiredoxin activities.atypical 2-Cys peroxiredoxin (PrxQ)	mercator4v4.0: atypical 2-Cys peroxiredoxin (PrxQ) & swissprot: Peroxiredoxin Q, chloroplastic OS=Populus jackii & original description: none
JZKD02S0590941.1	-2.42	10.4.3.2	Redox homeostasis.thiol-based redox regulation.thioredoxin activities.H-type thioredoxin	mercator4v4.0: H-type thioredoxin & swissprot: Thioredoxin-like protein CXXS1 OS=Arabidopsis thaliana & original description: none
JZKD02S0909157.1	-2.28	10.4.3.2	Redox homeostasis.thiol-based redox regulation.thioredoxin activities.H-type thioredoxin	mercator4v4.0: H-type thioredoxin & swissprot: Thioredoxin H-type OS=Picea mariana & original description: none
JZKD02S0628891.1	2.74	10.4.3.2	Redox homeostasis.thiol-based redox regulation.thioredoxin activities.H-type thioredoxin	mercator4v4.0: H-type thioredoxin & swissprot: Thioredoxin H-type OS=Picea mariana & original description: none
JZKD02S0257728.1	3.98	10.4.3.2	Redox homeostasis.thiol-based redox regulation.thioredoxin activities.H-type thioredoxin	mercator4v4.0: H-type thioredoxin & swissprot: Thioredoxin H-type OS=Picea mariana & original description: none
JZKD02S0541442.1	2.27	10.4.3.8	Redox homeostasis.thiol-based redox regulation.thioredoxin activities.nucleoredoxin	mercator4v4.0: nucleoredoxin & swissprot: Probable nucleoredoxin 1 OS=Arabidopsis thaliana & original description: none
JZKD02S1250024.1	2.4	10.4.3.8	Redox homeostasis.thiol-based redox regulation.thioredoxin activities.nucleoredoxin	mercator4v4.0: nucleoredoxin & swissprot: Probable nucleoredoxin 1 OS=Arabidopsis thaliana & original description: none
JZKD02S1566340.1	2.53	10.4.3.8	Redox homeostasis.thiol-based redox regulation.thioredoxin activities.nucleoredoxin	mercator4v4.0: nucleoredoxin & swissprot: Probable nucleoredoxin 1 OS=Arabidopsis thaliana & original description: none
JZKD02S0861133.1	-2.83	10.5.1	Redox homeostasis.ascorbate-based redox regulation.cytosolic ascorbate peroxidase (APX)	mercator4v4.0: cytosolic ascorbate peroxidase (APX) & swissprot: L-ascorbate peroxidase 2, cytosolic OS=Arabidopsis thaliana & original description: none
JZKD02S1621214.1	-2.08	10.5.7	Redox homeostasis.ascorbate-based redox regulation.cyt-b561 electron shuttle hemoprotein (CYBASC)	mercator4v4.0: cyt-b561 electron shuttle hemoprotein (CYBASC) & swissprot: Probable ascorbate-specific transmembrane electron transporter 1 OS=Oryza sativa subsp. japonica & original description: none
JZKD02S0774880.1	-2.47	10.5.8.1.3	Redox homeostasis.ascorbate-based redox regulation.ascorbate metabolism.L-galactose biosynthesis pathway.GDP-D-mannose pyrophosphorylase (VTC1)	mercator4v4.0: GDP-D-mannose pyrophosphorylase (VTC1) & swissprot: Mannose-1-phosphate guanylyltransferase 1 OS=Arabidopsis thaliana & original description: none
JZKD02S0232904.1	3.45	10.5.8.1.4	Redox homeostasis.ascorbate-based redox regulation.ascorbate metabolism.L-galactose biosynthesis pathway.GDP-D-mannose-epimerase (GME)	mercator4v4.0: GDP-D-mannose-epimerase (GME) & swissprot: GDP-mannose 3,5-epimerase 1 OS=Oryza sativa subsp. japonica & original description: none
JZKD02S1397633.1	-2.6	10.5.8.1.5	Redox homeostasis.ascorbate-based redox regulation.ascorbate metabolism.L-galactose biosynthesis pathway.GDP-L-galactose phosphorylase (VTC2/5)	mercator4v4.0: GDP-L-galactose phosphorylase (VTC2/5) & swissprot: GDP-L-galactose phosphorylase 1 OS=Arabidopsis thaliana & original description: none
JZKD02S0341061.1	6.42	10.5.8.2.1	Redox homeostasis.ascorbate-based redox regulation.ascorbate metabolism.L-gulose and D-gluconorate biosynthesis pathways.L-gulono-1,4-lactone oxidase (GULLO)	mercator4v4.0: L-gulono-1,4-lactone oxidase (GULLO) & swissprot: L-gulonolactone oxidase 2 OS=Arabidopsis thaliana & original description: none
JZKD02S1604926.1	-2.17	10.6.6	Redox homeostasis.tocopherol biosynthesis.gamma-tocopherol methyltransferase (VTE4/TMT)	mercator4v4.0: gamma-tocopherol methyltransferase (VTE4/TMT) & swissprot: Probable tocopherol O-methyltransferase, chloroplastic OS=Oryza sativa subsp. japonica & original description: none
JZKD02S0664200.1	-2.85	10.7.1.2	Redox homeostasis.reactive carbonyl scavenging.oxylipin carbonyl degradation.plastidial alkenal/alkenone oxidoreductase (AOR)	mercator4v4.0: plastidial alkenal/alkenone oxidoreductase (AOR) & swissprot: 2-methylene-furan-3-one reductase OS=Solanum lycopersicum & original description: none
JZKD02S1609331.1	-3.27	10.7.1.2	Redox homeostasis.reactive carbonyl scavenging.oxylipin carbonyl degradation.plastidial alkenal/alkenone oxidoreductase (AOR)	mercator4v4.0: plastidial alkenal/alkenone oxidoreductase (AOR) & swissprot: 2-methylene-furan-3-one reductase OS=Solanum lycopersicum & original description: none
JZKD02S0153642.1	2.53	11.1.1.4	Phytohormone action.abscisic acid.biosynthesis.neoxanthin cleavage protein	mercator4v4.0: neoxanthin cleavage protein & swissprot: 9-cis-epoxycarotenoid dioxygenase NCED1, chloroplastic OS=Solanum lycopersicum & original description: none
JZKD02S0531547.1	-2.67	11.1.1.5	Phytohormone action.abscisic acid.biosynthesis.xanthoxin oxidase (ABA2)	mercator4v4.0: xanthoxin oxidase (ABA2) & swissprot: Short-chain dehydrogenase reductase 2a OS=Arabidopsis thaliana & original description: none
JZKD02S1328399.1	4.06	11.1.2.1.1.1	Phytohormone action.abscisic acid.perception and signalling.receptor activities.cytoplasm-localized receptor complex.receptor component PYL/RCAR	mercator4v4.0: receptor component PYL/RCAR of cytoplasm-localized abscisic acid receptor complex & swissprot: Abscisic acid receptor PYL7 OS=Arabidopsis thaliana & original description: none
JZKD02S0070642.1	-2.12	11.1.4.1	Phytohormone action.abscisic acid.transport.abscisic acid transporter (AIT)	mercator4v4.0: abscisic acid transporter (AIT) & swissprot: Protein NRT1/ PTR FAMILY 4.6 OS=Arabidopsis thaliana & original description: none
JZKD02S0407301.1	-2.61	11.10.1.1.2	Phytohormone action.signalling peptides.NCRP (non-cysteine-rich-peptide) category.PIP/PIPL-peptide activity.PIP/PIPL peptide receptor (RLK7)	mercator4v4.0: PIP/PIPL peptide receptor (RLK7) & swissprot: Receptor-like protein kinase 7 OS=Arabidopsis thaliana & original description: none
JZKD02S0521205.1	-3.66	11.10.1.1.2	Phytohormone action.signalling peptides.NCRP (non-cysteine-rich-peptide) category.PIP/PIPL-peptide activity.PIP/PIPL peptide receptor (RLK7)	mercator4v4.0: PIP/PIPL peptide receptor (RLK7) & swissprot: Receptor protein-tyrosine kinase CEPR1 OS=Arabidopsis thaliana & original description: none
JZKD02S0107367.1	-2.14	11.10.1.10.1	Phytohormone action.signalling peptides.NCRP (non-cysteine-rich-peptide) category.CLE-peptide activity.CLE-precursor polypeptide	mercator4v4.0: CLE precursor polypeptide & original description: none
JZKD02S1375937.1	-3.09	11.10.1.10.1	Phytohormone action.signalling peptides.NCRP (non-cysteine-rich-peptide) category.CLE-peptide activity.CLE-precursor polypeptide	mercator4v4.0: CLE precursor polypeptide & original description: none
JZKD02S1245011.1	7.94	11.10.1.10.1	Phytohormone action.signalling peptides.NCRP (non-cysteine-rich-peptide) category.CLE-peptide activity.CLE-precursor polypeptide	mercator4v4.0: CLE precursor polypeptide & original description: none
JZKD02S1545023.1	6.95	11.10.1.10.1	Phytohormone action.signalling peptides.NCRP (non-cysteine-rich-peptide) category.CLE-peptide activity.CLE-precursor polypeptide	mercator4v4.0: CLE precursor polypeptide & original description: none
JZKD02S0434547.1	2.66	11.10.1.12.2	Phytohormone action.signalling peptides.NCRP (non-cysteine-rich-peptide) category.PNP-peptide activity.PNP peptide receptor (PNP-R)	mercator4v4.0: PNP peptide receptor (PNP-R) & swissprot: Probable leucine-rich repeat receptor-like protein kinase At1g35710 OS=Arabidopsis thaliana & original description: none
JZKD02S0026037.1	3.59	11.10.1.12.2	Phytohormone action.signalling peptides.NCRP (non-cysteine-rich-peptide) category.PNP-peptide activity.PNP peptide receptor (PNP-R)	mercator4v4.0: PNP peptide receptor (PNP-R) & swissprot: Receptor-like protein 43 OS=Arabidopsis thaliana & original description: none
JZKD02S1436646.1	-3.93	11.10.1.13.1	Phytohormone action.signalling peptides.NCRP (non-cysteine-rich-peptide) category.PSY-peptide activity.PSY precursor polypeptide	mercator4v4.0: PSY precursor polypeptide & original description: none
JZKD02S0626421.1	-2.18	11.10.1.13.1	Phytohormone action.signalling peptides.NCRP (non-cysteine-rich-peptide) category.PSY-peptide activity.PSY precursor polypeptide	mercator4v4.0: PSY precursor polypeptide & original description: none
JZKD02S0402259.1	-2.52	11.10.1.2.1	Phytohormone action.signalling peptides.NCRP (non-cysteine-rich-peptide) category.phytosulfokine activity.pythosulfokine precursor polypeptide (PSK)	mercator4v4.0: pythosulfokine precursor polypeptide (PSK) & original description: none
JZKD02S1609283.1	-2.32	11.10.1.2.1	Phytohormone action.signalling peptides.NCRP (non-cysteine-rich-peptide) category.phytosulfokine activity.pythosulfokine precursor polypeptide (PSK)	mercator4v4.0: pythosulfokine precursor polypeptide (PSK) & original description: none
JZKD02S0860410.1	-3.36	11.10.1.2.1	Phytohormone action.signalling peptides.NCRP (non-cysteine-rich-peptide) category.phytosulfokine activity.pythosulfokine precursor polypeptide (PSK)	mercator4v4.0: pythosulfokine precursor polypeptide (PSK) & original description: none
JZKD02S0521205.1	-3.66	11.10.1.3.2	Phytohormone action.signalling peptides.NCRP (non-cysteine-rich-peptide) category.CEP-peptide activity.CEP-peptide receptor (CEPR)	mercator4v4.0: CEP-peptide receptor (CEPR) & swissprot: Receptor protein-tyrosine kinase CEPR1 OS=Arabidopsis thaliana & original description: none
JZKD02S1272486.1	2.5	11.10.1.3.2	Phytohormone action.signalling peptides.NCRP (non-cysteine-rich-peptide) category.CEP-peptide activity.CEP-peptide receptor (CEPR)	mercator4v4.0: CEP-peptide receptor (CEPR) & swissprot: Receptor-like protein kinase HSL1 OS=Arabidopsis thaliana & original description: none
JZKD02S1600296.1	4.12	11.10.1.4.3	Phytohormone action.signalling peptides.NCRP (non-cysteine-rich-peptide) category.CIF-peptide activity.CIF/TWS1-peptide receptor (GSO)	mercator4v4.0: CIF/TWS1-peptide receptor (GSO) & swissprot: LRR receptor-like serine/threonine-protein kinase GSO1 OS=Arabidopsis thaliana & original description: none
JZKD02S1297169.1	-3.99	11.10.1.5.2	Phytohormone action.signalling peptides.NCRP (non-cysteine-rich-peptide) category.IDL-peptide activity.IDA/IDL-peptide receptor kinase (HAESA)	mercator4v4.0: IDA/IDL-peptide receptor kinase (HAESA) & swissprot: Receptor-like protein kinase HSL1 OS=Arabidopsis thaliana & original description: none
JZKD02S0444776.1	-3.42	11.10.1.5.2	Phytohormone action.signalling peptides.NCRP (non-cysteine-rich-peptide) category.IDL-peptide activity.IDA/IDL-peptide receptor kinase (HAESA)	mercator4v4.0: IDA/IDL-peptide receptor kinase (HAESA) & swissprot: Receptor-like protein kinase HSL1 OS=Arabidopsis thaliana & original description: none
JZKD02S1615127.1	-2.03	11.10.1.5.2	Phytohormone action.signalling peptides.NCRP (non-cysteine-rich-peptide) category.IDL-peptide activity.IDA/IDL-peptide receptor kinase (HAESA)	mercator4v4.0: IDA/IDL-peptide receptor kinase (HAESA) & swissprot: Receptor-like protein kinase HSL1 OS=Arabidopsis thaliana & original description: none
JZKD02S1620402.1	-2.3	11.10.1.8.2	Phytohormone action.signalling peptides.NCRP (non-cysteine-rich-peptide) category.GLV/RGF/CLEL-peptide activity.RGF-peptide receptor (RGFR)	mercator4v4.0: RGF-peptide receptor (RGFR) & swissprot: LRR receptor-like serine/threonine-protein kinase RGI1 OS=Arabidopsis thaliana & original description: none
JZKD02S0415088.1	-2.09	11.10.1.8.2	Phytohormone action.signalling peptides.NCRP (non-cysteine-rich-peptide) category.GLV/RGF/CLEL-peptide activity.RGF-peptide receptor (RGFR)	mercator4v4.0: RGF-peptide receptor (RGFR) & swissprot: LRR receptor-like serine/threonine-protein kinase RGI1 OS=Arabidopsis thaliana & original description: none
JZKD02S1417755.1	-2.72	11.10.1.9.2	Phytohormone action.signalling peptides.NCRP (non-cysteine-rich-peptide) category.CLE-TDIF-peptide activity.TDIF-peptide receptor (PXY)	mercator4v4.0: TDIF-peptide receptor (PXY) & swissprot: Leucine-rich repeat receptor-like protein kinase TDR OS=Arabidopsis thaliana & original description: none
JZKD02S0588849.1	-2.89	11.10.2.1.1	Phytohormone action.signalling peptides.CRP (cysteine-rich-peptide) category.GASA/GAST-peptide activity.GASA-precursor polypeptide	mercator4v4.0: GASA precursor polypeptide & swissprot: Snakin-2 OS=Solanum tuberosum & original description: none
JZKD02S0484407.1	-2.33	11.10.2.4.1	Phytohormone action.signalling peptides.CRP (cysteine-rich-peptide) category.RALF/RALFL-peptide activity.RALF/RALFL-precursor polypeptide	mercator4v4.0: RALF/RALFL precursor polypeptide & swissprot: Protein RALF-like 34 OS=Arabidopsis thaliana & original description: none
JZKD02S1180719.1	-2.13	11.10.2.4.1	Phytohormone action.signalling peptides.CRP (cysteine-rich-peptide) category.RALF/RALFL-peptide activity.RALF/RALFL-precursor polypeptide	mercator4v4.0: RALF/RALFL precursor polypeptide & swissprot: Protein RALF-like 34 OS=Arabidopsis thaliana & original description: none
JZKD02S1066318.1	4.02	11.10.2.4.1	Phytohormone action.signalling peptides.CRP (cysteine-rich-peptide) category.RALF/RALFL-peptide activity.RALF/RALFL-precursor polypeptide	mercator4v4.0: RALF/RALFL precursor polypeptide & swissprot: Rapid alkalinization factor OS=Nicotiana tabacum & original description: none
JZKD02S1628034.1	2.03	11.10.2.4.2	Phytohormone action.signalling peptides.CRP (cysteine-rich-peptide) category.RALF/RALFL-peptide activity.RALF-peptide receptor (CrRLK1L)	mercator4v4.0: RALF-peptide receptor (CrRLK1L) & swissprot: Receptor-like protein kinase THESEUS 1 OS=Arabidopsis thaliana & original description: none
JZKD02S0224446.1	2.15	11.10.2.4.2	Phytohormone action.signalling peptides.CRP (cysteine-rich-peptide) category.RALF/RALFL-peptide activity.RALF-peptide receptor (CrRLK1L)	mercator4v4.0: RALF-peptide receptor (CrRLK1L) & swissprot: Receptor-like protein kinase FERONIA OS=Arabidopsis thaliana & original description: none
JZKD02S0703658.1	-2.8	11.2.2.2	Phytohormone action.auxin.perception and signal transduction.transcriptional repressor (IAA/AUX)	mercator4v4.0: transcriptional repressor (IAA/AUX) & swissprot: Auxin-responsive protein IAA16 OS=Arabidopsis thaliana & original description: none
JZKD02S0576633.1	-3.37	11.2.2.2	Phytohormone action.auxin.perception and signal transduction.transcriptional repressor (IAA/AUX)	mercator4v4.0: transcriptional repressor (IAA/AUX) & swissprot: Auxin-responsive protein IAA9 OS=Arabidopsis thaliana & original description: none
JZKD02S0633494.1	-3.64	11.2.2.2	Phytohormone action.auxin.perception and signal transduction.transcriptional repressor (IAA/AUX)	mercator4v4.0: transcriptional repressor (IAA/AUX) & swissprot: Auxin-responsive protein IAA30 OS=Oryza sativa subsp. japonica & original description: none
JZKD02S1581308.1	2.27	11.2.2.2	Phytohormone action.auxin.perception and signal transduction.transcriptional repressor (IAA/AUX)	mercator4v4.0: transcriptional repressor (IAA/AUX) & swissprot: Auxin-responsive protein IAA13 OS=Arabidopsis thaliana & original description: none
JZKD02S0513875.1	4.15	11.2.2.2	Phytohormone action.auxin.perception and signal transduction.transcriptional repressor (IAA/AUX)	mercator4v4.0: transcriptional repressor (IAA/AUX) & swissprot: Auxin-responsive protein IAA30 OS=Oryza sativa subsp. japonica & original description: none
JZKD02S0292898.1	2.11	11.2.2.4	Phytohormone action.auxin.perception and signal transduction.signal mediator (ARF7/ARF19)	mercator4v4.0: auxin signal mediator (ARF7/ARF19) & swissprot: Auxin response factor 19 OS=Arabidopsis thaliana & original description: none
JZKD02S0119837.1	-3.39	11.2.4.1.2	Phytohormone action.auxin.transport.polar auxin transport system.regulatory protein kinase (PINOID)	mercator4v4.0: regulatory protein kinase (PINOID) of auxin transport & swissprot: Serine/threonine-protein kinase D6PKL2 OS=Arabidopsis thaliana & original description: none
JZKD02S0292119.1	3.77	11.2.4.2	Phytohormone action.auxin.transport.auxin efflux transporter (PILS)	mercator4v4.0: auxin efflux transporter (PILS) & swissprot: Protein PIN-LIKES 7 OS=Arabidopsis thaliana & original description: none
JZKD02S0480850.1	3.98	11.2.4.2	Phytohormone action.auxin.transport.auxin efflux transporter (PILS)	mercator4v4.0: auxin efflux transporter (PILS) & swissprot: Protein PIN-LIKES 7 OS=Arabidopsis thaliana & original description: none
JZKD02S0374519.1	-2.55	11.2.4.3	Phytohormone action.auxin.transport.auxin efflux transporter (ABCB19)	mercator4v4.0: auxin efflux transporter (ABCB19) & swissprot: ABC transporter B family member 19 OS=Arabidopsis thaliana & original description: none
JZKD02S0175585.1	2.04	11.3.1.4	Phytohormone action.brassinosteroid.biosynthesis.3-epi-6-deoxocathasterone 23-monooxygenase	mercator4v4.0: 3-epi-6-deoxocathasterone 23-monooxygenase & swissprot: 3-epi-6-deoxocathasterone 23-monooxygenase CYP90D1 OS=Arabidopsis thaliana & original description: none
JZKD02S0723178.1	2.22	11.3.2.5	Phytohormone action.brassinosteroid.perception and signal transduction.scaffold protein (TTL)	mercator4v4.0: scaffold protein (TTL) of brassinosteroid signalling & swissprot: TPR repeat-containing thioredoxin TTL1 OS=Arabidopsis thaliana & original description: none
JZKD02S1536369.1	2.87	11.4.1.3	Phytohormone action.cytokinin.biosynthesis.cytokinin phosphoribohydrolase (LOG)	mercator4v4.0: cytokinin phosphoribohydrolase (LOG) & swissprot: Cytokinin riboside 5'-monophosphate phosphoribohydrolase LOG3 OS=Arabidopsis thaliana & original description: none
JZKD02S1634518.1	-3.17	11.4.2.1	Phytohormone action.cytokinin.perception and signal transduction.receptor protein (AHK)	mercator4v4.0: receptor protein (AHK) & swissprot: Probable histidine kinase 4 OS=Oryza sativa subsp. japonica & original description: none
JZKD02S1629523.1	-3	11.4.2.2	Phytohormone action.cytokinin.perception and signal transduction.signal transducer (AHP)	mercator4v4.0: cytokinin signal transducer (AHP) & original description: none
JZKD02S1411488.1	-3.11	11.4.2.2	Phytohormone action.cytokinin.perception and signal transduction.signal transducer (AHP)	mercator4v4.0: cytokinin signal transducer (AHP) & swissprot: Histidine-containing phosphotransfer protein 5 OS=Arabidopsis thaliana & original description: none
JZKD02S0139001.1	3.45	11.4.2.2	Phytohormone action.cytokinin.perception and signal transduction.signal transducer (AHP)	mercator4v4.0: cytokinin signal transducer (AHP) & swissprot: Histidine-containing phosphotransfer protein 1 OS=Arabidopsis thaliana & original description: none
JZKD02S1599504.1	2.04	11.4.2.2	Phytohormone action.cytokinin.perception and signal transduction.signal transducer (AHP)	mercator4v4.0: cytokinin signal transducer (AHP) & swissprot: Histidine-containing phosphotransfer protein 5 OS=Arabidopsis thaliana & original description: none
JZKD02S0112379.1	3.79	11.4.2.4	Phytohormone action.cytokinin.perception and signal transduction.B-type ARR response activator	mercator4v4.0: B-type ARR response activator of cytokinin signalling & swissprot: Two-component response regulator ARR2 OS=Arabidopsis thaliana & original description: none
JZKD02S1637321.1	-2.36	11.4.2.5	Phytohormone action.cytokinin.perception and signal transduction.A-type ARR response regulator	mercator4v4.0: A-type ARR response regulator of cytokinin signalling & swissprot: Two-component response regulator ARR4 OS=Arabidopsis thaliana & original description: none
JZKD02S0920446.1	-2.11	11.4.3.1	Phytohormone action.cytokinin.conjugation and degradation.zeatin O-glucosyltransferase (ZOG)	mercator4v4.0: zeatin O-glucosyltransferase (ZOG) & swissprot: Zeatin O-glucosyltransferase OS=Phaseolus lunatus & original description: none
JZKD02S1597045.1	-3.16	11.5.1.2	Phytohormone action.ethylene.biosynthesis.1-aminocyclopropane-1-carboxylate (ACC) oxidase	mercator4v4.0: 1-aminocyclopropane-1-carboxylate (ACC) oxidase & swissprot: 1-aminocyclopropane-1-carboxylate oxidase OS=Actinidia deliciosa & original description: none
JZKD02S1294271.1	5.39	11.5.1.2	Phytohormone action.ethylene.biosynthesis.1-aminocyclopropane-1-carboxylate (ACC) oxidase	mercator4v4.0: 1-aminocyclopropane-1-carboxylate (ACC) oxidase & swissprot: 1-aminocyclopropane-1-carboxylate oxidase OS=Actinidia deliciosa & original description: none
JZKD02S1619947.1	-2.8	11.6.1.3	Phytohormone action.gibberellin.biosynthesis.ent-kaurene oxidase	mercator4v4.0: ent-kaurene oxidase & swissprot: Ent-kaurenoic acid oxidase 2 OS=Arabidopsis thaliana & original description: none
JZKD02S0418839.1	3.18	11.6.2.3	Phytohormone action.gibberellin.perception and signal transduction.substrate adaptor of regulatory SCF ubiquitin ligase (SLY)	mercator4v4.0: substrate adaptor of regulatory SCF ubiquitin ligase (SLY) & original description: none
JZKD02S1609157.1	-2.89	11.6.3.2	Phytohormone action.gibberellin.modification and degradation.SAM-dependent carboxyl methyltransferase (GAMT)	mercator4v4.0: SAM-dependent carboxyl methyltransferase (GAMT) & swissprot: Probable methyltransferase TCM_000336 OS=Theobroma cacao & original description: none
JZKD02S0158851.1	-2.58	11.6.3.2	Phytohormone action.gibberellin.modification and degradation.SAM-dependent carboxyl methyltransferase (GAMT)	mercator4v4.0: SAM-dependent carboxyl methyltransferase (GAMT) & swissprot: Gibberellic acid methyltransferase 2 OS=Arabidopsis thaliana & original description: none
JZKD02S0196689.1	-2.43	11.6.4.1	Phytohormone action.gibberellin.transport.multi-functional transporter (NPF3.1)	mercator4v4.0: multi-functional transporter (NPF3.1) & swissprot: Protein NRT1/ PTR FAMILY 3.1 OS=Arabidopsis thaliana & original description: none
JZKD02S0891724.1	-3.52	11.7.1.3	Phytohormone action.jasmonic acid.biosynthesis.allene oxidase synthase (AOS)	mercator4v4.0: allene oxidase synthase (AOS) & swissprot: Allene oxide synthase, chloroplastic OS=Linum usitatissimum & original description: none
JZKD02S0871970.1	-2.1	11.7.1.4	Phytohormone action.jasmonic acid.biosynthesis.allene oxidase cyclase (AOC)	mercator4v4.0: allene oxidase cyclase (AOC) & swissprot: Allene oxide cyclase, chloroplastic OS=Oryza sativa subsp. japonica & original description: none
JZKD02S1633001.1	-2.12	11.7.1.7	Phytohormone action.jasmonic acid.biosynthesis.OPC-8:CoA synthetase (ACS)	mercator4v4.0: OPC-8:CoA synthetase (ACS) & swissprot: Probable CoA ligase CCL5 OS=Humulus lupulus & original description: none
JZKD02S0098141.1	2.08	11.7.1.8	Phytohormone action.jasmonic acid.biosynthesis.OPC-8:CoA oxidase (ACX1)	mercator4v4.0: OPC-8:CoA oxidase (ACX1) & swissprot: Peroxisomal acyl-coenzyme A oxidase 1 OS=Arabidopsis thaliana & original description: none
JZKD02S0855997.1	-2.09	11.7.3.2	Phytohormone action.jasmonic acid.conjugation and degradation.jasmonoyl-amino acid synthetase (JAR1)	mercator4v4.0: jasmonoyl-amino acid synthetase (JAR1) & swissprot: Jasmonoyl--L-amino acid synthetase JAR6 OS=Nicotiana attenuata & original description: none
JZKD02S1639460.1	2.22	11.7.4.1	Phytohormone action.jasmonic acid.transport.jasmonic acid transporter (JAT)	mercator4v4.0: jasmonic acid transporter (JAT) & swissprot: ABC transporter G family member 20 OS=Arabidopsis thaliana & original description: none
JZKD02S0351054.1	-3.14	11.9.2.5	Phytohormone action.strigolactone.perception and signal transduction.signal transducer (DLK2)	mercator4v4.0: strigolactone signal transducer (DLK2) & swissprot: Probable strigolactone esterase DAD2 OS=Petunia hybrida & original description: none
JZKD02S1577685.1	-2.15	11.9.2.5	Phytohormone action.strigolactone.perception and signal transduction.signal transducer (DLK2)	mercator4v4.0: strigolactone signal transducer (DLK2) & swissprot: Probable strigolactone esterase DAD2 OS=Petunia hybrida & original description: none
JZKD02S1282976.1	-3.25	12.1.1.1	Chromatin organisation.chromatin structure.DNA wrapping.histone (H2A)	mercator4v4.0: histone (H2A) & swissprot: Histone H2A OS=Euphorbia esula & original description: none
JZKD02S0811465.1	2.43	12.1.1.1	Chromatin organisation.chromatin structure.DNA wrapping.histone (H2A)	mercator4v4.0: histone (H2A) & swissprot: Histone H2AX OS=Picea abies & original description: none
JZKD02S0369200.1	-3.64	12.1.1.2	Chromatin organisation.chromatin structure.DNA wrapping.histone (H2B)	mercator4v4.0: histone (H2B) & swissprot: Histone H2B.1 OS=Arabidopsis thaliana & original description: none
JZKD02S1629154.1	2.77	12.1.1.2	Chromatin organisation.chromatin structure.DNA wrapping.histone (H2B)	mercator4v4.0: histone (H2B) & swissprot: Histone H2B.1 OS=Chlamydomonas reinhardtii & original description: none
JZKD02S0489614.1	2.55	12.1.1.2	Chromatin organisation.chromatin structure.DNA wrapping.histone (H2B)	mercator4v4.0: histone (H2B) & swissprot: Histone H2B.7 OS=Arabidopsis thaliana & original description: none
JZKD02S0076112.1	4.35	12.1.1.2	Chromatin organisation.chromatin structure.DNA wrapping.histone (H2B)	mercator4v4.0: histone (H2B) & swissprot: Histone H2B OS=Gossypium hirsutum & original description: none
JZKD02S1191271.1	-3.51	12.1.1.3	Chromatin organisation.chromatin structure.DNA wrapping.histone (H3)	mercator4v4.0: histone (H3) & swissprot: Histone H3.2 OS=Triticum aestivum & original description: none
JZKD02S1199024.1	-2.75	12.1.1.3	Chromatin organisation.chromatin structure.DNA wrapping.histone (H3)	mercator4v4.0: histone (H3) & swissprot: Histone H3.2 OS=Asparagus officinalis & original description: none
JZKD02S1603084.1	-3.06	12.1.1.4	Chromatin organisation.chromatin structure.DNA wrapping.histone (H4)	mercator4v4.0: histone (H4) & swissprot: Histone H4 OS=Glycine max & original description: none
JZKD02S0455125.1	-2.63	12.1.1.4	Chromatin organisation.chromatin structure.DNA wrapping.histone (H4)	mercator4v4.0: histone (H4) & swissprot: Histone H4 OS=Glycine max & original description: none
JZKD02S0655401.1	-3.31	12.1.2.1	Chromatin organisation.chromatin structure.DNA bridging.linker histone (H1)	mercator4v4.0: linker histone (H1) & swissprot: Histone H1 OS=Triticum aestivum & original description: none
JZKD02S0022055.1	-3.48	12.1.2.1	Chromatin organisation.chromatin structure.DNA bridging.linker histone (H1)	mercator4v4.0: linker histone (H1) & swissprot: Histone H1 OS=Zea mays & original description: none
JZKD02S0564016.1	-2.04	12.1.2.1	Chromatin organisation.chromatin structure.DNA bridging.linker histone (H1)	mercator4v4.0: linker histone (H1) & swissprot: Histone H1 OS=Triticum aestivum & original description: none
JZKD02S1112260.1	2.27	12.3.1.4.6	Chromatin organisation.post-translational histone modification.histone methylation.JmjC-domain histone demethylase activities.histone demethylase (PKDM8)	mercator4v4.0: histone demethylase (PKDM8) & swissprot: Lysine-specific demethylase JMJ706 OS=Oryza sativa subsp. japonica & original description: none
JZKD02S0174117.1	-2.31	12.3.2.3.1.2.4	Chromatin organisation.post-translational histone modification.histone acetylation.HD1-type histone deacetylase family.class-I histone deacetylase activities.SNL-HDA19 histone deacetylase complex.associated component AFR	mercator4v4.0: associated component AFR of histone deacetylase machineries & original description: none
JZKD02S0254854.1	-2.04	12.5.2.4	Chromatin organisation.DNA methylation.RNA-independent DNA methylation.DNA chromomethylase (CMT)	mercator4v4.0: DNA chromomethylase (CMT) & swissprot: DNA (cytosine-5)-methyltransferase CMT3 OS=Oryza sativa subsp. japonica & original description: none
JZKD02S0410661.1	-2.02	13.1.1.1.3	Cell division.DNA replication.preinitiation.origin recognition complex.component ORC3	mercator4v4.0: component ORC3 of origin recognition complex & swissprot: Origin of replication complex subunit 3 OS=Arabidopsis thaliana & original description: none
JZKD02S0412639.1	-3.31	13.1.1.2.1	Cell division.DNA replication.preinitiation.MCM replicative DNA helicase complex.component MCM2	mercator4v4.0: component MCM2 of MCM replicative DNA helicase complex & swissprot: DNA replication licensing factor MCM2 OS=Oryza sativa subsp. indica & original description: none
JZKD02S0440661.1	-2.2	13.1.1.2.2	Cell division.DNA replication.preinitiation.MCM replicative DNA helicase complex.component MCM3	mercator4v4.0: component MCM3 of MCM replicative DNA helicase complex & swissprot: DNA replication licensing factor MCM3 homolog 3 OS=Zea mays & original description: none
JZKD02S0860743.1	-2.33	13.1.1.2.3	Cell division.DNA replication.preinitiation.MCM replicative DNA helicase complex.component MCM4	mercator4v4.0: component MCM4 of MCM replicative DNA helicase complex & swissprot: DNA replication licensing factor MCM4 OS=Oryza sativa subsp. japonica & original description: none
JZKD02S0660348.1	-2.73	13.1.1.2.4	Cell division.DNA replication.preinitiation.MCM replicative DNA helicase complex.component MCM5	mercator4v4.0: component MCM5 of MCM replicative DNA helicase complex & swissprot: DNA replication licensing factor MCM5 OS=Oryza sativa subsp. japonica & original description: none
JZKD02S0409190.1	-3.74	13.1.1.2.6	Cell division.DNA replication.preinitiation.MCM replicative DNA helicase complex.component MCM7	mercator4v4.0: component MCM7 of MCM replicative DNA helicase complex & swissprot: DNA replication licensing factor MCM7 OS=Oryza sativa subsp. indica & original description: none
JZKD02S1539427.1	-2.44	13.1.1.6	Cell division.DNA replication.preinitiation.DNA topoisomerase (TOP2)	mercator4v4.0: DNA topoisomerase (TOP2) & swissprot: DNA topoisomerase 2 OS=Arabidopsis thaliana & original description: none
JZKD02S1633012.1	-2.14	13.1.3.3.1	Cell division.DNA replication.elongation.DNA polymerase epsilon complex.catalytic component POL2/POLE1	mercator4v4.0: catalytic component POL2/POLE1 of DNA polymerase epsilon complex & swissprot: DNA polymerase epsilon catalytic subunit A OS=Arabidopsis thaliana & original description: none
JZKD02S0961022.1	-3.04	13.1.3.4.1	Cell division.DNA replication.elongation.DNA-tracking platform.sliding clamp protein (PCNA)	mercator4v4.0: sliding clamp protein (PCNA) & swissprot: Proliferating cell nuclear antigen OS=Catharanthus roseus & original description: none
JZKD02S0820563.1	2.39	13.1.3.5.1	Cell division.DNA replication.elongation.single-stranded-DNA binding RPA complex.component RPA1	mercator4v4.0: component RPA1 of single-stranded-DNA binding RPA complex & swissprot: Replication protein A 70 kDa DNA-binding subunit B OS=Oryza sativa subsp. japonica & original description: none
JZKD02S0376474.1	-2	13.1.6.5.2	Cell division.DNA replication.organelle machinery.single-stranded DNA (ssDNA) maintenance.ssDNA-binding protein (OSB)	mercator4v4.0: ssDNA-binding protein (OSB) & original description: none
JZKD02S0523763.1	-2.57	13.2.1.1.10	Cell division.cell cycle organisation.cell cycle control.CYCLIN regulatory protein activities.regulatory protein (CYL1)	mercator4v4.0: regulatory protein (CYL1) of cell cycle & swissprot: Protein IN CHLOROPLAST ATPASE BIOGENESIS, chloroplastic OS=Arabidopsis thaliana & original description: none
JZKD02S1180646.1	-2.31	13.2.1.1.2	Cell division.cell cycle organisation.cell cycle control.CYCLIN regulatory protein activities.regulatory protein (CYCB)	mercator4v4.0: regulatory protein (CYCB) of cell cycle & swissprot: G2/mitotic-specific cyclin-1 OS=Antirrhinum majus & original description: none
JZKD02S1641704.1	-2.27	13.2.1.1.2	Cell division.cell cycle organisation.cell cycle control.CYCLIN regulatory protein activities.regulatory protein (CYCB)	mercator4v4.0: regulatory protein (CYCB) of cell cycle & swissprot: G2/mitotic-specific cyclin S13-6 OS=Glycine max & original description: none
JZKD02S0972630.1	-3.83	13.2.1.1.7	Cell division.cell cycle organisation.cell cycle control.CYCLIN regulatory protein activities.regulatory protein (CYCP/CYCU)	mercator4v4.0: regulatory protein (CYCP(CYCU) of cell cycle & swissprot: Cyclin-U4-1 OS=Arabidopsis thaliana & original description: none
JZKD02S1040559.1	-2.68	13.2.1.2.2	Cell division.cell cycle organisation.cell cycle control.CYCLIN-dependent protein kinase complex.catalytic component CDKB	mercator4v4.0: catalytic component CDKB of cyclin-dependent kinase complex & swissprot: Cyclin-dependent kinase B1-1 OS=Oryza sativa subsp. japonica & original description: none
JZKD02S1321874.1	-3.26	13.2.1.3.1	Cell division.cell cycle organisation.cell cycle control.CYCLIN-dependent protein kinase inhibitor activities.inhibitor (KRP/ICK)	mercator4v4.0: cyclin-dependent kinase inhibitor (KRP/ICK) & swissprot: Cyclin-dependent kinase inhibitor 5 OS=Oryza sativa subsp. japonica & original description: none
JZKD02S0773232.1	4.27	13.3.1.6	Cell division.meiotic recombination.meiotic initiation.chromosome axis protein (ASY4)	mercator4v4.0: chromosome axis protein (ASY4) & original description: none
JZKD02S0820563.1	2.39	13.3.4.4.1	Cell division.meiotic recombination.DNA strand exchange.RPA presynaptic filament assembly factor complex.component RPA1	mercator4v4.0: component RPA1 of RPA presynaptic filament assembly factor complex & swissprot: Replication protein A 70 kDa DNA-binding subunit B OS=Oryza sativa subsp. japonica & original description: none
JZKD02S1320095.1	2.3	13.4.2.3.1	Cell division.cytokinesis.cell-plate formation.SNARE cell-plate vesicle fusion complex.Qa-SNARE component KNOLLE	mercator4v4.0: Qa-SNARE component KNOLLE of SNARE cell-plate vesicle fusion complex & swissprot: Syntaxin-124 OS=Arabidopsis thaliana & original description: none
JZKD02S0371285.1	2.19	13.4.3.1	Cell division.cytokinesis.phragmoplast microtubule organization.microtubule plus-end-tracking protein (EB1)	mercator4v4.0: microtubule plus-end-tracking protein (EB1) & swissprot: Microtubule-associated protein RP/EB family member 1C OS=Arabidopsis thaliana & original description: none
JZKD02S1202055.1	2.31	13.4.3.6	Cell division.cytokinesis.phragmoplast microtubule organization.microtubule-associated protein (MAP65-2)	mercator4v4.0: microtubule-associated protein (MAP65-2) & swissprot: 65-kDa microtubule-associated protein 1 OS=Arabidopsis thaliana & original description: none
JZKD02S1188535.1	-2.73	13.4.5.4	Cell division.cytokinesis.endoplasmic reticulum (ER) reorganisation.ER body formation factor (NAIP)	mercator4v4.0: ER body formation factor (NAIP) & swissprot: Uncharacterized protein At4g15545 OS=Arabidopsis thaliana & original description: none
JZKD02S1041067.1	-3.44	13.5.1.4	Cell division.plastid division.contractile complex.ARC5-recruitment factor (PDV)	mercator4v4.0: plastid division ARC5-recruitment factor (PDV) & swissprot: Plastid division protein PDV2 OS=Arabidopsis thaliana & original description: none
JZKD02S0818823.1	2.54	13.5.4.1	Cell division.plastid division.plastid separation.myosin adaptor protein (CLMP)	mercator4v4.0: plastid separation myosin adaptor protein (CLMP) & swissprot: Protein PHOX4 OS=Arabidopsis thaliana & original description: none
JZKD02S0481784.1	-2.25	13.6.6.1	Cell division.mitochondrion/peroxisome binary fission.peroxisome fission.peroxisomal fission factor (PEX11)	mercator4v4.0: peroxisomal fission factor (PEX11) & swissprot: Peroxisomal membrane protein 11D OS=Arabidopsis thaliana & original description: none
JZKD02S1632945.1	-2.3	13.8.3	Cell division.asymmetric cell division.plasma membrane-to-nucleus signalling factor (BRX)	mercator4v4.0: plasma membrane-to-nucleus signalling factor (BRX) & swissprot: Protein BREVIS RADIX OS=Arabidopsis thaliana & original description: none
JZKD02S1635813.1	2.03	15.2.4	RNA biosynthesis.RNA polymerase I-dependent transcription.regulatory protein (CBP) of CCG/MEE12 activity	mercator4v4.0: regulatory protein (CBP) of CCG/MEE12 activity & swissprot: CCG-binding protein 1 OS=Arabidopsis thaliana & original description: none
JZKD02S1444899.1	-2.53	15.5.1.2	RNA biosynthesis.transcriptional regulation.C2C2 transcription factor superfamily.transcription factor (BBX-CO)	mercator4v4.0: transcription factor (BBX-CO) & swissprot: Zinc finger protein CONSTANS-LIKE 6 OS=Arabidopsis thaliana & original description: none
JZKD02S1638080.1	-2.05	15.5.1.2	RNA biosynthesis.transcriptional regulation.C2C2 transcription factor superfamily.transcription factor (BBX-CO)	mercator4v4.0: transcription factor (BBX-CO) & swissprot: Zinc finger protein CONSTANS-LIKE 4 OS=Arabidopsis thaliana & original description: none
JZKD02S1452519.1	-3.64	15.5.1.3.1	RNA biosynthesis.transcriptional regulation.C2C2 transcription factor superfamily.GATA trancription factor families.transcription factor (A/B-GATA)	mercator4v4.0: transcription factor (A/B-GATA) & swissprot: GATA transcription factor 12 OS=Arabidopsis thaliana & original description: none
JZKD02S0390132.1	-2.23	15.5.1.3.1	RNA biosynthesis.transcriptional regulation.C2C2 transcription factor superfamily.GATA trancription factor families.transcription factor (A/B-GATA)	mercator4v4.0: transcription factor (A/B-GATA) & swissprot: GATA transcription factor 2 OS=Arabidopsis thaliana & original description: none
JZKD02S1318782.1	2.51	15.5.1.3.1	RNA biosynthesis.transcriptional regulation.C2C2 transcription factor superfamily.GATA trancription factor families.transcription factor (A/B-GATA)	mercator4v4.0: transcription factor (A/B-GATA) & original description: none
JZKD02S1597313.1	3.96	15.5.1.3.1	RNA biosynthesis.transcriptional regulation.C2C2 transcription factor superfamily.GATA trancription factor families.transcription factor (A/B-GATA)	mercator4v4.0: transcription factor (A/B-GATA) & swissprot: GATA transcription factor 12 OS=Arabidopsis thaliana & original description: none
JZKD02S0204414.1	-2.94	15.5.1.4	RNA biosynthesis.transcriptional regulation.C2C2 transcription factor superfamily.transcription factor (YABBY)	mercator4v4.0: transcription factor (YABBY) & swissprot: Putative axial regulator YABBY 2 OS=Arabidopsis thaliana & original description: none
JZKD02S1154957.1	-3.04	15.5.1.5	RNA biosynthesis.transcriptional regulation.C2C2 transcription factor superfamily.transcription factor (DOF)	mercator4v4.0: transcription factor (DOF) & swissprot: Dof zinc finger protein DOF5.6 OS=Arabidopsis thaliana & original description: none
JZKD02S1039297.1	-2.05	15.5.12	RNA biosynthesis.transcriptional regulation.transcription factor (GRAS)	mercator4v4.0: transcription factor (GRAS) & swissprot: Scarecrow-like transcription factor PAT1 OS=Arabidopsis thaliana & original description: none
JZKD02S0791027.1	-2.63	15.5.14	RNA biosynthesis.transcriptional regulation.transcription factor (MADS/AGL)	mercator4v4.0: transcription factor (MADS/AGL) & swissprot: MADS-box transcription factor 6 OS=Oryza sativa subsp. japonica & original description: none
JZKD02S0154054.1	-2.74	15.5.14	RNA biosynthesis.transcriptional regulation.transcription factor (MADS/AGL)	mercator4v4.0: transcription factor (MADS/AGL) & original description: none
JZKD02S1069688.1	2.26	15.5.14	RNA biosynthesis.transcriptional regulation.transcription factor (MADS/AGL)	mercator4v4.0: transcription factor (MADS/AGL) & swissprot: MADS-box protein SOC1 OS=Arabidopsis thaliana & original description: none
JZKD02S1415274.1	-2.13	15.5.15	RNA biosynthesis.transcriptional regulation.transcription factor (C2H2-ZF)	mercator4v4.0: C2H2 zinc finger transcription factor & original description: none
JZKD02S0286325.1	-3.35	15.5.15	RNA biosynthesis.transcriptional regulation.transcription factor (C2H2-ZF)	mercator4v4.0: C2H2 zinc finger transcription factor & original description: none
JZKD02S0544399.1	-2.91	15.5.15	RNA biosynthesis.transcriptional regulation.transcription factor (C2H2-ZF)	mercator4v4.0: C2H2 zinc finger transcription factor & swissprot: Zinc finger protein ZAT9 OS=Arabidopsis thaliana & original description: none
JZKD02S1623788.1	-3.12	15.5.15	RNA biosynthesis.transcriptional regulation.transcription factor (C2H2-ZF)	mercator4v4.0: C2H2 zinc finger transcription factor & swissprot: Zinc finger protein WIP2 OS=Arabidopsis thaliana & original description: none
JZKD02S0659564.1	2.25	15.5.15	RNA biosynthesis.transcriptional regulation.transcription factor (C2H2-ZF)	mercator4v4.0: C2H2 zinc finger transcription factor & swissprot: Zinc finger protein ZAT4 OS=Arabidopsis thaliana & original description: none
JZKD02S0793028.1	2.44	15.5.15	RNA biosynthesis.transcriptional regulation.transcription factor (C2H2-ZF)	mercator4v4.0: C2H2 zinc finger transcription factor & swissprot: Zinc finger protein ZAT4 OS=Arabidopsis thaliana & original description: none
JZKD02S1606552.1	2.58	15.5.15	RNA biosynthesis.transcriptional regulation.transcription factor (C2H2-ZF)	mercator4v4.0: C2H2 zinc finger transcription factor & swissprot: Protein indeterminate-domain 14 OS=Arabidopsis thaliana & original description: none
JZKD02S0611963.1	2.9	15.5.15	RNA biosynthesis.transcriptional regulation.transcription factor (C2H2-ZF)	mercator4v4.0: C2H2 zinc finger transcription factor & swissprot: Zinc finger protein ZAT5 OS=Arabidopsis thaliana & original description: none
JZKD02S0938005.1	2.04	15.5.15	RNA biosynthesis.transcriptional regulation.transcription factor (C2H2-ZF)	mercator4v4.0: C2H2 zinc finger transcription factor & swissprot: Zinc finger protein ZAT5 OS=Arabidopsis thaliana & original description: none
JZKD02S0243368.1	2.99	15.5.15	RNA biosynthesis.transcriptional regulation.transcription factor (C2H2-ZF)	mercator4v4.0: C2H2 zinc finger transcription factor & swissprot: Zinc finger protein ZAT4 OS=Arabidopsis thaliana & original description: none
JZKD02S1234682.1	2.73	15.5.15	RNA biosynthesis.transcriptional regulation.transcription factor (C2H2-ZF)	mercator4v4.0: C2H2 zinc finger transcription factor & swissprot: Zinc finger protein ZAT9 OS=Arabidopsis thaliana & original description: none
JZKD02S0249179.1	5.49	15.5.15	RNA biosynthesis.transcriptional regulation.transcription factor (C2H2-ZF)	mercator4v4.0: C2H2 zinc finger transcription factor & swissprot: Zinc finger protein ZAT4 OS=Arabidopsis thaliana & original description: none
JZKD02S0613075.1	-3.03	15.5.16	RNA biosynthesis.transcriptional regulation.transcription factor (C3H-ZF)	mercator4v4.0: C3H zinc finger transcription factor & swissprot: Zinc finger CCCH domain-containing protein 18 OS=Arabidopsis thaliana & original description: none
JZKD02S0668286.1	-2.51	15.5.16	RNA biosynthesis.transcriptional regulation.transcription factor (C3H-ZF)	mercator4v4.0: C3H zinc finger transcription factor & swissprot: Zinc finger CCCH domain-containing protein 53 OS=Oryza sativa subsp. japonica & original description: none
JZKD02S0829142.1	-3.73	15.5.17	RNA biosynthesis.transcriptional regulation.transcription factor (NAC)	mercator4v4.0: transcription factor (NAC) & swissprot: NAC domain-containing protein 35 OS=Arabidopsis thaliana & original description: none
JZKD02S1173527.1	-2.56	15.5.17	RNA biosynthesis.transcriptional regulation.transcription factor (NAC)	mercator4v4.0: transcription factor (NAC) & swissprot: NAC domain-containing protein 22 OS=Oryza sativa subsp. japonica & original description: none
JZKD02S1541654.1	-3.12	15.5.17	RNA biosynthesis.transcriptional regulation.transcription factor (NAC)	mercator4v4.0: transcription factor (NAC) & swissprot: NAC domain-containing protein 35 OS=Arabidopsis thaliana & original description: none
JZKD02S0585185.1	3.41	15.5.17	RNA biosynthesis.transcriptional regulation.transcription factor (NAC)	mercator4v4.0: transcription factor (NAC) & swissprot: NAC domain-containing protein 79 OS=Arabidopsis thaliana & original description: none
JZKD02S1305984.1	3.72	15.5.17	RNA biosynthesis.transcriptional regulation.transcription factor (NAC)	mercator4v4.0: transcription factor (NAC) & swissprot: NAC transcription factor NAM-B1 OS=Hordeum vulgare subsp. spontaneum & original description: none
JZKD02S0492286.1	2.62	15.5.17	RNA biosynthesis.transcriptional regulation.transcription factor (NAC)	mercator4v4.0: transcription factor (NAC) & swissprot: Protein CUP-SHAPED COTYLEDON 2 OS=Arabidopsis thaliana & original description: none
JZKD02S1007277.1	2.24	15.5.17	RNA biosynthesis.transcriptional regulation.transcription factor (NAC)	mercator4v4.0: transcription factor (NAC) & swissprot: Protein CUP-SHAPED COTYLEDON 2 OS=Arabidopsis thaliana & original description: none
JZKD02S0808854.1	2.78	15.5.17	RNA biosynthesis.transcriptional regulation.transcription factor (NAC)	mercator4v4.0: transcription factor (NAC) & swissprot: NAC domain-containing protein 68 OS=Oryza sativa subsp. japonica & original description: none
JZKD02S0921224.1	4.54	15.5.17	RNA biosynthesis.transcriptional regulation.transcription factor (NAC)	mercator4v4.0: transcription factor (NAC) & swissprot: NAC domain-containing protein 68 OS=Oryza sativa subsp. japonica & original description: none
JZKD02S0252116.1	2.19	15.5.17	RNA biosynthesis.transcriptional regulation.transcription factor (NAC)	mercator4v4.0: transcription factor (NAC) & swissprot: NAC transcription factor ONAC010 OS=Oryza sativa subsp. indica & original description: none
JZKD02S0449263.1	4.41	15.5.17	RNA biosynthesis.transcriptional regulation.transcription factor (NAC)	mercator4v4.0: transcription factor (NAC) & swissprot: NAC domain-containing protein 68 OS=Oryza sativa subsp. japonica & original description: none
JZKD02S1628732.1	2.49	15.5.17	RNA biosynthesis.transcriptional regulation.transcription factor (NAC)	mercator4v4.0: transcription factor (NAC) & swissprot: NAC domain-containing protein 68 OS=Oryza sativa subsp. japonica & original description: none
JZKD02S0217769.1	2.24	15.5.17	RNA biosynthesis.transcriptional regulation.transcription factor (NAC)	mercator4v4.0: transcription factor (NAC) & swissprot: NAC domain-containing protein 68 OS=Oryza sativa subsp. japonica & original description: none
JZKD02S0798697.1	2.44	15.5.17	RNA biosynthesis.transcriptional regulation.transcription factor (NAC)	mercator4v4.0: transcription factor (NAC) & swissprot: NAC domain-containing protein 18 OS=Arabidopsis thaliana & original description: none
JZKD02S0134190.1	3.54	15.5.17	RNA biosynthesis.transcriptional regulation.transcription factor (NAC)	mercator4v4.0: transcription factor (NAC) & swissprot: NAC domain-containing protein 10 OS=Oryza sativa subsp. japonica & original description: none
JZKD02S0921112.1	-2	15.5.18	RNA biosynthesis.transcriptional regulation.transcription factor (SBP)	mercator4v4.0: transcription factor (SBP) & swissprot: Squamosa promoter-binding-like protein 3 OS=Oryza sativa subsp. japonica & original description: none
JZKD02S0561792.1	-2.99	15.5.2.1	RNA biosynthesis.transcriptional regulation.MYB transcription factor superfamily.transcription factor (MYB)	mercator4v4.0: transcription factor (MYB) & swissprot: Transcription factor MYB83 OS=Arabidopsis thaliana & original description: none
JZKD02S0493843.1	-3.23	15.5.2.1	RNA biosynthesis.transcriptional regulation.MYB transcription factor superfamily.transcription factor (MYB)	mercator4v4.0: transcription factor (MYB) & swissprot: Transcription repressor MYB5 OS=Arabidopsis thaliana & original description: none
JZKD02S1644682.1	-2.11	15.5.2.1	RNA biosynthesis.transcriptional regulation.MYB transcription factor superfamily.transcription factor (MYB)	mercator4v4.0: transcription factor (MYB) & swissprot: Transcription factor MYB1 OS=Crocosmia x crocosmiiflora & original description: none
JZKD02S1354473.1	-2.28	15.5.2.1	RNA biosynthesis.transcriptional regulation.MYB transcription factor superfamily.transcription factor (MYB)	mercator4v4.0: transcription factor (MYB) & swissprot: MYB-like transcription factor 4 OS=Petunia hybrida & original description: none
JZKD02S1123489.1	-2.21	15.5.2.1	RNA biosynthesis.transcriptional regulation.MYB transcription factor superfamily.transcription factor (MYB)	mercator4v4.0: transcription factor (MYB) & swissprot: Transcription repressor MYB5 OS=Arabidopsis thaliana & original description: none
JZKD02S1345460.1	-2	15.5.2.1	RNA biosynthesis.transcriptional regulation.MYB transcription factor superfamily.transcription factor (MYB)	mercator4v4.0: transcription factor (MYB) & swissprot: Transcription factor MYB20 OS=Arabidopsis thaliana & original description: none
JZKD02S1118113.1	-2.76	15.5.2.1	RNA biosynthesis.transcriptional regulation.MYB transcription factor superfamily.transcription factor (MYB)	mercator4v4.0: transcription factor (MYB) & swissprot: Transcription factor MYB123 OS=Actinidia chinensis var. chinensis & original description: none
JZKD02S1634266.1	-2.29	15.5.2.1	RNA biosynthesis.transcriptional regulation.MYB transcription factor superfamily.transcription factor (MYB)	mercator4v4.0: transcription factor (MYB) & swissprot: Transcription repressor MYB4 OS=Arabidopsis thaliana & original description: none
JZKD02S0095908.1	-3.03	15.5.2.1	RNA biosynthesis.transcriptional regulation.MYB transcription factor superfamily.transcription factor (MYB)	mercator4v4.0: transcription factor (MYB) & swissprot: Transcription repressor MYB4 OS=Arabidopsis thaliana & original description: none
JZKD02S1143971.1	-2.4	15.5.2.1	RNA biosynthesis.transcriptional regulation.MYB transcription factor superfamily.transcription factor (MYB)	mercator4v4.0: transcription factor (MYB) & swissprot: Transcription factor MYB1 OS=Crocosmia x crocosmiiflora & original description: none
JZKD02S0564685.1	-3.17	15.5.2.1	RNA biosynthesis.transcriptional regulation.MYB transcription factor superfamily.transcription factor (MYB)	mercator4v4.0: transcription factor (MYB) & swissprot: MYB-like transcription factor 4 OS=Petunia hybrida & original description: none
JZKD02S1176733.1	-4.41	15.5.2.1	RNA biosynthesis.transcriptional regulation.MYB transcription factor superfamily.transcription factor (MYB)	mercator4v4.0: transcription factor (MYB) & swissprot: Transcription factor MYB1 OS=Crocosmia x crocosmiiflora & original description: none
JZKD02S0393060.1	-4.7	15.5.2.1	RNA biosynthesis.transcriptional regulation.MYB transcription factor superfamily.transcription factor (MYB)	mercator4v4.0: transcription factor (MYB) & swissprot: Transcription factor MYB123 OS=Actinidia chinensis var. chinensis & original description: none
JZKD02S0912216.1	3.48	15.5.2.1	RNA biosynthesis.transcriptional regulation.MYB transcription factor superfamily.transcription factor (MYB)	mercator4v4.0: transcription factor (MYB) & swissprot: Transcription factor MYB101 OS=Arabidopsis thaliana & original description: none
JZKD02S0107145.1	3.15	15.5.2.1	RNA biosynthesis.transcriptional regulation.MYB transcription factor superfamily.transcription factor (MYB)	mercator4v4.0: transcription factor (MYB) & swissprot: Transcription factor MYB20 OS=Arabidopsis thaliana & original description: none
JZKD02S0823937.1	2.01	15.5.2.1	RNA biosynthesis.transcriptional regulation.MYB transcription factor superfamily.transcription factor (MYB)	mercator4v4.0: transcription factor (MYB) & swissprot: Transcription repressor MYB4 OS=Arabidopsis thaliana & original description: none
JZKD02S1379767.1	3.24	15.5.2.1	RNA biosynthesis.transcriptional regulation.MYB transcription factor superfamily.transcription factor (MYB)	mercator4v4.0: transcription factor (MYB) & swissprot: Transcription factor MYB1 OS=Crocosmia x crocosmiiflora & original description: none
JZKD02S0115195.1	2.39	15.5.2.1	RNA biosynthesis.transcriptional regulation.MYB transcription factor superfamily.transcription factor (MYB)	mercator4v4.0: transcription factor (MYB) & swissprot: Myb-related protein Zm38 OS=Zea mays & original description: none
JZKD02S1632117.1	5.51	15.5.2.1	RNA biosynthesis.transcriptional regulation.MYB transcription factor superfamily.transcription factor (MYB)	mercator4v4.0: transcription factor (MYB) & swissprot: MYB-like transcription factor 4 OS=Petunia hybrida & original description: none
JZKD02S1520524.1	4.81	15.5.2.1	RNA biosynthesis.transcriptional regulation.MYB transcription factor superfamily.transcription factor (MYB)	mercator4v4.0: transcription factor (MYB) & swissprot: Transcription factor MYB17 OS=Arabidopsis thaliana & original description: none
JZKD02S0663125.1	2.34	15.5.2.2	RNA biosynthesis.transcriptional regulation.MYB transcription factor superfamily.transcription factor (MYB-related)	mercator4v4.0: transcription factor (MYB-related) & swissprot: Transcription factor MYBS3 OS=Oryza sativa subsp. japonica & original description: none
JZKD02S1564323.1	2.99	15.5.2.2	RNA biosynthesis.transcriptional regulation.MYB transcription factor superfamily.transcription factor (MYB-related)	mercator4v4.0: transcription factor (MYB-related) & swissprot: Transcription factor MYBS3 OS=Oryza sativa subsp. japonica & original description: none
JZKD02S1362337.1	2.54	15.5.2.2	RNA biosynthesis.transcriptional regulation.MYB transcription factor superfamily.transcription factor (MYB-related)	mercator4v4.0: transcription factor (MYB-related) & swissprot: Transcription factor DIVARICATA OS=Antirrhinum majus & original description: none
JZKD02S0475227.1	2.39	15.5.2.2	RNA biosynthesis.transcriptional regulation.MYB transcription factor superfamily.transcription factor (MYB-related)	mercator4v4.0: transcription factor (MYB-related) & original description: none
JZKD02S0283213.1	-2.43	15.5.2.3	RNA biosynthesis.transcriptional regulation.MYB transcription factor superfamily.transcription factor (GARP)	mercator4v4.0: G2-like GARP transcription factor & swissprot: Transcription activator GLK1 OS=Arabidopsis thaliana & original description: none
JZKD02S0324622.1	-2.61	15.5.2.3	RNA biosynthesis.transcriptional regulation.MYB transcription factor superfamily.transcription factor (GARP)	mercator4v4.0: G2-like GARP transcription factor & swissprot: Myb-related protein 2 OS=Arabidopsis thaliana & original description: none
JZKD02S1638310.1	2.2	15.5.2.3	RNA biosynthesis.transcriptional regulation.MYB transcription factor superfamily.transcription factor (GARP)	mercator4v4.0: G2-like GARP transcription factor & swissprot: Probable transcription factor RL9 OS=Oryza sativa subsp. japonica & original description: none
JZKD02S0108628.1	4.72	15.5.2.3	RNA biosynthesis.transcriptional regulation.MYB transcription factor superfamily.transcription factor (GARP)	mercator4v4.0: G2-like GARP transcription factor & swissprot: Myb family transcription factor MOF1 OS=Oryza sativa subsp. japonica & original description: none
JZKD02S0896587.1	2.09	15.5.2.3	RNA biosynthesis.transcriptional regulation.MYB transcription factor superfamily.transcription factor (GARP)	mercator4v4.0: G2-like GARP transcription factor & swissprot: Probable transcription factor GLK1 OS=Oryza sativa subsp. japonica & original description: none
JZKD02S1613224.1	-2.53	15.5.22.1	RNA biosynthesis.transcriptional regulation.WRKY transcription factor activity.transcription factor (WRKY)	mercator4v4.0: transcription factor (WRKY) & swissprot: Probable WRKY transcription factor 2 OS=Arabidopsis thaliana & original description: none
JZKD02S0656436.1	-3.71	15.5.22.1	RNA biosynthesis.transcriptional regulation.WRKY transcription factor activity.transcription factor (WRKY)	mercator4v4.0: transcription factor (WRKY) & swissprot: WRKY transcription factor 71 OS=Arabidopsis thaliana & original description: none
JZKD02S0546078.1	3.21	15.5.22.1	RNA biosynthesis.transcriptional regulation.WRKY transcription factor activity.transcription factor (WRKY)	mercator4v4.0: transcription factor (WRKY) & swissprot: Probable WRKY transcription factor 2 OS=Arabidopsis thaliana & original description: none
JZKD02S1619344.1	2.53	15.5.22.1	RNA biosynthesis.transcriptional regulation.WRKY transcription factor activity.transcription factor (WRKY)	mercator4v4.0: transcription factor (WRKY) & swissprot: WRKY transcription factor 6 OS=Arabidopsis thaliana & original description: none
JZKD02S0103697.1	2.8	15.5.22.1	RNA biosynthesis.transcriptional regulation.WRKY transcription factor activity.transcription factor (WRKY)	mercator4v4.0: transcription factor (WRKY) & swissprot: WRKY transcription factor 6 OS=Arabidopsis thaliana & original description: none
JZKD02S1591948.1	3.43	15.5.22.1	RNA biosynthesis.transcriptional regulation.WRKY transcription factor activity.transcription factor (WRKY)	mercator4v4.0: transcription factor (WRKY) & swissprot: Probable WRKY transcription factor 12 OS=Arabidopsis thaliana & original description: none
JZKD02S0570359.1	2.38	15.5.22.1	RNA biosynthesis.transcriptional regulation.WRKY transcription factor activity.transcription factor (WRKY)	mercator4v4.0: transcription factor (WRKY) & swissprot: Probable WRKY transcription factor 21 OS=Arabidopsis thaliana & original description: none
JZKD02S0911105.1	3.36	15.5.22.1	RNA biosynthesis.transcriptional regulation.WRKY transcription factor activity.transcription factor (WRKY)	mercator4v4.0: transcription factor (WRKY) & swissprot: Probable WRKY transcription factor 75 OS=Arabidopsis thaliana & original description: none
JZKD02S0112379.1	3.79	15.5.23	RNA biosynthesis.transcriptional regulation.transcription factor (ARR-B)	mercator4v4.0: transcription factor (ARR-B) & swissprot: Two-component response regulator ARR2 OS=Arabidopsis thaliana & original description: none
JZKD02S1039519.1	-2.99	15.5.24	RNA biosynthesis.transcriptional regulation.transcription factor (AS2/LOB)	mercator4v4.0: transcription factor (AS2/LOB) & swissprot: LOB domain-containing protein 4 OS=Arabidopsis thaliana & original description: none
JZKD02S1642292.1	-2.81	15.5.24	RNA biosynthesis.transcriptional regulation.transcription factor (AS2/LOB)	mercator4v4.0: transcription factor (AS2/LOB) & swissprot: LOB domain-containing protein 1 OS=Arabidopsis thaliana & original description: none
JZKD02S0203392.1	-3.35	15.5.24	RNA biosynthesis.transcriptional regulation.transcription factor (AS2/LOB)	mercator4v4.0: transcription factor (AS2/LOB) & swissprot: LOB domain-containing protein 1 OS=Arabidopsis thaliana & original description: none
JZKD02S0238138.1	-2.04	15.5.24	RNA biosynthesis.transcriptional regulation.transcription factor (AS2/LOB)	mercator4v4.0: transcription factor (AS2/LOB) & swissprot: LOB domain-containing protein 40 OS=Arabidopsis thaliana & original description: none
JZKD02S1451018.1	-2.14	15.5.24	RNA biosynthesis.transcriptional regulation.transcription factor (AS2/LOB)	mercator4v4.0: transcription factor (AS2/LOB) & original description: none
JZKD02S1041075.1	5.94	15.5.24	RNA biosynthesis.transcriptional regulation.transcription factor (AS2/LOB)	mercator4v4.0: transcription factor (AS2/LOB) & swissprot: Protein LATERAL ORGAN BOUNDARIES OS=Arabidopsis thaliana & original description: none
JZKD02S1616963.1	4.16	15.5.24	RNA biosynthesis.transcriptional regulation.transcription factor (AS2/LOB)	mercator4v4.0: transcription factor (AS2/LOB) & swissprot: Protein ASYMMETRIC LEAVES 2 OS=Arabidopsis thaliana & original description: none
JZKD02S0694263.1	3.74	15.5.24	RNA biosynthesis.transcriptional regulation.transcription factor (AS2/LOB)	mercator4v4.0: transcription factor (AS2/LOB) & swissprot: LOB domain-containing protein 40 OS=Arabidopsis thaliana & original description: none
JZKD02S0818490.1	4.62	15.5.24	RNA biosynthesis.transcriptional regulation.transcription factor (AS2/LOB)	mercator4v4.0: transcription factor (AS2/LOB) & swissprot: LOB domain-containing protein 40 OS=Arabidopsis thaliana & original description: none
JZKD02S1644619.1	4.4	15.5.24	RNA biosynthesis.transcriptional regulation.transcription factor (AS2/LOB)	mercator4v4.0: transcription factor (AS2/LOB) & swissprot: Protein LATERAL ORGAN BOUNDARIES OS=Arabidopsis thaliana & original description: none
JZKD02S0159350.1	2.21	15.5.24	RNA biosynthesis.transcriptional regulation.transcription factor (AS2/LOB)	mercator4v4.0: transcription factor (AS2/LOB) & swissprot: LOB domain-containing protein 1 OS=Arabidopsis thaliana & original description: none
JZKD02S0290228.1	4.36	15.5.24	RNA biosynthesis.transcriptional regulation.transcription factor (AS2/LOB)	mercator4v4.0: transcription factor (AS2/LOB) & swissprot: LOB domain-containing protein 11 OS=Arabidopsis thaliana & original description: none
JZKD02S1640899.1	-2.31	15.5.27	RNA biosynthesis.transcriptional regulation.transcription factor (ELF3)	mercator4v4.0: transcription factor (ELF3) & original description: none
JZKD02S0169136.1	-3.48	15.5.3.1	RNA biosynthesis.transcriptional regulation.Homeobox transcription factor superfamily.transcription factor (HD-ZIP I/II)	mercator4v4.0: transcription factor (HD-ZIP I/II) & swissprot: Homeobox-leucine zipper protein ATHB-6 OS=Arabidopsis thaliana & original description: none
JZKD02S1034962.1	-2.04	15.5.3.1	RNA biosynthesis.transcriptional regulation.Homeobox transcription factor superfamily.transcription factor (HD-ZIP I/II)	mercator4v4.0: transcription factor (HD-ZIP I/II) & swissprot: Homeobox-leucine zipper protein HAT5 OS=Arabidopsis thaliana & original description: none
JZKD02S1318950.1	-4.84	15.5.3.1	RNA biosynthesis.transcriptional regulation.Homeobox transcription factor superfamily.transcription factor (HD-ZIP I/II)	mercator4v4.0: transcription factor (HD-ZIP I/II) & swissprot: Homeobox-leucine zipper protein ATHB-13 OS=Arabidopsis thaliana & original description: none
JZKD02S1594693.1	-2.32	15.5.3.1	RNA biosynthesis.transcriptional regulation.Homeobox transcription factor superfamily.transcription factor (HD-ZIP I/II)	mercator4v4.0: transcription factor (HD-ZIP I/II) & swissprot: Homeobox-leucine zipper protein HOX19 OS=Oryza sativa subsp. indica & original description: none
JZKD02S0810742.1	2.7	15.5.3.12	RNA biosynthesis.transcriptional regulation.Homeobox transcription factor superfamily.transcription factor (zf-HD)	mercator4v4.0: transcription factor (zf-HD) & swissprot: Zinc-finger homeodomain protein 1 OS=Oryza sativa subsp. indica & original description: none
JZKD02S1600403.1	2.19	15.5.3.12	RNA biosynthesis.transcriptional regulation.Homeobox transcription factor superfamily.transcription factor (zf-HD)	mercator4v4.0: transcription factor (zf-HD) & swissprot: Zinc-finger homeodomain protein 1 OS=Oryza sativa subsp. japonica & original description: none
JZKD02S0050955.1	-2.56	15.5.3.2	RNA biosynthesis.transcriptional regulation.Homeobox transcription factor superfamily.transcription factor (HD-ZIP III)	mercator4v4.0: transcription factor (HD-ZIP III) & swissprot: Homeobox-leucine zipper protein ATHB-15 OS=Arabidopsis thaliana & original description: none
JZKD02S0680921.1	-3.55	15.5.3.3	RNA biosynthesis.transcriptional regulation.Homeobox transcription factor superfamily.transcription factor (HD-ZIP IV)	mercator4v4.0: transcription factor (HD-ZIP IV) & swissprot: Homeobox-leucine zipper protein ANTHOCYANINLESS 2 OS=Arabidopsis thaliana & original description: none
JZKD02S0315795.1	-3.63	15.5.30	RNA biosynthesis.transcriptional regulation.transcription factor (bHLH)	mercator4v4.0: transcription factor (bHLH) & original description: none
JZKD02S0133100.1	-4.51	15.5.30	RNA biosynthesis.transcriptional regulation.transcription factor (bHLH)	mercator4v4.0: transcription factor (bHLH) & swissprot: Transcription factor PHYTOCHROME INTERACTING FACTOR-LIKE 15 OS=Oryza sativa subsp. japonica & original description: none
JZKD02S1638464.1	-2.25	15.5.30	RNA biosynthesis.transcriptional regulation.transcription factor (bHLH)	mercator4v4.0: transcription factor (bHLH) & swissprot: Transcription factor FAMA OS=Arabidopsis thaliana & original description: none
JZKD02S1000079.1	-2	15.5.30	RNA biosynthesis.transcriptional regulation.transcription factor (bHLH)	mercator4v4.0: transcription factor (bHLH) & swissprot: Transcription factor bHLH49 OS=Arabidopsis thaliana & original description: none
JZKD02S1070489.1	-3.66	15.5.30	RNA biosynthesis.transcriptional regulation.transcription factor (bHLH)	mercator4v4.0: transcription factor (bHLH) & swissprot: Transcription factor FAMA OS=Arabidopsis thaliana & original description: none
JZKD02S0386154.1	-2.19	15.5.30	RNA biosynthesis.transcriptional regulation.transcription factor (bHLH)	mercator4v4.0: transcription factor (bHLH) & original description: none
JZKD02S0391055.1	-2.21	15.5.30	RNA biosynthesis.transcriptional regulation.transcription factor (bHLH)	mercator4v4.0: transcription factor (bHLH) & original description: none
JZKD02S1626901.1	-2.79	15.5.30	RNA biosynthesis.transcriptional regulation.transcription factor (bHLH)	mercator4v4.0: transcription factor (bHLH) & original description: none
JZKD02S1649469.1	2.25	15.5.30	RNA biosynthesis.transcriptional regulation.transcription factor (bHLH)	mercator4v4.0: transcription factor (bHLH) & swissprot: Transcription factor BHLH42 OS=Actinidia chinensis var. chinensis & original description: none
JZKD02S0012749.1	2.45	15.5.30	RNA biosynthesis.transcriptional regulation.transcription factor (bHLH)	mercator4v4.0: transcription factor (bHLH) & swissprot: Transcription factor bHLH49 OS=Arabidopsis thaliana & original description: none
JZKD02S0091541.1	3.02	15.5.30	RNA biosynthesis.transcriptional regulation.transcription factor (bHLH)	mercator4v4.0: transcription factor (bHLH) & swissprot: Transcription factor bHLH113 OS=Arabidopsis thaliana & original description: none
JZKD02S0472587.1	2.07	15.5.30	RNA biosynthesis.transcriptional regulation.transcription factor (bHLH)	mercator4v4.0: transcription factor (bHLH) & swissprot: bHLH transcription factor RHL1 OS=Lotus japonicus & original description: none
JZKD02S0956684.1	4.16	15.5.30	RNA biosynthesis.transcriptional regulation.transcription factor (bHLH)	mercator4v4.0: transcription factor (bHLH) & original description: none
JZKD02S0316112.1	5.12	15.5.30	RNA biosynthesis.transcriptional regulation.transcription factor (bHLH)	mercator4v4.0: transcription factor (bHLH) & original description: none
JZKD02S1620404.1	2.47	15.5.35	RNA biosynthesis.transcriptional regulation.phosphatase-type transcription factor (DBP)	mercator4v4.0: phosphatase-type transcription factor (DBP) & swissprot: Probable protein phosphatase 2C 2 OS=Oryza sativa subsp. japonica & original description: none
JZKD02S1618815.1	-2.73	15.5.4.1	RNA biosynthesis.transcriptional regulation.bZIP transcription factor superfamily.transcription factor (bZIP)	mercator4v4.0: transcription factor (bZIP) & swissprot: Basic leucine zipper 19 OS=Arabidopsis thaliana & original description: none
JZKD02S1237619.1	3.08	15.5.4.1	RNA biosynthesis.transcriptional regulation.bZIP transcription factor superfamily.transcription factor (bZIP)	mercator4v4.0: transcription factor (bZIP) & swissprot: bZIP transcription factor 44 OS=Arabidopsis thaliana & original description: none
JZKD02S1330824.1	2.31	15.5.4.4.1	RNA biosynthesis.transcriptional regulation.bZIP transcription factor superfamily.TGA transcription factor activity.transcription factor (TGA)	mercator4v4.0: transcription factor (TGA) & swissprot: bZIP transcription factor TGA10 OS=Nicotiana tabacum & original description: none
JZKD02S1056224.1	2.12	15.5.40	RNA biosynthesis.transcriptional regulation.transcription factor (PLATZ)	mercator4v4.0: transcription factor (PLATZ) & swissprot: Protein RGF1 INDUCIBLE TRANSCRIPTION FACTOR 1 OS=Arabidopsis thaliana & original description: none
JZKD02S1331190.1	2.54	15.5.41	RNA biosynthesis.transcriptional regulation.transcription factor (ULT)	mercator4v4.0: transcription factor (ULT) & swissprot: Protein ULTRAPETALA 1 OS=Arabidopsis thaliana & original description: none
JZKD02S1628391.1	4.62	15.5.42	RNA biosynthesis.transcriptional regulation.transcription factor (TIFY)	mercator4v4.0: transcription factor (TIFY) & original description: none
JZKD02S1614305.1	2.79	15.5.42	RNA biosynthesis.transcriptional regulation.transcription factor (TIFY)	mercator4v4.0: transcription factor (TIFY) & original description: none
JZKD02S1530276.1	2.02	15.5.42	RNA biosynthesis.transcriptional regulation.transcription factor (TIFY)	mercator4v4.0: transcription factor (TIFY) & original description: none
JZKD02S1562779.1	2.15	15.5.42	RNA biosynthesis.transcriptional regulation.transcription factor (TIFY)	mercator4v4.0: transcription factor (TIFY) & original description: none
JZKD02S1001066.1	2.08	15.5.42	RNA biosynthesis.transcriptional regulation.transcription factor (TIFY)	mercator4v4.0: transcription factor (TIFY) & swissprot: Protein TIFY 10b OS=Oryza sativa subsp. indica & original description: none
JZKD02S0357115.1	2.81	15.5.47	RNA biosynthesis.transcriptional regulation.transcription factor (DPB3)	mercator4v4.0: transcription factor (DPB3) & original description: none
JZKD02S1623675.1	-2.93	15.5.49.2	RNA biosynthesis.transcriptional regulation.NF-Y transcription factor complex.component NF-YB	mercator4v4.0: component NF-YB of NF-Y transcription factor complex & swissprot: Nuclear transcription factor Y subunit B-3 OS=Arabidopsis thaliana & original description: none
JZKD02S1056043.1	3.12	15.5.49.3	RNA biosynthesis.transcriptional regulation.NF-Y transcription factor complex.component NF-YC	mercator4v4.0: component NF-YC of NF-Y transcription factor complex & swissprot: Nuclear transcription factor Y subunit C-4 OS=Arabidopsis thaliana & original description: none
JZKD02S1058370.1	3.67	15.5.49.3	RNA biosynthesis.transcriptional regulation.NF-Y transcription factor complex.component NF-YC	mercator4v4.0: component NF-YC of NF-Y transcription factor complex & swissprot: Nuclear transcription factor Y subunit C-2 OS=Arabidopsis thaliana & original description: none
JZKD02S0292898.1	2.11	15.5.5.1	RNA biosynthesis.transcriptional regulation.B3 transcription factor superfamily.transcription factor (ARF)	mercator4v4.0: transcription factor (ARF) & swissprot: Auxin response factor 19 OS=Arabidopsis thaliana & original description: none
JZKD02S0320318.1	2.34	15.5.5.1	RNA biosynthesis.transcriptional regulation.B3 transcription factor superfamily.transcription factor (ARF)	mercator4v4.0: transcription factor (ARF) & swissprot: Auxin response factor 19 OS=Oryza sativa subsp. japonica & original description: none
JZKD02S1401518.1	3.6	15.5.5.3	RNA biosynthesis.transcriptional regulation.B3 transcription factor superfamily.transcription factor (RAV/NGATHA)	mercator4v4.0: transcription factor (RAV/NGATHA) & swissprot: AP2/ERF and B3 domain-containing transcription repressor TEM1 OS=Arabidopsis thaliana & original description: none
JZKD02S0478485.1	3.27	15.5.50.1	RNA biosynthesis.transcriptional regulation.GRF-GIF transcription factor complex.component GRF	mercator4v4.0: component GRF of GRF-GIF transcriptional complex & swissprot: Growth-regulating factor 1 OS=Arabidopsis thaliana & original description: none
JZKD02S0341865.1	3.97	15.5.50.1	RNA biosynthesis.transcriptional regulation.GRF-GIF transcription factor complex.component GRF	mercator4v4.0: component GRF of GRF-GIF transcriptional complex & swissprot: Growth-regulating factor 1 OS=Arabidopsis thaliana & original description: none
JZKD02S1617771.1	-2.12	15.5.51.7.2	RNA biosynthesis.transcriptional regulation.transcriptional repression.PPD-KIX repressor complex.component KIX	mercator4v4.0: component KIX of PPD-KIX transcriptional repressor complex & original description: none
JZKD02S1451351.1	-2	15.5.54	RNA biosynthesis.transcriptional regulation.transcriptional co-regulator (OFP)	mercator4v4.0: transcriptional co-regulator (OFP) & swissprot: Transcription repressor OFP4 OS=Arabidopsis thaliana & original description: none
JZKD02S0734169.1	3.27	15.5.6.1	RNA biosynthesis.transcriptional regulation.NIN-like transcription factor superfamily.transcription factor (RKD)	mercator4v4.0: transcription factor (RKD) & swissprot: Protein RKD5 OS=Arabidopsis thaliana & original description: none
JZKD02S0232871.1	-2.48	15.5.7.1	RNA biosynthesis.transcriptional regulation.AP2/ERF transcription factor superfamily.transcription factor (ERF)	mercator4v4.0: transcription factor (ERF) & swissprot: Ethylene-responsive transcription factor 2 OS=Nicotiana tabacum & original description: none
JZKD02S0747982.1	-3.04	15.5.7.1	RNA biosynthesis.transcriptional regulation.AP2/ERF transcription factor superfamily.transcription factor (ERF)	mercator4v4.0: transcription factor (ERF) & swissprot: Ethylene-responsive transcription factor ERF003 OS=Arabidopsis thaliana & original description: none
JZKD02S0794908.1	-2.68	15.5.7.1	RNA biosynthesis.transcriptional regulation.AP2/ERF transcription factor superfamily.transcription factor (ERF)	mercator4v4.0: transcription factor (ERF) & swissprot: Ethylene-responsive transcription factor 1A OS=Arabidopsis thaliana & original description: none
JZKD02S1620158.1	2.08	15.5.7.1	RNA biosynthesis.transcriptional regulation.AP2/ERF transcription factor superfamily.transcription factor (ERF)	mercator4v4.0: transcription factor (ERF) & swissprot: Ethylene-responsive transcription factor 3 OS=Nicotiana tabacum & original description: none
JZKD02S1359257.1	2.66	15.5.7.1	RNA biosynthesis.transcriptional regulation.AP2/ERF transcription factor superfamily.transcription factor (ERF)	mercator4v4.0: transcription factor (ERF) & swissprot: Ethylene-responsive transcription factor 12 OS=Arabidopsis thaliana & original description: none
JZKD02S0076532.1	3.63	15.5.7.1	RNA biosynthesis.transcriptional regulation.AP2/ERF transcription factor superfamily.transcription factor (ERF)	mercator4v4.0: transcription factor (ERF) & swissprot: Ethylene-responsive transcription factor 2 OS=Arabidopsis thaliana & original description: none
JZKD02S0053794.1	2.15	15.5.7.1	RNA biosynthesis.transcriptional regulation.AP2/ERF transcription factor superfamily.transcription factor (ERF)	mercator4v4.0: transcription factor (ERF) & swissprot: Ethylene-responsive transcription factor 3 OS=Nicotiana tabacum & original description: none
JZKD02S1638659.1	-2.2	15.5.7.2	RNA biosynthesis.transcriptional regulation.AP2/ERF transcription factor superfamily.transcription factor (DREB)	mercator4v4.0: transcription factor (DREB) & swissprot: Ethylene-responsive transcription factor ERF060 OS=Arabidopsis thaliana & original description: none
JZKD02S0666604.1	2.26	15.5.7.2	RNA biosynthesis.transcriptional regulation.AP2/ERF transcription factor superfamily.transcription factor (DREB)	mercator4v4.0: transcription factor (DREB) & swissprot: Dehydration-responsive element-binding protein 2B OS=Oryza sativa subsp. japonica & original description: none
JZKD02S0821393.1	6.14	15.5.7.2	RNA biosynthesis.transcriptional regulation.AP2/ERF transcription factor superfamily.transcription factor (DREB)	mercator4v4.0: transcription factor (DREB) & swissprot: Dehydration-responsive element-binding protein 2C OS=Arabidopsis thaliana & original description: none
JZKD02S1543193.1	3.36	15.5.7.2	RNA biosynthesis.transcriptional regulation.AP2/ERF transcription factor superfamily.transcription factor (DREB)	mercator4v4.0: transcription factor (DREB) & swissprot: Dehydration-responsive element-binding protein 2A OS=Arabidopsis thaliana & original description: none
JZKD02S0142763.1	-2.7	15.5.7.3	RNA biosynthesis.transcriptional regulation.AP2/ERF transcription factor superfamily.transcription factor (AP2)	mercator4v4.0: transcription factor (AP2) & swissprot: AP2-like ethylene-responsive transcription factor AIL1 OS=Arabidopsis thaliana & original description: none
JZKD02S1632990.1	-2.14	15.5.7.3	RNA biosynthesis.transcriptional regulation.AP2/ERF transcription factor superfamily.transcription factor (AP2)	mercator4v4.0: transcription factor (AP2) & swissprot: Floral homeotic protein APETALA 2 OS=Arabidopsis thaliana & original description: none
JZKD02S1603842.1	-2.47	15.5.7.3	RNA biosynthesis.transcriptional regulation.AP2/ERF transcription factor superfamily.transcription factor (AP2)	mercator4v4.0: transcription factor (AP2) & swissprot: AP2-like ethylene-responsive transcription factor SMOS1 OS=Oryza sativa subsp. japonica & original description: none
JZKD02S1401518.1	3.6	15.5.7.5	RNA biosynthesis.transcriptional regulation.AP2/ERF transcription factor superfamily.transcription factor (AP2-RAV)	mercator4v4.0: transcription factor (AP2-RAV) & swissprot: AP2/ERF and B3 domain-containing transcription repressor TEM1 OS=Arabidopsis thaliana & original description: none
JZKD02S0067752.1	2.14	15.5.8.1	RNA biosynthesis.transcriptional regulation.AHL transcription factor superfamily.clade-A transcription factor (AHL)	mercator4v4.0: AHL clade-A transcription factor & swissprot: AT-hook motif nuclear-localized protein 23 OS=Arabidopsis thaliana & original description: none
JZKD02S1588025.1	3.64	15.5.8.1	RNA biosynthesis.transcriptional regulation.AHL transcription factor superfamily.clade-A transcription factor (AHL)	mercator4v4.0: AHL clade-A transcription factor & swissprot: AT-hook motif nuclear-localized protein 23 OS=Arabidopsis thaliana & original description: none
JZKD02S0053599.1	4.81	15.5.8.1	RNA biosynthesis.transcriptional regulation.AHL transcription factor superfamily.clade-A transcription factor (AHL)	mercator4v4.0: AHL clade-A transcription factor & swissprot: AT-hook motif nuclear-localized protein 23 OS=Arabidopsis thaliana & original description: none
JZKD02S0181965.1	2.75	15.5.8.1	RNA biosynthesis.transcriptional regulation.AHL transcription factor superfamily.clade-A transcription factor (AHL)	mercator4v4.0: AHL clade-A transcription factor & swissprot: AT-hook motif nuclear-localized protein 23 OS=Arabidopsis thaliana & original description: none
JZKD02S1594769.1	2.18	15.5.9	RNA biosynthesis.transcriptional regulation.transcription factor (TCX/CPP)	mercator4v4.0: transcription factor (TCX/CPP) & swissprot: Protein tesmin/TSO1-like CXC 2 OS=Arabidopsis thaliana & original description: none
JZKD02S0203638.1	-2.75	15.6.1.2.3.5	RNA biosynthesis.organelle machinery.RNA polymerase activities.plastid-encoded RNA polymerase (PEP) complex.regulatory co-factor components.component TAC16	mercator4v4.0: cofactor of plastid-encoded RNA polymerase (TAC16) & swissprot: Protein PLASTID TRANSCRIPTIONALLY ACTIVE 16, chloroplastic OS=Arabidopsis thaliana & original description: none
JZKD02S1139167.1	-2.11	15.6.2.1	RNA biosynthesis.organelle machinery.transcriptional regulation.basal transcription factor (Sigma)	mercator4v4.0: basal transcription factor (Sigma) & swissprot: RNA polymerase sigma factor sigB OS=Arabidopsis thaliana & original description: none
JZKD02S0365131.1	-2.47	15.6.2.1	RNA biosynthesis.organelle machinery.transcriptional regulation.basal transcription factor (Sigma)	mercator4v4.0: basal transcription factor (Sigma) & swissprot: RNA polymerase sigma factor sigA OS=Arabidopsis thaliana & original description: none
JZKD02S1503494.1	-2.78	15.6.2.1	RNA biosynthesis.organelle machinery.transcriptional regulation.basal transcription factor (Sigma)	mercator4v4.0: basal transcription factor (Sigma) & swissprot: RNA polymerase sigma factor sigA OS=Arabidopsis thaliana & original description: none
JZKD02S1634045.1	-2.09	15.6.2.2	RNA biosynthesis.organelle machinery.transcriptional regulation.transcription factor (mTERF)	mercator4v4.0: transcription factor (mTERF) & swissprot: Transcription termination factor MTEF1, chloroplastic OS=Arabidopsis thaliana & original description: none
JZKD02S1249691.1	-2.53	15.6.2.2	RNA biosynthesis.organelle machinery.transcriptional regulation.transcription factor (mTERF)	mercator4v4.0: transcription factor (mTERF) & swissprot: Transcription termination factor MTERF2, chloroplastic OS=Arabidopsis thaliana & original description: none
JZKD02S1646949.1	-2.23	15.6.2.2	RNA biosynthesis.organelle machinery.transcriptional regulation.transcription factor (mTERF)	mercator4v4.0: transcription factor (mTERF) & swissprot: Transcription termination factor MTERF6, chloroplastic/mitochondrial OS=Arabidopsis thaliana & original description: none
JZKD02S0043548.1	-2.34	15.6.2.2	RNA biosynthesis.organelle machinery.transcriptional regulation.transcription factor (mTERF)	mercator4v4.0: transcription factor (mTERF) & swissprot: Transcription termination factor MTERF5, chloroplastic OS=Arabidopsis thaliana & original description: none
JZKD02S1592113.1	-2.19	15.6.2.2	RNA biosynthesis.organelle machinery.transcriptional regulation.transcription factor (mTERF)	mercator4v4.0: transcription factor (mTERF) & original description: none
JZKD02S0527655.1	-2.26	15.6.2.2	RNA biosynthesis.organelle machinery.transcriptional regulation.transcription factor (mTERF)	mercator4v4.0: transcription factor (mTERF) & swissprot: Transcription termination factor MTERF4, chloroplastic OS=Arabidopsis thaliana & original description: none
JZKD02S0433068.1	-2.65	15.6.2.2	RNA biosynthesis.organelle machinery.transcriptional regulation.transcription factor (mTERF)	mercator4v4.0: transcription factor (mTERF) & swissprot: Transcription termination factor MTERF4, chloroplastic OS=Arabidopsis thaliana & original description: none
JZKD02S0902829.1	-2.77	15.6.2.2	RNA biosynthesis.organelle machinery.transcriptional regulation.transcription factor (mTERF)	mercator4v4.0: transcription factor (mTERF) & original description: none
JZKD02S0854406.1	-2.68	15.6.2.2	RNA biosynthesis.organelle machinery.transcriptional regulation.transcription factor (mTERF)	mercator4v4.0: transcription factor (mTERF) & swissprot: Transcription termination factor MTEF1, chloroplastic OS=Arabidopsis thaliana & original description: none
JZKD02S1614797.1	-2.63	15.6.2.2	RNA biosynthesis.organelle machinery.transcriptional regulation.transcription factor (mTERF)	mercator4v4.0: transcription factor (mTERF) & swissprot: Transcription termination factor MTERF4, chloroplastic OS=Arabidopsis thaliana & original description: none
JZKD02S1085168.1	-2.56	15.6.2.2	RNA biosynthesis.organelle machinery.transcriptional regulation.transcription factor (mTERF)	mercator4v4.0: transcription factor (mTERF) & original description: none
JZKD02S1267537.1	-2.2	15.6.2.2	RNA biosynthesis.organelle machinery.transcriptional regulation.transcription factor (mTERF)	mercator4v4.0: transcription factor (mTERF) & original description: none
JZKD02S1554848.1	-2.68	15.6.2.2	RNA biosynthesis.organelle machinery.transcriptional regulation.transcription factor (mTERF)	mercator4v4.0: transcription factor (mTERF) & original description: none
JZKD02S0878862.1	-2.9	16.1.1.1.1	RNA processing.pre-RNA splicing.U2-type-intron-specific major spliceosome.U1 small nuclear ribonucleoprotein particle (snRNP).protein factor (U1-70K)	mercator4v4.0: component U1-70K of U1 small nuclear ribonucleoprotein particle (snRNP) & swissprot: U1 small nuclear ribonucleoprotein 70 kDa OS=Arabidopsis thaliana & original description: none
JZKD02S0172249.1	-2.22	16.1.1.1.5.3	RNA processing.pre-RNA splicing.U2-type-intron-specific major spliceosome.U1 small nuclear ribonucleoprotein particle (snRNP).accessory protein activities.pre-mRNA-processing protein (PRP39)	mercator4v4.0: pre-mRNA-processing protein (PRP39) & swissprot: Pre-mRNA-processing factor 39-1 OS=Arabidopsis thaliana & original description: none
JZKD02S0552115.1	2.08	16.1.4.1	RNA processing.pre-RNA splicing.spliceosome-associated non-snRNP factor activities.splicing factor (SR30/34)	mercator4v4.0: RNA splicing factor (SR30/34) & swissprot: Serine/arginine-rich-splicing factor SR34 OS=Arabidopsis thaliana & original description: none
JZKD02S0534656.1	-2.83	16.1.4.7	RNA processing.pre-RNA splicing.spliceosome-associated non-snRNP factor activities.splicing factor (NSR)	mercator4v4.0: RNA splicing regulator (NSR) & swissprot: Protein MATERNALLY EXPRESSED GENE 5 OS=Zea mays & original description: none
JZKD02S1410212.1	-2.17	16.2.4.5	RNA processing.RNA modification.tRNA maturation.endoribonuclease (RNase Z)	mercator4v4.0: endoribonuclease (RNase Z) & swissprot: tRNase Z TRZ1 OS=Arabidopsis thaliana & original description: none
JZKD02S0255608.1	-2.31	16.3.2.2.2	RNA processing.RNA export.TREX/THO ribonucleoparticle (RNP) trafficking complex.mRNA export adaptor activities.UAP56-associated factor (UIEF)	mercator4v4.0: UAP56-associated component UIEF of TREX/THO mRNP trafficking complex & original description: none
JZKD02S0891973.1	-2.05	16.3.4.3	RNA processing.RNA export.mRNA export regulation.regulatory protein (LNO1)	mercator4v4.0: regulatory protein (LNO1) of mRNA export & original description: none
JZKD02S0998033.1	2.64	16.4.3.1.2.6	RNA processing.RNA homeostasis.mRNA deadenylation-dependent decay.mRNA deadenylation.CCR4-NOT complex.E3 ubiquitin ligase component NOT4	mercator4v4.0: E3 ubiquitin ligase component NOT4 of mRNA deadenylation CCR4-NOT complex & original description: none
JZKD02S0141141.1	2.36	16.4.3.1.2.6	RNA processing.RNA homeostasis.mRNA deadenylation-dependent decay.mRNA deadenylation.CCR4-NOT complex.E3 ubiquitin ligase component NOT4	mercator4v4.0: E3 ubiquitin ligase component NOT4 of mRNA deadenylation CCR4-NOT complex & original description: none
JZKD02S0423212.1	2.52	16.4.3.7	RNA processing.RNA homeostasis.mRNA deadenylation-dependent decay.exoribonuclease (SOV)	mercator4v4.0: exoribonuclease (SOV) & swissprot: DIS3-like exonuclease 2 OS=Arabidopsis thaliana & original description: none
JZKD02S1533304.1	2.31	16.4.8.1	RNA processing.RNA homeostasis.secretory ribonuclease activities.T2-type RNase (RNS)	mercator4v4.0: T2-type RNase (RNS) & swissprot: Ribonuclease 3 OS=Arabidopsis thaliana & original description: none
JZKD02S1122301.1	-2.72	16.4.9.2	RNA processing.RNA homeostasis.mRNA stress granule formation.regulatory factor (TZF)	mercator4v4.0: regulatory factor (TZF) of mRNA stress granule formation & swissprot: Zinc finger CCCH domain-containing protein 35 OS=Oryza sativa subsp. japonica & original description: none
JZKD02S0001117.1	-2.66	16.4.9.2	RNA processing.RNA homeostasis.mRNA stress granule formation.regulatory factor (TZF)	mercator4v4.0: regulatory factor (TZF) of mRNA stress granule formation & swissprot: Zinc finger CCCH domain-containing protein 20 OS=Arabidopsis thaliana & original description: none
JZKD02S1631872.1	-2	16.6.1.1.1.3	RNA processing.organelle machinery.pre-RNA splicing.plastidial RNA splicing.CFM-type splicing factor families.splicing factor (CFM2)	mercator4v4.0: plastidial RNA splicing factor (CFM2) & swissprot: CRM-domain containing factor CFM2, chloroplastic OS=Arabidopsis thaliana & original description: none
JZKD02S1614114.1	-2.6	16.6.1.1.1.3	RNA processing.organelle machinery.pre-RNA splicing.plastidial RNA splicing.CFM-type splicing factor families.splicing factor (CFM2)	mercator4v4.0: plastidial RNA splicing factor (CFM2) & swissprot: CRM-domain containing factor CFM3, chloroplastic/mitochondrial OS=Zea mays & original description: none
JZKD02S0379812.1	-2.13	16.6.1.1.17	RNA processing.organelle machinery.pre-RNA splicing.plastidial RNA splicing.splicing factor (CRR16)	mercator4v4.0: splicing factor (CRR16) & swissprot: Pentatricopeptide repeat-containing protein At1g60770 OS=Arabidopsis thaliana & original description: none
JZKD02S1634740.1	-3.02	16.6.1.1.20	RNA processing.organelle machinery.pre-RNA splicing.plastidial RNA splicing.organelle RNA splicing factor (APO)	mercator4v4.0: organelle RNA splicing factor (APO) & swissprot: APO protein 3, mitochondrial OS=Arabidopsis thaliana & original description: none
JZKD02S0839280.1	-2.85	16.6.1.1.21	RNA processing.organelle machinery.pre-RNA splicing.plastidial RNA splicing.splicing factor (PDM3)	mercator4v4.0: plastidial splicing factor (PDM3) & swissprot: Pentatricopeptide repeat-containing protein At5g39980, chloroplastic OS=Arabidopsis thaliana & original description: none
JZKD02S0052291.1	-2.42	16.6.1.2.3	RNA processing.organelle machinery.pre-RNA splicing.mitochondrial RNA splicing.type-II splicing factor (nMAT3/4)	mercator4v4.0: nMAT3/4 type-II mitochondrial RNA splicing factor & swissprot: Nuclear intron maturase 3, mitochondrial OS=Arabidopsis thaliana & original description: none
JZKD02S0527655.1	-2.26	16.6.1.2.6	RNA processing.organelle machinery.pre-RNA splicing.mitochondrial RNA splicing.splicing factor (mTERF)	mercator4v4.0: mTERF mitochondrial RNA splicing factor & swissprot: Transcription termination factor MTERF4, chloroplastic OS=Arabidopsis thaliana & original description: none
JZKD02S1638267.1	-2.73	16.6.2.2.3	RNA processing.organelle machinery.RNA modification.C-to-U RNA editing.RNA editing factor (OZ)	mercator4v4.0: RNA editing factor (OZ) & original description: none
JZKD02S1641794.1	-2.03	16.6.2.2.4.20	RNA processing.organelle machinery.RNA modification.C-to-U RNA editing.PPR-type RNA editing factor activities.RNA editing factor (POCO)	mercator4v4.0: RNA editing factor (POCO) & swissprot: Pentatricopeptide repeat-containing protein At1g80270, mitochondrial OS=Arabidopsis thaliana & original description: none
JZKD02S1649776.1	-2.46	16.6.2.2.4.65	RNA processing.organelle machinery.RNA modification.C-to-U RNA editing.PPR-type RNA editing factor activities.RNA editing factor (MEF100)	mercator4v4.0: RNA editing factor (MEF100) & swissprot: Pentatricopeptide repeat-containing protein At4g37170 OS=Arabidopsis thaliana & original description: none
JZKD02S0826829.1	-2.08	16.6.3.3.5	RNA processing.organelle machinery.RNA homeostasis.plastidial mRNA stabilisation.stability factor (HCF107)	mercator4v4.0: plastidial transcript stability factor (HCF107) & swissprot: Protein high chlorophyll fluorescent 107 OS=Arabidopsis thaliana & original description: none
JZKD02S1623899.1	-2.37	16.6.3.3.7	RNA processing.organelle machinery.RNA homeostasis.plastidial mRNA stabilisation.stability factor (PPR10)	mercator4v4.0: stability factor (PPR10) & swissprot: Pentatricopeptide repeat-containing protein At5g02860 OS=Arabidopsis thaliana & original description: none
JZKD02S1003605.1	2.5	17.1.2.1.17	Protein biosynthesis.ribosome biogenesis.large ribosomal subunit (LSU).LSU proteome.component uL16	mercator4v4.0: component uL16 of LSU proteome component & swissprot: 60S ribosomal protein L10 OS=Pinus taeda & original description: none
JZKD02S0211108.1	-2.32	17.1.2.1.37	Protein biosynthesis.ribosome biogenesis.large ribosomal subunit (LSU).LSU proteome.component eL34	mercator4v4.0: component eL34 of LSU proteome component & swissprot: 60S ribosomal protein L34 OS=Nicotiana tabacum & original description: none
JZKD02S1619698.1	-2.33	17.1.3.1.16	Protein biosynthesis.ribosome biogenesis.small ribosomal subunit (SSU).SSU proteome.component eS12	mercator4v4.0: component eS12 of SSU proteome & swissprot: 40S ribosomal protein S12 OS=Hordeum vulgare & original description: none
JZKD02S1639552.1	-2.42	17.2.3	Protein biosynthesis.aminoacyl-tRNA synthetase activities.asparagine-tRNA ligase	mercator4v4.0: asparagine-tRNA ligase & swissprot: Asparagine--tRNA ligase, cytoplasmic 1 OS=Arabidopsis thaliana & original description: none
JZKD02S0561570.1	2.43	17.3.1.3.10	Protein biosynthesis.translation initiation.Pre-Initiation Complex (PIC) module.eIF3 mRNA-to-PIC binding complex.component eIF3j	mercator4v4.0: component eIF3j of eIF3 mRNA-to-PIC binding complex & original description: none
JZKD02S0350121.1	-3.03	17.4.1.2.1	Protein biosynthesis.translation elongation.eEF1 aminoacyl-tRNA binding factor activity.eEF1B eEF1A-GDP-recycling complex.component eEF1B-beta/-delta	mercator4v4.0: component eEF1B-beta/-delta of eEF1B eEF1A-GDP-recycling complex & swissprot: Elongation factor 1-delta OS=Spuriopimpinella brachycarpa & original description: none
JZKD02S0009130.1	-2.66	17.5.1	Protein biosynthesis.translation termination.ribosome recycling factor (RLI/ABCE)	mercator4v4.0: ribosome recycling factor (RLI/ABCE) & swissprot: ABC transporter E family member 2 OS=Arabidopsis thaliana & original description: none
JZKD02S0223178.1	-2.24	17.6.4.1	Protein biosynthesis.organelle machinery.translation elongation.elongation factor (EF-Tu)	mercator4v4.0: translation elongation factor (EF-Tu) & swissprot: Elongation factor Tu, chloroplastic OS=Glycine max & original description: none
JZKD02S1446014.1	-2.92	18.1.1.7.1	Protein modification.glycosylation.N-linked glycosylation.paucimannosidic N-glycan formation.beta-N-acetylhexosaminidase (HEXO)	mercator4v4.0: beta-N-acetylhexosaminidase (HEXO) & swissprot: Beta-hexosaminidase 3 OS=Arabidopsis thaliana & original description: none
JZKD02S0511860.1	2.24	18.1.2.1.3	Protein modification.glycosylation.O-linked glycosylation.hydroxyproline O-linked glycosylation.hydroxyproline-O-galactosyltransferase (GALT)	mercator4v4.0: hydroxyproline-O-galactosyltransferase (GALT) & swissprot: Hydroxyproline O-galactosyltransferase GALT6 OS=Arabidopsis thaliana & original description: none
JZKD02S0254979.1	3.45	18.1.3.1	Protein modification.glycosylation.C-linked glycosylation.C-glucosyltransferase (CGT)	mercator4v4.0: C-glucosyltransferase (CGT) & swissprot: UDP-glycosyltransferase 72B2 OS=Arabidopsis thaliana & original description: none
JZKD02S0790849.1	-2.32	18.10.1.1	Protein modification.methylation.lysine N-methyltransferase activities.SETD-type lysine N-methyltransferase	mercator4v4.0: SETD-type lysine N-methyltransferase & swissprot: [Fructose-bisphosphate aldolase]-lysine N-methyltransferase, chloroplastic OS=Arabidopsis thaliana & original description: none
JZKD02S1027405.1	-2.2	18.13.1	Protein modification.protein folding.protein folding catalyst (Cyclophilin)	mercator4v4.0: protein folding catalyst & swissprot: Peptidyl-prolyl cis-trans isomerase CYP38, chloroplastic OS=Arabidopsis thaliana & original description: none
JZKD02S0123192.1	2.01	18.13.2	Protein modification.protein folding.protein folding catalyst (FKBP)	mercator4v4.0: protein folding catalyst (FKBP) & swissprot: Peptidyl-prolyl cis-trans isomerase FKBP20-1 OS=Arabidopsis thaliana & original description: none
JZKD02S0672684.1	-2.12	18.3.2.2.3	Protein modification.lipidation.Cys-linked prenylation.farnesylcysteine recycling.farnesol kinase (FOLK)	mercator4v4.0: farnesol kinase (FOLK) & swissprot: Probable phytol kinase 2, chloroplastic OS=Oryza sativa subsp. japonica & original description: none
JZKD02S0291119.1	2.02	18.3.3.5	Protein modification.lipidation.Cys-linked S-acylation.protein S-acyltransferase (PAT17)	mercator4v4.0: protein S-acyltransferase (PAT17) & swissprot: Probable protein S-acyltransferase 17 OS=Arabidopsis thaliana & original description: none
JZKD02S1222860.1	-2.45	18.4.1.10.3	Protein modification.phosphorylation.TKL protein kinase superfamily.LRR-X protein kinase families.protein kinase (LRR-Xc)	mercator4v4.0: protein kinase (LRR-Xc) & swissprot: Leucine-rich repeat receptor-like tyrosine-protein kinase PXC3 OS=Arabidopsis thaliana & original description: none
JZKD02S1297169.1	-3.99	18.4.1.11	Protein modification.phosphorylation.TKL protein kinase superfamily.protein kinase (LRR-XI)	mercator4v4.0: protein kinase (LRR-XI) & swissprot: Receptor-like protein kinase HSL1 OS=Arabidopsis thaliana & original description: none
JZKD02S1432439.1	-2.59	18.4.1.11	Protein modification.phosphorylation.TKL protein kinase superfamily.protein kinase (LRR-XI)	mercator4v4.0: protein kinase (LRR-XI) & swissprot: Leucine-rich repeat receptor-like serine/threonine-protein kinase BAM1 OS=Arabidopsis thaliana & original description: none
JZKD02S1620402.1	-2.3	18.4.1.11	Protein modification.phosphorylation.TKL protein kinase superfamily.protein kinase (LRR-XI)	mercator4v4.0: protein kinase (LRR-XI) & swissprot: LRR receptor-like serine/threonine-protein kinase RGI1 OS=Arabidopsis thaliana & original description: none
JZKD02S1417755.1	-2.72	18.4.1.11	Protein modification.phosphorylation.TKL protein kinase superfamily.protein kinase (LRR-XI)	mercator4v4.0: protein kinase (LRR-XI) & swissprot: Leucine-rich repeat receptor-like protein kinase TDR OS=Arabidopsis thaliana & original description: none
JZKD02S0415088.1	-2.09	18.4.1.11	Protein modification.phosphorylation.TKL protein kinase superfamily.protein kinase (LRR-XI)	mercator4v4.0: protein kinase (LRR-XI) & swissprot: LRR receptor-like serine/threonine-protein kinase RGI1 OS=Arabidopsis thaliana & original description: none
JZKD02S0444776.1	-3.42	18.4.1.11	Protein modification.phosphorylation.TKL protein kinase superfamily.protein kinase (LRR-XI)	mercator4v4.0: protein kinase (LRR-XI) & swissprot: Receptor-like protein kinase HSL1 OS=Arabidopsis thaliana & original description: none
JZKD02S1625350.1	-2.26	18.4.1.11	Protein modification.phosphorylation.TKL protein kinase superfamily.protein kinase (LRR-XI)	mercator4v4.0: protein kinase (LRR-XI) & swissprot: Leucine-rich repeat receptor-like serine/threonine-protein kinase BAM1 OS=Arabidopsis thaliana & original description: none
JZKD02S0407301.1	-2.61	18.4.1.11	Protein modification.phosphorylation.TKL protein kinase superfamily.protein kinase (LRR-XI)	mercator4v4.0: protein kinase (LRR-XI) & swissprot: Receptor-like protein kinase 7 OS=Arabidopsis thaliana & original description: none
JZKD02S0521205.1	-3.66	18.4.1.11	Protein modification.phosphorylation.TKL protein kinase superfamily.protein kinase (LRR-XI)	mercator4v4.0: protein kinase (LRR-XI) & swissprot: Receptor protein-tyrosine kinase CEPR1 OS=Arabidopsis thaliana & original description: none
JZKD02S1632471.1	-3.46	18.4.1.11	Protein modification.phosphorylation.TKL protein kinase superfamily.protein kinase (LRR-XI)	mercator4v4.0: protein kinase (LRR-XI) & swissprot: Receptor-like protein kinase HSL1 OS=Arabidopsis thaliana & original description: none
JZKD02S1600296.1	4.12	18.4.1.11	Protein modification.phosphorylation.TKL protein kinase superfamily.protein kinase (LRR-XI)	mercator4v4.0: protein kinase (LRR-XI) & swissprot: LRR receptor-like serine/threonine-protein kinase GSO1 OS=Arabidopsis thaliana & original description: none
JZKD02S0790825.1	-2.4	18.4.1.12	Protein modification.phosphorylation.TKL protein kinase superfamily.protein kinase (LRR-XII)	mercator4v4.0: protein kinase (LRR-XII) & swissprot: LRR receptor-like serine/threonine-protein kinase FLS2 OS=Arabidopsis thaliana & original description: none
JZKD02S0596387.1	-2.57	18.4.1.12	Protein modification.phosphorylation.TKL protein kinase superfamily.protein kinase (LRR-XII)	mercator4v4.0: protein kinase (LRR-XII) & swissprot: Receptor kinase-like protein Xa21 OS=Oryza sativa subsp. indica & original description: none
JZKD02S0051037.1	-2.31	18.4.1.12	Protein modification.phosphorylation.TKL protein kinase superfamily.protein kinase (LRR-XII)	mercator4v4.0: protein kinase (LRR-XII) & swissprot: Receptor kinase-like protein Xa21 OS=Oryza sativa subsp. indica & original description: none
JZKD02S1647270.1	-2.7	18.4.1.12	Protein modification.phosphorylation.TKL protein kinase superfamily.protein kinase (LRR-XII)	mercator4v4.0: protein kinase (LRR-XII) & swissprot: Receptor kinase-like protein Xa21 OS=Oryza sativa subsp. indica & original description: none
JZKD02S0299556.1	-5.05	18.4.1.12	Protein modification.phosphorylation.TKL protein kinase superfamily.protein kinase (LRR-XII)	mercator4v4.0: protein kinase (LRR-XII) & swissprot: LRR receptor-like serine/threonine-protein kinase EFR OS=Arabidopsis thaliana & original description: none
JZKD02S0194845.1	-5.37	18.4.1.12	Protein modification.phosphorylation.TKL protein kinase superfamily.protein kinase (LRR-XII)	mercator4v4.0: protein kinase (LRR-XII) & swissprot: Putative leucine-rich repeat receptor-like serine/threonine-protein kinase At2g24130 OS=Arabidopsis thaliana & original description: none
JZKD02S0567467.1	-3.22	18.4.1.12	Protein modification.phosphorylation.TKL protein kinase superfamily.protein kinase (LRR-XII)	mercator4v4.0: protein kinase (LRR-XII) & swissprot: Putative leucine-rich repeat receptor-like serine/threonine-protein kinase At2g24130 OS=Arabidopsis thaliana & original description: none
JZKD02S1625476.1	-2.06	18.4.1.12	Protein modification.phosphorylation.TKL protein kinase superfamily.protein kinase (LRR-XII)	mercator4v4.0: protein kinase (LRR-XII) & swissprot: Putative leucine-rich repeat receptor-like serine/threonine-protein kinase At2g24130 OS=Arabidopsis thaliana & original description: none
JZKD02S0321976.1	-3.32	18.4.1.12	Protein modification.phosphorylation.TKL protein kinase superfamily.protein kinase (LRR-XII)	mercator4v4.0: protein kinase (LRR-XII) & swissprot: Putative leucine-rich repeat receptor-like serine/threonine-protein kinase At2g24130 OS=Arabidopsis thaliana & original description: none
JZKD02S0646145.1	-3.02	18.4.1.12	Protein modification.phosphorylation.TKL protein kinase superfamily.protein kinase (LRR-XII)	mercator4v4.0: protein kinase (LRR-XII) & swissprot: Putative leucine-rich repeat receptor-like serine/threonine-protein kinase At2g24130 OS=Arabidopsis thaliana & original description: none
JZKD02S0107923.1	-2.25	18.4.1.12	Protein modification.phosphorylation.TKL protein kinase superfamily.protein kinase (LRR-XII)	mercator4v4.0: protein kinase (LRR-XII) & swissprot: Probable LRR receptor-like serine/threonine-protein kinase At3g47570 OS=Arabidopsis thaliana & original description: none
JZKD02S1590581.1	-4.76	18.4.1.12	Protein modification.phosphorylation.TKL protein kinase superfamily.protein kinase (LRR-XII)	mercator4v4.0: protein kinase (LRR-XII) & swissprot: Putative leucine-rich repeat receptor-like serine/threonine-protein kinase At2g24130 OS=Arabidopsis thaliana & original description: none
JZKD02S1305860.1	-2.09	18.4.1.12	Protein modification.phosphorylation.TKL protein kinase superfamily.protein kinase (LRR-XII)	mercator4v4.0: protein kinase (LRR-XII) & swissprot: Probable LRR receptor-like serine/threonine-protein kinase At3g47570 OS=Arabidopsis thaliana & original description: none
JZKD02S1608238.1	-4.14	18.4.1.12	Protein modification.phosphorylation.TKL protein kinase superfamily.protein kinase (LRR-XII)	mercator4v4.0: protein kinase (LRR-XII) & swissprot: Receptor kinase-like protein Xa21 OS=Oryza sativa subsp. japonica & original description: none
JZKD02S1618071.1	-5.39	18.4.1.12	Protein modification.phosphorylation.TKL protein kinase superfamily.protein kinase (LRR-XII)	mercator4v4.0: protein kinase (LRR-XII) & swissprot: Probable LRR receptor-like serine/threonine-protein kinase At3g47570 OS=Arabidopsis thaliana & original description: none
JZKD02S0655856.1	-2.5	18.4.1.13.1	Protein modification.phosphorylation.TKL protein kinase superfamily.LRR-XIII protein kinase families.protein kinase (LRR-XIIIa)	mercator4v4.0: protein kinase (LRR-XIIIa) & swissprot: LRR receptor-like serine/threonine-protein kinase FEI 1 OS=Arabidopsis thaliana & original description: none
JZKD02S1600128.1	2.44	18.4.1.13.1	Protein modification.phosphorylation.TKL protein kinase superfamily.LRR-XIII protein kinase families.protein kinase (LRR-XIIIa)	mercator4v4.0: protein kinase (LRR-XIIIa) & swissprot: Receptor-like serine/threonine-protein kinase At1g78530 OS=Arabidopsis thaliana & original description: none
JZKD02S1628034.1	2.03	18.4.1.16	Protein modification.phosphorylation.TKL protein kinase superfamily.protein kinase (CrlRLK1)	mercator4v4.0: protein kinase (CrlRLK1) & swissprot: Receptor-like protein kinase THESEUS 1 OS=Arabidopsis thaliana & original description: none
JZKD02S0224446.1	2.15	18.4.1.16	Protein modification.phosphorylation.TKL protein kinase superfamily.protein kinase (CrlRLK1)	mercator4v4.0: protein kinase (CrlRLK1) & swissprot: Receptor-like protein kinase FERONIA OS=Arabidopsis thaliana & original description: none
JZKD02S0589118.1	-2.84	18.4.1.17	Protein modification.phosphorylation.TKL protein kinase superfamily.protein kinase (DUF26)	mercator4v4.0: protein kinase (DUF26) & swissprot: Cysteine-rich receptor-like protein kinase 42 OS=Arabidopsis thaliana & original description: none
JZKD02S0549747.1	-2.93	18.4.1.17	Protein modification.phosphorylation.TKL protein kinase superfamily.protein kinase (DUF26)	mercator4v4.0: protein kinase (DUF26) & swissprot: Cysteine-rich receptor-like protein kinase 10 OS=Arabidopsis thaliana & original description: none
JZKD02S1148756.1	-3.14	18.4.1.17	Protein modification.phosphorylation.TKL protein kinase superfamily.protein kinase (DUF26)	mercator4v4.0: protein kinase (DUF26) & swissprot: Cysteine-rich receptor-like protein kinase 8 OS=Arabidopsis thaliana & original description: none
JZKD02S0285998.1	-2.04	18.4.1.17	Protein modification.phosphorylation.TKL protein kinase superfamily.protein kinase (DUF26)	mercator4v4.0: protein kinase (DUF26) & swissprot: Cysteine-rich receptor-like protein kinase 2 OS=Arabidopsis thaliana & original description: none
JZKD02S0738552.1	4.08	18.4.1.18	Protein modification.phosphorylation.TKL protein kinase superfamily.protein kinase (Extensin)	mercator4v4.0: protein kinase (Extensin) & swissprot: Probable serine/threonine-protein kinase PBL23 OS=Arabidopsis thaliana & original description: none
JZKD02S1196430.1	2.16	18.4.1.18	Protein modification.phosphorylation.TKL protein kinase superfamily.protein kinase (Extensin)	mercator4v4.0: protein kinase (Extensin) & swissprot: Receptor-like cytoplasmic kinase 185 OS=Oryza sativa subsp. japonica & original description: none
JZKD02S0033605.1	-2.72	18.4.1.19	Protein modification.phosphorylation.TKL protein kinase superfamily.protein kinase (L-lectin)	mercator4v4.0: protein kinase (L-lectin) & swissprot: L-type lectin-domain containing receptor kinase VIII.1 OS=Arabidopsis thaliana & original description: none
JZKD02S0495357.1	-2.3	18.4.1.19	Protein modification.phosphorylation.TKL protein kinase superfamily.protein kinase (L-lectin)	mercator4v4.0: protein kinase (L-lectin) & swissprot: L-type lectin-domain containing receptor kinase V.9 OS=Arabidopsis thaliana & original description: none
JZKD02S0396262.1	-2.11	18.4.1.19	Protein modification.phosphorylation.TKL protein kinase superfamily.protein kinase (L-lectin)	mercator4v4.0: protein kinase (L-lectin) & swissprot: L-type lectin-domain containing receptor kinase S.4 OS=Arabidopsis thaliana & original description: none
JZKD02S0470917.1	-2.7	18.4.1.19	Protein modification.phosphorylation.TKL protein kinase superfamily.protein kinase (L-lectin)	mercator4v4.0: protein kinase (L-lectin) & swissprot: L-type lectin-domain containing receptor kinase VII.1 OS=Arabidopsis thaliana & original description: none
JZKD02S0012358.1	2.77	18.4.1.19	Protein modification.phosphorylation.TKL protein kinase superfamily.protein kinase (L-lectin)	mercator4v4.0: protein kinase (L-lectin) & swissprot: L-type lectin-domain containing receptor kinase S.4 OS=Arabidopsis thaliana & original description: none
JZKD02S0341642.1	2.33	18.4.1.19	Protein modification.phosphorylation.TKL protein kinase superfamily.protein kinase (L-lectin)	mercator4v4.0: protein kinase (L-lectin) & swissprot: L-type lectin-domain containing receptor kinase IV.4 OS=Arabidopsis thaliana & original description: none
JZKD02S1264911.1	2.17	18.4.1.19	Protein modification.phosphorylation.TKL protein kinase superfamily.protein kinase (L-lectin)	mercator4v4.0: protein kinase (L-lectin) & swissprot: L-type lectin-domain containing receptor kinase S.4 OS=Arabidopsis thaliana & original description: none
JZKD02S1595889.1	-2.75	18.4.1.2	Protein modification.phosphorylation.TKL protein kinase superfamily.protein kinase (LRR-II)	mercator4v4.0: protein kinase (LRR-II) & swissprot: Protein NSP-INTERACTING KINASE 2 OS=Arabidopsis thaliana & original description: none
JZKD02S0913864.1	-2.35	18.4.1.2	Protein modification.phosphorylation.TKL protein kinase superfamily.protein kinase (LRR-II)	mercator4v4.0: protein kinase (LRR-II) & swissprot: Protein NSP-INTERACTING KINASE 3 OS=Arabidopsis thaliana & original description: none
JZKD02S0654626.1	-2.34	18.4.1.2	Protein modification.phosphorylation.TKL protein kinase superfamily.protein kinase (LRR-II)	mercator4v4.0: protein kinase (LRR-II) & swissprot: Protein NSP-INTERACTING KINASE 3 OS=Arabidopsis thaliana & original description: none
JZKD02S1404808.1	-2.47	18.4.1.20	Protein modification.phosphorylation.TKL protein kinase superfamily.protein kinase (LRK10-1-like)	mercator4v4.0: protein kinase (LRK10-1-like) & swissprot: LEAF RUST 10 DISEASE-RESISTANCE LOCUS RECEPTOR-LIKE PROTEIN KINASE-like 1.2 OS=Arabidopsis thaliana & original description: none
JZKD02S0348396.1	-2.67	18.4.1.20	Protein modification.phosphorylation.TKL protein kinase superfamily.protein kinase (LRK10-1-like)	mercator4v4.0: protein kinase (LRK10-1-like) & swissprot: LEAF RUST 10 DISEASE-RESISTANCE LOCUS RECEPTOR-LIKE PROTEIN KINASE-like 1.2 OS=Arabidopsis thaliana & original description: none
JZKD02S0495177.1	-3.32	18.4.1.20	Protein modification.phosphorylation.TKL protein kinase superfamily.protein kinase (LRK10-1-like)	mercator4v4.0: protein kinase (LRK10-1-like) & swissprot: LEAF RUST 10 DISEASE-RESISTANCE LOCUS RECEPTOR-LIKE PROTEIN KINASE-like 1.4 OS=Arabidopsis thaliana & original description: none
JZKD02S0028486.1	-2.03	18.4.1.21	Protein modification.phosphorylation.TKL protein kinase superfamily.protein kinase (LysM)	mercator4v4.0: protein kinase (LysM) & swissprot: LysM domain receptor-like kinase 3 OS=Arabidopsis thaliana & original description: none
JZKD02S0752544.1	-2	18.4.1.21	Protein modification.phosphorylation.TKL protein kinase superfamily.protein kinase (LysM)	mercator4v4.0: protein kinase (LysM) & swissprot: Serine/threonine receptor-like kinase NFP OS=Medicago truncatula & original description: none
JZKD02S1094568.1	2.68	18.4.1.21	Protein modification.phosphorylation.TKL protein kinase superfamily.protein kinase (LysM)	mercator4v4.0: protein kinase (LysM) & swissprot: Serine/threonine receptor-like kinase NFP OS=Medicago truncatula & original description: none
JZKD02S0231949.1	2.46	18.4.1.21	Protein modification.phosphorylation.TKL protein kinase superfamily.protein kinase (LysM)	mercator4v4.0: protein kinase (LysM) & swissprot: Protein LYK5 OS=Arabidopsis thaliana & original description: none
JZKD02S1469364.1	3.6	18.4.1.21	Protein modification.phosphorylation.TKL protein kinase superfamily.protein kinase (LysM)	mercator4v4.0: protein kinase (LysM) & swissprot: LysM domain receptor-like kinase 3 OS=Arabidopsis thaliana & original description: none
JZKD02S0090419.1	-2.27	18.4.1.25	Protein modification.phosphorylation.TKL protein kinase superfamily.protein kinase (WAK/WAKL)	mercator4v4.0: protein kinase (WAK/WAKL) & swissprot: Wall-associated receptor kinase-like 20 OS=Arabidopsis thaliana & original description: none
JZKD02S0853340.1	-2.54	18.4.1.26	Protein modification.phosphorylation.TKL protein kinase superfamily.protein kinase (Crinkly-like)	mercator4v4.0: protein kinase (Crinkly-like) & swissprot: Serine/threonine-protein kinase-like protein CCR1 OS=Arabidopsis thaliana & original description: none
JZKD02S0963024.1	-2.87	18.4.1.3	Protein modification.phosphorylation.TKL protein kinase superfamily.protein kinase (LRR-III)	mercator4v4.0: protein kinase (LRR-III) & swissprot: Inactive leucine-rich repeat receptor-like serine/threonine-protein kinase At1g60630 OS=Arabidopsis thaliana & original description: none
JZKD02S0177861.1	-2.35	18.4.1.3	Protein modification.phosphorylation.TKL protein kinase superfamily.protein kinase (LRR-III)	mercator4v4.0: protein kinase (LRR-III) & swissprot: Inactive leucine-rich repeat receptor-like serine/threonine-protein kinase At1g60630 OS=Arabidopsis thaliana & original description: none
JZKD02S0107001.1	-2.6	18.4.1.3	Protein modification.phosphorylation.TKL protein kinase superfamily.protein kinase (LRR-III)	mercator4v4.0: protein kinase (LRR-III) & swissprot: Leucine-rich repeat receptor-like serine/threonine/tyrosine-protein kinase SOBIR1 OS=Arabidopsis thaliana & original description: none
JZKD02S1446013.1	-2.33	18.4.1.3	Protein modification.phosphorylation.TKL protein kinase superfamily.protein kinase (LRR-III)	mercator4v4.0: protein kinase (LRR-III) & swissprot: Receptor protein kinase-like protein ZAR1 OS=Arabidopsis thaliana & original description: none
JZKD02S0013361.1	-2.09	18.4.1.3	Protein modification.phosphorylation.TKL protein kinase superfamily.protein kinase (LRR-III)	mercator4v4.0: protein kinase (LRR-III) & swissprot: Putative kinase-like protein TMKL1 OS=Arabidopsis thaliana & original description: none
JZKD02S0705831.1	-2.34	18.4.1.3	Protein modification.phosphorylation.TKL protein kinase superfamily.protein kinase (LRR-III)	mercator4v4.0: protein kinase (LRR-III) & swissprot: Probable leucine-rich repeat receptor-like protein kinase At1g68400 OS=Arabidopsis thaliana & original description: none
JZKD02S0641884.1	-2.98	18.4.1.35	Protein modification.phosphorylation.TKL protein kinase superfamily.receptor-like protein kinase (RLCK-V)	mercator4v4.0: receptor-like protein kinase (RLCK-V) & swissprot: Probable serine/threonine-protein kinase At1g01540 OS=Arabidopsis thaliana & original description: none
JZKD02S1011520.1	-2.66	18.4.1.36	Protein modification.phosphorylation.TKL protein kinase superfamily.receptor-like protein kinase (RLCK-VI)	mercator4v4.0: receptor-like protein kinase (RLCK-VI) & swissprot: Probable receptor-like serine/threonine-protein kinase At5g57670 OS=Arabidopsis thaliana & original description: none
JZKD02S0909881.1	-2.07	18.4.1.38.1	Protein modification.phosphorylation.TKL protein kinase superfamily.RLCK-VIII receptor-like protein kinase families.receptor-like protein kinase (RLCK-VIII)	mercator4v4.0: receptor-like protein kinase (RLCK-VIII) & swissprot: Pto-interacting protein 1 OS=Solanum lycopersicum & original description: none
JZKD02S1256408.1	-2.31	18.4.1.38.2	Protein modification.phosphorylation.TKL protein kinase superfamily.RLCK-VIII receptor-like protein kinase families.receptor-like protein kinase (RLCK-VIII-sis)	mercator4v4.0: receptor-like protein kinase (RLCK-VIII-sis) & swissprot: Receptor-like serine/threonine-protein kinase NCRK OS=Arabidopsis thaliana & original description: none
JZKD02S0361676.1	2.07	18.4.1.39.2	Protein modification.phosphorylation.TKL protein kinase superfamily.RLCK-IX receptor-like protein kinase families.receptor-like protein kinase (RLCK-IXb)	mercator4v4.0: receptor-like protein kinase (RLCK-IXb) & swissprot: U-box domain-containing protein 33 OS=Arabidopsis thaliana & original description: none
JZKD02S0924114.1	-2.6	18.4.1.40	Protein modification.phosphorylation.TKL protein kinase superfamily.receptor-like protein kinase (RLCK-X)	mercator4v4.0: receptor-like protein kinase (RLCK-X) & swissprot: Probable receptor-like protein kinase At1g80640 OS=Arabidopsis thaliana & original description: none
JZKD02S1603000.1	2.37	18.4.1.40	Protein modification.phosphorylation.TKL protein kinase superfamily.receptor-like protein kinase (RLCK-X)	mercator4v4.0: receptor-like protein kinase (RLCK-X) & swissprot: Probable receptor-like protein kinase At1g80640 OS=Arabidopsis thaliana & original description: none
JZKD02S1598088.1	-2.59	18.4.1.6.2	Protein modification.phosphorylation.TKL protein kinase superfamily.LRR-VI protein kinase families.protein kinase (LRR-VI-2)	mercator4v4.0: protein kinase (LRR-VI-2) & swissprot: Probable LRR receptor-like serine/threonine-protein kinase At1g63430 OS=Arabidopsis thaliana & original description: none
JZKD02S1627857.1	-2.12	18.4.1.7	Protein modification.phosphorylation.TKL protein kinase superfamily.protein kinase (LRR-VII)	mercator4v4.0: protein kinase (LRR-VII) & swissprot: Probable LRR receptor-like serine/threonine-protein kinase IRK OS=Arabidopsis thaliana & original description: none
JZKD02S0320061.1	-2.37	18.4.1.7	Protein modification.phosphorylation.TKL protein kinase superfamily.protein kinase (LRR-VII)	mercator4v4.0: protein kinase (LRR-VII) & swissprot: Probably inactive leucine-rich repeat receptor-like protein kinase At3g28040 OS=Arabidopsis thaliana & original description: none
JZKD02S1308418.1	-3.82	18.4.1.8.1	Protein modification.phosphorylation.TKL protein kinase superfamily.LRR-VIII protein kinase families.protein kinase (LRR-VIII-1)	mercator4v4.0: protein kinase (LRR-VIII-1) & swissprot: Leucine-rich repeat receptor protein kinase HPCA1 OS=Arabidopsis thaliana & original description: none
JZKD02S1108107.1	-2.3	18.4.1.8.1	Protein modification.phosphorylation.TKL protein kinase superfamily.LRR-VIII protein kinase families.protein kinase (LRR-VIII-1)	mercator4v4.0: protein kinase (LRR-VIII-1) & swissprot: Leucine-rich repeat receptor protein kinase HPCA1 OS=Arabidopsis thaliana & original description: none
JZKD02S0913541.1	2.89	18.4.1.8.2	Protein modification.phosphorylation.TKL protein kinase superfamily.LRR-VIII protein kinase families.protein kinase (LRR-VIII-2)	mercator4v4.0: protein kinase (LRR-VIII-2) & swissprot: Probable LRR receptor-like serine/threonine-protein kinase At1g56140 OS=Arabidopsis thaliana & original description: none
JZKD02S0548556.1	-2.67	18.4.1.9	Protein modification.phosphorylation.TKL protein kinase superfamily.protein kinase (LRR-IX)	mercator4v4.0: protein kinase (LRR-IX) & swissprot: Receptor protein kinase TMK1 OS=Arabidopsis thaliana & original description: none
JZKD02S1649930.1	2.5	18.4.1.9	Protein modification.phosphorylation.TKL protein kinase superfamily.protein kinase (LRR-IX)	mercator4v4.0: protein kinase (LRR-IX) & swissprot: Receptor protein kinase TMK1 OS=Arabidopsis thaliana & original description: none
JZKD02S1642449.1	-2.28	18.4.14	Protein modification.phosphorylation.protein kinase (NEK)	mercator4v4.0: protein kinase (NEK) & swissprot: Serine/threonine-protein kinase Nek5 OS=Oryza sativa subsp. japonica & original description: none
JZKD02S1525217.1	2.6	18.4.2.2	Protein modification.phosphorylation.STE protein kinase superfamily.protein kinase (MAP3K-MEKK)	mercator4v4.0: protein kinase (MAP3K-MEKK) & swissprot: Mitogen-activated protein kinase kinase kinase 17 OS=Arabidopsis thaliana & original description: none
JZKD02S1407079.1	-2.83	18.4.2.4	Protein modification.phosphorylation.STE protein kinase superfamily.protein kinase (MAP3K-WNK)	mercator4v4.0: protein kinase (MAP3K-WNK) & swissprot: Probable serine/threonine-protein kinase WNK4 OS=Oryza sativa subsp. japonica & original description: none
JZKD02S1594866.1	2.48	18.4.2.4	Protein modification.phosphorylation.STE protein kinase superfamily.protein kinase (MAP3K-WNK)	mercator4v4.0: protein kinase (MAP3K-WNK) & swissprot: Probable serine/threonine-protein kinase WNK11 OS=Arabidopsis thaliana & original description: none
JZKD02S1282958.1	-2.11	18.4.25.1.2.3	Protein modification.phosphorylation.protein serine/threonine phosphatase superfamily.PPP Fe-Zn-dependent phosphatase families.PP2A-class phosphatase complexes.regulatory component B1	mercator4v4.0: regulatory component B1 of PP2A phosphatase complexes & swissprot: Serine/threonine protein phosphatase 2A 57 kDa regulatory subunit B' beta isoform OS=Arabidopsis thaliana & original description: none
JZKD02S1330111.1	3.72	18.4.25.2.1	Protein modification.phosphorylation.protein serine/threonine phosphatase superfamily.PPM/PP2C Mn/Mg-dependent phosphatase families.clade A phosphatase	mercator4v4.0: clade A phosphatase & swissprot: Probable protein phosphatase 2C 8 OS=Oryza sativa subsp. japonica & original description: none
JZKD02S1281273.1	2.99	18.4.25.2.2	Protein modification.phosphorylation.protein serine/threonine phosphatase superfamily.PPM/PP2C Mn/Mg-dependent phosphatase families.clade B phosphatase	mercator4v4.0: clade B phosphatase & swissprot: Probable protein phosphatase 2C 14 OS=Arabidopsis thaliana & original description: none
JZKD02S1312509.1	2.88	18.4.25.2.2	Protein modification.phosphorylation.protein serine/threonine phosphatase superfamily.PPM/PP2C Mn/Mg-dependent phosphatase families.clade B phosphatase	mercator4v4.0: clade B phosphatase & swissprot: Probable protein phosphatase 2C 25 OS=Arabidopsis thaliana & original description: none
JZKD02S1262589.1	-2.27	18.4.25.2.5	Protein modification.phosphorylation.protein serine/threonine phosphatase superfamily.PPM/PP2C Mn/Mg-dependent phosphatase families.clade E phosphatase	mercator4v4.0: clade E phosphatase & swissprot: Probable protein phosphatase 2C 52 OS=Arabidopsis thaliana & original description: none
JZKD02S1620404.1	2.47	18.4.25.2.7	Protein modification.phosphorylation.protein serine/threonine phosphatase superfamily.PPM/PP2C Mn/Mg-dependent phosphatase families.clade G phosphatase (DBP)	mercator4v4.0: clade G phosphatase (DBP) & swissprot: Probable protein phosphatase 2C 2 OS=Oryza sativa subsp. japonica & original description: none
JZKD02S1040559.1	-2.68	18.4.3.1.2	Protein modification.phosphorylation.CMGC protein kinase superfamily.CDK protein kinase families.protein kinase (CDKB)	mercator4v4.0: protein kinase (CDKB) & swissprot: Cyclin-dependent kinase B1-1 OS=Oryza sativa subsp. japonica & original description: none
JZKD02S1511233.1	2.18	18.4.5.1.3	Protein modification.phosphorylation.CAMK protein kinase superfamily.SNF1-related SnRK1 kinase complex.regulatory subunit gamma	mercator4v4.0: regulatory subunit gamma of SNF1-related SnRK1 kinase complex & swissprot: SNF1-related protein kinase regulatory subunit gamma-1-like OS=Arabidopsis thaliana & original description: none
JZKD02S0748539.1	-2.05	18.4.5.2	Protein modification.phosphorylation.CAMK protein kinase superfamily.SNF1-related protein kinase (SnRK2)	mercator4v4.0: SNF1-related protein kinase (SnRK2) & swissprot: Serine/threonine-protein kinase SRK2A OS=Physcomitrium patens & original description: none
JZKD02S0720621.1	2.24	18.4.5.2	Protein modification.phosphorylation.CAMK protein kinase superfamily.SNF1-related protein kinase (SnRK2)	mercator4v4.0: SNF1-related protein kinase (SnRK2) & swissprot: Serine/threonine-protein kinase SRK2A OS=Physcomitrium patens & original description: none
JZKD02S1450074.1	-3.81	18.4.5.3	Protein modification.phosphorylation.CAMK protein kinase superfamily.SNF1-related protein kinase (SnRK3)	mercator4v4.0: SNF1-related protein kinase (SnRK3) & swissprot: CBL-interacting serine/threonine-protein kinase 23 OS=Arabidopsis thaliana & original description: none
JZKD02S1639500.1	-3.19	18.4.5.3	Protein modification.phosphorylation.CAMK protein kinase superfamily.SNF1-related protein kinase (SnRK3)	mercator4v4.0: SNF1-related protein kinase (SnRK3) & swissprot: CBL-interacting protein kinase 31 OS=Oryza sativa subsp. japonica & original description: none
JZKD02S0396397.1	-3.77	18.4.5.3	Protein modification.phosphorylation.CAMK protein kinase superfamily.SNF1-related protein kinase (SnRK3)	mercator4v4.0: SNF1-related protein kinase (SnRK3) & swissprot: CBL-interacting protein kinase 11 OS=Oryza sativa subsp. japonica & original description: none
JZKD02S1622786.1	2.5	18.4.5.3	Protein modification.phosphorylation.CAMK protein kinase superfamily.SNF1-related protein kinase (SnRK3)	mercator4v4.0: SNF1-related protein kinase (SnRK3) & swissprot: CBL-interacting protein kinase 5 OS=Oryza sativa subsp. japonica & original description: none
JZKD02S0355000.1	2.21	18.4.5.3	Protein modification.phosphorylation.CAMK protein kinase superfamily.SNF1-related protein kinase (SnRK3)	mercator4v4.0: SNF1-related protein kinase (SnRK3) & swissprot: CBL-interacting protein kinase 5 OS=Oryza sativa subsp. japonica & original description: none
JZKD02S0429846.1	2.59	18.4.5.3	Protein modification.phosphorylation.CAMK protein kinase superfamily.SNF1-related protein kinase (SnRK3)	mercator4v4.0: SNF1-related protein kinase (SnRK3) & swissprot: CBL-interacting protein kinase 32 OS=Oryza sativa subsp. japonica & original description: none
JZKD02S0115404.1	-2.28	18.4.5.4	Protein modification.phosphorylation.CAMK protein kinase superfamily.protein kinase (CDPK)	mercator4v4.0: protein kinase (CDPK) & swissprot: Calcium-dependent protein kinase 34 OS=Arabidopsis thaliana & original description: none
JZKD02S1448462.1	2.24	18.4.5.7	Protein modification.phosphorylation.CAMK protein kinase superfamily.PEP carboxylase kinase (PPCK)	mercator4v4.0: PEP carboxylase kinase (PPCK) & swissprot: Calcium-dependent protein kinase 10 OS=Oryza sativa subsp. japonica & original description: none
JZKD02S0367245.1	3.42	18.4.5.7	Protein modification.phosphorylation.CAMK protein kinase superfamily.PEP carboxylase kinase (PPCK)	mercator4v4.0: PEP carboxylase kinase (PPCK) & swissprot: Calcium-dependent protein kinase 10 OS=Oryza sativa subsp. japonica & original description: none
JZKD02S0119837.1	-3.39	18.4.6.5	Protein modification.phosphorylation.AGC protein kinase superfamily.protein kinase (AGC-VIII)	mercator4v4.0: protein kinase (AGC-VIII) & swissprot: Serine/threonine-protein kinase D6PKL2 OS=Arabidopsis thaliana & original description: none
JZKD02S0909157.1	-2.28	18.7.2	Protein modification.S-nitrosylation.protein-S-nitrosothiol reductase (TRX5)	mercator4v4.0: protein-S-nitrosothiol reductase (TRX5) & swissprot: Thioredoxin H-type OS=Picea mariana & original description: none
JZKD02S0628891.1	2.74	18.7.2	Protein modification.S-nitrosylation.protein-S-nitrosothiol reductase (TRX5)	mercator4v4.0: protein-S-nitrosothiol reductase (TRX5) & swissprot: Thioredoxin H-type OS=Picea mariana & original description: none
JZKD02S0257728.1	3.98	18.7.2	Protein modification.S-nitrosylation.protein-S-nitrosothiol reductase (TRX5)	mercator4v4.0: protein-S-nitrosothiol reductase (TRX5) & swissprot: Thioredoxin H-type OS=Picea mariana & original description: none
JZKD02S0020142.1	2.3	18.8.1	Protein modification.S-glutathionylation.glutaredoxin	mercator4v4.0: glutaredoxin & swissprot: Glutaredoxin-C3 OS=Oryza sativa subsp. japonica & original description: none
JZKD02S0043493.1	2.05	19.1.5.1	Protein homeostasis.protein quality control.cytosolic Hsp70 chaperone system.chaperone (Hsp70)	mercator4v4.0: chaperone (Hsp70) & swissprot: Heat shock 70 kDa protein 4 OS=Arabidopsis thaliana & original description: none
JZKD02S0315722.1	2.42	19.1.8.2	Protein homeostasis.protein quality control.smallHsp holdase chaperone activities.class-C-II protein	mercator4v4.0: class-C-II small heat-shock-responsive protein & swissprot: 17.1 kDa class II heat shock protein OS=Pisum sativum & original description: none
JZKD02S0559233.1	3.4	19.1.8.6	Protein homeostasis.protein quality control.smallHsp holdase chaperone activities.class-C-VI protein	mercator4v4.0: class-C-VI small heat-shock-responsive protein & swissprot: 21.7 kDa class VI heat shock protein OS=Arabidopsis thaliana & original description: none
JZKD02S1129714.1	4.75	19.2.2.1.1	Protein homeostasis.ubiquitin-proteasome system.ubiquitin-fold protein conjugation.ubiquitin conjugation (ubiquitylation).ubiquitin-fold protein (UBQ)	mercator4v4.0: ubiquitin-fold protein (UBQ) & swissprot: Polyubiquitin OS=Pisum sativum & original description: none
JZKD02S1164445.1	3.57	19.2.2.1.1	Protein homeostasis.ubiquitin-proteasome system.ubiquitin-fold protein conjugation.ubiquitin conjugation (ubiquitylation).ubiquitin-fold protein (UBQ)	mercator4v4.0: ubiquitin-fold protein (UBQ) & swissprot: Polyubiquitin 4 OS=Arabidopsis thaliana & original description: none
JZKD02S0514863.1	-2.98	19.2.2.1.4.2.1	Protein homeostasis.ubiquitin-proteasome system.ubiquitin-fold protein conjugation.ubiquitin conjugation (ubiquitylation).ubiquitin-ligase E3 activities.U-Box E3 ligase activities.group-II ligase	mercator4v4.0: U-Box-group-II E3 ubiquitin protein ligase & swissprot: U-box domain-containing protein 7 OS=Arabidopsis thaliana & original description: none
JZKD02S0819268.1	2.19	19.2.2.1.4.3.14	Protein homeostasis.ubiquitin-proteasome system.ubiquitin-fold protein conjugation.ubiquitin conjugation (ubiquitylation).ubiquitin-ligase E3 activities.RING-domain E3 ligase activities.E3 ubiquitin ligase (CHY)	mercator4v4.0: E3 ubiquitin ligase (CHY) & swissprot: E3 ubiquitin-protein ligase RZFP34 OS=Arabidopsis thaliana & original description: none
JZKD02S1431549.1	-3.21	19.2.2.1.4.3.2	Protein homeostasis.ubiquitin-proteasome system.ubiquitin-fold protein conjugation.ubiquitin conjugation (ubiquitylation).ubiquitin-ligase E3 activities.RING-domain E3 ligase activities.RING-HC-class E3 ligase	mercator4v4.0: RING-HC-class E3 ligase & swissprot: Putative E3 ubiquitin-protein ligase XBAT31 OS=Arabidopsis thaliana & original description: none
JZKD02S0725736.1	-2.06	19.2.2.1.4.3.2	Protein homeostasis.ubiquitin-proteasome system.ubiquitin-fold protein conjugation.ubiquitin conjugation (ubiquitylation).ubiquitin-ligase E3 activities.RING-domain E3 ligase activities.RING-HC-class E3 ligase	mercator4v4.0: RING-HC-class E3 ligase & swissprot: E3 ubiquitin-protein ligase RMA1H1 OS=Capsicum annuum & original description: none
JZKD02S0812042.1	2.21	19.2.2.1.4.3.2	Protein homeostasis.ubiquitin-proteasome system.ubiquitin-fold protein conjugation.ubiquitin conjugation (ubiquitylation).ubiquitin-ligase E3 activities.RING-domain E3 ligase activities.RING-HC-class E3 ligase	mercator4v4.0: RING-HC-class E3 ligase & swissprot: E3 ubiquitin-protein ligase XB3 OS=Oryza sativa subsp. japonica & original description: none
JZKD02S1333670.1	2.29	19.2.2.1.4.3.2	Protein homeostasis.ubiquitin-proteasome system.ubiquitin-fold protein conjugation.ubiquitin conjugation (ubiquitylation).ubiquitin-ligase E3 activities.RING-domain E3 ligase activities.RING-HC-class E3 ligase	mercator4v4.0: RING-HC-class E3 ligase & swissprot: E3 ubiquitin-protein ligase XB3 OS=Oryza sativa subsp. japonica & original description: none
JZKD02S1600607.1	-2.49	19.2.2.1.4.3.3.1	Protein homeostasis.ubiquitin-proteasome system.ubiquitin-fold protein conjugation.ubiquitin conjugation (ubiquitylation).ubiquitin-ligase E3 activities.RING-domain E3 ligase activities.RING-H2-class ligase activities.ATL-subclass ligase	mercator4v4.0: RING-H2-class E3 ATL-subclass ubiquitin ligase & swissprot: RING-H2 finger protein ATL65 OS=Arabidopsis thaliana & original description: none
JZKD02S0159572.1	-3.54	19.2.2.1.4.3.3.1	Protein homeostasis.ubiquitin-proteasome system.ubiquitin-fold protein conjugation.ubiquitin conjugation (ubiquitylation).ubiquitin-ligase E3 activities.RING-domain E3 ligase activities.RING-H2-class ligase activities.ATL-subclass ligase	mercator4v4.0: RING-H2-class E3 ATL-subclass ubiquitin ligase & swissprot: RING-H2 finger protein ATL74 OS=Arabidopsis thaliana & original description: none
JZKD02S0925559.1	2.33	19.2.2.1.4.3.3.1	Protein homeostasis.ubiquitin-proteasome system.ubiquitin-fold protein conjugation.ubiquitin conjugation (ubiquitylation).ubiquitin-ligase E3 activities.RING-domain E3 ligase activities.RING-H2-class ligase activities.ATL-subclass ligase	mercator4v4.0: RING-H2-class E3 ATL-subclass ubiquitin ligase & swissprot: RING-H2 finger protein ATL78 OS=Arabidopsis thaliana & original description: none
JZKD02S1419535.1	2.37	19.2.2.1.4.3.3.1	Protein homeostasis.ubiquitin-proteasome system.ubiquitin-fold protein conjugation.ubiquitin conjugation (ubiquitylation).ubiquitin-ligase E3 activities.RING-domain E3 ligase activities.RING-H2-class ligase activities.ATL-subclass ligase	mercator4v4.0: RING-H2-class E3 ATL-subclass ubiquitin ligase & swissprot: RING-H2 finger protein ATL11 OS=Arabidopsis thaliana & original description: none
JZKD02S0683479.1	3.5	19.2.2.1.4.3.3.1	Protein homeostasis.ubiquitin-proteasome system.ubiquitin-fold protein conjugation.ubiquitin conjugation (ubiquitylation).ubiquitin-ligase E3 activities.RING-domain E3 ligase activities.RING-H2-class ligase activities.ATL-subclass ligase	mercator4v4.0: RING-H2-class E3 ATL-subclass ubiquitin ligase & swissprot: RING-H2 finger protein ATL3 OS=Arabidopsis thaliana & original description: none
JZKD02S0715640.1	2.02	19.2.2.1.4.3.3.1	Protein homeostasis.ubiquitin-proteasome system.ubiquitin-fold protein conjugation.ubiquitin conjugation (ubiquitylation).ubiquitin-ligase E3 activities.RING-domain E3 ligase activities.RING-H2-class ligase activities.ATL-subclass ligase	mercator4v4.0: RING-H2-class E3 ATL-subclass ubiquitin ligase & swissprot: RING-H2 finger protein ATL2 OS=Arabidopsis thaliana & original description: none
JZKD02S0142429.1	2.74	19.2.2.1.4.3.3.1	Protein homeostasis.ubiquitin-proteasome system.ubiquitin-fold protein conjugation.ubiquitin conjugation (ubiquitylation).ubiquitin-ligase E3 activities.RING-domain E3 ligase activities.RING-H2-class ligase activities.ATL-subclass ligase	mercator4v4.0: RING-H2-class E3 ATL-subclass ubiquitin ligase & swissprot: RING-H2 finger protein ATL73 OS=Arabidopsis thaliana & original description: none
JZKD02S0630832.1	2.01	19.2.2.1.4.3.3.1	Protein homeostasis.ubiquitin-proteasome system.ubiquitin-fold protein conjugation.ubiquitin conjugation (ubiquitylation).ubiquitin-ligase E3 activities.RING-domain E3 ligase activities.RING-H2-class ligase activities.ATL-subclass ligase	mercator4v4.0: RING-H2-class E3 ATL-subclass ubiquitin ligase & swissprot: RING-H2 finger protein ATL2 OS=Arabidopsis thaliana & original description: none
JZKD02S0047034.1	2.99	19.2.2.1.4.3.3.1	Protein homeostasis.ubiquitin-proteasome system.ubiquitin-fold protein conjugation.ubiquitin conjugation (ubiquitylation).ubiquitin-ligase E3 activities.RING-domain E3 ligase activities.RING-H2-class ligase activities.ATL-subclass ligase	mercator4v4.0: RING-H2-class E3 ATL-subclass ubiquitin ligase & swissprot: RING-H2 finger protein ATL78 OS=Arabidopsis thaliana & original description: none
JZKD02S0856296.1	-3.43	19.2.2.1.4.3.3.8	Protein homeostasis.ubiquitin-proteasome system.ubiquitin-fold protein conjugation.ubiquitin conjugation (ubiquitylation).ubiquitin-ligase E3 activities.RING-domain E3 ligase activities.RING-H2-class ligase activities.ubiquitin protein ligase (BRH)	mercator4v4.0: ubiquitin protein ligase (BRH) & swissprot: Brassinosteroid-responsive RING protein 1 OS=Arabidopsis thaliana & original description: none
JZKD02S0916665.1	-3.61	19.2.2.1.4.3.3.8	Protein homeostasis.ubiquitin-proteasome system.ubiquitin-fold protein conjugation.ubiquitin conjugation (ubiquitylation).ubiquitin-ligase E3 activities.RING-domain E3 ligase activities.RING-H2-class ligase activities.ubiquitin protein ligase (BRH)	mercator4v4.0: ubiquitin protein ligase (BRH) & swissprot: Brassinosteroid-responsive RING protein 1 OS=Arabidopsis thaliana & original description: none
JZKD02S0522860.1	2.37	19.2.2.1.4.3.3.9	Protein homeostasis.ubiquitin-proteasome system.ubiquitin-fold protein conjugation.ubiquitin conjugation (ubiquitylation).ubiquitin-ligase E3 activities.RING-domain E3 ligase activities.RING-H2-class ligase activities.ubiquitin protein ligase (DRR1)	mercator4v4.0: ubiquitin protein ligase (DRR1) & original description: none
JZKD02S0060278.1	-3.23	19.2.2.1.4.3.5	Protein homeostasis.ubiquitin-proteasome system.ubiquitin-fold protein conjugation.ubiquitin conjugation (ubiquitylation).ubiquitin-ligase E3 activities.RING-domain E3 ligase activities.E3 ubiquitin ligase (SINA)	mercator4v4.0: E3 ubiquitin ligase (SINA) & swissprot: E3 ubiquitin-protein ligase SINAT3 OS=Arabidopsis thaliana & original description: none
JZKD02S1387057.1	-2.04	19.2.2.1.4.4.4	Protein homeostasis.ubiquitin-proteasome system.ubiquitin-fold protein conjugation.ubiquitin conjugation (ubiquitylation).ubiquitin-ligase E3 activities.RBR-type E3 ligase activities.plant-specific E3 ubiquitin ligase (RSL/RFA)	mercator4v4.0: plant-specific E3 ubiquitin ligase (RSL/RFA) & swissprot: E3 ubiquitin-protein ligase RSL1 OS=Arabidopsis thaliana & original description: none
JZKD02S1386835.1	2.3	19.2.2.1.5.1.2	Protein homeostasis.ubiquitin-proteasome system.ubiquitin-fold protein conjugation.ubiquitin conjugation (ubiquitylation).polyubiquitination.Ubc13-Uev1 conjugating E2 complex.component Uev1	mercator4v4.0: component Uev1 of Ubc13-Uev1 conjugating E2 complex & swissprot: Ubiquitin-conjugating enzyme E2 variant 1C OS=Arabidopsis thaliana & original description: none
JZKD02S1293843.1	-2.55	19.2.2.3.1	Protein homeostasis.ubiquitin-proteasome system.ubiquitin-fold protein conjugation.RUB/NEDD8 conjugation (neddylation).ubiquitin-fold protein (RUB)	mercator4v4.0: ubiquitin-fold protein (RUB) & swissprot: Ubiquitin-NEDD8-like protein RUB2 OS=Oryza sativa subsp. japonica & original description: none
JZKD02S1649963.1	-2.26	19.2.2.8.1.4.3	Protein homeostasis.ubiquitin-proteasome system.ubiquitin-fold protein conjugation.Cullin-based ubiquitylation complexes.SKP1-CUL1-FBX (SCF) E3 ubiquitin ligase complexes.F-BOX substrate adaptor activities.substrate adaptor (FBX)	mercator4v4.0: substrate adaptor FBX of SCF E3 ubiquitin ligase complex & swissprot: F-box protein At2g26850 OS=Arabidopsis thaliana & original description: none
JZKD02S1631669.1	2.87	19.2.2.8.1.4.3	Protein homeostasis.ubiquitin-proteasome system.ubiquitin-fold protein conjugation.Cullin-based ubiquitylation complexes.SKP1-CUL1-FBX (SCF) E3 ubiquitin ligase complexes.F-BOX substrate adaptor activities.substrate adaptor (FBX)	mercator4v4.0: substrate adaptor FBX of SCF E3 ubiquitin ligase complex & original description: none
JZKD02S0738196.1	4.04	19.2.2.8.1.4.3	Protein homeostasis.ubiquitin-proteasome system.ubiquitin-fold protein conjugation.Cullin-based ubiquitylation complexes.SKP1-CUL1-FBX (SCF) E3 ubiquitin ligase complexes.F-BOX substrate adaptor activities.substrate adaptor (FBX)	mercator4v4.0: substrate adaptor FBX of SCF E3 ubiquitin ligase complex & original description: none
JZKD02S0053361.1	-2.13	19.2.2.8.2.2.1	Protein homeostasis.ubiquitin-proteasome system.ubiquitin-fold protein conjugation.Cullin-based ubiquitylation complexes.CUL3-BTB E3 ubiquitin ligase complexes.BTB/POZ substrate adaptor activities.substate adaptor (NPH3)	mercator4v4.0: substate adaptor NPH3 of CUL3-BTB E3 ubiquitin ligase complex & swissprot: Root phototropism protein 3 OS=Arabidopsis thaliana & original description: none
JZKD02S0809153.1	-2.35	19.2.2.8.2.2.11	Protein homeostasis.ubiquitin-proteasome system.ubiquitin-fold protein conjugation.Cullin-based ubiquitylation complexes.CUL3-BTB E3 ubiquitin ligase complexes.BTB/POZ substrate adaptor activities.substrate adaptor (SETH6)	mercator4v4.0: substrate adaptor (SETH6) of CUL3-BTB E3 ubiquitin ligase complex & swissprot: BTB/POZ domain-containing protein At1g03010 OS=Arabidopsis thaliana & original description: none
JZKD02S1127714.1	2.42	19.2.3.1.1.2	Protein homeostasis.ubiquitin-proteasome system.ubiquitin-fold protein deconjugation.ubiquitin deconjugation.UBP deubiquitinase activities.deubiquitinase (UBP3-4)	mercator4v4.0: deubiquitinase (UBP3-4) & swissprot: Ubiquitin carboxyl-terminal hydrolase 3 OS=Arabidopsis thaliana & original description: none
JZKD02S1392852.1	2.08	19.2.3.1.2.3	Protein homeostasis.ubiquitin-proteasome system.ubiquitin-fold protein deconjugation.ubiquitin deconjugation.OTU deubiquitinase activities.deubiquitinase (OTU3-4)	mercator4v4.0: deubiquitinase (OTU3-4) & swissprot: OVARIAN TUMOR DOMAIN-containing deubiquitinating enzyme 4 OS=Arabidopsis thaliana & original description: none
JZKD02S1237796.1	-2.32	19.2.4.2.1.3	Protein homeostasis.ubiquitin-proteasome system.membrane-associated protein degradation.ER-associated protein degradation (ERAD).HRD1 E3 ubiquitin ligase complex.adaptor protein component HRD3	mercator4v4.0: component HRD3 of ER-associated protein degradation (ERAD) machinery & swissprot: ERAD-associated E3 ubiquitin-protein ligase component HRD3A OS=Arabidopsis thaliana & original description: none
JZKD02S1618762.1	2.06	19.3.3.1.2	Protein homeostasis.autophagy.phagophore expansion.ATG8-binding cargo receptor activities.cargo receptor protein (NBR1)	mercator4v4.0: autophagosome cargo receptor protein (NBR1) & swissprot: Protein JOKA2 OS=Solanum tuberosum & original description: none
JZKD02S0709130.1	7.78	19.4.1.1	Protein homeostasis.proteolysis.cysteine-type peptidase activities.C1-class protease (Papain)	mercator4v4.0: protease (Papain) & swissprot: Thiol protease aleurain-like OS=Arabidopsis thaliana & original description: none
JZKD02S0129075.1	3.71	19.4.1.1	Protein homeostasis.proteolysis.cysteine-type peptidase activities.C1-class protease (Papain)	mercator4v4.0: protease (Papain) & swissprot: Thiol protease aleurain-like OS=Arabidopsis thaliana & original description: none
JZKD02S0273837.1	-2.24	19.4.1.5	Protein homeostasis.proteolysis.cysteine-type peptidase activities.C26-class gamma-glutamyl peptidase	mercator4v4.0: gamma-glutamyl peptidase & swissprot: Gamma-glutamyl peptidase 3 OS=Arabidopsis thaliana & original description: none
JZKD02S0225152.1	3.4	19.4.1.5	Protein homeostasis.proteolysis.cysteine-type peptidase activities.C26-class gamma-glutamyl peptidase	mercator4v4.0: gamma-glutamyl peptidase & swissprot: Gamma-glutamyl peptidase 3 OS=Arabidopsis thaliana & original description: none
JZKD02S1632683.1	-2.83	19.4.2.1.1	Protein homeostasis.proteolysis.serine-type peptidase activities.S8-class protease (subtilisin) families.protease (SBT1)	mercator4v4.0: protease (SBT1) & swissprot: Subtilisin-like protease SBT1.5 OS=Arabidopsis thaliana & original description: none
JZKD02S1588894.1	-3.23	19.4.2.1.1	Protein homeostasis.proteolysis.serine-type peptidase activities.S8-class protease (subtilisin) families.protease (SBT1)	mercator4v4.0: protease (SBT1) & swissprot: Subtilisin-like protease SBT1.7 OS=Arabidopsis thaliana & original description: none
JZKD02S0059463.1	3.77	19.4.2.1.1	Protein homeostasis.proteolysis.serine-type peptidase activities.S8-class protease (subtilisin) families.protease (SBT1)	mercator4v4.0: protease (SBT1) & swissprot: Subtilisin-like protease SBT1.7 OS=Arabidopsis thaliana & original description: none
JZKD02S0339659.1	-2.89	19.4.2.1.3	Protein homeostasis.proteolysis.serine-type peptidase activities.S8-class protease (subtilisin) families.protease (SBT3)	mercator4v4.0: protease (SBT3) & swissprot: Subtilisin-like protease SBT3.6 OS=Arabidopsis thaliana & original description: none
JZKD02S1525694.1	-4.91	19.4.2.1.5	Protein homeostasis.proteolysis.serine-type peptidase activities.S8-class protease (subtilisin) families.protease (SBT5)	mercator4v4.0: protease (SBT5) & swissprot: Subtilisin-like protease SBT5.6 OS=Arabidopsis thaliana & original description: none
JZKD02S1604998.1	-3.86	19.4.2.1.5	Protein homeostasis.proteolysis.serine-type peptidase activities.S8-class protease (subtilisin) families.protease (SBT5)	mercator4v4.0: protease (SBT5) & swissprot: CO(2)-response secreted protease OS=Arabidopsis thaliana & original description: none
JZKD02S0339659.1	-2.89	19.4.2.1.5	Protein homeostasis.proteolysis.serine-type peptidase activities.S8-class protease (subtilisin) families.protease (SBT5)	mercator4v4.0: protease (SBT5) & swissprot: Subtilisin-like protease SBT3.6 OS=Arabidopsis thaliana & original description: none
JZKD02S1064872.1	-2.21	19.4.2.2	Protein homeostasis.proteolysis.serine-type peptidase activities.S10-class serine carboxypeptidase (SCPL)	mercator4v4.0: serine carboxypeptidase & swissprot: Serine carboxypeptidase-like 45 OS=Arabidopsis thaliana & original description: none
JZKD02S1036963.1	-2.62	19.4.2.2	Protein homeostasis.proteolysis.serine-type peptidase activities.S10-class serine carboxypeptidase (SCPL)	mercator4v4.0: serine carboxypeptidase & swissprot: Serine carboxypeptidase-like 26 OS=Oryza sativa subsp. japonica & original description: none
JZKD02S0119461.1	-4.72	19.4.2.2	Protein homeostasis.proteolysis.serine-type peptidase activities.S10-class serine carboxypeptidase (SCPL)	mercator4v4.0: serine carboxypeptidase & swissprot: Serine carboxypeptidase-like 31 OS=Arabidopsis thaliana & original description: none
JZKD02S0996488.1	-3.89	19.4.2.2	Protein homeostasis.proteolysis.serine-type peptidase activities.S10-class serine carboxypeptidase (SCPL)	mercator4v4.0: serine carboxypeptidase & swissprot: Serine carboxypeptidase-like 31 OS=Arabidopsis thaliana & original description: none
JZKD02S1302988.1	-3.43	19.4.2.2	Protein homeostasis.proteolysis.serine-type peptidase activities.S10-class serine carboxypeptidase (SCPL)	mercator4v4.0: serine carboxypeptidase & swissprot: Serine carboxypeptidase-like 46 OS=Arabidopsis thaliana & original description: none
JZKD02S1154372.1	-2.1	19.4.2.6	Protein homeostasis.proteolysis.serine-type peptidase activities.S54-class protease (RBL))	mercator4v4.0: protease (RBL) & original description: none
JZKD02S0093048.1	3.57	19.4.2.6	Protein homeostasis.proteolysis.serine-type peptidase activities.S54-class protease (RBL))	mercator4v4.0: protease (RBL) & swissprot: RHOMBOID-like protein 1 OS=Arabidopsis thaliana & original description: none
JZKD02S1192428.1	-3.01	19.4.2.7	Protein homeostasis.proteolysis.serine-type peptidase activities.S28-class serine carboxypeptidase	mercator4v4.0: S28-class serine carboxypeptidase & original description: none
JZKD02S1117599.1	-2.81	19.4.3.1	Protein homeostasis.proteolysis.aspartic-type peptidase activities.A1-class protease (Pepsin)	mercator4v4.0: Pepsin-type protease & swissprot: Probable aspartyl protease At4g16563 OS=Arabidopsis thaliana & original description: none
JZKD02S1618306.1	-5.79	19.4.3.1	Protein homeostasis.proteolysis.aspartic-type peptidase activities.A1-class protease (Pepsin)	mercator4v4.0: Pepsin-type protease & swissprot: Aspartic proteinase nepenthesin-2 OS=Nepenthes gracilis & original description: none
JZKD02S0519103.1	-2.86	19.4.3.1	Protein homeostasis.proteolysis.aspartic-type peptidase activities.A1-class protease (Pepsin)	mercator4v4.0: Pepsin-type protease & swissprot: Probable aspartic protease At2g35615 OS=Arabidopsis thaliana & original description: none
JZKD02S1618342.1	-2.19	19.4.3.1	Protein homeostasis.proteolysis.aspartic-type peptidase activities.A1-class protease (Pepsin)	mercator4v4.0: Pepsin-type protease & swissprot: Aspartyl protease family protein 2 OS=Arabidopsis thaliana & original description: none
JZKD02S1094060.1	-2.81	19.4.3.1	Protein homeostasis.proteolysis.aspartic-type peptidase activities.A1-class protease (Pepsin)	mercator4v4.0: Pepsin-type protease & swissprot: Probable aspartic proteinase GIP2 OS=Nicotiana benthamiana & original description: none
JZKD02S0668185.1	-2.21	19.4.3.1	Protein homeostasis.proteolysis.aspartic-type peptidase activities.A1-class protease (Pepsin)	mercator4v4.0: Pepsin-type protease & swissprot: Aspartyl protease family protein 2 OS=Arabidopsis thaliana & original description: none
JZKD02S0979159.1	-3.63	19.4.3.1	Protein homeostasis.proteolysis.aspartic-type peptidase activities.A1-class protease (Pepsin)	mercator4v4.0: Pepsin-type protease & swissprot: Probable aspartyl protease At4g16563 OS=Arabidopsis thaliana & original description: none
JZKD02S0144443.1	-2.38	19.4.3.1	Protein homeostasis.proteolysis.aspartic-type peptidase activities.A1-class protease (Pepsin)	mercator4v4.0: Pepsin-type protease & swissprot: Protein ASPARTIC PROTEASE IN GUARD CELL 1 OS=Arabidopsis thaliana & original description: none
JZKD02S1632393.1	-2.96	19.4.3.1	Protein homeostasis.proteolysis.aspartic-type peptidase activities.A1-class protease (Pepsin)	mercator4v4.0: Pepsin-type protease & swissprot: Aspartic proteinase nepenthesin-2 OS=Nepenthes gracilis & original description: none
JZKD02S0802073.1	-2.11	19.4.3.1	Protein homeostasis.proteolysis.aspartic-type peptidase activities.A1-class protease (Pepsin)	mercator4v4.0: Pepsin-type protease & swissprot: Aspartic proteinase nepenthesin-2 OS=Nepenthes gracilis & original description: none
JZKD02S1503845.1	-2.47	19.4.3.1	Protein homeostasis.proteolysis.aspartic-type peptidase activities.A1-class protease (Pepsin)	mercator4v4.0: Pepsin-type protease & swissprot: Aspartic proteinase nepenthesin-2 OS=Nepenthes gracilis & original description: none
JZKD02S1359814.1	-2.32	19.4.3.1	Protein homeostasis.proteolysis.aspartic-type peptidase activities.A1-class protease (Pepsin)	mercator4v4.0: Pepsin-type protease & swissprot: Aspartic proteinase CDR1 OS=Arabidopsis thaliana & original description: none
JZKD02S1611596.1	-2.91	19.4.3.1	Protein homeostasis.proteolysis.aspartic-type peptidase activities.A1-class protease (Pepsin)	mercator4v4.0: Pepsin-type protease & swissprot: Aspartyl protease family protein 2 OS=Arabidopsis thaliana & original description: none
JZKD02S0268533.1	-3.95	19.4.3.1	Protein homeostasis.proteolysis.aspartic-type peptidase activities.A1-class protease (Pepsin)	mercator4v4.0: Pepsin-type protease & original description: none
JZKD02S0163636.1	8.26	19.4.3.1	Protein homeostasis.proteolysis.aspartic-type peptidase activities.A1-class protease (Pepsin)	mercator4v4.0: Pepsin-type protease & swissprot: Probable aspartic proteinase GIP2 OS=Nicotiana benthamiana & original description: none
JZKD02S0818537.1	3.2	19.4.3.1	Protein homeostasis.proteolysis.aspartic-type peptidase activities.A1-class protease (Pepsin)	mercator4v4.0: Pepsin-type protease & swissprot: Probable aspartic proteinase GIP2 OS=Nicotiana benthamiana & original description: none
JZKD02S1596663.1	3.21	19.4.3.1	Protein homeostasis.proteolysis.aspartic-type peptidase activities.A1-class protease (Pepsin)	mercator4v4.0: Pepsin-type protease & swissprot: Probable aspartic protease At2g35615 OS=Arabidopsis thaliana & original description: none
JZKD02S0080007.1	2.46	19.4.4.1	Protein homeostasis.proteolysis.threonine-type peptidase activities.T3-class gamma-glutamyl transpeptidase (GGT)	mercator4v4.0: gamma-glutamyl transpeptidase (GGT) & swissprot: Glutathione hydrolase 1 OS=Arabidopsis thaliana & original description: none
JZKD02S1211539.1	-2.08	19.4.5.7.3	Protein homeostasis.proteolysis.metallopeptidase activities.carboxypeptidase activities.M28-class carboxypeptidase	mercator4v4.0: M28 carboxypeptidase & swissprot: Probable glutamate carboxypeptidase LAMP1 OS=Arabidopsis thaliana & original description: none
JZKD02S1597420.1	2.43	19.4.5.7.3	Protein homeostasis.proteolysis.metallopeptidase activities.carboxypeptidase activities.M28-class carboxypeptidase	mercator4v4.0: M28 carboxypeptidase & original description: none
JZKD02S0886612.1	2.9	19.4.6.1	Protein homeostasis.proteolysis.protease inhibitor activities.Serpin protease inhibitor	mercator4v4.0: Serpin protease inhibitor & swissprot: Serpin-ZXA OS=Oryza sativa subsp. japonica & original description: none
JZKD02S1608817.1	6.08	19.4.6.2	Protein homeostasis.proteolysis.protease inhibitor activities.Kunitz protease inhibitor	mercator4v4.0: Kunitz protease inhibitor & swissprot: Kunitz type trypsin inhibitor 104 OS=Medicago truncatula & original description: none
JZKD02S0966138.1	2.1	19.4.6.4	Protein homeostasis.proteolysis.protease inhibitor activities.PR6 protease inhibitor	mercator4v4.0: PR6 protease inhibitor & original description: none
JZKD02S1436557.1	2.55	19.4.6.5	Protein homeostasis.proteolysis.protease inhibitor activities.Cystatin protease inhibitor	mercator4v4.0: Cystatin protease inhibitor & swissprot: Cysteine proteinase inhibitor 12 OS=Oryza sativa subsp. japonica & original description: none
JZKD02S0641439.1	2.55	19.5.1.2	Protein homeostasis.protein storage.seed storage protein activities.2S globulin	mercator4v4.0: 2S globulin seed storage protein & swissprot: Chitinase 1 OS=Tulipa saxatilis subsp. bakeri & original description: none
JZKD02S0436483.1	-2.8	19.5.1.4.3	Protein homeostasis.protein storage.seed storage protein activities.7S globulin family.globulin seed storage protein (PAP85)	mercator4v4.0: globulin seed storage protein (PAP85) & swissprot: Vicilin Pin k 2.0101 OS=Pinus koraiensis & original description: none
JZKD02S0008352.1	-2.02	19.5.2.1	Protein homeostasis.protein storage.vegetative storage protein activities.acid phosphatase storage protein	mercator4v4.0: acid phosphatase storage protein & swissprot: Acid phosphatase 1 OS=Solanum lycopersicum & original description: none
JZKD02S0124624.1	-4.58	19.5.2.1	Protein homeostasis.protein storage.vegetative storage protein activities.acid phosphatase storage protein	mercator4v4.0: acid phosphatase storage protein & swissprot: Acid phosphatase 1 OS=Solanum lycopersicum & original description: none
JZKD02S0406855.1	-2.19	19.5.2.1	Protein homeostasis.protein storage.vegetative storage protein activities.acid phosphatase storage protein	mercator4v4.0: acid phosphatase storage protein & swissprot: Acid phosphatase 1 OS=Solanum lycopersicum & original description: none
JZKD02S0467989.1	3.02	19.5.2.1	Protein homeostasis.protein storage.vegetative storage protein activities.acid phosphatase storage protein	mercator4v4.0: acid phosphatase storage protein & swissprot: Acid phosphatase 1 OS=Solanum lycopersicum & original description: none
JZKD02S0096053.1	2.42	2.4.2.2	Cellular respiration.oxidative phosphorylation.alternative NAD(P)H dehydrogenase activities.alternative oxidase (AOx)	mercator4v4.0: alternative oxidase (AOx) & swissprot: Ubiquinol oxidase 1a, mitochondrial OS=Arabidopsis thaliana & original description: none
JZKD02S1635436.1	2.3	2.4.4.1	Cellular respiration.oxidative phosphorylation.cytochrome c.cytochrome c protein	mercator4v4.0: cytochrome c protein & swissprot: Cytochrome c OS=Fritillaria agrestis & original description: none
JZKD02S1619407.1	2	2.4.4.1	Cellular respiration.oxidative phosphorylation.cytochrome c.cytochrome c protein	mercator4v4.0: cytochrome c protein & swissprot: Cytochrome c OS=Fagopyrum esculentum & original description: none
JZKD02S0278209.1	2.24	20.1.3.12	Cytoskeleton organisation.microtubular network.Kinesin microtubule-based motor protein activities.motor protein (Kinesin-14)	mercator4v4.0: motor protein (Kinesin-14) & swissprot: Kinesin-like protein KIN-14I OS=Oryza sativa subsp. japonica & original description: none
JZKD02S1408860.1	-2.01	20.1.3.6	Cytoskeleton organisation.microtubular network.Kinesin microtubule-based motor protein activities.motor protein (Kinesin-7)	mercator4v4.0: motor protein (Kinesin-7) & swissprot: Kinesin-like protein KIN-7A OS=Arabidopsis thaliana & original description: none
JZKD02S0371285.1	2.19	20.1.5.1.1	Cytoskeleton organisation.microtubular network.microtubule dynamics.microtubule (MT) plus-end-tracking.MT plus-end-tracking protein (EB1)	mercator4v4.0: MT plus-end-tracking protein (EB1) & swissprot: Microtubule-associated protein RP/EB family member 1C OS=Arabidopsis thaliana & original description: none
JZKD02S1558555.1	-4.02	20.1.5.5.1	Cytoskeleton organisation.microtubular network.microtubule dynamics.cortical microtubule organisation.Exocyst complex recruiting factor (VETH)	mercator4v4.0: Exocyst complex recruiting factor (VETH) & swissprot: Filament-like plant protein 7 OS=Arabidopsis thaliana & original description: none
JZKD02S0279322.1	-2.12	20.1.5.5.2	Cytoskeleton organisation.microtubular network.microtubule dynamics.cortical microtubule organisation.regulatory protein (CORD)	mercator4v4.0: regulatory protein (CORD) of cortical microtubule organisation & original description: none
JZKD02S0013358.1	-2.31	20.2.1	Cytoskeleton organisation.microfilament network.actin filament protein	mercator4v4.0: actin filament protein & swissprot: Actin-3 OS=Oryza sativa subsp. indica & original description: none
JZKD02S1592860.1	5.2	20.2.1	Cytoskeleton organisation.microfilament network.actin filament protein	mercator4v4.0: actin filament protein & swissprot: Actin OS=Gossypium hirsutum & original description: none
JZKD02S0246103.1	2.63	20.2.2.8	Cytoskeleton organisation.microfilament network.actin polymerisation.actin-depolymerizing factor (ADF)	mercator4v4.0: actin-depolymerizing factor & swissprot: Actin-depolymerizing factor OS=Vitis vinifera & original description: none
JZKD02S0818823.1	2.54	20.2.4.5	Cytoskeleton organisation.microfilament network.myosin microfilament-based motor protein activities.myosin adaptor protein (MadB)	mercator4v4.0: myosin adaptor protein (MadB) & swissprot: Protein PHOX4 OS=Arabidopsis thaliana & original description: none
JZKD02S0100137.1	-2.51	20.2.5.1.1	Cytoskeleton organisation.microfilament network.actin-membrane compartment interaction.NET-type actin-membrane nexus protein families.actin-binding protein (NET1)	mercator4v4.0: actin-binding protein (NET1) & swissprot: Protein NETWORKED 1D OS=Arabidopsis thaliana & original description: none
JZKD02S1178395.1	-3.04	20.4.3.3	Cytoskeleton organisation.nuclear dynamics.nuclear shape determination.regulatory factor (NEAP)	mercator4v4.0: regulatory protein (NEAP) of nuclear shape determination & swissprot: Nuclear envelope-associated protein 2 OS=Arabidopsis thaliana & original description: none
JZKD02S1319306.1	2.26	20.4.3.4	Cytoskeleton organisation.nuclear dynamics.nuclear shape determination.regulatory factor (SUN3/4/5)	mercator4v4.0: regulatory protein (SUN3/4/5) of nuclear shape determination & swissprot: SUN domain-containing protein 3 OS=Arabidopsis thaliana & original description: none
JZKD02S0416679.1	-2.82	20.5.1	Cytoskeleton organisation.plastid movement.motility factor (CHUP)	mercator4v4.0: motility factor (CHUP) & swissprot: Protein CHUP1, chloroplastic OS=Arabidopsis thaliana & original description: none
JZKD02S1629142.1	-2.15	20.5.3	Cytoskeleton organisation.plastid movement.actin filament-bundling factor (THRUMIN)	mercator4v4.0: actin filament-bundling factor (THRUMIN) & swissprot: Uncharacterized protein At3g28850 OS=Arabidopsis thaliana & original description: none
JZKD02S0320226.1	2.34	20.6.1	Cytoskeleton organisation.cytoskeleton-plasma membrane-cell wall interface.integrin-like protein (AT14a)	mercator4v4.0: integrin-like protein (AT14a) & swissprot: UPF0496 protein At4g34320 OS=Arabidopsis thaliana & original description: none
JZKD02S1472944.1	-3.18	21.1.1.1.1	Cell wall organisation.cellulose.cellulose synthase complex (CSC).CSC components.cellulose synthase (CesA)	mercator4v4.0: catalytic component CesA of cellulose synthase complex & swissprot: Probable cellulose synthase A catalytic subunit 5 [UDP-forming] OS=Oryza sativa subsp. japonica & original description: none
JZKD02S0170138.1	-2.59	21.1.1.1.1	Cell wall organisation.cellulose.cellulose synthase complex (CSC).CSC components.cellulose synthase (CesA)	mercator4v4.0: catalytic component CesA of cellulose synthase complex & swissprot: Cellulose synthase A catalytic subunit 4 [UDP-forming] OS=Arabidopsis thaliana & original description: none
JZKD02S1324818.1	-2.51	21.1.1.1.1	Cell wall organisation.cellulose.cellulose synthase complex (CSC).CSC components.cellulose synthase (CesA)	mercator4v4.0: catalytic component CesA of cellulose synthase complex & swissprot: Cellulose synthase A catalytic subunit 8 [UDP-forming] OS=Arabidopsis thaliana & original description: none
JZKD02S0991264.1	2.68	21.1.1.1.1	Cell wall organisation.cellulose.cellulose synthase complex (CSC).CSC components.cellulose synthase (CesA)	mercator4v4.0: catalytic component CesA of cellulose synthase complex & swissprot: Cellulose synthase-like protein D2 OS=Oryza sativa subsp. japonica & original description: none
JZKD02S0134638.1	2.29	21.1.1.4.2	Cell wall organisation.cellulose.cellulose synthase complex (CSC).microtubule-dependent CSC insertion.regulatory protein (CSI)	mercator4v4.0: cellulose synthase CSC-interactive protein (CSI) & swissprot: Protein CELLULOSE SYNTHASE INTERACTIVE 3 OS=Arabidopsis thaliana & original description: none
JZKD02S0060523.1	-2.21	21.1.2.2	Cell wall organisation.cellulose.cellulose-hemicellulose network assembly.regulatory protein (COB)	mercator4v4.0: regulatory protein (COB) of cellulose-hemicellulose network assembly & swissprot: COBRA-like protein 3 OS=Oryza sativa subsp. japonica & original description: none
JZKD02S1600296.1	4.12	21.10.1.3	Cell wall organisation.Casparian strip formation.SCHENGEN (SGN) signal transduction chain.CIF-peptide receptor kinase (SGN3)	mercator4v4.0: CIF-peptide receptor kinase (SGN3) & swissprot: LRR receptor-like serine/threonine-protein kinase GSO1 OS=Arabidopsis thaliana & original description: none
JZKD02S0247264.1	2.68	21.10.1.5	Cell wall organisation.Casparian strip formation.SCHENGEN (SGN) signal transduction chain.respiratory burst NADPH oxidase (SGN4)	mercator4v4.0: respiratory burst NADPH oxidase (SGN4) & swissprot: Respiratory burst oxidase homolog protein A OS=Solanum tuberosum & original description: none
JZKD02S0808167.1	2.38	21.10.4	Cell wall organisation.Casparian strip formation.lignin polymerization scaffold protein (CASP)	mercator4v4.0: lignin polymerization scaffold protein (CASP) & swissprot: CASP-like protein 1U1 OS=Picea sitchensis & original description: none
JZKD02S1424152.1	2.1	21.10.4	Cell wall organisation.Casparian strip formation.lignin polymerization scaffold protein (CASP)	mercator4v4.0: lignin polymerization scaffold protein (CASP) & swissprot: CASP-like protein 1U1 OS=Picea sitchensis & original description: none
JZKD02S1635183.1	-2.14	21.2.1.2.6	Cell wall organisation.hemicellulose.xyloglucan.modification and degradation.xyloglucan endotransglucosylase/hydrolase	mercator4v4.0: xyloglucan endotransglucosylase/hydrolase & swissprot: Probable xyloglucan endotransglucosylase/hydrolase protein 32 OS=Arabidopsis thaliana & original description: none
JZKD02S0469805.1	3.3	21.2.2.1.1	Cell wall organisation.hemicellulose.xylan.biosynthesis.galacturonosyltransferase	mercator4v4.0: galacturonosyltransferase & swissprot: Probable galacturonosyltransferase-like 7 OS=Arabidopsis thaliana & original description: none
JZKD02S1109778.1	-3.43	21.2.2.2.2	Cell wall organisation.hemicellulose.xylan.modification and degradation.xylan O-acetyltransferase (XOAT)	mercator4v4.0: xylan O-acetyltransferase (XOAT) & swissprot: Protein trichome birefringence OS=Arabidopsis thaliana & original description: none
JZKD02S1637439.1	-3.26	21.2.2.2.2	Cell wall organisation.hemicellulose.xylan.modification and degradation.xylan O-acetyltransferase (XOAT)	mercator4v4.0: xylan O-acetyltransferase (XOAT) & swissprot: Protein trichome birefringence-like 36 OS=Arabidopsis thaliana & original description: none
JZKD02S0063415.1	-2.03	21.2.2.2.2	Cell wall organisation.hemicellulose.xylan.modification and degradation.xylan O-acetyltransferase (XOAT)	mercator4v4.0: xylan O-acetyltransferase (XOAT) & swissprot: Protein trichome birefringence-like 36 OS=Arabidopsis thaliana & original description: none
JZKD02S1403809.1	-4.92	21.2.2.2.2	Cell wall organisation.hemicellulose.xylan.modification and degradation.xylan O-acetyltransferase (XOAT)	mercator4v4.0: xylan O-acetyltransferase (XOAT) & swissprot: Protein trichome birefringence-like 1 OS=Arabidopsis thaliana & original description: none
JZKD02S1270654.1	-4.01	21.2.3.1.1.1	Cell wall organisation.hemicellulose.heteromannan.biosynthesis.mannan synthase activities.mannan synthase (CSLA)	mercator4v4.0: mannan synthase (CSLA) & swissprot: Glucomannan 4-beta-mannosyltransferase 9 OS=Arabidopsis thaliana & original description: none
JZKD02S0991264.1	2.68	21.2.3.1.1.2	Cell wall organisation.hemicellulose.heteromannan.biosynthesis.mannan synthase activities.mannan synthase (CSLD)	mercator4v4.0: mannan synthase (CSLD) & swissprot: Cellulose synthase-like protein D2 OS=Oryza sativa subsp. japonica & original description: none
JZKD02S0955054.1	-2.53	21.2.3.1.3	Cell wall organisation.hemicellulose.heteromannan.biosynthesis.galactoglucomannan galactosyltransferase (MUCI10)	mercator4v4.0: galactoglucomannan galactosyltransferase (MUCI10) & swissprot: Galactomannan galactosyltransferase 1 OS=Cyamopsis tetragonoloba & original description: none
JZKD02S1050968.1	-3.07	21.2.3.2.1	Cell wall organisation.hemicellulose.heteromannan.modification and degradation.mannan O-acetyltransferase (MOAT)	mercator4v4.0: mannan O-acetyltransferase (MOAT) & swissprot: Protein trichome birefringence-like 24 OS=Arabidopsis thaliana & original description: none
JZKD02S0897508.1	-3.12	21.2.3.2.1	Cell wall organisation.hemicellulose.heteromannan.modification and degradation.mannan O-acetyltransferase (MOAT)	mercator4v4.0: mannan O-acetyltransferase (MOAT) & swissprot: Protein trichome birefringence-like 25 OS=Arabidopsis thaliana & original description: none
JZKD02S1490033.1	-2.11	21.2.3.2.2	Cell wall organisation.hemicellulose.heteromannan.modification and degradation.endo-beta-1,4-mannanase	mercator4v4.0: endo-beta-1,4-mannanase & swissprot: Mannan endo-1,4-beta-mannosidase 4 OS=Solanum lycopersicum & original description: none
JZKD02S0732070.1	2.01	21.2.3.2.2	Cell wall organisation.hemicellulose.heteromannan.modification and degradation.endo-beta-1,4-mannanase	mercator4v4.0: endo-beta-1,4-mannanase & swissprot: Mannan endo-1,4-beta-mannosidase 2 OS=Arabidopsis thaliana & original description: none
JZKD02S1228214.1	2.01	21.2.3.2.2	Cell wall organisation.hemicellulose.heteromannan.modification and degradation.endo-beta-1,4-mannanase	mercator4v4.0: endo-beta-1,4-mannanase & swissprot: Mannan endo-1,4-beta-mannosidase 1 OS=Oryza sativa subsp. japonica & original description: none
JZKD02S0194778.1	2.36	21.2.5.1.1	Cell wall organisation.hemicellulose.arabinogalactan.biosynthesis.beta-1,3-galactosyltransferase	mercator4v4.0: beta-1,3-galactosyltransferase & swissprot: Probable beta-1,3-galactosyltransferase 2 OS=Arabidopsis thaliana & original description: none
JZKD02S0934783.1	-2.03	21.3.1.1.1.1	Cell wall organisation.pectin.homogalacturonan.biosynthesis.GAUT1:GAUT7 galacturonosyltransferase heterodimer.component GAUT1	mercator4v4.0: component GAUT1 of GAUT1:GAUT7 galacturonosyltransferase complex & swissprot: Polygalacturonate 4-alpha-galacturonosyltransferase OS=Arabidopsis thaliana & original description: none
JZKD02S1254061.1	-2.35	21.3.1.2.1	Cell wall organisation.pectin.homogalacturonan.modification and degradation.pectin methylesterase	mercator4v4.0: pectin methylesterase & swissprot: Probable pectinesterase/pectinesterase inhibitor 61 OS=Arabidopsis thaliana & original description: none
JZKD02S1602457.1	-2.89	21.3.1.2.1	Cell wall organisation.pectin.homogalacturonan.modification and degradation.pectin methylesterase	mercator4v4.0: pectin methylesterase & swissprot: Pectinesterase 1 OS=Citrus sinensis & original description: none
JZKD02S0667571.1	-2.18	21.3.1.2.1	Cell wall organisation.pectin.homogalacturonan.modification and degradation.pectin methylesterase	mercator4v4.0: pectin methylesterase & swissprot: Probable pectinesterase/pectinesterase inhibitor 61 OS=Arabidopsis thaliana & original description: none
JZKD02S1145841.1	-3.94	21.3.1.2.1	Cell wall organisation.pectin.homogalacturonan.modification and degradation.pectin methylesterase	mercator4v4.0: pectin methylesterase & swissprot: Probable pectinesterase/pectinesterase inhibitor 51 OS=Arabidopsis thaliana & original description: none
JZKD02S0514127.1	-2.07	21.3.1.2.1	Cell wall organisation.pectin.homogalacturonan.modification and degradation.pectin methylesterase	mercator4v4.0: pectin methylesterase & swissprot: Pectinesterase/pectinesterase inhibitor OS=Ficus pumila var. awkeotsang & original description: none
JZKD02S0303839.1	-3.3	21.3.1.2.1	Cell wall organisation.pectin.homogalacturonan.modification and degradation.pectin methylesterase	mercator4v4.0: pectin methylesterase & swissprot: Probable pectinesterase 68 OS=Arabidopsis thaliana & original description: none
JZKD02S1393730.1	-3.05	21.3.1.2.2	Cell wall organisation.pectin.homogalacturonan.modification and degradation.pectin methylesterase inhibitor	mercator4v4.0: pectin methylesterase inhibitor & swissprot: Pectinesterase inhibitor 10 OS=Arabidopsis thaliana & original description: none
JZKD02S1099553.1	-3.17	21.3.1.2.2	Cell wall organisation.pectin.homogalacturonan.modification and degradation.pectin methylesterase inhibitor	mercator4v4.0: pectin methylesterase inhibitor & swissprot: Pectinesterase inhibitor 10 OS=Arabidopsis thaliana & original description: none
JZKD02S0803259.1	-2.02	21.3.1.2.2	Cell wall organisation.pectin.homogalacturonan.modification and degradation.pectin methylesterase inhibitor	mercator4v4.0: pectin methylesterase inhibitor & swissprot: Pectinesterase 1 OS=Arabidopsis thaliana & original description: none
JZKD02S1646715.1	2.21	21.3.2.1.1	Cell wall organisation.pectin.rhamnogalacturonan I.biosynthesis.rhamnosyltransferase (RRT)	mercator4v4.0: rhamnosyltransferase (RRT) & swissprot: O-fucosyltransferase 19 OS=Arabidopsis thaliana & original description: none
JZKD02S0373918.1	-2.58	21.3.2.2.2	Cell wall organisation.pectin.rhamnogalacturonan I.modification and degradation.rhamnogalacturonan-I O-acetyltransferase (TBL)	mercator4v4.0: rhamnogalacturonan-I O-acetyltransferase (TBL) & swissprot: Protein trichome birefringence-like 11 OS=Arabidopsis thaliana & original description: none
JZKD02S0079995.1	-2.8	21.3.2.2.2	Cell wall organisation.pectin.rhamnogalacturonan I.modification and degradation.rhamnogalacturonan-I O-acetyltransferase (TBL)	mercator4v4.0: rhamnogalacturonan-I O-acetyltransferase (TBL) & swissprot: Protein trichome birefringence-like 11 OS=Arabidopsis thaliana & original description: none
JZKD02S1619318.1	-2.56	21.3.2.2.3	Cell wall organisation.pectin.rhamnogalacturonan I.modification and degradation.beta-galactosidase (BGAL)	mercator4v4.0: beta-galactosidase (BGAL) & swissprot: Beta-galactosidase 1 OS=Arabidopsis thaliana & original description: none
JZKD02S0428101.1	-2.24	21.3.2.2.4.2	Cell wall organisation.pectin.rhamnogalacturonan I.modification and degradation.alpha-L-arabinofuranosidase activities.bifunctional alpha-L-arabinofuranosidase and beta-D-xylosidase (BXL)	mercator4v4.0: bifunctional alpha-L-arabinofuranosidase and beta-D-xylosidase (BXL) & swissprot: Beta-D-xylosidase 4 OS=Arabidopsis thaliana & original description: none
JZKD02S0668634.1	-4.03	21.3.2.2.4.2	Cell wall organisation.pectin.rhamnogalacturonan I.modification and degradation.alpha-L-arabinofuranosidase activities.bifunctional alpha-L-arabinofuranosidase and beta-D-xylosidase (BXL)	mercator4v4.0: bifunctional alpha-L-arabinofuranosidase and beta-D-xylosidase (BXL) & swissprot: Beta-D-xylosidase 4 OS=Arabidopsis thaliana & original description: none
JZKD02S0268051.1	-2.65	21.3.5.1.4	Cell wall organisation.pectin.modification and degradation.polygalacturonase activities.regulatory protein of polygalacturonase activity	mercator4v4.0: regulatory protein of polygalacturonase activity & swissprot: Polygalacturonase 1 beta-like protein 2 OS=Arabidopsis thaliana & original description: none
JZKD02S0036964.1	-3.49	21.3.5.2	Cell wall organisation.pectin.modification and degradation.pectate lyase	mercator4v4.0: pectate lyase & swissprot: Probable pectate lyase 15 OS=Arabidopsis thaliana & original description: none
JZKD02S0109818.1	-4.03	21.3.5.2	Cell wall organisation.pectin.modification and degradation.pectate lyase	mercator4v4.0: pectate lyase & swissprot: Probable pectate lyase 18 OS=Arabidopsis thaliana & original description: none
JZKD02S0156168.1	-2.12	21.3.5.2	Cell wall organisation.pectin.modification and degradation.pectate lyase	mercator4v4.0: pectate lyase & swissprot: Probable pectate lyase 20 OS=Arabidopsis thaliana & original description: none
JZKD02S1642912.1	2.07	21.3.5.2	Cell wall organisation.pectin.modification and degradation.pectate lyase	mercator4v4.0: pectate lyase & swissprot: Probable pectate lyase 18 OS=Arabidopsis thaliana & original description: none
JZKD02S0469583.1	-3.39	21.3.5.4.2	Cell wall organisation.pectin.modification and degradation.pectin acetylation.polysaccharide O-acetyltransferase (TBR)	mercator4v4.0: polysaccharide O-acetyltransferase (TBR) & swissprot: Protein trichome birefringence-like 6 OS=Arabidopsis thaliana & original description: none
JZKD02S1109778.1	-3.43	21.3.5.4.2	Cell wall organisation.pectin.modification and degradation.pectin acetylation.polysaccharide O-acetyltransferase (TBR)	mercator4v4.0: polysaccharide O-acetyltransferase (TBR) & swissprot: Protein trichome birefringence OS=Arabidopsis thaliana & original description: none
JZKD02S1403809.1	-4.92	21.3.5.4.2	Cell wall organisation.pectin.modification and degradation.pectin acetylation.polysaccharide O-acetyltransferase (TBR)	mercator4v4.0: polysaccharide O-acetyltransferase (TBR) & swissprot: Protein trichome birefringence-like 1 OS=Arabidopsis thaliana & original description: none
JZKD02S1192206.1	2.32	21.3.5.4.2	Cell wall organisation.pectin.modification and degradation.pectin acetylation.polysaccharide O-acetyltransferase (TBR)	mercator4v4.0: polysaccharide O-acetyltransferase (TBR) & swissprot: Protein trichome birefringence-like 2 OS=Arabidopsis thaliana & original description: none
JZKD02S0844617.1	-2.14	21.3.5.4.3	Cell wall organisation.pectin.modification and degradation.pectin acetylation.pectin acetylesterase (PAE)	mercator4v4.0: pectin acetylesterase (PAE) & swissprot: Pectin acetylesterase 8 OS=Arabidopsis thaliana & original description: none
JZKD02S1423746.1	-2.01	21.3.5.4.3	Cell wall organisation.pectin.modification and degradation.pectin acetylation.pectin acetylesterase (PAE)	mercator4v4.0: pectin acetylesterase (PAE) & swissprot: Pectin acetylesterase 8 OS=Arabidopsis thaliana & original description: none
JZKD02S1646715.1	2.21	21.3.5.5.4	Cell wall organisation.pectin.modification and degradation.pectin-dependent cell adhesion.fucosyl transferase (FRB)	mercator4v4.0: fucosyl transferase (FRB) involved in pectin-dependent cell adhesion & swissprot: O-fucosyltransferase 19 OS=Arabidopsis thaliana & original description: none
JZKD02S1216288.1	-2.45	21.4.1.1.1	Cell wall organisation.cell wall proteins.hydroxyproline-rich glycoprotein activities.arabinogalactan-protein activities.classical arabinogalactan protein	mercator4v4.0: classical arabinogalactan protein & swissprot: Fasciclin-like arabinogalactan protein 8 OS=Arabidopsis thaliana & original description: none
JZKD02S0394393.1	2.5	21.4.1.1.2	Cell wall organisation.cell wall proteins.hydroxyproline-rich glycoprotein activities.arabinogalactan-protein activities.lysine-rich arabinogalactan protein	mercator4v4.0: lysine-rich arabinogalactan protein & original description: none
JZKD02S0120170.1	-2.64	21.4.1.1.3	Cell wall organisation.cell wall proteins.hydroxyproline-rich glycoprotein activities.arabinogalactan-protein activities.Fasciclin-type arabinogalactan protein (FLA)	mercator4v4.0: arabinogalactan protein (Fasciclin) & swissprot: Fasciclin-like arabinogalactan protein 17 OS=Arabidopsis thaliana & original description: none
JZKD02S0471440.1	-2.33	21.4.1.1.3	Cell wall organisation.cell wall proteins.hydroxyproline-rich glycoprotein activities.arabinogalactan-protein activities.Fasciclin-type arabinogalactan protein (FLA)	mercator4v4.0: arabinogalactan protein (Fasciclin) & swissprot: Fasciclin-like arabinogalactan protein 7 OS=Arabidopsis thaliana & original description: none
JZKD02S0245434.1	-2.69	21.4.1.1.3	Cell wall organisation.cell wall proteins.hydroxyproline-rich glycoprotein activities.arabinogalactan-protein activities.Fasciclin-type arabinogalactan protein (FLA)	mercator4v4.0: arabinogalactan protein (Fasciclin) & swissprot: Fasciclin-like arabinogalactan protein 8 OS=Arabidopsis thaliana & original description: none
JZKD02S1216288.1	-2.45	21.4.1.1.3	Cell wall organisation.cell wall proteins.hydroxyproline-rich glycoprotein activities.arabinogalactan-protein activities.Fasciclin-type arabinogalactan protein (FLA)	mercator4v4.0: arabinogalactan protein (Fasciclin) & swissprot: Fasciclin-like arabinogalactan protein 8 OS=Arabidopsis thaliana & original description: none
JZKD02S0039201.1	-3.75	21.4.1.1.4	Cell wall organisation.cell wall proteins.hydroxyproline-rich glycoprotein activities.arabinogalactan-protein activities.Xylogen-type arabinogalactan protein (XYP/XYLP)	mercator4v4.0: arabinogalactan protein (Xylogen) & swissprot: Non-specific lipid transfer protein GPI-anchored 14 OS=Arabidopsis thaliana & original description: none
JZKD02S0056406.1	2.9	21.4.1.1.4	Cell wall organisation.cell wall proteins.hydroxyproline-rich glycoprotein activities.arabinogalactan-protein activities.Xylogen-type arabinogalactan protein (XYP/XYLP)	mercator4v4.0: arabinogalactan protein (Xylogen) & original description: none
JZKD02S0511860.1	2.24	21.4.1.1.5.1	Cell wall organisation.cell wall proteins.hydroxyproline-rich glycoprotein activities.arabinogalactan-protein activities.arabinogalactan protein glycosylation.hydroxyproline O-galactosyltransferase (GALT)	mercator4v4.0: hydroxyproline O-galactosyltransferase (GALT) & swissprot: Hydroxyproline O-galactosyltransferase GALT6 OS=Arabidopsis thaliana & original description: none
JZKD02S1267251.1	-2.24	21.4.2.1	Cell wall organisation.cell wall proteins.expansin activities.alpha-class expansin	mercator4v4.0: alpha-class expansin & swissprot: Expansin-A7 OS=Oryza sativa subsp. japonica & original description: none
JZKD02S0348096.1	-5.31	21.4.2.1	Cell wall organisation.cell wall proteins.expansin activities.alpha-class expansin	mercator4v4.0: alpha-class expansin & swissprot: Expansin-A16 OS=Arabidopsis thaliana & original description: none
JZKD02S0112331.1	-2.12	21.4.2.1	Cell wall organisation.cell wall proteins.expansin activities.alpha-class expansin	mercator4v4.0: alpha-class expansin & swissprot: Expansin-A2 OS=Oryza sativa subsp. japonica & original description: none
JZKD02S1093766.1	-2.19	21.4.2.1	Cell wall organisation.cell wall proteins.expansin activities.alpha-class expansin	mercator4v4.0: alpha-class expansin & swissprot: Expansin-A10 OS=Arabidopsis thaliana & original description: none
JZKD02S0037830.1	2.07	21.4.2.1	Cell wall organisation.cell wall proteins.expansin activities.alpha-class expansin	mercator4v4.0: alpha-class expansin & swissprot: Expansin-A10 OS=Arabidopsis thaliana & original description: none
JZKD02S0193285.1	3.22	21.4.2.2	Cell wall organisation.cell wall proteins.expansin activities.alpha-like-class expansin	mercator4v4.0: alpha-like-class expansin & swissprot: Expansin-like A2 OS=Arabidopsis thaliana & original description: none
JZKD02S1634551.1	7.74	21.4.2.4	Cell wall organisation.cell wall proteins.expansin activities.beta-like-class expansin	mercator4v4.0: beta-like-class expansin & swissprot: Expansin-like B1 OS=Oryza sativa subsp. japonica & original description: none
JZKD02S1305795.1	-2.26	21.6.1.10.1	Cell wall organisation.lignin.monolignol biosynthesis.Cyt-P450 hydroxylase electron supply.NADPH:cytochrome P450 reductase (ATR)	mercator4v4.0: NADPH:cytochrome P450 reductase (ATR) & swissprot: NADPH--cytochrome P450 reductase OS=Vigna radiata var. radiata & original description: none
JZKD02S0299355.1	-2.68	21.6.1.4	Cell wall organisation.lignin.monolignol biosynthesis.caffeoyl-CoA 3-O-methyltransferase (CCoA-OMT)	mercator4v4.0: caffeoyl-CoA 3-O-methyltransferase (CCoA-OMT) & swissprot: Caffeoyl-CoA O-methyltransferase OS=Zinnia violacea & original description: none
JZKD02S0503457.1	-2.69	21.6.1.5	Cell wall organisation.lignin.monolignol biosynthesis.cinnamoyl-CoA reductase (CCR)	mercator4v4.0: cinnamoyl-CoA reductase (CCR) & swissprot: Cinnamoyl-CoA reductase 1 OS=Petunia hybrida & original description: none
JZKD02S0152336.1	2.21	21.6.1.5	Cell wall organisation.lignin.monolignol biosynthesis.cinnamoyl-CoA reductase (CCR)	mercator4v4.0: cinnamoyl-CoA reductase (CCR) & swissprot: Cinnamoyl-CoA reductase 1 OS=Petunia hybrida & original description: none
JZKD02S0667506.1	2.02	21.6.1.5	Cell wall organisation.lignin.monolignol biosynthesis.cinnamoyl-CoA reductase (CCR)	mercator4v4.0: cinnamoyl-CoA reductase (CCR) & swissprot: Cinnamoyl-CoA reductase 1 OS=Petunia hybrida & original description: none
JZKD02S0283595.1	-3.3	21.6.2.3	Cell wall organisation.lignin.monolignol conjugation and polymerization.lignin peroxidase	mercator4v4.0: lignin peroxidase & swissprot: Peroxidase 15 OS=Arabidopsis thaliana & original description: none
JZKD02S1418200.1	-2.4	21.8.2.1	Cell wall organisation.sporopollenin.export.sporopollenin precursor exporter	mercator4v4.0: sporopollenin precursor exporter & swissprot: ABC transporter G family member 22 OS=Arabidopsis thaliana & original description: none
JZKD02S0498183.1	-2.14	21.9.1.1	Cell wall organisation.cutin and suberin.cuticular lipid formation.fatty acyl omega-hydroxylase (CYP86A)	mercator4v4.0: fatty acyl omega-hydroxylase & swissprot: Cytochrome P450 86A22 OS=Petunia hybrida & original description: none
JZKD02S0043771.1	-3.15	21.9.1.2	Cell wall organisation.cutin and suberin.cuticular lipid formation.fatty acyl in-chain hydroxylase (CYP77A)	mercator4v4.0: fatty acyl in-chain hydroxylase (CYP77A) & swissprot: Cytochrome P450 77A1 (Fragment) OS=Solanum melongena & original description: none
JZKD02S0719623.1	-2.64	21.9.1.6.1	Cell wall organisation.cutin and suberin.cuticular lipid formation.acyl-reduction pathway.fatty acyl CoA reductase	mercator4v4.0: fatty acyl CoA reductase & swissprot: Probable fatty acyl-CoA reductase 4 OS=Arabidopsis thaliana & original description: none
JZKD02S1596335.1	-2.22	21.9.1.6.2	Cell wall organisation.cutin and suberin.cuticular lipid formation.acyl-reduction pathway.wax ester synthase and diacylglycerol acyltransferase (WSD)	mercator4v4.0: wax ester synthase and diacylglycerol acyltransferase (WSD) & swissprot: Wax ester synthase/diacylglycerol acyltransferase 11 OS=Arabidopsis thaliana & original description: none
JZKD02S1334226.1	2.1	21.9.1.7.1.1	Cell wall organisation.cutin and suberin.cuticular lipid formation.alkane-forming pathway.CER1-CER3 alkane-forming complex.aldehyde decarbonylase component CER1	mercator4v4.0: aldehyde decarbonylase component CER1 of CER1-CER3 alkane-forming complex & swissprot: Very-long-chain aldehyde decarbonylase GL1-1 OS=Oryza sativa subsp. indica & original description: none
JZKD02S1334226.1	2.1	21.9.1.7.1.2	Cell wall organisation.cutin and suberin.cuticular lipid formation.alkane-forming pathway.CER1-CER3 alkane-forming complex.aldehyde-generating component CER3	mercator4v4.0: aldehyde-generating component CER3 of CER1-CER3 alkane-forming complex & swissprot: Very-long-chain aldehyde decarbonylase GL1-1 OS=Oryza sativa subsp. indica & original description: none
JZKD02S0902988.1	-3.51	21.9.1.7.1.3.2	Cell wall organisation.cutin and suberin.cuticular lipid formation.alkane-forming pathway.CER1-CER3 alkane-forming complex.electron supply module.electron shuttle hemoprotein (Cyt-b5)	mercator4v4.0: electron shuttle component Cyt-b5 of CER1-CER3 alkane-forming complex & swissprot: Cytochrome b5 OS=Oryza sativa subsp. japonica & original description: none
JZKD02S0043771.1	-3.15	21.9.1.8.1	Cell wall organisation.cutin and suberin.cuticular lipid formation.epoxidation.fatty acid epoxygenase (CYP77B)	mercator4v4.0: fatty acid epoxygenase (CYP77B) & swissprot: Cytochrome P450 77A1 (Fragment) OS=Solanum melongena & original description: none
JZKD02S1614954.1	-3.47	21.9.2.1	Cell wall organisation.cutin and suberin.alkyl-hydrocinnamate biosynthesis.hydroxycinnamoyl-CoA acyltransferase	mercator4v4.0: hydroxycinnamoyl-CoA acyltransferase & swissprot: Omega-hydroxypalmitate O-feruloyl transferase OS=Arabidopsis thaliana & original description: none
JZKD02S0747982.1	-3.04	21.9.3.1	Cell wall organisation.cutin and suberin.biosynthesis regulation.transcription factor (SHN)	mercator4v4.0: cutin and suberin biosynthesis transcription factor (SHN) & swissprot: Ethylene-responsive transcription factor ERF003 OS=Arabidopsis thaliana & original description: none
JZKD02S1628175.1	-2.22	21.9.4.1	Cell wall organisation.cutin and suberin.export.suberin/cutin lipid exporter (DSO)	mercator4v4.0: suberin/cutin lipid exporter (DSO) & swissprot: ABC transporter G family member 11 OS=Arabidopsis thaliana & original description: none
JZKD02S1628175.1	-2.22	21.9.4.2	Cell wall organisation.cutin and suberin.export.wax lipid exporter (CER5)	mercator4v4.0: wax lipid exporter (CER5) & swissprot: ABC transporter G family member 11 OS=Arabidopsis thaliana & original description: none
JZKD02S1451485.1	-3.48	21.9.4.3	Cell wall organisation.cutin and suberin.export.cuticular lipid exporter (PEC1)	mercator4v4.0: cuticular lipid exporter (PEC1) & swissprot: ABC transporter G family member 32 OS=Arabidopsis thaliana & original description: none
JZKD02S0275935.1	-2.06	22.2.1.2.1.1	Vesicle trafficking.retrograde trafficking.Coat protein I (COPI) coatomer machinery.coat protein recruiting.ARF-GTPase activities.class-I ARF-GTPase (ARFA1)	mercator4v4.0: class-I ARF-GTPase (ARFA1) & swissprot: ADP-ribosylation factor 1 OS=Solanum tuberosum & original description: none
JZKD02S0263626.1	-2.27	22.3.2.1	Vesicle trafficking.endocytic trafficking.ubiquitylated cargo adaptation.ubiquitin adaptor protein (TOL)	mercator4v4.0: ubiquitin adaptor protein (TOL) & swissprot: TOM1-like protein 1 OS=Arabidopsis thaliana & original description: none
JZKD02S0339811.1	-2.36	22.4.4.1	Vesicle trafficking.exocytic trafficking.cross-kingdom extracellular vesicle trafficking.regulatory protein (TET8/9)	mercator4v4.0: regulatory protein (TET8/9) of extracellular vesicle trafficking & swissprot: Tetraspanin-8 OS=Arabidopsis thaliana & original description: none
JZKD02S1604857.1	2.58	22.5.2.1.2	Vesicle trafficking.multi-pathway trafficking regulation.vesicle tethering.RAB-GTPase activities.B-class RAB GTPase	mercator4v4.0: B-class RAB GTPase & swissprot: Ras-related protein Rab-2-B OS=Zea mays & original description: none
JZKD02S0573582.1	-3.21	22.5.2.2.1	Vesicle trafficking.multi-pathway trafficking regulation.vesicle tethering.RAB-GTPase activation.RAB-GTPase-activating protein (RAB-GAP)	mercator4v4.0: RAB-GTPase-activating protein (RAB-GAP) & original description: none
JZKD02S1320095.1	2.3	22.5.3.1.1.1	Vesicle trafficking.multi-pathway trafficking regulation.target membrane fusion.SNARE membrane fusion complexes.Qa-type SNARE components.SYP1-group component	mercator4v4.0: SYP1-group Qa-type SNARE component & swissprot: Syntaxin-124 OS=Arabidopsis thaliana & original description: none
JZKD02S1202432.1	2.4	22.5.3.1.1.1	Vesicle trafficking.multi-pathway trafficking regulation.target membrane fusion.SNARE membrane fusion complexes.Qa-type SNARE components.SYP1-group component	mercator4v4.0: SYP1-group Qa-type SNARE component & swissprot: Syntaxin-121 OS=Arabidopsis thaliana & original description: none
JZKD02S0138088.1	2.26	23.1.2.5	Protein translocation.chloroplast.outer envelope TOC translocation system.regulatory factor (Toc12)	mercator4v4.0: component Toc12 of outer envelope TOC translocation system & swissprot: Chaperone protein dnaJ 8, chloroplastic OS=Arabidopsis thaliana & original description: none
JZKD02S0522061.1	-2.43	23.1.7.3.1	Protein translocation.chloroplast.thylakoid membrane SRP insertion system.SRP43-SRP54 transit complex.component cpSRP43	mercator4v4.0: component cpSRP43 of thylakoid membrane SRP insertion system & swissprot: Signal recognition particle 43 kDa protein, chloroplastic OS=Arabidopsis thaliana & original description: none
JZKD02S0896918.1	2.22	23.2.6.3	Protein translocation.mitochondrion.inner mitochondrion membrane Tat translocation system.component mtTatC	mercator4v4.0: component mtTatC of mitochondrial Tat protein translocase system & swissprot: Uncharacterized tatC-like protein ymf16 OS=Arabidopsis thaliana & original description: none
JZKD02S0891973.1	-2.05	23.5.1.7.1	Protein translocation.nucleus.nuclear pore complex (NPC).cytoplasmic filaments.nucleoporin (NUP214)	mercator4v4.0: nucleoporin of nuclear pore complex (NUP214) & original description: none
JZKD02S0428546.1	-2.63	23.5.2.3.1	Protein translocation.nucleus.nucleocytoplasmic transport.RAN GTPase cycle.GTPase (Ran)	mercator4v4.0: GTPase (Ran) & swissprot: GTP-binding nuclear protein Ran-A1 OS=Nicotiana tabacum & original description: none
JZKD02S0815823.1	-2.24	23.5.2.3.4	Protein translocation.nucleus.nucleocytoplasmic transport.RAN GTPase cycle.RanGDP-specific nuclear import factor (NTF2)	mercator4v4.0: RanGDP-specific nuclear import factor (NTF2) & swissprot: Nuclear transport factor 2B OS=Arabidopsis thaliana & original description: none
JZKD02S1596163.1	-3.22	23.5.2.3.4	Protein translocation.nucleus.nucleocytoplasmic transport.RAN GTPase cycle.RanGDP-specific nuclear import factor (NTF2)	mercator4v4.0: RanGDP-specific nuclear import factor (NTF2) & swissprot: Nuclear transport factor 2B OS=Arabidopsis thaliana & original description: none
JZKD02S1534976.1	-2.63	24.1.2.1.1	Solute transport.primary active transport.P-type ATPase superfamily.P1 family.P1B-type heavy metal cation-transporting ATPase (HMA)	mercator4v4.0: P1B-type heavy metal cation-transporting ATPase (HMA) & swissprot: Copper-transporting ATPase HMA4 OS=Oryza sativa subsp. japonica & original description: none
JZKD02S0979868.1	-2.37	24.1.2.1.1	Solute transport.primary active transport.P-type ATPase superfamily.P1 family.P1B-type heavy metal cation-transporting ATPase (HMA)	mercator4v4.0: P1B-type heavy metal cation-transporting ATPase (HMA) & swissprot: Cadmium/zinc-transporting ATPase HMA2 OS=Oryza sativa subsp. japonica & original description: none
JZKD02S0895029.1	2.25	24.1.2.1.1	Solute transport.primary active transport.P-type ATPase superfamily.P1 family.P1B-type heavy metal cation-transporting ATPase (HMA)	mercator4v4.0: P1B-type heavy metal cation-transporting ATPase (HMA) & swissprot: Cadmium/zinc-transporting ATPase HMA2 OS=Oryza sativa subsp. japonica & original description: none
JZKD02S1336922.1	-2.19	24.1.2.2.2	Solute transport.primary active transport.P-type ATPase superfamily.P2 family.P2B-type calcium cation-transporting ATPase (ACA)	mercator4v4.0: P2B-type calcium cation-transporting ATPase (ACA) & swissprot: Calcium-transporting ATPase 8, plasma membrane-type OS=Arabidopsis thaliana & original description: none
JZKD02S1615346.1	-2.75	24.1.2.3.1	Solute transport.primary active transport.P-type ATPase superfamily.P3 family.P3A-type proton-translocating ATPase (AHA)	mercator4v4.0: P3A-type proton-translocating ATPase (AHA) & swissprot: ATPase 4, plasma membrane-type OS=Arabidopsis thaliana & original description: none
JZKD02S0221120.1	-2.84	24.1.2.3.1	Solute transport.primary active transport.P-type ATPase superfamily.P3 family.P3A-type proton-translocating ATPase (AHA)	mercator4v4.0: P3A-type proton-translocating ATPase (AHA) & swissprot: ATPase 4, plasma membrane-type OS=Arabidopsis thaliana & original description: none
JZKD02S0374519.1	-2.55	24.1.3.1.1	Solute transport.primary active transport.ABC superfamily.ABC1 family.subfamily ABCB transporter	mercator4v4.0: subfamily ABCB transporter & swissprot: ABC transporter B family member 19 OS=Arabidopsis thaliana & original description: none
JZKD02S0338988.1	-3.16	24.1.3.1.1	Solute transport.primary active transport.ABC superfamily.ABC1 family.subfamily ABCB transporter	mercator4v4.0: subfamily ABCB transporter & swissprot: ABC transporter B family member 4 OS=Arabidopsis thaliana & original description: none
JZKD02S1216888.1	-2.55	24.1.3.1.1	Solute transport.primary active transport.ABC superfamily.ABC1 family.subfamily ABCB transporter	mercator4v4.0: subfamily ABCB transporter & swissprot: ABC transporter B family member 1 OS=Arabidopsis thaliana & original description: none
JZKD02S1575763.1	4.74	24.1.3.1.1	Solute transport.primary active transport.ABC superfamily.ABC1 family.subfamily ABCB transporter	mercator4v4.0: subfamily ABCB transporter & swissprot: Putative multidrug resistance protein OS=Oryza sativa subsp. japonica & original description: none
JZKD02S1638671.1	2.24	24.1.3.1.1	Solute transport.primary active transport.ABC superfamily.ABC1 family.subfamily ABCB transporter	mercator4v4.0: subfamily ABCB transporter & swissprot: Putative multidrug resistance protein OS=Oryza sativa subsp. japonica & original description: none
JZKD02S0835482.1	3.82	24.1.3.1.1	Solute transport.primary active transport.ABC superfamily.ABC1 family.subfamily ABCB transporter	mercator4v4.0: subfamily ABCB transporter & swissprot: Putative multidrug resistance protein OS=Oryza sativa subsp. japonica & original description: none
JZKD02S0442952.1	2.08	24.1.3.1.1	Solute transport.primary active transport.ABC superfamily.ABC1 family.subfamily ABCB transporter	mercator4v4.0: subfamily ABCB transporter & swissprot: ABC transporter B family member 15 OS=Arabidopsis thaliana & original description: none
JZKD02S0653434.1	3.71	24.1.3.1.1	Solute transport.primary active transport.ABC superfamily.ABC1 family.subfamily ABCB transporter	mercator4v4.0: subfamily ABCB transporter & swissprot: Putative multidrug resistance protein OS=Oryza sativa subsp. japonica & original description: none
JZKD02S1572192.1	-2.87	24.1.3.1.2	Solute transport.primary active transport.ABC superfamily.ABC1 family.subfamily ABCC transporter	mercator4v4.0: subfamily ABCC transporter & swissprot: ABC transporter C family member 8 OS=Arabidopsis thaliana & original description: none
JZKD02S1152535.1	2.38	24.1.3.1.2	Solute transport.primary active transport.ABC superfamily.ABC1 family.subfamily ABCC transporter	mercator4v4.0: subfamily ABCC transporter & swissprot: ABC transporter C family member 3 OS=Arabidopsis thaliana & original description: none
JZKD02S0849076.1	-2.8	24.1.3.2.2	Solute transport.primary active transport.ABC superfamily.ABC2 family.subfamily ABCG transporter	mercator4v4.0: subfamily ABCG transporter & swissprot: Pleiotropic drug resistance protein 2 OS=Nicotiana plumbaginifolia & original description: none
JZKD02S1451485.1	-3.48	24.1.3.2.2	Solute transport.primary active transport.ABC superfamily.ABC2 family.subfamily ABCG transporter	mercator4v4.0: subfamily ABCG transporter & swissprot: ABC transporter G family member 32 OS=Arabidopsis thaliana & original description: none
JZKD02S0556342.1	-2.32	24.1.3.2.2	Solute transport.primary active transport.ABC superfamily.ABC2 family.subfamily ABCG transporter	mercator4v4.0: subfamily ABCG transporter & swissprot: ABC transporter G family member 39 OS=Oryza sativa subsp. japonica & original description: none
JZKD02S1642531.1	-2.12	24.1.3.2.2	Solute transport.primary active transport.ABC superfamily.ABC2 family.subfamily ABCG transporter	mercator4v4.0: subfamily ABCG transporter & swissprot: ABC transporter G family member 42 OS=Oryza sativa subsp. japonica & original description: none
JZKD02S1418200.1	-2.4	24.1.3.2.2	Solute transport.primary active transport.ABC superfamily.ABC2 family.subfamily ABCG transporter	mercator4v4.0: subfamily ABCG transporter & swissprot: ABC transporter G family member 22 OS=Arabidopsis thaliana & original description: none
JZKD02S1628175.1	-2.22	24.1.3.2.2	Solute transport.primary active transport.ABC superfamily.ABC2 family.subfamily ABCG transporter	mercator4v4.0: subfamily ABCG transporter & swissprot: ABC transporter G family member 11 OS=Arabidopsis thaliana & original description: none
JZKD02S1602176.1	2.14	24.1.3.2.2	Solute transport.primary active transport.ABC superfamily.ABC2 family.subfamily ABCG transporter	mercator4v4.0: subfamily ABCG transporter & swissprot: Pleiotropic drug resistance protein 1 OS=Nicotiana tabacum & original description: none
JZKD02S1067429.1	2.36	24.1.3.2.2	Solute transport.primary active transport.ABC superfamily.ABC2 family.subfamily ABCG transporter	mercator4v4.0: subfamily ABCG transporter & swissprot: ABC transporter G family member 39 OS=Oryza sativa subsp. japonica & original description: none
JZKD02S1535867.1	2.48	24.1.3.2.2	Solute transport.primary active transport.ABC superfamily.ABC2 family.subfamily ABCG transporter	mercator4v4.0: subfamily ABCG transporter & swissprot: ABC transporter G family member 39 OS=Oryza sativa subsp. japonica & original description: none
JZKD02S1478128.1	3.85	24.1.3.2.2	Solute transport.primary active transport.ABC superfamily.ABC2 family.subfamily ABCG transporter	mercator4v4.0: subfamily ABCG transporter & swissprot: ABC transporter G family member 44 OS=Oryza sativa subsp. japonica & original description: none
JZKD02S0500742.1	-2.26	24.2.1.1.1	Solute transport.carrier-mediated transport.DMT superfamily.NST-TPT group.phosphometabolite transporter (TPT/PPT/GPT/XPT)	mercator4v4.0: phosphometabolite transporter (TPT/PPT/GPT/XPT) & swissprot: Glucose-6-phosphate/phosphate translocator 2, chloroplastic OS=Arabidopsis thaliana & original description: none
JZKD02S1599184.1	2.17	24.2.1.1.11	Solute transport.carrier-mediated transport.DMT superfamily.NST-TPT group.nucleotide sugar transporter (UUAT)	mercator4v4.0: nucleotide sugar transporter (UUAT) & swissprot: Probable sugar phosphate/phosphate translocator At3g11320 OS=Arabidopsis thaliana & original description: none
JZKD02S0637213.1	2.23	24.2.1.2	Solute transport.carrier-mediated transport.DMT superfamily.nucleobase cation transporter (UPS)	mercator4v4.0: nucleobase cation transporter (UPS) & swissprot: Ureide permease 5 OS=Arabidopsis thaliana & original description: none
JZKD02S0377809.1	2.12	24.2.1.3	Solute transport.carrier-mediated transport.DMT superfamily.glutathione transporter (CLT)	mercator4v4.0: glutathione transporter (CLT) & swissprot: Protein CLT1, chloroplastic OS=Arabidopsis thaliana & original description: none
JZKD02S0511671.1	-2.17	24.2.1.5	Solute transport.carrier-mediated transport.DMT superfamily.solute transporter (UmamiT)	mercator4v4.0: solute transporter (UmamiT) & swissprot: Protein WALLS ARE THIN 1 OS=Arabidopsis thaliana & original description: none
JZKD02S0090201.1	-2.6	24.2.1.5	Solute transport.carrier-mediated transport.DMT superfamily.solute transporter (UmamiT)	mercator4v4.0: solute transporter (UmamiT) & swissprot: WAT1-related protein At5g07050 OS=Arabidopsis thaliana & original description: none
JZKD02S1144281.1	-2.85	24.2.1.5	Solute transport.carrier-mediated transport.DMT superfamily.solute transporter (UmamiT)	mercator4v4.0: solute transporter (UmamiT) & swissprot: WAT1-related protein At5g07050 OS=Arabidopsis thaliana & original description: none
JZKD02S1358470.1	-2.65	24.2.1.5	Solute transport.carrier-mediated transport.DMT superfamily.solute transporter (UmamiT)	mercator4v4.0: solute transporter (UmamiT) & swissprot: WAT1-related protein At5g07050 OS=Arabidopsis thaliana & original description: none
JZKD02S1648868.1	-2.07	24.2.1.5	Solute transport.carrier-mediated transport.DMT superfamily.solute transporter (UmamiT)	mercator4v4.0: solute transporter (UmamiT) & swissprot: Auxin-induced protein 5NG4 OS=Pinus taeda & original description: none
JZKD02S0151780.1	-6.2	24.2.1.5	Solute transport.carrier-mediated transport.DMT superfamily.solute transporter (UmamiT)	mercator4v4.0: solute transporter (UmamiT) & swissprot: WAT1-related protein At5g07050 OS=Arabidopsis thaliana & original description: none
JZKD02S0659531.1	-5.3	24.2.1.5	Solute transport.carrier-mediated transport.DMT superfamily.solute transporter (UmamiT)	mercator4v4.0: solute transporter (UmamiT) & swissprot: WAT1-related protein At5g07050 OS=Arabidopsis thaliana & original description: none
JZKD02S0308594.1	-3.11	24.2.1.5	Solute transport.carrier-mediated transport.DMT superfamily.solute transporter (UmamiT)	mercator4v4.0: solute transporter (UmamiT) & swissprot: WAT1-related protein At2g37460 OS=Arabidopsis thaliana & original description: none
JZKD02S0817824.1	-2.88	24.2.1.6	Solute transport.carrier-mediated transport.DMT superfamily.organic cation transporter (PUP)	mercator4v4.0: organic cation transporter (PUP) & swissprot: Purine permease 1 OS=Arabidopsis thaliana & original description: none
JZKD02S0678809.1	-2.27	24.2.1.6	Solute transport.carrier-mediated transport.DMT superfamily.organic cation transporter (PUP)	mercator4v4.0: organic cation transporter (PUP) & swissprot: Purine permease 1 OS=Arabidopsis thaliana & original description: none
JZKD02S0367132.1	2.7	24.2.1.6	Solute transport.carrier-mediated transport.DMT superfamily.organic cation transporter (PUP)	mercator4v4.0: organic cation transporter (PUP) & swissprot: Probable purine permease 11 OS=Arabidopsis thaliana & original description: none
JZKD02S0080368.1	-2.18	24.2.10.1	Solute transport.carrier-mediated transport.OPT family.iron chelator transporter (YSL)	mercator4v4.0: iron chelator transporter (YSL) & swissprot: Probable metal-nicotianamine transporter YSL12 OS=Oryza sativa subsp. japonica & original description: none
JZKD02S0130734.1	-3.31	24.2.10.1	Solute transport.carrier-mediated transport.OPT family.iron chelator transporter (YSL)	mercator4v4.0: iron chelator transporter (YSL) & swissprot: Probable metal-nicotianamine transporter YSL5 OS=Arabidopsis thaliana & original description: none
JZKD02S0412959.1	-2.34	24.2.10.1	Solute transport.carrier-mediated transport.OPT family.iron chelator transporter (YSL)	mercator4v4.0: iron chelator transporter (YSL) & swissprot: Probable metal-nicotianamine transporter YSL12 OS=Oryza sativa subsp. japonica & original description: none
JZKD02S1638042.1	-2.68	24.2.10.1	Solute transport.carrier-mediated transport.OPT family.iron chelator transporter (YSL)	mercator4v4.0: iron chelator transporter (YSL) & swissprot: Probable metal-nicotianamine transporter YSL12 OS=Oryza sativa subsp. japonica & original description: none
JZKD02S1613398.1	-3.69	24.2.10.1	Solute transport.carrier-mediated transport.OPT family.iron chelator transporter (YSL)	mercator4v4.0: iron chelator transporter (YSL) & swissprot: Probable metal-nicotianamine transporter YSL12 OS=Oryza sativa subsp. japonica & original description: none
JZKD02S0186938.1	-2.48	24.2.10.2	Solute transport.carrier-mediated transport.OPT family.oligopeptide transporter (OPT)	mercator4v4.0: oligopeptide transporter (OPT) & swissprot: Oligopeptide transporter 3 OS=Arabidopsis thaliana & original description: none
JZKD02S0073573.1	-3.67	24.2.10.2	Solute transport.carrier-mediated transport.OPT family.oligopeptide transporter (OPT)	mercator4v4.0: oligopeptide transporter (OPT) & swissprot: Oligopeptide transporter 4 OS=Arabidopsis thaliana & original description: none
JZKD02S0771008.1	-3.56	24.2.10.2	Solute transport.carrier-mediated transport.OPT family.oligopeptide transporter (OPT)	mercator4v4.0: oligopeptide transporter (OPT) & swissprot: Oligopeptide transporter 4 OS=Arabidopsis thaliana & original description: none
JZKD02S0875972.1	-3.74	24.2.10.2	Solute transport.carrier-mediated transport.OPT family.oligopeptide transporter (OPT)	mercator4v4.0: oligopeptide transporter (OPT) & swissprot: Oligopeptide transporter 4 OS=Arabidopsis thaliana & original description: none
JZKD02S1395175.1	-2.52	24.2.10.2	Solute transport.carrier-mediated transport.OPT family.oligopeptide transporter (OPT)	mercator4v4.0: oligopeptide transporter (OPT) & swissprot: Oligopeptide transporter 7 OS=Arabidopsis thaliana & original description: none
JZKD02S0921315.1	-2.39	24.2.11.1	Solute transport.carrier-mediated transport.ZIP family.metal cation transporter (ZIP)	mercator4v4.0: metal cation transporter (ZIP) & swissprot: Zinc transporter 2 OS=Oryza sativa subsp. japonica & original description: none
JZKD02S0455202.1	-2.44	24.2.13	Solute transport.carrier-mediated transport.solute transporter (MTCC)	mercator4v4.0: solute transporter (MTCC) & swissprot: Probable mitochondrial adenine nucleotide transporter BTL1 OS=Arabidopsis thaliana & original description: none
JZKD02S1624092.1	-2.01	24.2.13	Solute transport.carrier-mediated transport.solute transporter (MTCC)	mercator4v4.0: solute transporter (MTCC) & swissprot: Mitochondrial carnitine/acylcarnitine carrier-like protein OS=Arabidopsis thaliana & original description: none
JZKD02S0930527.1	-2.52	24.2.13	Solute transport.carrier-mediated transport.solute transporter (MTCC)	mercator4v4.0: solute transporter (MTCC) & original description: none
JZKD02S1618845.1	2.54	24.2.13	Solute transport.carrier-mediated transport.solute transporter (MTCC)	mercator4v4.0: solute transporter (MTCC) & swissprot: Mitochondrial carrier protein CoAc2 OS=Arabidopsis thaliana & original description: none
JZKD02S1617646.1	2.56	24.2.13	Solute transport.carrier-mediated transport.solute transporter (MTCC)	mercator4v4.0: solute transporter (MTCC) & swissprot: Mitochondrial carnitine/acylcarnitine carrier-like protein OS=Arabidopsis thaliana & original description: none
JZKD02S1607265.1	2.53	24.2.13	Solute transport.carrier-mediated transport.solute transporter (MTCC)	mercator4v4.0: solute transporter (MTCC) & swissprot: Protein MITOFERRINLIKE 1, chloroplastic OS=Arabidopsis thaliana & original description: none
JZKD02S1238463.1	2.45	24.2.13	Solute transport.carrier-mediated transport.solute transporter (MTCC)	mercator4v4.0: solute transporter (MTCC) & swissprot: ADP,ATP carrier protein, mitochondrial OS=Oryza sativa subsp. japonica & original description: none
JZKD02S0600838.1	2.22	24.2.13	Solute transport.carrier-mediated transport.solute transporter (MTCC)	mercator4v4.0: solute transporter (MTCC) & swissprot: Peroxisomal adenine nucleotide carrier 1 OS=Glycine max & original description: none
JZKD02S0801272.1	3.02	24.2.13	Solute transport.carrier-mediated transport.solute transporter (MTCC)	mercator4v4.0: solute transporter (MTCC) & swissprot: Mitochondrial phosphate carrier protein 2, mitochondrial OS=Arabidopsis thaliana & original description: none
JZKD02S0977923.1	2.58	24.2.15	Solute transport.carrier-mediated transport.anion channel / anion:proton antiporter (CLC)	mercator4v4.0: anion channel / anion:proton antiporter (CLC) & swissprot: Putative chloride channel-like protein CLC-g OS=Arabidopsis thaliana & original description: none
JZKD02S0582501.1	2.33	24.2.15	Solute transport.carrier-mediated transport.anion channel / anion:proton antiporter (CLC)	mercator4v4.0: anion channel / anion:proton antiporter (CLC) & swissprot: Chloride channel protein CLC-c OS=Arabidopsis thaliana & original description: none
JZKD02S0209217.1	-3.42	24.2.19	Solute transport.carrier-mediated transport.potassium/sodium cation transporter (HKT)	mercator4v4.0: potassium/sodium cation transporter (HKT) & swissprot: Probable cation transporter HKT6 OS=Oryza sativa subsp. japonica & original description: none
JZKD02S0360617.1	2.34	24.2.2.1.3	Solute transport.carrier-mediated transport.MFS superfamily.SP family.inositol transporter (INT)	mercator4v4.0: inositol transporter (INT) & swissprot: Probable inositol transporter 2 OS=Arabidopsis thaliana & original description: none
JZKD02S0691761.1	5.7	24.2.2.1.3	Solute transport.carrier-mediated transport.MFS superfamily.SP family.inositol transporter (INT)	mercator4v4.0: inositol transporter (INT) & swissprot: Probable inositol transporter 2 OS=Arabidopsis thaliana & original description: none
JZKD02S0097020.1	2.38	24.2.2.1.4	Solute transport.carrier-mediated transport.MFS superfamily.SP family.monosaccharide transporter (AZT)	mercator4v4.0: monosaccharide transporter (AZT) & swissprot: Monosaccharide-sensing protein 2 OS=Arabidopsis thaliana & original description: none
JZKD02S1568434.1	-3.05	24.2.2.1.5	Solute transport.carrier-mediated transport.MFS superfamily.SP family.monosaccharide transporter (ERD6)	mercator4v4.0: monosaccharide transporter (ERD6) & swissprot: Sugar transporter ERD6-like 16 OS=Arabidopsis thaliana & original description: none
JZKD02S1058866.1	2.41	24.2.2.1.5	Solute transport.carrier-mediated transport.MFS superfamily.SP family.monosaccharide transporter (ERD6)	mercator4v4.0: monosaccharide transporter (ERD6) & swissprot: Sugar transporter ERD6-like 16 OS=Arabidopsis thaliana & original description: none
JZKD02S0078674.1	2.23	24.2.2.1.5	Solute transport.carrier-mediated transport.MFS superfamily.SP family.monosaccharide transporter (ERD6)	mercator4v4.0: monosaccharide transporter (ERD6) & swissprot: Sugar transporter ERD6-like 6 OS=Arabidopsis thaliana & original description: none
JZKD02S0107925.1	-2.21	24.2.2.1.6	Solute transport.carrier-mediated transport.MFS superfamily.SP family.monosaccharide transporter (STP)	mercator4v4.0: monosaccharide transporter (STP) & swissprot: Sugar transport protein MST3 OS=Oryza sativa subsp. japonica & original description: none
JZKD02S0367252.1	2.74	24.2.2.1.6	Solute transport.carrier-mediated transport.MFS superfamily.SP family.monosaccharide transporter (STP)	mercator4v4.0: monosaccharide transporter (STP) & swissprot: Sugar transport protein MST4 OS=Oryza sativa subsp. japonica & original description: none
JZKD02S1602843.1	3.69	24.2.2.1.6	Solute transport.carrier-mediated transport.MFS superfamily.SP family.monosaccharide transporter (STP)	mercator4v4.0: monosaccharide transporter (STP) & swissprot: Sugar transport protein MST3 OS=Oryza sativa subsp. japonica & original description: none
JZKD02S0889091.1	3.08	24.2.2.1.6	Solute transport.carrier-mediated transport.MFS superfamily.SP family.monosaccharide transporter (STP)	mercator4v4.0: monosaccharide transporter (STP) & swissprot: Sugar transport protein MST6 OS=Oryza sativa subsp. japonica & original description: none
JZKD02S1613686.1	3.92	24.2.2.1.6	Solute transport.carrier-mediated transport.MFS superfamily.SP family.monosaccharide transporter (STP)	mercator4v4.0: monosaccharide transporter (STP) & swissprot: Sugar transport protein MST4 OS=Oryza sativa subsp. japonica & original description: none
JZKD02S1622719.1	-4.43	24.2.2.1.7	Solute transport.carrier-mediated transport.MFS superfamily.SP family.polyol/monosaccharide transporter (PLT)	mercator4v4.0: polyol/monosaccharide transporter (PLT) & swissprot: Polyol transporter 5 OS=Arabidopsis thaliana & original description: none
JZKD02S0316906.1	-2.91	24.2.2.10	Solute transport.carrier-mediated transport.MFS superfamily.nitrate transporter (NRT2)	mercator4v4.0: nitrate transporter (NRT2) & swissprot: High-affinity nitrate transporter 2.1 OS=Oryza sativa subsp. japonica & original description: none
JZKD02S1494951.1	2.7	24.2.2.14	Solute transport.carrier-mediated transport.MFS superfamily.ATP:ADP antiporter (NTT)	mercator4v4.0: ATP:ADP antiporter (NTT) & swissprot: ADP,ATP carrier protein 1, chloroplastic OS=Arabidopsis thaliana & original description: none
JZKD02S1612502.1	-2.6	24.2.2.16	Solute transport.carrier-mediated transport.MFS superfamily.anion transporter (Fabaceae-N70)	mercator4v4.0: anion transporter (Fabaceae-N70) & swissprot: Protein NUCLEAR FUSION DEFECTIVE 4 OS=Arabidopsis thaliana & original description: none
JZKD02S0611184.1	-2.88	24.2.2.16	Solute transport.carrier-mediated transport.MFS superfamily.anion transporter (Fabaceae-N70)	mercator4v4.0: anion transporter (Fabaceae-N70) & swissprot: Protein NUCLEAR FUSION DEFECTIVE 4 OS=Arabidopsis thaliana & original description: none
JZKD02S0600491.1	-2.44	24.2.2.16	Solute transport.carrier-mediated transport.MFS superfamily.anion transporter (Fabaceae-N70)	mercator4v4.0: anion transporter (Fabaceae-N70) & swissprot: Protein NUCLEAR FUSION DEFECTIVE 4 OS=Arabidopsis thaliana & original description: none
JZKD02S1162960.1	2.69	24.2.2.16	Solute transport.carrier-mediated transport.MFS superfamily.anion transporter (Fabaceae-N70)	mercator4v4.0: anion transporter (Fabaceae-N70) & swissprot: Protein NUCLEAR FUSION DEFECTIVE 4 OS=Arabidopsis thaliana & original description: none
JZKD02S0339507.1	-2.25	24.2.2.2.1	Solute transport.carrier-mediated transport.MFS superfamily.DHA-1 family.metal chelator transporter (ZIF/TOM)	mercator4v4.0: metal chelator transporter (ZIF/TOM) & swissprot: Protein ZINC INDUCED FACILITATOR 1 OS=Arabidopsis thaliana & original description: none
JZKD02S0741881.1	2.61	24.2.2.2.1	Solute transport.carrier-mediated transport.MFS superfamily.DHA-1 family.metal chelator transporter (ZIF/TOM)	mercator4v4.0: metal chelator transporter (ZIF/TOM) & swissprot: Probable peptide/nitrate transporter At3g43790 OS=Arabidopsis thaliana & original description: none
JZKD02S1620230.1	2.15	24.2.2.2.3	Solute transport.carrier-mediated transport.MFS superfamily.DHA-1 family.phosphate transporter (PHT5)	mercator4v4.0: phosphate transporter (PHT5) & swissprot: SPX domain-containing membrane protein At4g11810 OS=Arabidopsis thaliana & original description: none
JZKD02S0030042.1	-2.93	24.2.2.3.1	Solute transport.carrier-mediated transport.MFS superfamily.OCT family.nicotinate transporter (NiaP)	mercator4v4.0: nicotinate transporter (NiaP) & swissprot: Organic cation/carnitine transporter 7 OS=Arabidopsis thaliana & original description: none
JZKD02S1314148.1	-2.65	24.2.2.6	Solute transport.carrier-mediated transport.MFS superfamily.phosphate transporter (PHT1)	mercator4v4.0: phosphate transporter (PHT1) & swissprot: Low affinity inorganic phosphate transporter 4 OS=Lotus japonicus & original description: none
JZKD02S1415085.1	-3.74	24.2.2.6	Solute transport.carrier-mediated transport.MFS superfamily.phosphate transporter (PHT1)	mercator4v4.0: phosphate transporter (PHT1) & swissprot: Probable inorganic phosphate transporter 1-4 OS=Oryza sativa subsp. japonica & original description: none
JZKD02S0032268.1	2.76	24.2.2.8	Solute transport.carrier-mediated transport.MFS superfamily.organic phosphate/glycerol-3-phosphate permease (G3P)	mercator4v4.0: organic phosphate/glycerol-3-phosphate permease (G3P) & swissprot: Putative glycerol-3-phosphate transporter 4 OS=Arabidopsis thaliana & original description: none
JZKD02S0072311.1	2.47	24.2.2.8	Solute transport.carrier-mediated transport.MFS superfamily.organic phosphate/glycerol-3-phosphate permease (G3P)	mercator4v4.0: organic phosphate/glycerol-3-phosphate permease (G3P) & swissprot: Putative glycerol-3-phosphate transporter 2 OS=Arabidopsis thaliana & original description: none
JZKD02S0340419.1	-2.32	24.2.2.9	Solute transport.carrier-mediated transport.MFS superfamily.anion transporter (NRT1/PTR)	mercator4v4.0: anion transporter (NRT1/PTR) & swissprot: Protein NRT1/ PTR FAMILY 8.2 OS=Arabidopsis thaliana & original description: none
JZKD02S0220457.1	-3.3	24.2.2.9	Solute transport.carrier-mediated transport.MFS superfamily.anion transporter (NRT1/PTR)	mercator4v4.0: anion transporter (NRT1/PTR) & swissprot: Protein NRT1/ PTR FAMILY 3.1 OS=Arabidopsis thaliana & original description: none
JZKD02S0309419.1	-3.36	24.2.2.9	Solute transport.carrier-mediated transport.MFS superfamily.anion transporter (NRT1/PTR)	mercator4v4.0: anion transporter (NRT1/PTR) & swissprot: Protein NRT1/ PTR FAMILY 5.2 OS=Arabidopsis thaliana & original description: none
JZKD02S0196689.1	-2.43	24.2.2.9	Solute transport.carrier-mediated transport.MFS superfamily.anion transporter (NRT1/PTR)	mercator4v4.0: anion transporter (NRT1/PTR) & swissprot: Protein NRT1/ PTR FAMILY 3.1 OS=Arabidopsis thaliana & original description: none
JZKD02S0070642.1	-2.12	24.2.2.9	Solute transport.carrier-mediated transport.MFS superfamily.anion transporter (NRT1/PTR)	mercator4v4.0: anion transporter (NRT1/PTR) & swissprot: Protein NRT1/ PTR FAMILY 4.6 OS=Arabidopsis thaliana & original description: none
JZKD02S0064526.1	-2.03	24.2.2.9	Solute transport.carrier-mediated transport.MFS superfamily.anion transporter (NRT1/PTR)	mercator4v4.0: anion transporter (NRT1/PTR) & swissprot: Protein NRT1/ PTR FAMILY 3.1 OS=Arabidopsis thaliana & original description: none
JZKD02S0408148.1	-3.66	24.2.2.9	Solute transport.carrier-mediated transport.MFS superfamily.anion transporter (NRT1/PTR)	mercator4v4.0: anion transporter (NRT1/PTR) & swissprot: Protein NRT1/ PTR FAMILY 8.1 OS=Arabidopsis thaliana & original description: none
JZKD02S0391335.1	-3.29	24.2.2.9	Solute transport.carrier-mediated transport.MFS superfamily.anion transporter (NRT1/PTR)	mercator4v4.0: anion transporter (NRT1/PTR) & original description: none
JZKD02S0488500.1	-2.08	24.2.2.9	Solute transport.carrier-mediated transport.MFS superfamily.anion transporter (NRT1/PTR)	mercator4v4.0: anion transporter (NRT1/PTR) & swissprot: Protein NRT1/ PTR FAMILY 5.3 OS=Arabidopsis thaliana & original description: none
JZKD02S0539419.1	-2.9	24.2.2.9	Solute transport.carrier-mediated transport.MFS superfamily.anion transporter (NRT1/PTR)	mercator4v4.0: anion transporter (NRT1/PTR) & swissprot: Protein NRT1/ PTR FAMILY 7.3 OS=Arabidopsis thaliana & original description: none
JZKD02S1034116.1	-2.63	24.2.2.9	Solute transport.carrier-mediated transport.MFS superfamily.anion transporter (NRT1/PTR)	mercator4v4.0: anion transporter (NRT1/PTR) & swissprot: Protein NRT1/ PTR FAMILY 5.6 OS=Arabidopsis thaliana & original description: none
JZKD02S0017684.1	-2.31	24.2.2.9	Solute transport.carrier-mediated transport.MFS superfamily.anion transporter (NRT1/PTR)	mercator4v4.0: anion transporter (NRT1/PTR) & swissprot: Protein NRT1/ PTR FAMILY 8.3 OS=Arabidopsis thaliana & original description: none
JZKD02S1403783.1	-3.68	24.2.2.9	Solute transport.carrier-mediated transport.MFS superfamily.anion transporter (NRT1/PTR)	mercator4v4.0: anion transporter (NRT1/PTR) & swissprot: Protein NRT1/ PTR FAMILY 8.1 OS=Arabidopsis thaliana & original description: none
JZKD02S0615734.1	2.45	24.2.2.9	Solute transport.carrier-mediated transport.MFS superfamily.anion transporter (NRT1/PTR)	mercator4v4.0: anion transporter (NRT1/PTR) & swissprot: Protein NRT1/ PTR FAMILY 5.7 OS=Arabidopsis thaliana & original description: none
JZKD02S0669798.1	3.41	24.2.2.9	Solute transport.carrier-mediated transport.MFS superfamily.anion transporter (NRT1/PTR)	mercator4v4.0: anion transporter (NRT1/PTR) & swissprot: Protein NRT1/ PTR FAMILY 5.7 OS=Arabidopsis thaliana & original description: none
JZKD02S0401291.1	2.05	24.2.2.9	Solute transport.carrier-mediated transport.MFS superfamily.anion transporter (NRT1/PTR)	mercator4v4.0: anion transporter (NRT1/PTR) & swissprot: Protein NRT1/ PTR FAMILY 7.1 OS=Arabidopsis thaliana & original description: none
JZKD02S0640509.1	2.21	24.2.2.9	Solute transport.carrier-mediated transport.MFS superfamily.anion transporter (NRT1/PTR)	mercator4v4.0: anion transporter (NRT1/PTR) & swissprot: Protein NRT1/ PTR FAMILY 7.3 OS=Arabidopsis thaliana & original description: none
JZKD02S0558858.1	3.82	24.2.2.9	Solute transport.carrier-mediated transport.MFS superfamily.anion transporter (NRT1/PTR)	mercator4v4.0: anion transporter (NRT1/PTR) & swissprot: Protein NRT1/ PTR FAMILY 1.1 OS=Arabidopsis thaliana & original description: none
JZKD02S1608198.1	3.59	24.2.2.9	Solute transport.carrier-mediated transport.MFS superfamily.anion transporter (NRT1/PTR)	mercator4v4.0: anion transporter (NRT1/PTR) & swissprot: Protein NRT1/ PTR FAMILY 3.1 OS=Arabidopsis thaliana & original description: none
JZKD02S1416309.1	-3.07	24.2.3.1.1	Solute transport.carrier-mediated transport.APC superfamily.SulP family.sulfate transporter (SULTR)	mercator4v4.0: sulfate transporter (SULTR) & swissprot: Sulfate transporter 3.1 OS=Arabidopsis thaliana & original description: none
JZKD02S1644030.1	-3.84	24.2.3.1.1	Solute transport.carrier-mediated transport.APC superfamily.SulP family.sulfate transporter (SULTR)	mercator4v4.0: sulfate transporter (SULTR) & swissprot: Probable sulfate transporter 3.4 OS=Arabidopsis thaliana & original description: none
JZKD02S0020697.1	-2.19	24.2.3.1.1	Solute transport.carrier-mediated transport.APC superfamily.SulP family.sulfate transporter (SULTR)	mercator4v4.0: sulfate transporter (SULTR) & swissprot: Sulfate transporter 3.1 OS=Arabidopsis thaliana & original description: none
JZKD02S1046466.1	4.71	24.2.3.1.1	Solute transport.carrier-mediated transport.APC superfamily.SulP family.sulfate transporter (SULTR)	mercator4v4.0: sulfate transporter (SULTR) & swissprot: Sulfate transporter 3.1 OS=Arabidopsis thaliana & original description: none
JZKD02S0983971.1	3.18	24.2.3.1.1	Solute transport.carrier-mediated transport.APC superfamily.SulP family.sulfate transporter (SULTR)	mercator4v4.0: sulfate transporter (SULTR) & swissprot: Sulfate transporter 3.1 OS=Arabidopsis thaliana & original description: none
JZKD02S0316807.1	-2.67	24.2.3.11	Solute transport.carrier-mediated transport.APC superfamily.potassium cation transporter (HAK/KUP/KT)	mercator4v4.0: potassium cation transporter (HAK/KUP/KT) & swissprot: Probable potassium transporter 17 OS=Oryza sativa subsp. japonica & original description: none
JZKD02S1371606.1	2.02	24.2.3.11	Solute transport.carrier-mediated transport.APC superfamily.potassium cation transporter (HAK/KUP/KT)	mercator4v4.0: potassium cation transporter (HAK/KUP/KT) & swissprot: Potassium transporter 11 OS=Arabidopsis thaliana & original description: none
JZKD02S0625333.1	3.49	24.2.3.11	Solute transport.carrier-mediated transport.APC superfamily.potassium cation transporter (HAK/KUP/KT)	mercator4v4.0: potassium cation transporter (HAK/KUP/KT) & swissprot: Potassium transporter 5 OS=Oryza sativa subsp. japonica & original description: none
JZKD02S0925449.1	-3.25	24.2.3.4.1	Solute transport.carrier-mediated transport.APC superfamily.AAAP family.amino acid transporter (AAP)	mercator4v4.0: amino acid transporter (AAP) & swissprot: Amino acid permease 3 OS=Arabidopsis thaliana & original description: none
JZKD02S0215096.1	-3.12	24.2.3.4.1	Solute transport.carrier-mediated transport.APC superfamily.AAAP family.amino acid transporter (AAP)	mercator4v4.0: amino acid transporter (AAP) & swissprot: Amino acid permease 2 OS=Arabidopsis thaliana & original description: none
JZKD02S1635047.1	-2.89	24.2.3.4.1	Solute transport.carrier-mediated transport.APC superfamily.AAAP family.amino acid transporter (AAP)	mercator4v4.0: amino acid transporter (AAP) & swissprot: Amino acid permease 3 OS=Arabidopsis thaliana & original description: none
JZKD02S1007261.1	-3.46	24.2.3.4.1	Solute transport.carrier-mediated transport.APC superfamily.AAAP family.amino acid transporter (AAP)	mercator4v4.0: amino acid transporter (AAP) & swissprot: Probable amino acid permease 7 OS=Arabidopsis thaliana & original description: none
JZKD02S1088627.1	3.33	24.2.3.4.1	Solute transport.carrier-mediated transport.APC superfamily.AAAP family.amino acid transporter (AAP)	mercator4v4.0: amino acid transporter (AAP) & swissprot: Amino acid permease 3 OS=Arabidopsis thaliana & original description: none
JZKD02S1640294.1	2.19	24.2.3.4.1	Solute transport.carrier-mediated transport.APC superfamily.AAAP family.amino acid transporter (AAP)	mercator4v4.0: amino acid transporter (AAP) & swissprot: Amino acid permease 3 OS=Arabidopsis thaliana & original description: none
JZKD02S0295904.1	2.99	24.2.3.4.1	Solute transport.carrier-mediated transport.APC superfamily.AAAP family.amino acid transporter (AAP)	mercator4v4.0: amino acid transporter (AAP) & swissprot: Amino acid permease 3 OS=Arabidopsis thaliana & original description: none
JZKD02S0302716.1	-2.03	24.2.3.4.2	Solute transport.carrier-mediated transport.APC superfamily.AAAP family.amino acid transporter (LHT)	mercator4v4.0: amino acid transporter (LHT) & swissprot: Lysine histidine transporter-like 8 OS=Arabidopsis thaliana & original description: none
JZKD02S1634530.1	-2.04	24.2.3.4.3	Solute transport.carrier-mediated transport.APC superfamily.AAAP family.proline transporter (ProT)	mercator4v4.0: proline transporter (ProT) & swissprot: Probable proline transporter 2 OS=Oryza sativa subsp. japonica & original description: none
JZKD02S0440286.1	-2.98	24.2.3.4.3	Solute transport.carrier-mediated transport.APC superfamily.AAAP family.proline transporter (ProT)	mercator4v4.0: proline transporter (ProT) & swissprot: Probable proline transporter 2 OS=Oryza sativa subsp. japonica & original description: none
JZKD02S1637352.1	-2.56	24.2.3.4.3	Solute transport.carrier-mediated transport.APC superfamily.AAAP family.proline transporter (ProT)	mercator4v4.0: proline transporter (ProT) & swissprot: Probable proline transporter 2 OS=Oryza sativa subsp. japonica & original description: none
JZKD02S0126006.1	2.19	24.2.3.4.4	Solute transport.carrier-mediated transport.APC superfamily.AAAP family.amino acid transporter (ANT)	mercator4v4.0: amino acid transporter (ANT) & swissprot: Amino acid transporter AVT3C OS=Arabidopsis thaliana & original description: none
JZKD02S1503075.1	-2.08	24.2.3.4.5	Solute transport.carrier-mediated transport.APC superfamily.AAAP family.auxin transporter (AUX/LAX)	mercator4v4.0: auxin transporter (AUX/LAX) & swissprot: Auxin transporter-like protein 4 OS=Medicago truncatula & original description: none
JZKD02S0373881.1	3.81	24.2.3.4.5	Solute transport.carrier-mediated transport.APC superfamily.AAAP family.auxin transporter (AUX/LAX)	mercator4v4.0: auxin transporter (AUX/LAX) & swissprot: Auxin transporter-like protein 1 OS=Medicago truncatula & original description: none
JZKD02S0701827.1	2.56	24.2.3.4.6	Solute transport.carrier-mediated transport.APC superfamily.AAAP family.gamma-aminobutyric acid transporter (GAT)	mercator4v4.0: gamma-aminobutyric acid transporter (GAT) & swissprot: GABA transporter 1 OS=Arabidopsis thaliana & original description: none
JZKD02S1523459.1	2.44	24.2.3.4.6	Solute transport.carrier-mediated transport.APC superfamily.AAAP family.gamma-aminobutyric acid transporter (GAT)	mercator4v4.0: gamma-aminobutyric acid transporter (GAT) & swissprot: GABA transporter 1 OS=Arabidopsis thaliana & original description: none
JZKD02S0569770.1	-2.03	24.2.3.5.1	Solute transport.carrier-mediated transport.APC superfamily.APC family.amino acid transporter (LAT)	mercator4v4.0: amino acid transporter (LAT) & swissprot: Probable polyamine transporter At1g31830 OS=Arabidopsis thaliana & original description: none
JZKD02S1489867.1	-4.98	24.2.3.5.1	Solute transport.carrier-mediated transport.APC superfamily.APC family.amino acid transporter (LAT)	mercator4v4.0: amino acid transporter (LAT) & swissprot: Probable polyamine transporter At1g31830 OS=Arabidopsis thaliana & original description: none
JZKD02S0960878.1	-2.24	24.2.3.5.2	Solute transport.carrier-mediated transport.APC superfamily.APC family.cationic amino acid transporter (CAT)	mercator4v4.0: cationic amino acid transporter (CAT) & swissprot: Cationic amino acid transporter 1 OS=Arabidopsis thaliana & original description: none
JZKD02S0057789.1	2.05	24.2.3.5.2	Solute transport.carrier-mediated transport.APC superfamily.APC family.cationic amino acid transporter (CAT)	mercator4v4.0: cationic amino acid transporter (CAT) & swissprot: Cationic amino acid transporter 2, vacuolar OS=Arabidopsis thaliana & original description: none
JZKD02S0541887.1	4.83	24.2.3.5.2	Solute transport.carrier-mediated transport.APC superfamily.APC family.cationic amino acid transporter (CAT)	mercator4v4.0: cationic amino acid transporter (CAT) & swissprot: Cationic amino acid transporter 7, chloroplastic OS=Arabidopsis thaliana & original description: none
JZKD02S0282770.1	-2.52	24.2.3.6	Solute transport.carrier-mediated transport.APC superfamily.borate transporter (BOR)	mercator4v4.0: borate transporter (BOR) & swissprot: Probable boron transporter 2 OS=Arabidopsis thaliana & original description: none
JZKD02S0367243.1	-3.71	24.2.3.6	Solute transport.carrier-mediated transport.APC superfamily.borate transporter (BOR)	mercator4v4.0: borate transporter (BOR) & swissprot: Boron transporter 1 OS=Arabidopsis thaliana & original description: none
JZKD02S0294566.1	-2.06	24.2.4.1.1	Solute transport.carrier-mediated transport.MOP superfamily.MATE family.metabolite transporter (DTX)	mercator4v4.0: metabolite transporter (DTX) & swissprot: Protein DETOXIFICATION 41 OS=Arabidopsis thaliana & original description: none
JZKD02S1614016.1	-2.15	24.2.4.1.1	Solute transport.carrier-mediated transport.MOP superfamily.MATE family.metabolite transporter (DTX)	mercator4v4.0: metabolite transporter (DTX) & swissprot: Protein DETOXIFICATION 33 OS=Arabidopsis thaliana & original description: none
JZKD02S1594734.1	-2.89	24.2.4.1.1	Solute transport.carrier-mediated transport.MOP superfamily.MATE family.metabolite transporter (DTX)	mercator4v4.0: metabolite transporter (DTX) & swissprot: Protein DETOXIFICATION 34 OS=Arabidopsis thaliana & original description: none
JZKD02S0866632.1	-3.37	24.2.4.1.1	Solute transport.carrier-mediated transport.MOP superfamily.MATE family.metabolite transporter (DTX)	mercator4v4.0: metabolite transporter (DTX) & swissprot: Protein DETOXIFICATION 36 OS=Arabidopsis thaliana & original description: none
JZKD02S1163182.1	5.06	24.2.4.1.1	Solute transport.carrier-mediated transport.MOP superfamily.MATE family.metabolite transporter (DTX)	mercator4v4.0: metabolite transporter (DTX) & swissprot: Protein DETOXIFICATION 54 OS=Arabidopsis thaliana & original description: none
JZKD02S1617087.1	2.12	24.2.4.1.1	Solute transport.carrier-mediated transport.MOP superfamily.MATE family.metabolite transporter (DTX)	mercator4v4.0: metabolite transporter (DTX) & swissprot: Protein DETOXIFICATION 40 OS=Arabidopsis thaliana & original description: none
JZKD02S0480458.1	2.03	24.2.4.1.1	Solute transport.carrier-mediated transport.MOP superfamily.MATE family.metabolite transporter (DTX)	mercator4v4.0: metabolite transporter (DTX) & swissprot: Protein DETOXIFICATION 41 OS=Arabidopsis thaliana & original description: none
JZKD02S0459906.1	-2.96	24.2.5.1.1	Solute transport.carrier-mediated transport.BART superfamily.BASS family.2-keto acid transporter (BAT)	mercator4v4.0: 2-keto acid transporter (BAT) & swissprot: Probable sodium/metabolite cotransporter BASS3, chloroplastic OS=Oryza sativa subsp. japonica & original description: none
JZKD02S0292119.1	3.77	24.2.5.2.2	Solute transport.carrier-mediated transport.BART superfamily.AEC family.auxin transporter (PILS)	mercator4v4.0: auxin transporter (PILS) & swissprot: Protein PIN-LIKES 7 OS=Arabidopsis thaliana & original description: none
JZKD02S0480850.1	3.98	24.2.5.2.2	Solute transport.carrier-mediated transport.BART superfamily.AEC family.auxin transporter (PILS)	mercator4v4.0: auxin transporter (PILS) & swissprot: Protein PIN-LIKES 7 OS=Arabidopsis thaliana & original description: none
JZKD02S1151734.1	-3.91	24.2.6.1	Solute transport.carrier-mediated transport.TOC superfamily.sugar efflux transporter (SWEET)	mercator4v4.0: sugar efflux transporter (SWEET) & swissprot: Bidirectional sugar transporter SWEET3b OS=Oryza sativa subsp. japonica & original description: none
JZKD02S1549939.1	2.74	24.2.6.1	Solute transport.carrier-mediated transport.TOC superfamily.sugar efflux transporter (SWEET)	mercator4v4.0: sugar efflux transporter (SWEET) & swissprot: Bidirectional sugar transporter SWEET1 OS=Arabidopsis thaliana & original description: none
JZKD02S0211111.1	8.61	24.2.6.1	Solute transport.carrier-mediated transport.TOC superfamily.sugar efflux transporter (SWEET)	mercator4v4.0: sugar efflux transporter (SWEET) & swissprot: Bidirectional sugar transporter SWEET3b OS=Oryza sativa subsp. japonica & original description: none
JZKD02S1506013.1	2.4	24.2.6.1	Solute transport.carrier-mediated transport.TOC superfamily.sugar efflux transporter (SWEET)	mercator4v4.0: sugar efflux transporter (SWEET) & swissprot: Bidirectional sugar transporter SWEET16 OS=Oryza sativa subsp. japonica & original description: none
JZKD02S0686486.1	4.29	24.2.6.1	Solute transport.carrier-mediated transport.TOC superfamily.sugar efflux transporter (SWEET)	mercator4v4.0: sugar efflux transporter (SWEET) & swissprot: Bidirectional sugar transporter SWEET16 OS=Oryza sativa subsp. japonica & original description: none
JZKD02S0206851.1	5.3	24.2.6.1	Solute transport.carrier-mediated transport.TOC superfamily.sugar efflux transporter (SWEET)	mercator4v4.0: sugar efflux transporter (SWEET) & original description: none
JZKD02S1605872.1	5.86	24.2.6.1	Solute transport.carrier-mediated transport.TOC superfamily.sugar efflux transporter (SWEET)	mercator4v4.0: sugar efflux transporter (SWEET) & swissprot: Bidirectional sugar transporter SWEET16 OS=Oryza sativa subsp. japonica & original description: none
JZKD02S0874576.1	3.28	24.2.6.1	Solute transport.carrier-mediated transport.TOC superfamily.sugar efflux transporter (SWEET)	mercator4v4.0: sugar efflux transporter (SWEET) & swissprot: Bidirectional sugar transporter SWEET16 OS=Oryza sativa subsp. japonica & original description: none
JZKD02S0858854.1	-2.14	24.2.6.2	Solute transport.carrier-mediated transport.TOC superfamily.transport protein (TSUP)	mercator4v4.0: transport protein (TSUP) & swissprot: Sulfite exporter TauE/SafE family protein 3 OS=Arabidopsis thaliana & original description: none
JZKD02S0459995.1	-2.01	24.2.7.2	Solute transport.carrier-mediated transport.IT superfamily.putative silicon efflux transporter (LSI2)	mercator4v4.0: putative silicon efflux transporter (LSI2) & swissprot: Silicon efflux transporter LSI3 OS=Oryza sativa subsp. japonica & original description: none
JZKD02S1445245.1	-4.38	24.2.7.4	Solute transport.carrier-mediated transport.IT superfamily.phosphate transporter (PHO)	mercator4v4.0: phosphate transporter (PHO) & swissprot: Phosphate transporter PHO1 homolog 1 OS=Arabidopsis thaliana & original description: none
JZKD02S1630374.1	2.74	24.2.7.4	Solute transport.carrier-mediated transport.IT superfamily.phosphate transporter (PHO)	mercator4v4.0: phosphate transporter (PHO) & swissprot: Phosphate transporter PHO1-3 OS=Oryza sativa subsp. japonica & original description: none
JZKD02S0157902.1	2.22	24.2.7.4	Solute transport.carrier-mediated transport.IT superfamily.phosphate transporter (PHO)	mercator4v4.0: phosphate transporter (PHO) & swissprot: Phosphate transporter PHO1-3 OS=Oryza sativa subsp. japonica & original description: none
JZKD02S0734858.1	3.46	24.2.8.1.1	Solute transport.carrier-mediated transport.CPA superfamily.CPA-1 family.proton:cation antiporter (NHX)	mercator4v4.0: proton:sodium cation antiporter (NHX) & swissprot: Sodium/hydrogen exchanger 4 OS=Arabidopsis thaliana & original description: none
JZKD02S1389279.1	2.45	24.2.8.2.1	Solute transport.carrier-mediated transport.CPA superfamily.CPA-2 family.proton:monovalent cation antiporter (CHX)	mercator4v4.0: proton:monovalent cation antiporter (CHX) & swissprot: Cation/H(+) antiporter 19 OS=Arabidopsis thaliana & original description: none
JZKD02S1642484.1	-2.18	24.2.9.1.1	Solute transport.carrier-mediated transport.CDF superfamily.CaCA family.cation antiporter (CAX)	mercator4v4.0: cation antiporter (CAX) & swissprot: Vacuolar cation/proton exchanger 1 OS=Arabidopsis thaliana & original description: none
JZKD02S0332929.1	2.08	24.2.9.1.4	Solute transport.carrier-mediated transport.CDF superfamily.CaCA family.cation exchanger (NCL/EF-CAX)	mercator4v4.0: cation exchanger (NCL/EF-CAX) & swissprot: Sodium/calcium exchanger NCL1 OS=Oryza sativa subsp. japonica & original description: none
JZKD02S0282524.1	5.08	24.2.9.1.4	Solute transport.carrier-mediated transport.CDF superfamily.CaCA family.cation exchanger (NCL/EF-CAX)	mercator4v4.0: cation exchanger (NCL/EF-CAX) & swissprot: Sodium/calcium exchanger NCL OS=Arabidopsis thaliana & original description: none
JZKD02S0832797.1	-2.91	24.2.9.2.2	Solute transport.carrier-mediated transport.CDF superfamily.CDF family.manganese cation transporter (Mn-CDF)	mercator4v4.0: manganese cation transporter (Mn-CDF) & swissprot: Metal tolerance protein 5 OS=Oryza sativa subsp. japonica & original description: none
JZKD02S1601408.1	2.75	24.2.9.2.2	Solute transport.carrier-mediated transport.CDF superfamily.CDF family.manganese cation transporter (Mn-CDF)	mercator4v4.0: manganese cation transporter (Mn-CDF) & swissprot: Metal tolerance protein 5 OS=Oryza sativa subsp. japonica & original description: none
JZKD02S0226005.1	-2.6	24.3.1.1	Solute transport.channels.MIP family.Nodulin-26-like intrinsic protein (NIP)	mercator4v4.0: Nodulin-26-like intrinsic protein (NIP) & swissprot: Aquaporin NIP6-1 OS=Arabidopsis thaliana & original description: none
JZKD02S1606391.1	-2.29	24.3.1.2	Solute transport.channels.MIP family.plasma membrane intrinsic protein (PIP)	mercator4v4.0: plasma membrane intrinsic protein (PIP) & swissprot: Probable aquaporin PIP1-5 OS=Arabidopsis thaliana & original description: none
JZKD02S0851679.1	-4.05	24.3.1.2	Solute transport.channels.MIP family.plasma membrane intrinsic protein (PIP)	mercator4v4.0: plasma membrane intrinsic protein (PIP) & swissprot: Probable aquaporin PIP2-8 OS=Arabidopsis thaliana & original description: none
JZKD02S0105635.1	-2.09	24.3.1.2	Solute transport.channels.MIP family.plasma membrane intrinsic protein (PIP)	mercator4v4.0: plasma membrane intrinsic protein (PIP) & swissprot: Probable aquaporin PIP2-8 OS=Arabidopsis thaliana & original description: none
JZKD02S1609839.1	-2.41	24.3.1.2	Solute transport.channels.MIP family.plasma membrane intrinsic protein (PIP)	mercator4v4.0: plasma membrane intrinsic protein (PIP) & swissprot: Probable aquaporin PIP1-4 OS=Arabidopsis thaliana & original description: none
JZKD02S1624814.1	-2.34	24.3.1.3	Solute transport.channels.MIP family.tonoplast intrinsic protein (TIP)	mercator4v4.0: tonoplast intrinsic protein (TIP) & swissprot: Aquaporin TIP1-1 OS=Arabidopsis thaliana & original description: none
JZKD02S1621511.1	-2.36	24.3.1.3	Solute transport.channels.MIP family.tonoplast intrinsic protein (TIP)	mercator4v4.0: tonoplast intrinsic protein (TIP) & swissprot: Aquaporin TIP2-1 OS=Arabidopsis thaliana & original description: none
JZKD02S1334429.1	-3.15	24.3.11	Solute transport.channels.anion channel (QUAC/ALMT)	mercator4v4.0: anion channel (QUAC/ALMT) & swissprot: Putative aluminum-activated malate transporter 3 OS=Arabidopsis thaliana & original description: none
JZKD02S0787915.1	-2.7	24.3.11	Solute transport.channels.anion channel (QUAC/ALMT)	mercator4v4.0: anion channel (QUAC/ALMT) & swissprot: Aluminum-activated malate transporter 9 OS=Arabidopsis thaliana & original description: none
JZKD02S1223561.1	2.89	24.3.11	Solute transport.channels.anion channel (QUAC/ALMT)	mercator4v4.0: anion channel (QUAC/ALMT) & swissprot: Aluminum-activated malate transporter 9 OS=Arabidopsis thaliana & original description: none
JZKD02S1623663.1	3.76	24.3.15.1	Solute transport.channels.MCU calcium uniporter complex.channel component MCU	mercator4v4.0: channel component MCU of MCU calcium uniporter complex & swissprot: Calcium uniporter protein 1, mitochondrial OS=Arabidopsis thaliana & original description: none
JZKD02S0234165.1	2.83	24.3.15.1	Solute transport.channels.MCU calcium uniporter complex.channel component MCU	mercator4v4.0: channel component MCU of MCU calcium uniporter complex & swissprot: Calcium uniporter protein 4, mitochondrial OS=Arabidopsis thaliana & original description: none
JZKD02S0747147.1	-2.59	24.3.18	Solute transport.channels.non-specific cation channel (PQL1)	mercator4v4.0: non-specific cation channel (PQL1) & original description: none
JZKD02S1354653.1	-4.67	24.3.18	Solute transport.channels.non-specific cation channel (PQL1)	mercator4v4.0: non-specific cation channel (PQL1) & original description: none
JZKD02S0176254.1	2.3	24.3.18	Solute transport.channels.non-specific cation channel (PQL1)	mercator4v4.0: non-specific cation channel (PQL1) & original description: none
JZKD02S0106248.1	2.09	24.3.18	Solute transport.channels.non-specific cation channel (PQL1)	mercator4v4.0: non-specific cation channel (PQL1) & original description: none
JZKD02S1493316.1	2.55	24.3.2.2	Solute transport.channels.VIC superfamily.voltage-gated potassium cation channel (AKT/SKOR/GORK)	mercator4v4.0: voltage-gated potassium cation channel (AKT/SKOR/GORK) & swissprot: Potassium channel AKT1 OS=Arabidopsis thaliana & original description: none
JZKD02S1602799.1	-2.29	24.3.2.4	Solute transport.channels.VIC superfamily.cyclic nucleotide-gated cation channel (CNGC)	mercator4v4.0: cyclic nucleotide-gated cation channel (CNGC) & swissprot: Cyclic nucleotide-gated ion channel 2 OS=Arabidopsis thaliana & original description: none
JZKD02S0085225.1	-4.51	24.3.4.1	Solute transport.channels.AMT family.ammonium transporter (AMT1)	mercator4v4.0: ammonium transporter (AMT1) & swissprot: Ammonium transporter 1 member 1 OS=Solanum lycopersicum & original description: none
JZKD02S1649209.1	-2.09	24.3.4.2	Solute transport.channels.AMT family.ammonium transporter (AMT2/3)	mercator4v4.0: ammonium transporter (AMT2/3) & swissprot: Ammonium transporter 3 member 1 OS=Oryza sativa subsp. japonica & original description: none
JZKD02S0122622.1	2.18	24.3.7	Solute transport.channels.calcium-permeable channel (OSCA)	mercator4v4.0: calcium-permeable channel (OSCA) & swissprot: CSC1-like protein RXW8 OS=Arabidopsis thaliana & original description: none
JZKD02S1609096.1	-2.52	24.3.9	Solute transport.channels.ligand-gated cation channel (GLR)	mercator4v4.0: ligand-gated cation channel (GLR) & swissprot: Glutamate receptor 3.4 OS=Arabidopsis thaliana & original description: none
JZKD02S1632135.1	-3.76	24.3.9	Solute transport.channels.ligand-gated cation channel (GLR)	mercator4v4.0: ligand-gated cation channel (GLR) & swissprot: Glutamate receptor 2.3 OS=Arabidopsis thaliana & original description: none
JZKD02S0521205.1	-3.66	25.1.1.2	Nutrient uptake.nitrogen assimilation.systemic nitrogen signalling.CEP-receptor kinase (CEPR)	mercator4v4.0: systemic nitrogen signalling CEP-receptor kinase (CEPR) & swissprot: Receptor protein-tyrosine kinase CEPR1 OS=Arabidopsis thaliana & original description: none
JZKD02S1272486.1	2.5	25.1.1.2	Nutrient uptake.nitrogen assimilation.systemic nitrogen signalling.CEP-receptor kinase (CEPR)	mercator4v4.0: systemic nitrogen signalling CEP-receptor kinase (CEPR) & swissprot: Receptor-like protein kinase HSL1 OS=Arabidopsis thaliana & original description: none
JZKD02S0316906.1	-2.91	25.1.2.5	Nutrient uptake.nitrogen assimilation.nitrate uptake system.nitrate transporter (NRT2)	mercator4v4.0: nitrate transporter (NRT2) & swissprot: High-affinity nitrate transporter 2.1 OS=Oryza sativa subsp. japonica & original description: none
JZKD02S1608920.1	-2.2	25.1.2.6	Nutrient uptake.nitrogen assimilation.nitrate uptake system.regulatory factor (NRT3)	mercator4v4.0: regulatory factor NRT3 of nitrate uptake system & swissprot: High-affinity nitrate transporter 3.1 OS=Arabidopsis thaliana & original description: none
JZKD02S0853293.1	-3.81	25.1.3.2	Nutrient uptake.nitrogen assimilation.nitrate assimilation.nitrite reductase	mercator4v4.0: nitrite reductase & swissprot: Ferredoxin--nitrite reductase, chloroplastic OS=Arabidopsis thaliana & original description: none
JZKD02S0462641.1	2.71	25.1.4.1.1	Nutrient uptake.nitrogen assimilation.ammonium assimilation.glutamine synthetase activities.cytosolic glutamine synthetase (GLN1)	mercator4v4.0: cytosolic glutamine synthetase (GLN1) & swissprot: Glutamine synthetase nodule isozyme OS=Medicago sativa & original description: none
JZKD02S0094569.1	-3.24	25.1.6	Nutrient uptake.nitrogen assimilation.aspartate aminotransferase	mercator4v4.0: aspartate aminotransferase & swissprot: Aspartate aminotransferase P2, mitochondrial (Fragment) OS=Lupinus angustifolius & original description: none
JZKD02S1133609.1	2.2	25.1.6	Nutrient uptake.nitrogen assimilation.aspartate aminotransferase	mercator4v4.0: aspartate aminotransferase & swissprot: Aspartate aminotransferase 3, chloroplastic OS=Arabidopsis thaliana & original description: none
JZKD02S1314148.1	-2.65	25.3.2.1	Nutrient uptake.phosphorus assimilation.phosphate uptake.phosphate transporter (PHT1)	mercator4v4.0: phosphate transporter (PHT1) & swissprot: Low affinity inorganic phosphate transporter 4 OS=Lotus japonicus & original description: none
JZKD02S1415085.1	-3.74	25.3.2.1	Nutrient uptake.phosphorus assimilation.phosphate uptake.phosphate transporter (PHT1)	mercator4v4.0: phosphate transporter (PHT1) & swissprot: Probable inorganic phosphate transporter 1-4 OS=Oryza sativa subsp. japonica & original description: none
JZKD02S1445245.1	-4.38	25.3.2.2	Nutrient uptake.phosphorus assimilation.phosphate uptake.phosphate transporter (PHO1)	mercator4v4.0: phosphate transporter (PHO1) & swissprot: Phosphate transporter PHO1 homolog 1 OS=Arabidopsis thaliana & original description: none
JZKD02S1630374.1	2.74	25.3.2.2	Nutrient uptake.phosphorus assimilation.phosphate uptake.phosphate transporter (PHO1)	mercator4v4.0: phosphate transporter (PHO1) & swissprot: Phosphate transporter PHO1-3 OS=Oryza sativa subsp. japonica & original description: none
JZKD02S0157902.1	2.22	25.3.2.2	Nutrient uptake.phosphorus assimilation.phosphate uptake.phosphate transporter (PHO1)	mercator4v4.0: phosphate transporter (PHO1) & swissprot: Phosphate transporter PHO1-3 OS=Oryza sativa subsp. japonica & original description: none
JZKD02S1616179.1	2.03	25.3.3.1	Nutrient uptake.phosphorus assimilation.phosphate homeostasis.E2 ubiquitin-conjugating protein (PHO2)	mercator4v4.0: E2 ubiquitin-conjugating protein (PHO2) & swissprot: Probable ubiquitin-conjugating enzyme E2 23 OS=Arabidopsis thaliana & original description: none
JZKD02S1531864.1	-4.2	25.4.1.2.1.1	Nutrient uptake.transition metal homeostasis.uptake systems.chelation-based strategy.phytosiderophore biosynthesis.nicotianamine synthase	mercator4v4.0: nicotianamine synthase & swissprot: Nicotianamine synthase OS=Solanum lycopersicum & original description: none
JZKD02S1618815.1	-2.73	25.4.2.4	Nutrient uptake.transition metal homeostasis.regulation.zinc cation sensor protein (bZIP19/bZIP23)	mercator4v4.0: zinc cation sensor protein (bZIP19/bZIP23) & swissprot: Basic leucine zipper 19 OS=Arabidopsis thaliana & original description: none
JZKD02S1602978.1	-2.35	25.4.3.2	Nutrient uptake.transition metal homeostasis.metallochaperone activities.metallothionein (MT)	mercator4v4.0: metallothionein (MT) & swissprot: Metallothionein-like protein EMB30 OS=Picea glauca & original description: none
JZKD02S0571354.1	-3.7	25.4.3.2	Nutrient uptake.transition metal homeostasis.metallochaperone activities.metallothionein (MT)	mercator4v4.0: metallothionein (MT) & swissprot: Metallothionein-like protein EMB30 OS=Picea glauca & original description: none
JZKD02S1160626.1	-2.76	25.4.3.2	Nutrient uptake.transition metal homeostasis.metallochaperone activities.metallothionein (MT)	mercator4v4.0: metallothionein (MT) & swissprot: Metallothionein-like protein EMB30 OS=Picea glauca & original description: none
JZKD02S1636482.1	-2.95	25.4.3.2	Nutrient uptake.transition metal homeostasis.metallochaperone activities.metallothionein (MT)	mercator4v4.0: metallothionein (MT) & swissprot: Metallothionein-like protein EMB30 OS=Picea glauca & original description: none
JZKD02S1624469.1	-2.93	25.4.3.2	Nutrient uptake.transition metal homeostasis.metallochaperone activities.metallothionein (MT)	mercator4v4.0: metallothionein (MT) & swissprot: Metallothionein-like protein EMB30 OS=Picea glauca & original description: none
JZKD02S1606896.1	2.84	25.4.3.3	Nutrient uptake.transition metal homeostasis.metallochaperone activities.iron storage protein (FER)	mercator4v4.0: iron storage protein (FER) & swissprot: Ferritin-3, chloroplastic OS=Glycine max & original description: none
JZKD02S0832797.1	-2.91	25.4.4.4	Nutrient uptake.transition metal homeostasis.transport.manganese cation transporter (Mn-CDF)	mercator4v4.0: manganese cation transporter (Mn-CDF) & swissprot: Metal tolerance protein 5 OS=Oryza sativa subsp. japonica & original description: none
JZKD02S1601408.1	2.75	25.4.4.4	Nutrient uptake.transition metal homeostasis.transport.manganese cation transporter (Mn-CDF)	mercator4v4.0: manganese cation transporter (Mn-CDF) & swissprot: Metal tolerance protein 5 OS=Oryza sativa subsp. japonica & original description: none
JZKD02S0080368.1	-2.18	25.4.4.8	Nutrient uptake.transition metal homeostasis.transport.ferric cation-chelator transporter (YSL)	mercator4v4.0: ferric cation-chelator transporter (YSL) & swissprot: Probable metal-nicotianamine transporter YSL12 OS=Oryza sativa subsp. japonica & original description: none
JZKD02S1613398.1	-3.69	25.4.4.8	Nutrient uptake.transition metal homeostasis.transport.ferric cation-chelator transporter (YSL)	mercator4v4.0: ferric cation-chelator transporter (YSL) & swissprot: Probable metal-nicotianamine transporter YSL12 OS=Oryza sativa subsp. japonica & original description: none
JZKD02S1000079.1	-2	26.1.2.1.3	External stimuli response.light.UV-A/blue light.cryptochrome-mediated photoperception.bHLH-XII-class regulatory cryptochrome-binding protein	mercator4v4.0: regulatory protein (CIB) of blue light perception & swissprot: Transcription factor bHLH49 OS=Arabidopsis thaliana & original description: none
JZKD02S0012749.1	2.45	26.1.2.1.3	External stimuli response.light.UV-A/blue light.cryptochrome-mediated photoperception.bHLH-XII-class regulatory cryptochrome-binding protein	mercator4v4.0: regulatory protein (CIB) of blue light perception & swissprot: Transcription factor bHLH49 OS=Arabidopsis thaliana & original description: none
JZKD02S0231949.1	2.46	26.10.1.1	External stimuli response.symbiont.common symbiotic signalling pathway (CSSP).LysM receptor kinase (NFR1/LYK3)	mercator4v4.0: LysM receptor kinase (NFR1/LYK3) & swissprot: Protein LYK5 OS=Arabidopsis thaliana & original description: none
JZKD02S1094568.1	2.68	26.10.1.2	External stimuli response.symbiont.common symbiotic signalling pathway (CSSP).LysM receptor kinase (NFR5/NFP)	mercator4v4.0: LysM receptor kinase (NFR5/NFP) & swissprot: Serine/threonine receptor-like kinase NFP OS=Medicago truncatula & original description: none
JZKD02S0589118.1	-2.84	26.11.1.1	External stimuli response.virus.virus movement.plasmodesmal protein (PDLP)	mercator4v4.0: plasmodesmal protein (PDLP) & swissprot: Cysteine-rich receptor-like protein kinase 42 OS=Arabidopsis thaliana & original description: none
JZKD02S0285998.1	-2.04	26.11.1.1	External stimuli response.virus.virus movement.plasmodesmal protein (PDLP)	mercator4v4.0: plasmodesmal protein (PDLP) & swissprot: Cysteine-rich receptor-like protein kinase 2 OS=Arabidopsis thaliana & original description: none
JZKD02S0210755.1	-2.63	26.11.1.1	External stimuli response.virus.virus movement.plasmodesmal protein (PDLP)	mercator4v4.0: plasmodesmal protein (PDLP) & swissprot: Plasmodesmata-located protein 8 OS=Arabidopsis thaliana & original description: none
JZKD02S1602799.1	-2.29	26.4.1.1	External stimuli response.temperature.sensing and signalling.temperature sensor protein (CNGC2)	mercator4v4.0: temperature sensor protein (CNGC2) & swissprot: Cyclic nucleotide-gated ion channel 2 OS=Arabidopsis thaliana & original description: none
JZKD02S0032312.1	-3.7	26.5.1.2	External stimuli response.drought.stomatal closure signalling.calcium sensor (CAS)	mercator4v4.0: calcium sensor (CAS) & swissprot: Calcium sensing receptor, chloroplastic OS=Arabidopsis thaliana & original description: none
JZKD02S1602978.1	-2.35	26.7.1.1	External stimuli response.toxic compounds.heavy metal.metallothionein	mercator4v4.0: metallothionein & swissprot: Metallothionein-like protein EMB30 OS=Picea glauca & original description: none
JZKD02S1650153.1	-2.57	26.7.1.1	External stimuli response.toxic compounds.heavy metal.metallothionein	mercator4v4.0: metallothionein & original description: none
JZKD02S0571354.1	-3.7	26.7.1.1	External stimuli response.toxic compounds.heavy metal.metallothionein	mercator4v4.0: metallothionein & swissprot: Metallothionein-like protein EMB30 OS=Picea glauca & original description: none
JZKD02S1160626.1	-2.76	26.7.1.1	External stimuli response.toxic compounds.heavy metal.metallothionein	mercator4v4.0: metallothionein & swissprot: Metallothionein-like protein EMB30 OS=Picea glauca & original description: none
JZKD02S1636482.1	-2.95	26.7.1.1	External stimuli response.toxic compounds.heavy metal.metallothionein	mercator4v4.0: metallothionein & swissprot: Metallothionein-like protein EMB30 OS=Picea glauca & original description: none
JZKD02S1624469.1	-2.93	26.7.1.1	External stimuli response.toxic compounds.heavy metal.metallothionein	mercator4v4.0: metallothionein & swissprot: Metallothionein-like protein EMB30 OS=Picea glauca & original description: none
JZKD02S1316431.1	2.52	26.7.1.1	External stimuli response.toxic compounds.heavy metal.metallothionein	mercator4v4.0: metallothionein & original description: none
JZKD02S0011839.1	5.95	26.7.2.3.2	External stimuli response.toxic compounds.arsenic.glutathione-mediated detoxification.class lambda glutathione S-transferase	mercator4v4.0: class lambda glutathione S-transferase & swissprot: Glutathione S-transferase L3 OS=Arabidopsis thaliana & original description: none
JZKD02S1553882.1	-4.62	26.8.2	External stimuli response.damage.Pep-elicitor peptide receptor kinase (PEPR)	mercator4v4.0: Pep-elicitor peptide receptor kinase (PEPR) & swissprot: Leucine-rich repeat receptor-like protein kinase PEPR1 OS=Arabidopsis thaliana & original description: none
JZKD02S0014904.1	2.48	26.9.1.2.2	External stimuli response.pathogen.pattern-triggered immunity (PTI) network.fungal elicitor response.chitin receptor protein kinase (CEBiP)	mercator4v4.0: chitin receptor protein kinase (CEBiP) & swissprot: LysM domain-containing GPI-anchored protein LYP6 OS=Oryza sativa subsp. japonica & original description: none
JZKD02S1617870.1	-2.85	26.9.2.1.1	External stimuli response.pathogen.effector-triggered immunity (ETI) network.TNL-mediated effector-triggered immunity.effector receptor (NLR)	mercator4v4.0: effector receptor (NLR) & swissprot: Disease resistance protein Roq1 OS=Nicotiana benthamiana & original description: none
JZKD02S0378701.1	-2.14	26.9.2.1.1	External stimuli response.pathogen.effector-triggered immunity (ETI) network.TNL-mediated effector-triggered immunity.effector receptor (NLR)	mercator4v4.0: effector receptor (NLR) & swissprot: TIR-only protein OS=Brachypodium distachyon & original description: none
JZKD02S1638122.1	2.31	26.9.2.1.1	External stimuli response.pathogen.effector-triggered immunity (ETI) network.TNL-mediated effector-triggered immunity.effector receptor (NLR)	mercator4v4.0: effector receptor (NLR) & swissprot: Disease resistance protein RPV1 OS=Vitis rotundifolia & original description: none
JZKD02S0236023.1	-2.46	26.9.2.1.2	External stimuli response.pathogen.effector-triggered immunity (ETI) network.TNL-mediated effector-triggered immunity.regulatory protein (ADR)	mercator4v4.0: regulatory protein (ADR) of TNL-mediated effector-triggered immunity & swissprot: Probable disease resistance protein At4g33300 OS=Arabidopsis thaliana & original description: none
JZKD02S0314912.1	3.93	26.9.2.1.2	External stimuli response.pathogen.effector-triggered immunity (ETI) network.TNL-mediated effector-triggered immunity.regulatory protein (ADR)	mercator4v4.0: regulatory protein (ADR) of TNL-mediated effector-triggered immunity & swissprot: Probable disease resistance protein At4g33300 OS=Arabidopsis thaliana & original description: none
JZKD02S1643991.1	3.93	26.9.2.1.2	External stimuli response.pathogen.effector-triggered immunity (ETI) network.TNL-mediated effector-triggered immunity.regulatory protein (ADR)	mercator4v4.0: regulatory protein (ADR) of TNL-mediated effector-triggered immunity & swissprot: Probable disease resistance protein At4g33300 OS=Arabidopsis thaliana & original description: none
JZKD02S1382721.1	2.37	26.9.2.1.2	External stimuli response.pathogen.effector-triggered immunity (ETI) network.TNL-mediated effector-triggered immunity.regulatory protein (ADR)	mercator4v4.0: regulatory protein (ADR) of TNL-mediated effector-triggered immunity & swissprot: Probable disease resistance protein At4g33300 OS=Arabidopsis thaliana & original description: none
JZKD02S0353646.1	-2.92	26.9.2.4.1	External stimuli response.pathogen.effector-triggered immunity (ETI) network.EDS1-PAD4/SAG101 signalling heterodimers.component EDS1	mercator4v4.0: effector-triggered immunity regulator (EDS1) & swissprot: Protein EDS1B OS=Arabidopsis thaliana & original description: none
JZKD02S1615877.1	-3.47	26.9.2.4.1	External stimuli response.pathogen.effector-triggered immunity (ETI) network.EDS1-PAD4/SAG101 signalling heterodimers.component EDS1	mercator4v4.0: effector-triggered immunity regulator (EDS1) & swissprot: Protein EDS1 OS=Arabidopsis thaliana & original description: none
JZKD02S1615877.1	-3.47	26.9.2.4.2	External stimuli response.pathogen.effector-triggered immunity (ETI) network.EDS1-PAD4/SAG101 signalling heterodimers.component PAD4	mercator4v4.0: effector-triggered immunity co-regulator (PAD4) & swissprot: Protein EDS1 OS=Arabidopsis thaliana & original description: none
JZKD02S0395731.1	-3.46	26.9.2.4.2	External stimuli response.pathogen.effector-triggered immunity (ETI) network.EDS1-PAD4/SAG101 signalling heterodimers.component PAD4	mercator4v4.0: effector-triggered immunity co-regulator (PAD4) & swissprot: Lipase-like PAD4 OS=Arabidopsis thaliana & original description: none
JZKD02S1202644.1	-2.57	26.9.2.4.2	External stimuli response.pathogen.effector-triggered immunity (ETI) network.EDS1-PAD4/SAG101 signalling heterodimers.component PAD4	mercator4v4.0: effector-triggered immunity co-regulator (PAD4) & swissprot: Lipase-like PAD4 OS=Arabidopsis thaliana & original description: none
JZKD02S0203441.1	-3.25	26.9.2.4.2	External stimuli response.pathogen.effector-triggered immunity (ETI) network.EDS1-PAD4/SAG101 signalling heterodimers.component PAD4	mercator4v4.0: effector-triggered immunity co-regulator (PAD4) & swissprot: Lipase-like PAD4 OS=Arabidopsis thaliana & original description: none
JZKD02S1155444.1	3.18	26.9.3.1.4	External stimuli response.pathogen.defense mechanisms.systemic acquired resistance (SAR).disease resistance mediator (MLO2/6/12)	mercator4v4.0: disease resistance mediator (MLO2/6/12) & swissprot: MLO-like protein 6 OS=Arabidopsis thaliana & original description: none
JZKD02S0479988.1	2.18	26.9.3.2.2	External stimuli response.pathogen.defense mechanisms.defensin activities.defensin (PDF2)	mercator4v4.0: defensin (PDF2) & swissprot: Defensin-1 OS=Pinus sylvestris & original description: none
JZKD02S0685592.1	-2.88	26.9.3.3.2	External stimuli response.pathogen.defense mechanisms.WRKY33-dependent plant immunity.WRKY33-activating protein (SIB)	mercator4v4.0: WRKY33-activating protein (SIB) & original description: none
JZKD02S0227111.1	-3.53	27.1.10	Multi-process regulation.circadian clock system.night-time repressor (COR27)	mercator4v4.0: night-time repressor (COR27) & original description: none
JZKD02S1140419.1	2.43	27.1.10	Multi-process regulation.circadian clock system.night-time repressor (COR27)	mercator4v4.0: night-time repressor (COR27) & original description: none
JZKD02S1455463.1	2.23	27.1.10	Multi-process regulation.circadian clock system.night-time repressor (COR27)	mercator4v4.0: night-time repressor (COR27) & original description: none
JZKD02S1640899.1	-2.31	27.1.6.3.2	Multi-process regulation.circadian clock system.evening element regulation.Evening Complex (EC).component ELF3	mercator4v4.0: component ELF3 of circadian clock Evening complex (EC) & original description: none
JZKD02S1612490.1	-3.16	27.1.6.3.3	Multi-process regulation.circadian clock system.evening element regulation.Evening Complex (EC).component ELF4	mercator4v4.0: component ELF4 of circadian clock Evening complex (EC) & original description: none
JZKD02S0412861.1	2.03	27.10.2.2	Multi-process regulation.TOR (Target Of Rapamycin) signalling.TOR kinase substrates.TOR-dependent regulatory protein (MRF) of protein translation	mercator4v4.0: TOR-dependent regulatory protein (MRF) of protein translation & swissprot: MA3 DOMAIN-CONTAINING TRANSLATION REGULATORY FACTOR 4 OS=Arabidopsis thaliana & original description: none
JZKD02S0371629.1	2.71	27.11.1.3	Multi-process regulation.UPR (Unfolded Protein Response) signalling.IRE1-bZIP60 pathway.regulatory mediator (SVB)	mercator4v4.0: regulatory mediator of IRE1-bZIP60 UPR pathway & original description: none
JZKD02S1624135.1	2.12	27.11.2.4	Multi-process regulation.UPR (Unfolded Protein Response) signalling.S1P/S2P-bZIP17/28 pathway.regulatory co-chaperone (BAG7)	mercator4v4.0: regulatory co-chaperone (BAG7) & swissprot: BAG family molecular chaperone regulator 7 OS=Arabidopsis thaliana & original description: none
JZKD02S0470838.1	2.87	27.15.3	Multi-process regulation.retrograde signalling.organellar-signalling mediator (RCD1)	mercator4v4.0: organellar-signalling mediator (RCD1) & swissprot: Inactive poly [ADP-ribose] polymerase RCD1 OS=Arabidopsis thaliana & original description: none
JZKD02S0449896.1	-2.55	27.2.11.2	Multi-process regulation.Programmed Cell Death (PCD) system.vacuole-mediated cell death.metacaspase-like regulator (MCP1)	mercator4v4.0: programmed cell death metacaspase-like regulator (MCP1) & swissprot: Metacaspase-1 OS=Arabidopsis thaliana & original description: none
JZKD02S1511233.1	2.18	27.3.1.3	Multi-process regulation.SnRK1-kinase regulatory system.SnRK1 protein kinase complex.regulatory subunit gamma	mercator4v4.0: regulatory subunit gamma of SnRK1 kinase complex & swissprot: SNF1-related protein kinase regulatory subunit gamma-1-like OS=Arabidopsis thaliana & original description: none
JZKD02S0762700.1	-2.44	27.3.3	Multi-process regulation.SnRK1-kinase regulatory system.regulatory protein (FLZ) of SnRK1 complex	mercator4v4.0: regulatory protein (FLZ) of SnRK1 complex & original description: none
JZKD02S0726514.1	-2.59	27.3.3	Multi-process regulation.SnRK1-kinase regulatory system.regulatory protein (FLZ) of SnRK1 complex	mercator4v4.0: regulatory protein (FLZ) of SnRK1 complex & swissprot: FCS-Like Zinc finger 10 OS=Arabidopsis thaliana & original description: none
JZKD02S1162983.1	-2.54	27.3.3	Multi-process regulation.SnRK1-kinase regulatory system.regulatory protein (FLZ) of SnRK1 complex	mercator4v4.0: regulatory protein (FLZ) of SnRK1 complex & original description: none
JZKD02S0149891.1	-2.13	27.3.3	Multi-process regulation.SnRK1-kinase regulatory system.regulatory protein (FLZ) of SnRK1 complex	mercator4v4.0: regulatory protein (FLZ) of SnRK1 complex & original description: none
JZKD02S0834646.1	-2.84	27.3.3	Multi-process regulation.SnRK1-kinase regulatory system.regulatory protein (FLZ) of SnRK1 complex	mercator4v4.0: regulatory protein (FLZ) of SnRK1 complex & swissprot: FCS-Like Zinc finger 5 OS=Arabidopsis thaliana & original description: none
JZKD02S0025091.1	2.08	27.5.5.3	Multi-process regulation.ROP-GTPase regulatory system.ROP GTPase effector activities.GTPase effector (BDR)	mercator4v4.0: GTPase effector (BDR) & original description: none
JZKD02S0513084.1	2.55	27.5.5.3	Multi-process regulation.ROP-GTPase regulatory system.ROP GTPase effector activities.GTPase effector (BDR)	mercator4v4.0: GTPase effector (BDR) & original description: none
JZKD02S1256408.1	-2.31	27.5.6	Multi-process regulation.ROP-GTPase regulatory system.interactive protein kinase of ROP-GTPase activity (NCRK)	mercator4v4.0: interactive protein kinase of ROP-GTPase activity (NCRK) & swissprot: Receptor-like serine/threonine-protein kinase NCRK OS=Arabidopsis thaliana & original description: none
JZKD02S1011520.1	-2.66	27.5.7	Multi-process regulation.ROP-GTPase regulatory system.interactive protein kinase of ROP-GTPase activity (RBK/RRK)	mercator4v4.0: interactive protein kinase of ROP-GTPase activity (RBK/RRK) & swissprot: Probable receptor-like serine/threonine-protein kinase At5g57670 OS=Arabidopsis thaliana & original description: none
JZKD02S1060426.1	-2.48	27.6.1.5.3	Multi-process regulation.phosphatidylinositol and inositol phosphate system.biosynthesis.inositol phosphate kinase activities.inositol polyphosphate kinase (ITPK)	mercator4v4.0: inositol polyphosphate kinase (ITPK) & swissprot: Inositol-tetrakisphosphate 1-kinase 5 OS=Oryza sativa subsp. japonica & original description: none
JZKD02S1306006.1	-2.38	27.6.2.3.3	Multi-process regulation.phosphatidylinositol and inositol phosphate system.degradation.5-phosphatase activities.type-IV inositol-polyphosphate 5-phosphatase	mercator4v4.0: type-IV inositol-polyphosphate 5-phosphatase & swissprot: Type IV inositol polyphosphate 5-phosphatase 11 OS=Arabidopsis thaliana & original description: none
JZKD02S1631056.1	2.66	27.6.2.4	Multi-process regulation.phosphatidylinositol and inositol phosphate system.degradation.phosphoinositide 3-phosphatase (PTEN)	mercator4v4.0: phosphoinositide 3-phosphatase (PTEN) & swissprot: Phosphatidylinositol 3,4,5-trisphosphate 3-phosphatase and protein-tyrosine-phosphatase PTEN1 OS=Arabidopsis thaliana & original description: none
JZKD02S0212009.1	2.13	27.6.2.4	Multi-process regulation.phosphatidylinositol and inositol phosphate system.degradation.phosphoinositide 3-phosphatase (PTEN)	mercator4v4.0: phosphoinositide 3-phosphatase (PTEN) & swissprot: Phosphatidylinositol 3,4,5-trisphosphate 3-phosphatase and protein-tyrosine-phosphatase PTEN1 OS=Arabidopsis thaliana & original description: none
JZKD02S1633317.1	2.23	27.6.2.4	Multi-process regulation.phosphatidylinositol and inositol phosphate system.degradation.phosphoinositide 3-phosphatase (PTEN)	mercator4v4.0: phosphoinositide 3-phosphatase (PTEN) & swissprot: Phosphatidylinositol 3,4,5-trisphosphate 3-phosphatase and protein-tyrosine-phosphatase PTEN1 OS=Arabidopsis thaliana & original description: none
JZKD02S0069493.1	2.05	27.6.2.6.1	Multi-process regulation.phosphatidylinositol and inositol phosphate system.degradation.SAC phosphoinositide phosphatase activities.SAC-group-I phosphoinositide 3,5-phosphatase	mercator4v4.0: SAC-group-I phosphoinositide 3,5-phosphatase & swissprot: Phosphoinositide phosphatase SAC2 OS=Arabidopsis thaliana & original description: none
JZKD02S0419969.1	-2.15	27.6.2.7	Multi-process regulation.phosphatidylinositol and inositol phosphate system.degradation.phosphatidylinositol phospholipase C (PI-PLC)	mercator4v4.0: phosphatidylinositol phospholipase C (PI-PLC) & swissprot: Phosphoinositide phospholipase C 2 OS=Arabidopsis thaliana & original description: none
JZKD02S0115404.1	-2.28	27.8.2	Multi-process regulation.calcium-dependent signalling.calcium sensor (CML)	mercator4v4.0: calcium sensor (CML) & swissprot: Calcium-dependent protein kinase 34 OS=Arabidopsis thaliana & original description: none
JZKD02S1603086.1	-2.99	27.8.2	Multi-process regulation.calcium-dependent signalling.calcium sensor (CML)	mercator4v4.0: calcium sensor (CML) & swissprot: Probable calcium-binding protein CML25 OS=Arabidopsis thaliana & original description: none
JZKD02S0853406.1	2.99	27.8.2	Multi-process regulation.calcium-dependent signalling.calcium sensor (CML)	mercator4v4.0: calcium sensor (CML) & swissprot: Polcalcin Jun o 2 OS=Juniperus oxycedrus & original description: none
JZKD02S0891093.1	2.31	27.8.2	Multi-process regulation.calcium-dependent signalling.calcium sensor (CML)	mercator4v4.0: calcium sensor (CML) & swissprot: Probable calcium-binding protein CML10 OS=Oryza sativa subsp. japonica & original description: none
JZKD02S1619396.1	2.02	27.8.3.1	Multi-process regulation.calcium-dependent signalling.SnRK2-interacting calcium sensor activities.SCS-clade calcium sensor	mercator4v4.0: SCS-clade calcium sensor & original description: none
JZKD02S0115404.1	-2.28	27.8.4	Multi-process regulation.calcium-dependent signalling.calcium sensor and kinase (CPK)	mercator4v4.0: calcium sensor and kinase (CPK) & swissprot: Calcium-dependent protein kinase 34 OS=Arabidopsis thaliana & original description: none
JZKD02S1450074.1	-3.81	27.8.6.2	Multi-process regulation.calcium-dependent signalling.CBL-CIPK calcium sensor and kinase complex.CBL-dependent protein kinase (CIPK)	mercator4v4.0: CBL-dependent protein kinase (CIPK) & swissprot: CBL-interacting serine/threonine-protein kinase 23 OS=Arabidopsis thaliana & original description: none
JZKD02S1639500.1	-3.19	27.8.6.2	Multi-process regulation.calcium-dependent signalling.CBL-CIPK calcium sensor and kinase complex.CBL-dependent protein kinase (CIPK)	mercator4v4.0: CBL-dependent protein kinase (CIPK) & swissprot: CBL-interacting protein kinase 31 OS=Oryza sativa subsp. japonica & original description: none
JZKD02S1603999.1	-2.11	27.8.6.2	Multi-process regulation.calcium-dependent signalling.CBL-CIPK calcium sensor and kinase complex.CBL-dependent protein kinase (CIPK)	mercator4v4.0: CBL-dependent protein kinase (CIPK) & swissprot: CBL-interacting protein kinase 11 OS=Oryza sativa subsp. japonica & original description: none
JZKD02S1070655.1	-2.04	27.8.6.2	Multi-process regulation.calcium-dependent signalling.CBL-CIPK calcium sensor and kinase complex.CBL-dependent protein kinase (CIPK)	mercator4v4.0: CBL-dependent protein kinase (CIPK) & swissprot: CBL-interacting protein kinase 31 OS=Oryza sativa subsp. japonica & original description: none
JZKD02S1622786.1	2.5	27.8.6.2	Multi-process regulation.calcium-dependent signalling.CBL-CIPK calcium sensor and kinase complex.CBL-dependent protein kinase (CIPK)	mercator4v4.0: CBL-dependent protein kinase (CIPK) & swissprot: CBL-interacting protein kinase 5 OS=Oryza sativa subsp. japonica & original description: none
JZKD02S0355000.1	2.21	27.8.6.2	Multi-process regulation.calcium-dependent signalling.CBL-CIPK calcium sensor and kinase complex.CBL-dependent protein kinase (CIPK)	mercator4v4.0: CBL-dependent protein kinase (CIPK) & swissprot: CBL-interacting protein kinase 5 OS=Oryza sativa subsp. japonica & original description: none
JZKD02S0429846.1	2.59	27.8.6.2	Multi-process regulation.calcium-dependent signalling.CBL-CIPK calcium sensor and kinase complex.CBL-dependent protein kinase (CIPK)	mercator4v4.0: CBL-dependent protein kinase (CIPK) & swissprot: CBL-interacting protein kinase 32 OS=Oryza sativa subsp. japonica & original description: none
JZKD02S0289228.1	2.79	27.8.6.2	Multi-process regulation.calcium-dependent signalling.CBL-CIPK calcium sensor and kinase complex.CBL-dependent protein kinase (CIPK)	mercator4v4.0: CBL-dependent protein kinase (CIPK) & swissprot: CBL-interacting protein kinase 5 OS=Oryza sativa subsp. japonica & original description: none
JZKD02S1638080.1	-2.05	28.1.1.1	Plant reproduction.flowering.photoperiod pathway.floral promoter (CONSTANS)	mercator4v4.0: floral promoter (CONSTANS) & swissprot: Zinc finger protein CONSTANS-LIKE 4 OS=Arabidopsis thaliana & original description: none
JZKD02S0135751.1	-2.69	28.1.3.5	Plant reproduction.flowering.flowering modulation.effector protein (TFL/BFT/CEN)	mercator4v4.0: effector protein (TFL/BFT/CEN) & swissprot: Protein HEADING DATE 3A OS=Oryza sativa subsp. japonica & original description: none
JZKD02S1520524.1	4.81	28.1.4.3	Plant reproduction.flowering.floral meristem identity control.accessory protein (LMI2)	mercator4v4.0: accessory protein (LMI2) of floral meristem identity control & swissprot: Transcription factor MYB17 OS=Arabidopsis thaliana & original description: none
JZKD02S0734169.1	3.27	28.2.3.1	Plant reproduction.gametogenesis.female gametophyt.germ cell differentiation factor (RKD)	mercator4v4.0: germ cell differentiation factor (RKD) & swissprot: Protein RKD5 OS=Arabidopsis thaliana & original description: none
JZKD02S0160720.1	-2.41	3.1.2.3	Carbohydrate metabolism.sucrose metabolism.biosynthesis.cytosolic fructose-1,6-bisphosphatase	mercator4v4.0: cytosolic fructose-1,6-bisphosphatase & swissprot: Fructose-1,6-bisphosphatase 1, chloroplastic OS=Arabidopsis thaliana & original description: none
JZKD02S0790471.1	-2.72	3.1.4.1.1	Carbohydrate metabolism.sucrose metabolism.degradation.invertase activities.cell wall acid beta-fructofuranosidase (CWIN)	mercator4v4.0: cell wall acid beta-fructofuranosidase (CWIN) & swissprot: Beta-fructofuranosidase, insoluble isoenzyme CWINV1 OS=Arabidopsis thaliana & original description: none
JZKD02S1605439.1	2.2	3.1.4.1.1	Carbohydrate metabolism.sucrose metabolism.degradation.invertase activities.cell wall acid beta-fructofuranosidase (CWIN)	mercator4v4.0: cell wall acid beta-fructofuranosidase (CWIN) & swissprot: Beta-fructofuranosidase, insoluble isoenzyme 1 OS=Daucus carota & original description: none
JZKD02S0967694.1	2.02	3.1.4.1.1	Carbohydrate metabolism.sucrose metabolism.degradation.invertase activities.cell wall acid beta-fructofuranosidase (CWIN)	mercator4v4.0: cell wall acid beta-fructofuranosidase (CWIN) & swissprot: Beta-fructofuranosidase, insoluble isoenzyme 1 OS=Daucus carota & original description: none
JZKD02S1605439.1	2.2	3.1.4.1.2	Carbohydrate metabolism.sucrose metabolism.degradation.invertase activities.vacuolar acid beta-fructofuranosidase (VIN)	mercator4v4.0: vacuolar acid beta-fructofuranosidase (VIN) & swissprot: Beta-fructofuranosidase, insoluble isoenzyme 1 OS=Daucus carota & original description: none
JZKD02S0967694.1	2.02	3.1.4.1.2	Carbohydrate metabolism.sucrose metabolism.degradation.invertase activities.vacuolar acid beta-fructofuranosidase (VIN)	mercator4v4.0: vacuolar acid beta-fructofuranosidase (VIN) & swissprot: Beta-fructofuranosidase, insoluble isoenzyme 1 OS=Daucus carota & original description: none
JZKD02S0401513.1	-2.04	3.1.4.2	Carbohydrate metabolism.sucrose metabolism.degradation.sucrose synthase	mercator4v4.0: sucrose synthase & swissprot: Sucrose synthase 4 OS=Oryza sativa subsp. japonica & original description: none
JZKD02S1189413.1	-2.77	3.1.4.2	Carbohydrate metabolism.sucrose metabolism.degradation.sucrose synthase	mercator4v4.0: sucrose synthase & swissprot: Sucrose synthase 4 OS=Oryza sativa subsp. japonica & original description: none
JZKD02S0465576.1	2.33	3.1.4.2	Carbohydrate metabolism.sucrose metabolism.degradation.sucrose synthase	mercator4v4.0: sucrose synthase & swissprot: Sucrose synthase 4 OS=Oryza sativa subsp. japonica & original description: none
JZKD02S0537329.1	2.62	3.1.4.2	Carbohydrate metabolism.sucrose metabolism.degradation.sucrose synthase	mercator4v4.0: sucrose synthase & swissprot: Sucrose synthase 2 OS=Pisum sativum & original description: none
JZKD02S1560443.1	2.26	3.1.4.2	Carbohydrate metabolism.sucrose metabolism.degradation.sucrose synthase	mercator4v4.0: sucrose synthase & swissprot: Sucrose synthase 2 OS=Pisum sativum & original description: none
JZKD02S1408527.1	2.5	3.1.4.3	Carbohydrate metabolism.sucrose metabolism.degradation.hexokinase	mercator4v4.0: hexokinase & swissprot: Hexokinase-2 OS=Oryza sativa subsp. japonica & original description: none
JZKD02S0282102.1	6.25	3.1.4.4	Carbohydrate metabolism.sucrose metabolism.degradation.fructose kinase	mercator4v4.0: fructose kinase & swissprot: Probable fructokinase-4 OS=Arabidopsis thaliana & original description: none
JZKD02S0115382.1	-3.04	3.10.1	Carbohydrate metabolism.gluconeogenesis.phosphoenolpyruvate carboxykinase	mercator4v4.0: phosphoenolpyruvate carboxykinase & swissprot: Phosphoenolpyruvate carboxykinase (ATP) 1 OS=Arabidopsis thaliana & original description: none
JZKD02S1622741.1	-3.18	3.10.1	Carbohydrate metabolism.gluconeogenesis.phosphoenolpyruvate carboxykinase	mercator4v4.0: phosphoenolpyruvate carboxykinase & swissprot: Phosphoenolpyruvate carboxykinase (ATP) 2 OS=Arabidopsis thaliana & original description: none
JZKD02S0012245.1	3.72	3.10.1	Carbohydrate metabolism.gluconeogenesis.phosphoenolpyruvate carboxykinase	mercator4v4.0: phosphoenolpyruvate carboxykinase & swissprot: Phosphoenolpyruvate carboxykinase (ATP) OS=Cucumis sativus & original description: none
JZKD02S1593326.1	2.04	3.10.1	Carbohydrate metabolism.gluconeogenesis.phosphoenolpyruvate carboxykinase	mercator4v4.0: phosphoenolpyruvate carboxykinase & swissprot: Phosphoenolpyruvate carboxykinase (ATP) OS=Cucumis sativus & original description: none
JZKD02S1607592.1	-2.42	3.10.2.1	Carbohydrate metabolism.gluconeogenesis.pyruvate orthophosphate dikinase activity.pyruvate orthophosphate dikinase	mercator4v4.0: pyruvate orthophosphate dikinase & swissprot: Pyruvate, phosphate dikinase, chloroplastic OS=Mesembryanthemum crystallinum & original description: none
JZKD02S0160720.1	-2.41	3.10.3	Carbohydrate metabolism.gluconeogenesis.cytosolic fructose-1,6-bisphosphatase	mercator4v4.0: cytosolic fructose-1,6-bisphosphatase & swissprot: Fructose-1,6-bisphosphatase 1, chloroplastic OS=Arabidopsis thaliana & original description: none
JZKD02S0525321.1	4.31	3.11.1.1	Carbohydrate metabolism.fermentation.acetic acid biosynthesis.pyruvate decarboxylase (PDC)	mercator4v4.0: pyruvate decarboxylase (PDC) & swissprot: Pyruvate decarboxylase 2 OS=Oryza sativa subsp. indica & original description: none
JZKD02S1635099.1	2.13	3.11.1.1	Carbohydrate metabolism.fermentation.acetic acid biosynthesis.pyruvate decarboxylase (PDC)	mercator4v4.0: pyruvate decarboxylase (PDC) & swissprot: Pyruvate decarboxylase 4 OS=Arabidopsis thaliana & original description: none
JZKD02S0353218.1	-2.28	3.11.1.2	Carbohydrate metabolism.fermentation.acetic acid biosynthesis.alcohol dehydrogenase (ADH)	mercator4v4.0: alcohol dehydrogenase (ADH) & swissprot: Alcohol dehydrogenase OS=Fragaria ananassa & original description: none
JZKD02S0242146.1	2.46	3.11.1.3	Carbohydrate metabolism.fermentation.acetic acid biosynthesis.aldehyde dehydrogenase (ALDH2B)	mercator4v4.0: aldehyde dehydrogenase (ALDH2B) & swissprot: Benzaldehyde dehydrogenase, mitochondrial OS=Antirrhinum majus & original description: none
JZKD02S0460908.1	-2.38	3.11.2.1	Carbohydrate metabolism.fermentation.lactic acid fermentation.L-lactate dehydrogenase	mercator4v4.0: L-lactate dehydrogenase & swissprot: L-lactate dehydrogenase A OS=Hordeum vulgare & original description: none
JZKD02S1614718.1	2.55	3.12.4	Carbohydrate metabolism.plastidial glycolysis.glyceraldehyde 3-phosphate dehydrogenase	mercator4v4.0: glyceraldehyde 3-phosphate dehydrogenase & swissprot: Glyceraldehyde-3-phosphate dehydrogenase GAPCP1, chloroplastic OS=Arabidopsis thaliana & original description: none
JZKD02S0774880.1	-2.47	3.13.1.1	Carbohydrate metabolism.nucleotide sugar biosynthesis.GDP-D-mannose biosynthesis.GDP-D-mannose pyrophosphorylase (VTC1)	mercator4v4.0: GDP-D-mannose pyrophosphorylase (VTC1) & swissprot: Mannose-1-phosphate guanylyltransferase 1 OS=Arabidopsis thaliana & original description: none
JZKD02S0834166.1	2.06	3.13.3.1	Carbohydrate metabolism.nucleotide sugar biosynthesis.UDP-D-glucuronic acid biosynthesis.UDP-D-glucose 6-dehydrogenase	mercator4v4.0: UDP-D-glucose 6-dehydrogenase & swissprot: UDP-glucose 6-dehydrogenase 3 OS=Oryza sativa subsp. japonica & original description: none
JZKD02S0527099.1	2.62	3.13.3.2.1	Carbohydrate metabolism.nucleotide sugar biosynthesis.UDP-D-glucuronic acid biosynthesis.myo-inositol oxidation pathway (MIOP).myo-inositol oxygenase	mercator4v4.0: myo-inositol oxygenase & swissprot: Inositol oxygenase 1 OS=Arabidopsis thaliana & original description: none
JZKD02S1446616.1	2.08	3.13.4.1	Carbohydrate metabolism.nucleotide sugar biosynthesis.UDP-D-galacturonic acid biosynthesis.UDP-D-glucuronic acid 4-epimerase	mercator4v4.0: UDP-D-glucuronic acid 4-epimerase & swissprot: UDP-glucuronate 4-epimerase 2 OS=Arabidopsis thaliana & original description: none
JZKD02S0436495.1	-2.02	3.13.5.1	Carbohydrate metabolism.nucleotide sugar biosynthesis.UDP-D-xylose biosynthesis.UDP-D-glucuronic acid decarboxylase	mercator4v4.0: UDP-D-glucuronic acid decarboxylase & swissprot: UDP-glucuronic acid decarboxylase 4 OS=Arabidopsis thaliana & original description: none
JZKD02S0000789.1	2.3	3.13.5.2	Carbohydrate metabolism.nucleotide sugar biosynthesis.UDP-D-xylose biosynthesis.UDP-D-apiose / UPD-D-xylose synthetase	mercator4v4.0: UDP-D-apiose / UPD-D-xylose synthetase & swissprot: UDP-D-apiose/UDP-D-xylose synthase 2 OS=Arabidopsis thaliana & original description: none
JZKD02S0497403.1	2.28	3.13.6.1	Carbohydrate metabolism.nucleotide sugar biosynthesis.nucleotide rhamnose biosynthesis.UDP-L-rhamnose synthase (RHM)	mercator4v4.0: UDP-L-rhamnose synthase (RHM) & swissprot: Trifunctional UDP-glucose 4,6-dehydratase/UDP-4-keto-6-deoxy-D-glucose 3,5-epimerase/UDP-4-keto-L-rhamnose-reductase RHM1 OS=Arabidopsis thaliana & original description: none
JZKD02S0077881.1	2.48	3.13.9.1.1	Carbohydrate metabolism.nucleotide sugar biosynthesis.UDP-N-acetylglucosamine biosynthesis.de novo biosynthesis.glutamine:fructose-6-phosphate amidotransferase	mercator4v4.0: glutamine:fructose-6-phosphate amidotransferase & swissprot: Glutamine--fructose-6-phosphate aminotransferase [isomerizing] 1 OS=Arabidopsis thaliana & original description: none
JZKD02S0130800.1	-2.24	3.2.1.4	Carbohydrate metabolism.starch metabolism.granule initiation.initiation factor (MFP1)	mercator4v4.0: initiation factor (MFP1) & swissprot: MAR-binding filament-like protein 1-1 OS=Nicotiana tabacum & original description: none
JZKD02S0260025.1	2.08	3.2.2.2	Carbohydrate metabolism.starch metabolism.biosynthesis.plastidial phosphoglucomutase	mercator4v4.0: plastidial phosphoglucomutase & swissprot: Phosphoglucomutase, chloroplastic OS=Solanum tuberosum & original description: none
JZKD02S0649784.1	2.04	3.2.2.6.1	Carbohydrate metabolism.starch metabolism.biosynthesis.ISA1-ISA2 isoamylase-type starch debranching complex.component ISA1	mercator4v4.0: component ISA1 of ISA1-ISA2 isoamylase heterodimer & swissprot: Isoamylase 1, chloroplastic OS=Arabidopsis thaliana & original description: none
JZKD02S0011779.1	-2.08	3.2.3.3.1.1	Carbohydrate metabolism.starch metabolism.degradation.hydrolysis and phosphorolysis.amylase activities.alpha amylase	mercator4v4.0: alpha amylase & swissprot: Alpha-amylase isozyme 3D OS=Oryza sativa subsp. japonica & original description: none
JZKD02S0313164.1	2.6	3.2.3.3.1.2	Carbohydrate metabolism.starch metabolism.degradation.hydrolysis and phosphorolysis.amylase activities.beta amylase	mercator4v4.0: beta amylase & swissprot: Beta-amylase 1, chloroplastic OS=Arabidopsis thaliana & original description: none
JZKD02S0214882.1	-4.52	3.4.1	Carbohydrate metabolism.oligosaccharide metabolism.galactinol synthase	mercator4v4.0: galactinol synthase & swissprot: Galactinol synthase 1 OS=Ajuga reptans & original description: none
JZKD02S0129299.1	3.44	3.4.1	Carbohydrate metabolism.oligosaccharide metabolism.galactinol synthase	mercator4v4.0: galactinol synthase & swissprot: Galactinol synthase 4 OS=Arabidopsis thaliana & original description: none
JZKD02S1249386.1	4	3.4.1	Carbohydrate metabolism.oligosaccharide metabolism.galactinol synthase	mercator4v4.0: galactinol synthase & swissprot: Galactinol synthase 4 OS=Arabidopsis thaliana & original description: none
JZKD02S1078222.1	3.88	3.4.1	Carbohydrate metabolism.oligosaccharide metabolism.galactinol synthase	mercator4v4.0: galactinol synthase & swissprot: Galactinol synthase 4 OS=Arabidopsis thaliana & original description: none
JZKD02S0404517.1	4.57	3.4.1	Carbohydrate metabolism.oligosaccharide metabolism.galactinol synthase	mercator4v4.0: galactinol synthase & swissprot: Galactinol synthase 1 OS=Ajuga reptans & original description: none
JZKD02S1077875.1	3.58	3.4.1	Carbohydrate metabolism.oligosaccharide metabolism.galactinol synthase	mercator4v4.0: galactinol synthase & swissprot: Galactinol synthase 1 OS=Ajuga reptans & original description: none
JZKD02S0747652.1	3.03	3.4.2	Carbohydrate metabolism.oligosaccharide metabolism.galactinol-sucrose galactosyltransferase	mercator4v4.0: galactinol-sucrose galactosyltransferase & swissprot: Probable galactinol--sucrose galactosyltransferase 6 OS=Arabidopsis thaliana & original description: none
JZKD02S0309260.1	5.45	3.4.2	Carbohydrate metabolism.oligosaccharide metabolism.galactinol-sucrose galactosyltransferase	mercator4v4.0: galactinol-sucrose galactosyltransferase & swissprot: Probable galactinol--sucrose galactosyltransferase 1 OS=Arabidopsis thaliana & original description: none
JZKD02S1196874.1	3.37	3.4.3	Carbohydrate metabolism.oligosaccharide metabolism.raffinose synthase	mercator4v4.0: raffinose synthase & swissprot: Probable galactinol--sucrose galactosyltransferase 5 OS=Arabidopsis thaliana & original description: none
JZKD02S0207797.1	-2.98	3.4.4	Carbohydrate metabolism.oligosaccharide metabolism.stachyose synthase	mercator4v4.0: stachyose synthase & swissprot: Stachyose synthase OS=Pisum sativum & original description: none
JZKD02S0340308.1	2.2	3.4.5	Carbohydrate metabolism.oligosaccharide metabolism.alkaline alpha-galactosidase (SIP2)	mercator4v4.0: alkaline alpha-galactosidase (SIP2) & swissprot: Probable galactinol--sucrose galactosyltransferase 2 OS=Arabidopsis thaliana & original description: none
JZKD02S1628710.1	-2.07	3.4.6	Carbohydrate metabolism.oligosaccharide metabolism.alpha-galactosidase (AGAL)	mercator4v4.0: alpha-galactosidase (AGAL) & swissprot: Alpha-galactosidase 1 OS=Arabidopsis thaliana & original description: none
JZKD02S0178706.1	-2.57	3.4.6	Carbohydrate metabolism.oligosaccharide metabolism.alpha-galactosidase (AGAL)	mercator4v4.0: alpha-galactosidase (AGAL) & swissprot: Alpha-galactosidase OS=Coffea arabica & original description: none
JZKD02S0379569.1	-2.62	3.4.6	Carbohydrate metabolism.oligosaccharide metabolism.alpha-galactosidase (AGAL)	mercator4v4.0: alpha-galactosidase (AGAL) & swissprot: Alpha-galactosidase OS=Cyamopsis tetragonoloba & original description: none
JZKD02S0152103.1	4.38	3.9.2.3	Carbohydrate metabolism.oxidative pentose phosphate pathway.non-oxidative phase.transketolase	mercator4v4.0: transketolase & swissprot: Transketolase-1, chloroplastic OS=Arabidopsis thaliana & original description: none
JZKD02S0273837.1	-2.24	30.1.1.7	Clade-specific metabolism.Brassicaceae.glucosinolate biosynthesis.gamma-glutamyl peptidase	mercator4v4.0: gamma-glutamyl peptidase & swissprot: Gamma-glutamyl peptidase 3 OS=Arabidopsis thaliana & original description: none
JZKD02S0225152.1	3.4	30.1.1.7	Clade-specific metabolism.Brassicaceae.glucosinolate biosynthesis.gamma-glutamyl peptidase	mercator4v4.0: gamma-glutamyl peptidase & swissprot: Gamma-glutamyl peptidase 3 OS=Arabidopsis thaliana & original description: none
JZKD02S0242936.1	-2.23	35.1	not assigned.annotated	mercator4v4.0: not classified & swissprot: COP1-interacting protein 7 OS=Arabidopsis thaliana & original description: none
JZKD02S1448240.1	-3.74	35.1	not assigned.annotated	mercator4v4.0: not classified & swissprot: Disease resistance protein RUN1 OS=Vitis rotundifolia & original description: none
JZKD02S0202076.1	-2.12	35.1	not assigned.annotated	mercator4v4.0: not classified & swissprot: Pentatricopeptide repeat-containing protein At5g57250, mitochondrial OS=Arabidopsis thaliana & original description: none
JZKD02S0496986.1	-3.11	35.1	not assigned.annotated	mercator4v4.0: not classified & swissprot: Disease resistance protein TAO1 OS=Arabidopsis thaliana & original description: none
JZKD02S0311642.1	-2.37	35.1	not assigned.annotated	mercator4v4.0: not classified & swissprot: Disease resistance protein Roq1 OS=Nicotiana benthamiana & original description: none
JZKD02S0066752.1	-3.55	35.1	not assigned.annotated	mercator4v4.0: not classified & swissprot: Retrovirus-related Pol polyprotein from transposon TNT 1-94 OS=Nicotiana tabacum & original description: none
JZKD02S1454863.1	-2.41	35.1	not assigned.annotated	mercator4v4.0: not classified & swissprot: BTB/POZ domain-containing protein At3g44820 OS=Arabidopsis thaliana & original description: none
JZKD02S1580430.1	-3.03	35.1	not assigned.annotated	mercator4v4.0: not classified & swissprot: Glycosylinositol phosphorylceramide mannosyl transferase 1 OS=Arabidopsis thaliana & original description: none
JZKD02S0218641.1	-2.43	35.1	not assigned.annotated	mercator4v4.0: not classified & swissprot: Disease resistance protein RPV1 OS=Vitis rotundifolia & original description: none
JZKD02S0892094.1	-2.56	35.1	not assigned.annotated	mercator4v4.0: not classified & swissprot: AAA-ATPase At5g57480 OS=Arabidopsis thaliana & original description: none
JZKD02S1622555.1	-2.13	35.1	not assigned.annotated	mercator4v4.0: not classified & swissprot: Retrovirus-related Pol polyprotein from transposon TNT 1-94 OS=Nicotiana tabacum & original description: none
JZKD02S1636939.1	-2.98	35.1	not assigned.annotated	mercator4v4.0: not classified & swissprot: DNA mismatch repair protein MSH3 OS=Arabidopsis thaliana & original description: none
JZKD02S0802926.1	-2.28	35.1	not assigned.annotated	mercator4v4.0: not classified & swissprot: Protein HEADING DATE REPRESSOR 1 OS=Oryza sativa subsp. japonica & original description: none
JZKD02S1116165.1	-2.9	35.1	not assigned.annotated	mercator4v4.0: not classified & swissprot: Disease resistance protein RUN1 OS=Vitis rotundifolia & original description: none
JZKD02S0005343.1	-2.88	35.1	not assigned.annotated	mercator4v4.0: not classified & swissprot: Disease resistance RPP13-like protein 4 OS=Arabidopsis thaliana & original description: none
JZKD02S1192262.1	-2.24	35.1	not assigned.annotated	mercator4v4.0: not classified & swissprot: Probable disease resistance protein At4g27220 OS=Arabidopsis thaliana & original description: none
JZKD02S0399933.1	-5.22	35.1	not assigned.annotated	mercator4v4.0: not classified & swissprot: Disease resistance protein RPV1 OS=Vitis rotundifolia & original description: none
JZKD02S0339719.1	-2.49	35.1	not assigned.annotated	mercator4v4.0: not classified & swissprot: Phosphoglycerate kinase 1, chloroplastic OS=Arabidopsis thaliana & original description: none
JZKD02S1519026.1	-3.24	35.1	not assigned.annotated	mercator4v4.0: not classified & swissprot: Glycerol-3-phosphate 2-O-acyltransferase 6 OS=Arabidopsis thaliana & original description: none
JZKD02S0141318.1	-2.17	35.1	not assigned.annotated	mercator4v4.0: not classified & swissprot: WEB family protein At5g55860 OS=Arabidopsis thaliana & original description: none
JZKD02S0889982.1	-3.49	35.1	not assigned.annotated	mercator4v4.0: not classified & swissprot: Receptor-like protein EIX2 OS=Solanum lycopersicum & original description: none
JZKD02S0490504.1	-2.31	35.1	not assigned.annotated	mercator4v4.0: not classified & swissprot: Retrovirus-related Pol polyprotein from transposon TNT 1-94 OS=Nicotiana tabacum & original description: none
JZKD02S0807775.1	-2.32	35.1	not assigned.annotated	mercator4v4.0: not classified & swissprot: Pentatricopeptide repeat-containing protein At5g21222 OS=Arabidopsis thaliana & original description: none
JZKD02S1115233.1	-3.03	35.1	not assigned.annotated	mercator4v4.0: not classified & swissprot: Phenylcoumaran benzylic ether reductase PT1 OS=Pinus taeda & original description: none
JZKD02S0605288.1	-3.26	35.1	not assigned.annotated	mercator4v4.0: not classified & swissprot: Putative disease resistance protein RGA4 OS=Solanum bulbocastanum & original description: none
JZKD02S0765894.1	-2.41	35.1	not assigned.annotated	mercator4v4.0: not classified & swissprot: NF-X1-type zinc finger protein NFXL2 OS=Arabidopsis thaliana & original description: none
JZKD02S0065750.1	-4.51	35.1	not assigned.annotated	mercator4v4.0: not classified & swissprot: Probable disease resistance protein At4g27220 OS=Arabidopsis thaliana & original description: none
JZKD02S0167180.1	-3.05	35.1	not assigned.annotated	mercator4v4.0: not classified & swissprot: Pentatricopeptide repeat-containing protein At5g39710 OS=Arabidopsis thaliana & original description: none
JZKD02S0722067.1	-3.73	35.1	not assigned.annotated	mercator4v4.0: not classified & swissprot: Putative anthocyanidin reductase OS=Ginkgo biloba & original description: none
JZKD02S0700158.1	-2.33	35.1	not assigned.annotated	mercator4v4.0: not classified & swissprot: Putative disease resistance protein At4g10780 OS=Arabidopsis thaliana & original description: none
JZKD02S0345244.1	-2.36	35.1	not assigned.annotated	mercator4v4.0: not classified & swissprot: Disease resistance protein RPV1 OS=Vitis rotundifolia & original description: none
JZKD02S1597362.1	-3.67	35.1	not assigned.annotated	mercator4v4.0: not classified & swissprot: E3 ubiquitin-protein ligase WAV3 OS=Arabidopsis thaliana & original description: none
JZKD02S1390135.1	-2.23	35.1	not assigned.annotated	mercator4v4.0: not classified & swissprot: Reticulon-like protein B21 OS=Arabidopsis thaliana & original description: none
JZKD02S1109031.1	-3.5	35.1	not assigned.annotated	mercator4v4.0: not classified & swissprot: Disease resistance protein RPS5 OS=Arabidopsis thaliana & original description: none
JZKD02S0935894.1	-2.49	35.1	not assigned.annotated	mercator4v4.0: not classified & swissprot: Probable galactinol--sucrose galactosyltransferase 2 OS=Arabidopsis thaliana & original description: none
JZKD02S1523293.1	-2.7	35.1	not assigned.annotated	mercator4v4.0: not classified & swissprot: Disease resistance protein RUN1 OS=Vitis rotundifolia & original description: none
JZKD02S0344076.1	-2.38	35.1	not assigned.annotated	mercator4v4.0: not classified & swissprot: Disease resistance protein RPV1 OS=Vitis rotundifolia & original description: none
JZKD02S0305361.1	-2.8	35.1	not assigned.annotated	mercator4v4.0: not classified & swissprot: Disease resistance protein RUN1 OS=Vitis rotundifolia & original description: none
JZKD02S0543137.1	-4.41	35.1	not assigned.annotated	mercator4v4.0: not classified & swissprot: Probable disease resistance protein At4g27220 OS=Arabidopsis thaliana & original description: none
JZKD02S1524682.1	-3.74	35.1	not assigned.annotated	mercator4v4.0: not classified & swissprot: Disease resistance protein RUN1 OS=Vitis rotundifolia & original description: none
JZKD02S0733746.1	-2.01	35.1	not assigned.annotated	mercator4v4.0: not classified & swissprot: Retrovirus-related Pol polyprotein from transposon TNT 1-94 OS=Nicotiana tabacum & original description: none
JZKD02S0354749.1	-4.83	35.1	not assigned.annotated	mercator4v4.0: not classified & swissprot: Disease resistance protein RPV1 OS=Vitis rotundifolia & original description: none
JZKD02S1646892.1	-2.3	35.1	not assigned.annotated	mercator4v4.0: not classified & swissprot: VAN3-binding protein OS=Arabidopsis thaliana & original description: none
JZKD02S0525210.1	-2.29	35.1	not assigned.annotated	mercator4v4.0: not classified & swissprot: Pentatricopeptide repeat-containing protein At1g11290, chloroplastic OS=Arabidopsis thaliana & original description: none
JZKD02S0094713.1	-3.03	35.1	not assigned.annotated	mercator4v4.0: not classified & swissprot: Probable disease resistance protein At4g27220 OS=Arabidopsis thaliana & original description: none
JZKD02S0674900.1	-2.36	35.1	not assigned.annotated	mercator4v4.0: not classified & swissprot: Pheophytinase, chloroplastic OS=Arabidopsis thaliana & original description: none
JZKD02S0795808.1	-2.76	35.1	not assigned.annotated	mercator4v4.0: not classified & swissprot: Pentatricopeptide repeat-containing protein At4g31850, chloroplastic OS=Arabidopsis thaliana & original description: none
JZKD02S1212438.1	-2.68	35.1	not assigned.annotated	mercator4v4.0: not classified & swissprot: Protein SOSEKI 3 OS=Arabidopsis thaliana & original description: none
JZKD02S0042055.1	-5.41	35.1	not assigned.annotated	mercator4v4.0: not classified & swissprot: Cellulose synthase-like protein E1 OS=Oryza sativa subsp. japonica & original description: none
JZKD02S0004790.1	-2.11	35.1	not assigned.annotated	mercator4v4.0: not classified & swissprot: U-box domain-containing protein 4 OS=Arabidopsis thaliana & original description: none
JZKD02S1046077.1	-2.16	35.1	not assigned.annotated	mercator4v4.0: not classified & swissprot: Putative pentatricopeptide repeat-containing protein At1g13630 OS=Arabidopsis thaliana & original description: none
JZKD02S0503608.1	-2.4	35.1	not assigned.annotated	mercator4v4.0: not classified & swissprot: Cellulose synthase-like protein E6 OS=Oryza sativa subsp. japonica & original description: none
JZKD02S1554992.1	-2.82	35.1	not assigned.annotated	mercator4v4.0: not classified & swissprot: Pentatricopeptide repeat-containing protein At3g06430, chloroplastic OS=Arabidopsis thaliana & original description: none
JZKD02S1017669.1	-2.27	35.1	not assigned.annotated	mercator4v4.0: not classified & swissprot: Probable methyltransferase PMT17 OS=Arabidopsis thaliana & original description: none
JZKD02S0203314.1	-2.43	35.1	not assigned.annotated	mercator4v4.0: not classified & swissprot: ACT domain-containing protein ACR3 OS=Arabidopsis thaliana & original description: none
JZKD02S1643785.1	-2.16	35.1	not assigned.annotated	mercator4v4.0: not classified & swissprot: Retrovirus-related Pol polyprotein from transposon TNT 1-94 OS=Nicotiana tabacum & original description: none
JZKD02S0123512.1	-2.77	35.1	not assigned.annotated	mercator4v4.0: not classified & swissprot: Retrovirus-related Pol polyprotein from transposon TNT 1-94 OS=Nicotiana tabacum & original description: none
JZKD02S1580097.1	-2.06	35.1	not assigned.annotated	mercator4v4.0: not classified & swissprot: Nucleotide-sugar uncharacterized transporter 2 OS=Arabidopsis thaliana & original description: none
JZKD02S1099575.1	-2.96	35.1	not assigned.annotated	mercator4v4.0: not classified & swissprot: Disease resistance protein TAO1 OS=Arabidopsis thaliana & original description: none
JZKD02S0787536.1	-2.43	35.1	not assigned.annotated	mercator4v4.0: not classified & swissprot: Disease resistance protein RPV1 OS=Vitis rotundifolia & original description: none
JZKD02S1603425.1	-2.51	35.1	not assigned.annotated	mercator4v4.0: not classified & swissprot: LRR receptor-like serine/threonine-protein kinase RGI5 OS=Arabidopsis thaliana & original description: none
JZKD02S1618463.1	-2.75	35.1	not assigned.annotated	mercator4v4.0: not classified & swissprot: Peptidyl-prolyl cis-trans isomerase, chloroplastic OS=Spinacia oleracea & original description: none
JZKD02S0360563.1	-2.27	35.1	not assigned.annotated	mercator4v4.0: not classified & swissprot: Pentatricopeptide repeat-containing protein At3g18110, chloroplastic OS=Arabidopsis thaliana & original description: none
JZKD02S0457792.1	-2.74	35.1	not assigned.annotated	mercator4v4.0: not classified & swissprot: Disease resistance protein RUN1 OS=Vitis rotundifolia & original description: none
JZKD02S0195658.1	-2.28	35.1	not assigned.annotated	mercator4v4.0: not classified & swissprot: 5-methyltetrahydropteroyltriglutamate--homocysteine methyltransferase (Fragment) OS=Kali turgidum & original description: none
JZKD02S1027843.1	-3.94	35.1	not assigned.annotated	mercator4v4.0: not classified & swissprot: Glycosyl hydrolase 5 family protein OS=Chamaecyparis obtusa & original description: none
JZKD02S0988262.1	-2.82	35.1	not assigned.annotated	mercator4v4.0: not classified & swissprot: Uncharacterized calcium-binding protein At1g02270 OS=Arabidopsis thaliana & original description: none
JZKD02S1213105.1	-2.78	35.1	not assigned.annotated	mercator4v4.0: not classified & swissprot: Probable disease resistance protein At4g27220 OS=Arabidopsis thaliana & original description: none
JZKD02S0722783.1	-2.54	35.1	not assigned.annotated	mercator4v4.0: not classified & swissprot: LRR receptor-like serine/threonine-protein kinase GSO1 OS=Arabidopsis thaliana & original description: none
JZKD02S0579416.1	-4.71	35.1	not assigned.annotated	mercator4v4.0: not classified & swissprot: Pentatricopeptide repeat-containing protein At4g02820, mitochondrial OS=Arabidopsis thaliana & original description: none
JZKD02S1382054.1	-2.37	35.1	not assigned.annotated	mercator4v4.0: not classified & swissprot: Protein SOSEKI 1 OS=Arabidopsis thaliana & original description: none
JZKD02S0430719.1	-2.25	35.1	not assigned.annotated	mercator4v4.0: not classified & swissprot: Disease resistance protein RUN1 OS=Vitis rotundifolia & original description: none
JZKD02S0010554.1	-2.56	35.1	not assigned.annotated	mercator4v4.0: not classified & swissprot: Probable cellulose synthase A catalytic subunit 8 [UDP-forming] OS=Oryza sativa subsp. japonica & original description: none
JZKD02S1400150.1	-2.65	35.1	not assigned.annotated	mercator4v4.0: not classified & swissprot: LRR receptor-like serine/threonine-protein kinase FLS2 OS=Arabidopsis thaliana & original description: none
JZKD02S0696696.1	-2.99	35.1	not assigned.annotated	mercator4v4.0: not classified & swissprot: Jacalin-related lectin 3 OS=Arabidopsis thaliana & original description: none
JZKD02S1599923.1	-2.51	35.1	not assigned.annotated	mercator4v4.0: not classified & swissprot: Protein WHAT'S THIS FACTOR 1 homolog, chloroplastic OS=Arabidopsis thaliana & original description: none
JZKD02S1620853.1	-2.52	35.1	not assigned.annotated	mercator4v4.0: not classified & swissprot: Disease resistance protein TAO1 OS=Arabidopsis thaliana & original description: none
JZKD02S0367773.1	-2.69	35.1	not assigned.annotated	mercator4v4.0: not classified & swissprot: Disease resistance protein UNI OS=Arabidopsis thaliana & original description: none
JZKD02S1319876.1	-2.09	35.1	not assigned.annotated	mercator4v4.0: not classified & swissprot: F-box protein At1g67340 OS=Arabidopsis thaliana & original description: none
JZKD02S1609805.1	-3.84	35.1	not assigned.annotated	mercator4v4.0: not classified & swissprot: Haloacid dehalogenase-like hydrolase domain-containing protein At4g39970 OS=Arabidopsis thaliana & original description: none
JZKD02S1596611.1	-3.32	35.1	not assigned.annotated	mercator4v4.0: not classified & swissprot: Leucine-rich repeat receptor-like serine/threonine-protein kinase SKM1 OS=Arabidopsis thaliana & original description: none
JZKD02S0728737.1	-2.68	35.1	not assigned.annotated	mercator4v4.0: not classified & swissprot: Short-chain dehydrogenase TIC 32 A, chloroplastic OS=Brassica napus & original description: none
JZKD02S0619871.1	-2.07	35.1	not assigned.annotated	mercator4v4.0: not classified & swissprot: Pentatricopeptide repeat-containing protein At1g09900 OS=Arabidopsis thaliana & original description: none
JZKD02S0626912.1	-3.24	35.1	not assigned.annotated	mercator4v4.0: not classified & swissprot: LRR receptor-like serine/threonine-protein kinase FLS2 OS=Oryza sativa subsp. japonica & original description: none
JZKD02S1592934.1	-3.13	35.1	not assigned.annotated	mercator4v4.0: not classified & swissprot: Probable disease resistance protein At4g33300 OS=Arabidopsis thaliana & original description: none
JZKD02S0823254.1	-2.01	35.1	not assigned.annotated	mercator4v4.0: not classified & swissprot: Cellulose synthase-like protein H1 OS=Oryza sativa subsp. japonica & original description: none
JZKD02S0235439.1	-2.77	35.1	not assigned.annotated	mercator4v4.0: not classified & swissprot: Disease resistance protein RPV1 OS=Vitis rotundifolia & original description: none
JZKD02S1137944.1	-3.69	35.1	not assigned.annotated	mercator4v4.0: not classified & swissprot: LRR receptor-like serine/threonine-protein kinase RGI5 OS=Arabidopsis thaliana & original description: none
JZKD02S0958020.1	-3	35.1	not assigned.annotated	mercator4v4.0: not classified & swissprot: Retrovirus-related Pol polyprotein from transposon TNT 1-94 OS=Nicotiana tabacum & original description: none
JZKD02S0736637.1	-2.03	35.1	not assigned.annotated	mercator4v4.0: not classified & swissprot: Uncharacterized membrane protein At1g16860 OS=Arabidopsis thaliana & original description: none
JZKD02S1262032.1	-2.59	35.1	not assigned.annotated	mercator4v4.0: not classified & swissprot: Glycine dehydrogenase (decarboxylating), mitochondrial OS=Pisum sativum & original description: none
JZKD02S0148110.1	-2.23	35.1	not assigned.annotated	mercator4v4.0: not classified & swissprot: Xylan glycosyltransferase MUCI21 OS=Arabidopsis thaliana & original description: none
JZKD02S1612980.1	-2.11	35.1	not assigned.annotated	mercator4v4.0: not classified & swissprot: Endoglucanase 1 OS=Arabidopsis thaliana & original description: none
JZKD02S0783800.1	-2.3	35.1	not assigned.annotated	mercator4v4.0: not classified & swissprot: Probable disease resistance protein At1g61300 OS=Arabidopsis thaliana & original description: none
JZKD02S1601969.1	-2.32	35.1	not assigned.annotated	mercator4v4.0: not classified & swissprot: Retrovirus-related Pol polyprotein from transposon TNT 1-94 OS=Nicotiana tabacum & original description: none
JZKD02S1233347.1	-2.8	35.1	not assigned.annotated	mercator4v4.0: not classified & swissprot: RuBisCO large subunit-binding protein subunit alpha (Fragment) OS=Ricinus communis & original description: none
JZKD02S1187200.1	-4.46	35.1	not assigned.annotated	mercator4v4.0: not classified & swissprot: Receptor kinase-like protein Xa21 OS=Oryza sativa subsp. indica & original description: none
JZKD02S0093441.1	-6.83	35.1	not assigned.annotated	mercator4v4.0: not classified & swissprot: Receptor-like protein 43 OS=Arabidopsis thaliana & original description: none
JZKD02S0621471.1	-2.07	35.1	not assigned.annotated	mercator4v4.0: not classified & swissprot: Protein trichome birefringence-like 5 OS=Arabidopsis thaliana & original description: none
JZKD02S1640989.1	-2.22	35.1	not assigned.annotated	mercator4v4.0: not classified & swissprot: (R)-mandelonitrile lyase-like OS=Arabidopsis thaliana & original description: none
JZKD02S1119812.1	-3.61	35.1	not assigned.annotated	mercator4v4.0: not classified & swissprot: CO(2)-response secreted protease OS=Arabidopsis thaliana & original description: none
JZKD02S0034389.1	-3.3	35.1	not assigned.annotated	mercator4v4.0: not classified & swissprot: Putative leucine-rich repeat receptor-like serine/threonine-protein kinase At2g14440 OS=Arabidopsis thaliana & original description: none
JZKD02S0818902.1	-2.24	35.1	not assigned.annotated	mercator4v4.0: not classified & swissprot: Protein IQ-DOMAIN 1 OS=Arabidopsis thaliana & original description: none
JZKD02S1598445.1	-3.88	35.1	not assigned.annotated	mercator4v4.0: not classified & swissprot: Cysteine desulfurase 1, chloroplastic OS=Arabidopsis thaliana & original description: none
JZKD02S1110091.1	-3.83	35.1	not assigned.annotated	mercator4v4.0: not classified & swissprot: Peroxidase 43 OS=Arabidopsis thaliana & original description: none
JZKD02S0202811.1	-5.59	35.1	not assigned.annotated	mercator4v4.0: not classified & swissprot: Receptor kinase-like protein Xa21 OS=Oryza sativa subsp. indica & original description: none
JZKD02S1602867.1	-2.99	35.1	not assigned.annotated	mercator4v4.0: not classified & swissprot: Putative disease resistance protein RGA3 OS=Solanum bulbocastanum & original description: none
JZKD02S1603464.1	-2.37	35.1	not assigned.annotated	mercator4v4.0: not classified & swissprot: Retrovirus-related Pol polyprotein from transposon TNT 1-94 OS=Nicotiana tabacum & original description: none
JZKD02S1172415.1	-2.55	35.1	not assigned.annotated	mercator4v4.0: not classified & swissprot: Probable CoA ligase CCL5 OS=Humulus lupulus & original description: none
JZKD02S0120394.1	-3.52	35.1	not assigned.annotated	mercator4v4.0: not classified & swissprot: GDSL esterase/lipase At4g01130 OS=Arabidopsis thaliana & original description: none
JZKD02S1350902.1	-3.59	35.1	not assigned.annotated	mercator4v4.0: not classified & swissprot: Putative leucine-rich repeat receptor-like serine/threonine-protein kinase At2g14440 OS=Arabidopsis thaliana & original description: none
JZKD02S1001527.1	-3.02	35.1	not assigned.annotated	mercator4v4.0: not classified & swissprot: Protein CHUP1, chloroplastic OS=Arabidopsis thaliana & original description: none
JZKD02S0812155.1	-2.09	35.1	not assigned.annotated	mercator4v4.0: not classified & swissprot: Disease resistance protein RPS2 OS=Arabidopsis thaliana & original description: none
JZKD02S0056739.1	-2.31	35.1	not assigned.annotated	mercator4v4.0: not classified & swissprot: Transmembrane 9 superfamily member 7 OS=Arabidopsis thaliana & original description: none
JZKD02S0115181.1	-2.63	35.1	not assigned.annotated	mercator4v4.0: not classified & swissprot: Sorbitol dehydrogenase OS=Arabidopsis thaliana & original description: none
JZKD02S1524748.1	-2.53	35.1	not assigned.annotated	mercator4v4.0: not classified & swissprot: RNA-dependent RNA polymerase 1 OS=Arabidopsis thaliana & original description: none
JZKD02S1337788.1	-3.18	35.1	not assigned.annotated	mercator4v4.0: not classified & swissprot: Jacalin-related lectin 3 OS=Arabidopsis thaliana & original description: none
JZKD02S0517154.1	-2.19	35.1	not assigned.annotated	mercator4v4.0: not classified & swissprot: Double-stranded RNA-binding protein 6 OS=Oryza sativa subsp. japonica & original description: none
JZKD02S0430656.1	-2.92	35.1	not assigned.annotated	mercator4v4.0: not classified & swissprot: Disease resistance protein TAO1 OS=Arabidopsis thaliana & original description: none
JZKD02S0801035.1	-2.85	35.1	not assigned.annotated	mercator4v4.0: not classified & swissprot: UPF0481 protein At3g47200 OS=Arabidopsis thaliana & original description: none
JZKD02S1113042.1	-2.36	35.1	not assigned.annotated	mercator4v4.0: not classified & swissprot: Disease resistance protein RUN1 OS=Vitis rotundifolia & original description: none
JZKD02S0666648.1	-2.65	35.1	not assigned.annotated	mercator4v4.0: not classified & swissprot: Heparanase-like protein 3 OS=Arabidopsis thaliana & original description: none
JZKD02S0892056.1	-3.28	35.1	not assigned.annotated	mercator4v4.0: not classified & swissprot: Protein STICHEL OS=Arabidopsis thaliana & original description: none
JZKD02S1594092.1	-3.07	35.1	not assigned.annotated	mercator4v4.0: not classified & swissprot: Protein SHORT ROOT IN SALT MEDIUM 1 OS=Arabidopsis thaliana & original description: none
JZKD02S1023398.1	-3.45	35.1	not assigned.annotated	mercator4v4.0: not classified & swissprot: Probable disease resistance protein At1g61300 OS=Arabidopsis thaliana & original description: none
JZKD02S0977678.1	-2.55	35.1	not assigned.annotated	mercator4v4.0: not classified & swissprot: Protein EXORDIUM-like 3 OS=Arabidopsis thaliana & original description: none
JZKD02S1290918.1	-4.22	35.1	not assigned.annotated	mercator4v4.0: not classified & swissprot: Monooxygenase 2 OS=Arabidopsis thaliana & original description: none
JZKD02S0048785.1	-4.03	35.1	not assigned.annotated	mercator4v4.0: not classified & swissprot: Probable methyltransferase At1g29790 OS=Arabidopsis thaliana & original description: none
JZKD02S0082332.1	-3.25	35.1	not assigned.annotated	mercator4v4.0: not classified & swissprot: Receptor-like protein EIX2 OS=Solanum lycopersicum & original description: none
JZKD02S0176083.1	-3.03	35.1	not assigned.annotated	mercator4v4.0: not classified & swissprot: LRR receptor-like serine/threonine-protein kinase FLS2 OS=Arabidopsis thaliana & original description: none
JZKD02S1629459.1	-3.23	35.1	not assigned.annotated	mercator4v4.0: not classified & swissprot: Glucan endo-1,3-beta-glucosidase 1 OS=Arabidopsis thaliana & original description: none
JZKD02S0231682.1	-2.49	35.1	not assigned.annotated	mercator4v4.0: not classified & swissprot: Clathrin interactor EPSIN 1 OS=Arabidopsis thaliana & original description: none
JZKD02S0460351.1	-3.62	35.1	not assigned.annotated	mercator4v4.0: not classified & swissprot: BTB/POZ domain-containing protein At1g63850 OS=Arabidopsis thaliana & original description: none
JZKD02S1619991.1	-2.24	35.1	not assigned.annotated	mercator4v4.0: not classified & swissprot: Auxin response factor 2 OS=Arabidopsis thaliana & original description: none
JZKD02S1610475.1	-3.19	35.1	not assigned.annotated	mercator4v4.0: not classified & swissprot: Disease resistance protein RPS2 OS=Arabidopsis thaliana & original description: none
JZKD02S0027039.1	-2.73	35.1	not assigned.annotated	mercator4v4.0: not classified & swissprot: Subtilisin-like protease SBT1.8 OS=Arabidopsis thaliana & original description: none
JZKD02S0995377.1	-2.57	35.1	not assigned.annotated	mercator4v4.0: not classified & swissprot: F-box/kelch-repeat protein At5g15710 OS=Arabidopsis thaliana & original description: none
JZKD02S0576578.1	-3.66	35.1	not assigned.annotated	mercator4v4.0: not classified & swissprot: Alcohol dehydrogenase class-3 OS=Arabidopsis thaliana & original description: none
JZKD02S1632149.1	-2.71	35.1	not assigned.annotated	mercator4v4.0: not classified & swissprot: Disease resistance protein RPV1 OS=Vitis rotundifolia & original description: none
JZKD02S1577207.1	-2.16	35.1	not assigned.annotated	mercator4v4.0: not classified & swissprot: Disease resistance protein RPV1 OS=Vitis rotundifolia & original description: none
JZKD02S0346096.1	-4.67	35.1	not assigned.annotated	mercator4v4.0: not classified & swissprot: Putative leucine-rich repeat receptor-like serine/threonine-protein kinase At2g24130 OS=Arabidopsis thaliana & original description: none
JZKD02S1096903.1	-2.67	35.1	not assigned.annotated	mercator4v4.0: not classified & swissprot: DnaJ protein ERDJ3B OS=Arabidopsis thaliana & original description: none
JZKD02S0138643.1	-2.27	35.1	not assigned.annotated	mercator4v4.0: not classified & swissprot: Retrovirus-related Pol polyprotein from transposon TNT 1-94 OS=Nicotiana tabacum & original description: none
JZKD02S1605180.1	-3.18	35.1	not assigned.annotated	mercator4v4.0: not classified & swissprot: Tubulin beta-3 chain OS=Arabidopsis thaliana & original description: none
JZKD02S1628931.1	-3.48	35.1	not assigned.annotated	mercator4v4.0: not classified & swissprot: Disease resistance protein RPS5 OS=Arabidopsis thaliana & original description: none
JZKD02S0660984.1	-2.43	35.1	not assigned.annotated	mercator4v4.0: not classified & swissprot: Retrovirus-related Pol polyprotein from transposon RE2 OS=Arabidopsis thaliana & original description: none
JZKD02S0110152.1	-3.05	35.1	not assigned.annotated	mercator4v4.0: not classified & swissprot: Disease resistance protein RPV1 OS=Vitis rotundifolia & original description: none
JZKD02S0357218.1	-2.49	35.1	not assigned.annotated	mercator4v4.0: not classified & swissprot: Retrovirus-related Pol polyprotein from transposon RE2 OS=Arabidopsis thaliana & original description: none
JZKD02S1418942.1	-2.35	35.1	not assigned.annotated	mercator4v4.0: not classified & swissprot: Protein EXPORTIN 1A OS=Arabidopsis thaliana & original description: none
JZKD02S1314539.1	-4.35	35.1	not assigned.annotated	mercator4v4.0: not classified & swissprot: Probable aquaporin PIP2-6 OS=Arabidopsis thaliana & original description: none
JZKD02S0330506.1	-2.93	35.1	not assigned.annotated	mercator4v4.0: not classified & swissprot: Disease resistance protein RPV1 OS=Vitis rotundifolia & original description: none
JZKD02S0760478.1	-2.48	35.1	not assigned.annotated	mercator4v4.0: not classified & swissprot: Disease resistance protein TAO1 OS=Arabidopsis thaliana & original description: none
JZKD02S0844839.1	-2.07	35.1	not assigned.annotated	mercator4v4.0: not classified & swissprot: Dihydroflavonol 4-reductase (Fragment) OS=Medicago sativa & original description: none
JZKD02S0004234.1	-2.16	35.1	not assigned.annotated	mercator4v4.0: not classified & swissprot: Rac-like GTP-binding protein 5 OS=Oryza sativa subsp. japonica & original description: none
JZKD02S1526862.1	-2.06	35.1	not assigned.annotated	mercator4v4.0: not classified & swissprot: Protein THYLAKOID ASSEMBLY 8-like, chloroplastic OS=Arabidopsis thaliana & original description: none
JZKD02S0206406.1	-2.25	35.1	not assigned.annotated	mercator4v4.0: not classified & swissprot: Serine/threonine protein phosphatase 2A 55 kDa regulatory subunit B beta isoform OS=Oryza sativa subsp. japonica & original description: none
JZKD02S0395060.1	-2.58	35.1	not assigned.annotated	mercator4v4.0: not classified & swissprot: 31 kDa ribonucleoprotein, chloroplastic OS=Nicotiana sylvestris & original description: none
JZKD02S0333852.1	-2.86	35.1	not assigned.annotated	mercator4v4.0: not classified & swissprot: Probable LRR receptor-like serine/threonine-protein kinase At1g51860 OS=Arabidopsis thaliana & original description: none
JZKD02S0191448.1	-3.81	35.1	not assigned.annotated	mercator4v4.0: not classified & swissprot: CSC1-like protein ERD4 OS=Brassica juncea & original description: none
JZKD02S0849371.1	-2.03	35.1	not assigned.annotated	mercator4v4.0: not classified & swissprot: 2-methylene-furan-3-one reductase OS=Solanum lycopersicum & original description: none
JZKD02S0768008.1	-2.35	35.1	not assigned.annotated	mercator4v4.0: not classified & swissprot: Disease resistance protein TAO1 OS=Arabidopsis thaliana & original description: none
JZKD02S1626551.1	-2.22	35.1	not assigned.annotated	mercator4v4.0: not classified & swissprot: Probable carboxylesterase 15 OS=Arabidopsis thaliana & original description: none
JZKD02S0323880.1	-2.56	35.1	not assigned.annotated	mercator4v4.0: not classified & swissprot: Pentatricopeptide repeat-containing protein At2g40240, mitochondrial OS=Arabidopsis thaliana & original description: none
JZKD02S0403405.1	-3.35	35.1	not assigned.annotated	mercator4v4.0: not classified & swissprot: LRR receptor-like serine/threonine-protein kinase RGI5 OS=Arabidopsis thaliana & original description: none
JZKD02S0069645.1	-2.09	35.1	not assigned.annotated	mercator4v4.0: not classified & swissprot: ACT domain-containing protein ACR11 OS=Arabidopsis thaliana & original description: none
JZKD02S1302632.1	-2.68	35.1	not assigned.annotated	mercator4v4.0: not classified & swissprot: Phosphoglucan, water dikinase, chloroplastic OS=Arabidopsis thaliana & original description: none
JZKD02S1459701.1	-2.08	35.1	not assigned.annotated	mercator4v4.0: not classified & swissprot: Disease resistance protein RPV1 OS=Vitis rotundifolia & original description: none
JZKD02S1649667.1	-3.29	35.1	not assigned.annotated	mercator4v4.0: not classified & swissprot: CBL-interacting protein kinase 31 OS=Oryza sativa subsp. japonica & original description: none
JZKD02S0588058.1	-2.37	35.1	not assigned.annotated	mercator4v4.0: not classified & swissprot: Retrovirus-related Pol polyprotein from transposon TNT 1-94 OS=Nicotiana tabacum & original description: none
JZKD02S0067864.1	-2.77	35.1	not assigned.annotated	mercator4v4.0: not classified & swissprot: Cellulose synthase-like protein H1 OS=Oryza sativa subsp. japonica & original description: none
JZKD02S0766560.1	-2.6	35.1	not assigned.annotated	mercator4v4.0: not classified & swissprot: Ubiquitin-conjugating enzyme E2 22 OS=Arabidopsis thaliana & original description: none
JZKD02S1057630.1	-3.22	35.1	not assigned.annotated	mercator4v4.0: not classified & swissprot: Wax ester synthase/diacylglycerol acyltransferase 11 OS=Arabidopsis thaliana & original description: none
JZKD02S0950796.1	-2.36	35.1	not assigned.annotated	mercator4v4.0: not classified & swissprot: Probable disease resistance protein RPP1 OS=Arabidopsis thaliana & original description: none
JZKD02S1629487.1	-5.3	35.1	not assigned.annotated	mercator4v4.0: not classified & swissprot: Putative leucine-rich repeat receptor-like serine/threonine-protein kinase At2g24130 OS=Arabidopsis thaliana & original description: none
JZKD02S0197787.1	-2.99	35.1	not assigned.annotated	mercator4v4.0: not classified & swissprot: Disease resistance protein RUN1 OS=Vitis rotundifolia & original description: none
JZKD02S1091168.1	-2.35	35.1	not assigned.annotated	mercator4v4.0: not classified & swissprot: Probable LRR receptor-like serine/threonine-protein kinase At1g67720 OS=Arabidopsis thaliana & original description: none
JZKD02S1318107.1	-2.18	35.1	not assigned.annotated	mercator4v4.0: not classified & swissprot: Chaperone protein dnaJ C76, chloroplastic OS=Arabidopsis thaliana & original description: none
JZKD02S0727403.1	-2.62	35.1	not assigned.annotated	mercator4v4.0: not classified & swissprot: Disease resistance protein TAO1 OS=Arabidopsis thaliana & original description: none
JZKD02S0158236.1	-2.54	35.1	not assigned.annotated	mercator4v4.0: not classified & swissprot: Heat shock cognate 70 kDa protein OS=Petunia hybrida & original description: none
JZKD02S1643666.1	-4.19	35.1	not assigned.annotated	mercator4v4.0: not classified & swissprot: Uncharacterized GPI-anchored protein At4g28100 OS=Arabidopsis thaliana & original description: none
JZKD02S1620299.1	-4.21	35.1	not assigned.annotated	mercator4v4.0: not classified & swissprot: Putative pentatricopeptide repeat-containing protein At1g12700, mitochondrial OS=Arabidopsis thaliana & original description: none
JZKD02S0372808.1	-3.14	35.1	not assigned.annotated	mercator4v4.0: not classified & swissprot: Jacalin-related lectin 3 OS=Arabidopsis thaliana & original description: none
JZKD02S1411527.1	-2.16	35.1	not assigned.annotated	mercator4v4.0: not classified & swissprot: Clavaminate synthase-like protein At3g21360 OS=Arabidopsis thaliana & original description: none
JZKD02S0819704.1	-2.25	35.1	not assigned.annotated	mercator4v4.0: not classified & swissprot: Putative leucine-rich repeat receptor-like serine/threonine-protein kinase At2g24130 OS=Arabidopsis thaliana & original description: none
JZKD02S1179197.1	-2.34	35.1	not assigned.annotated	mercator4v4.0: not classified & swissprot: Vicilin Pin k 2.0101 OS=Pinus koraiensis & original description: none
JZKD02S1323653.1	-2.81	35.1	not assigned.annotated	mercator4v4.0: not classified & swissprot: 50S ribosomal protein L27, chloroplastic OS=Nicotiana tabacum & original description: none
JZKD02S1220669.1	-3.38	35.1	not assigned.annotated	mercator4v4.0: not classified & swissprot: Oligopeptide transporter 3 OS=Arabidopsis thaliana & original description: none
JZKD02S1396354.1	-2.35	35.1	not assigned.annotated	mercator4v4.0: not classified & swissprot: DEAD-box ATP-dependent RNA helicase 56 OS=Arabidopsis thaliana & original description: none
JZKD02S0428359.1	-2.18	35.1	not assigned.annotated	mercator4v4.0: not classified & swissprot: Alcohol dehydrogenase-like 3 OS=Arabidopsis thaliana & original description: none
JZKD02S1593103.1	-2.45	35.1	not assigned.annotated	mercator4v4.0: not classified & swissprot: Two-component response regulator ORR21 OS=Oryza sativa subsp. indica & original description: none
JZKD02S0372141.1	-2.24	35.1	not assigned.annotated	mercator4v4.0: not classified & swissprot: Short-chain dehydrogenase TIC 32 A, chloroplastic OS=Brassica napus & original description: none
JZKD02S1241242.1	-2.48	35.1	not assigned.annotated	mercator4v4.0: not classified & swissprot: G-type lectin S-receptor-like serine/threonine-protein kinase At1g34300 OS=Arabidopsis thaliana & original description: none
JZKD02S0189086.1	-2.84	35.1	not assigned.annotated	mercator4v4.0: not classified & swissprot: Pentatricopeptide repeat-containing protein At2g40240, mitochondrial OS=Arabidopsis thaliana & original description: none
JZKD02S1169747.1	-3.35	35.1	not assigned.annotated	mercator4v4.0: not classified & swissprot: Putative anthocyanidin reductase OS=Ginkgo biloba & original description: none
JZKD02S0220292.1	-2.04	35.1	not assigned.annotated	mercator4v4.0: not classified & swissprot: Probable disease resistance protein At4g27220 OS=Arabidopsis thaliana & original description: none
JZKD02S0720288.1	-3.01	35.1	not assigned.annotated	mercator4v4.0: not classified & swissprot: Protein EXORDIUM-like 3 OS=Arabidopsis thaliana & original description: none
JZKD02S0428669.1	-2.03	35.1	not assigned.annotated	mercator4v4.0: not classified & swissprot: Fructose-bisphosphate aldolase, cytoplasmic isozyme OS=Cicer arietinum & original description: none
JZKD02S0315500.1	-2.77	35.1	not assigned.annotated	mercator4v4.0: not classified & swissprot: Cyclic nucleotide-gated ion channel 2 OS=Arabidopsis thaliana & original description: none
JZKD02S1646658.1	-2.83	35.1	not assigned.annotated	mercator4v4.0: not classified & swissprot: Receptor-like protein kinase HSL1 OS=Arabidopsis thaliana & original description: none
JZKD02S0562459.1	-3.16	35.1	not assigned.annotated	mercator4v4.0: not classified & swissprot: Probable BOI-related E3 ubiquitin-protein ligase 2 OS=Arabidopsis thaliana & original description: none
JZKD02S0764335.1	-3.61	35.1	not assigned.annotated	mercator4v4.0: not classified & swissprot: Probable LRR receptor-like protein kinase At1g51890 OS=Arabidopsis thaliana & original description: none
JZKD02S0710819.1	-3.94	35.1	not assigned.annotated	mercator4v4.0: not classified & swissprot: Probable disease resistance protein At5g63020 OS=Arabidopsis thaliana & original description: none
JZKD02S1605213.1	-3.01	35.1	not assigned.annotated	mercator4v4.0: not classified & swissprot: Long-chain-alcohol oxidase FAO4A OS=Arabidopsis thaliana & original description: none
JZKD02S1027844.1	-2.45	35.1	not assigned.annotated	mercator4v4.0: not classified & swissprot: UPF0496 protein 4 OS=Oryza sativa subsp. japonica & original description: none
JZKD02S0723177.1	-3.56	35.1	not assigned.annotated	mercator4v4.0: not classified & swissprot: Disease resistance protein L6 OS=Linum usitatissimum & original description: none
JZKD02S1609916.1	-2.24	35.1	not assigned.annotated	mercator4v4.0: not classified & swissprot: Probable disease resistance protein At4g33300 OS=Arabidopsis thaliana & original description: none
JZKD02S0813490.1	-3.58	35.1	not assigned.annotated	mercator4v4.0: not classified & swissprot: Disease resistance protein Roq1 OS=Nicotiana benthamiana & original description: none
JZKD02S1638903.1	-2.71	35.1	not assigned.annotated	mercator4v4.0: not classified & swissprot: GDSL esterase/lipase At2g04570 OS=Arabidopsis thaliana & original description: none
JZKD02S0600837.1	-2.28	35.1	not assigned.annotated	mercator4v4.0: not classified & swissprot: Probable protein S-acyltransferase 22 OS=Arabidopsis thaliana & original description: none
JZKD02S0145771.1	-3	35.1	not assigned.annotated	mercator4v4.0: not classified & swissprot: Heat shock protein 21, chloroplastic OS=Arabidopsis thaliana & original description: none
JZKD02S0199962.1	-3.71	35.1	not assigned.annotated	mercator4v4.0: not classified & swissprot: Cytochrome P450 709B2 OS=Arabidopsis thaliana & original description: none
JZKD02S0208819.1	-2.16	35.1	not assigned.annotated	mercator4v4.0: not classified & swissprot: 29 kDa ribonucleoprotein B, chloroplastic OS=Nicotiana sylvestris & original description: none
JZKD02S0578590.1	-2.41	35.1	not assigned.annotated	mercator4v4.0: not classified & swissprot: GDSL esterase/lipase At4g01130 OS=Arabidopsis thaliana & original description: none
JZKD02S0729265.1	-2.28	35.1	not assigned.annotated	mercator4v4.0: not classified & swissprot: Heavy metal-associated isoprenylated plant protein 7 OS=Arabidopsis thaliana & original description: none
JZKD02S1550471.1	-3.05	35.1	not assigned.annotated	mercator4v4.0: not classified & swissprot: Disease resistance protein RPV1 OS=Vitis rotundifolia & original description: none
JZKD02S0277754.1	-3.67	35.1	not assigned.annotated	mercator4v4.0: not classified & swissprot: Photosystem I chlorophyll a/b-binding protein 2, chloroplastic OS=Arabidopsis thaliana & original description: none
JZKD02S1638920.1	-4.12	35.1	not assigned.annotated	mercator4v4.0: not classified & swissprot: Cysteine-rich receptor-like protein kinase 25 OS=Arabidopsis thaliana & original description: none
JZKD02S0460437.1	-2.31	35.1	not assigned.annotated	mercator4v4.0: not classified & swissprot: Protein LURP-one-related 5 OS=Arabidopsis thaliana & original description: none
JZKD02S1254582.1	-2.14	35.1	not assigned.annotated	mercator4v4.0: not classified & swissprot: Probable inactive purple acid phosphatase 16 OS=Arabidopsis thaliana & original description: none
JZKD02S1621782.1	-2.1	35.1	not assigned.annotated	mercator4v4.0: not classified & swissprot: Putative UPF0481 protein At3g02645 OS=Arabidopsis thaliana & original description: none
JZKD02S0733362.1	-2.62	35.1	not assigned.annotated	mercator4v4.0: not classified & swissprot: Retrovirus-related Pol polyprotein from transposon TNT 1-94 OS=Nicotiana tabacum & original description: none
JZKD02S1614171.1	-2.58	35.1	not assigned.annotated	mercator4v4.0: not classified & swissprot: Probable LRR receptor-like serine/threonine-protein kinase At1g51860 OS=Arabidopsis thaliana & original description: none
JZKD02S1527309.1	-3.01	35.1	not assigned.annotated	mercator4v4.0: not classified & swissprot: Uncharacterized GPI-anchored protein At4g28100 OS=Arabidopsis thaliana & original description: none
JZKD02S0530769.1	-2.85	35.1	not assigned.annotated	mercator4v4.0: not classified & swissprot: Disease resistance protein RPV1 OS=Vitis rotundifolia & original description: none
JZKD02S1540540.1	-4.21	35.1	not assigned.annotated	mercator4v4.0: not classified & swissprot: Alcohol dehydrogenase-like 6 OS=Arabidopsis thaliana & original description: none
JZKD02S1414307.1	-2.07	35.1	not assigned.annotated	mercator4v4.0: not classified & swissprot: Phosphatidylinositol/phosphatidylcholine transfer protein SFH3 OS=Arabidopsis thaliana & original description: none
JZKD02S1227228.1	-2.11	35.1	not assigned.annotated	mercator4v4.0: not classified & swissprot: Putative anthocyanidin reductase OS=Ginkgo biloba & original description: none
JZKD02S0069026.1	-2.24	35.1	not assigned.annotated	mercator4v4.0: not classified & swissprot: Putative ribonuclease H protein At1g65750 OS=Arabidopsis thaliana & original description: none
JZKD02S0038492.1	-3.4	35.1	not assigned.annotated	mercator4v4.0: not classified & swissprot: Probable LRR receptor-like serine/threonine-protein kinase At1g51860 OS=Arabidopsis thaliana & original description: none
JZKD02S0694710.1	-2.24	35.1	not assigned.annotated	mercator4v4.0: not classified & swissprot: E3 ubiquitin-protein ligase RZF1 OS=Arabidopsis thaliana & original description: none
JZKD02S1033021.1	-2.89	35.1	not assigned.annotated	mercator4v4.0: not classified & swissprot: 2-hydroxyisoflavanone dehydratase OS=Glycyrrhiza echinata & original description: none
JZKD02S0645340.1	-2.18	35.1	not assigned.annotated	mercator4v4.0: not classified & swissprot: LRR receptor-like serine/threonine-protein kinase FLS2 OS=Oryza sativa subsp. japonica & original description: none
JZKD02S0164479.1	-2.04	35.1	not assigned.annotated	mercator4v4.0: not classified & swissprot: Pentatricopeptide repeat-containing protein At4g28010 OS=Arabidopsis thaliana & original description: none
JZKD02S0008698.1	-2.95	35.1	not assigned.annotated	mercator4v4.0: not classified & swissprot: TMV resistance protein N OS=Nicotiana glutinosa & original description: none
JZKD02S0468677.1	-2.78	35.1	not assigned.annotated	mercator4v4.0: not classified & swissprot: GDSL esterase/lipase At4g16230 OS=Arabidopsis thaliana & original description: none
JZKD02S0423656.1	-3.59	35.1	not assigned.annotated	mercator4v4.0: not classified & swissprot: Disease resistance protein Roq1 OS=Nicotiana benthamiana & original description: none
JZKD02S1615536.1	-2.82	35.1	not assigned.annotated	mercator4v4.0: not classified & swissprot: Alcohol dehydrogenase-like 3 OS=Arabidopsis thaliana & original description: none
JZKD02S0084001.1	-3.14	35.1	not assigned.annotated	mercator4v4.0: not classified & swissprot: Acetyl-CoA acetyltransferase, cytosolic 1 OS=Arabidopsis thaliana & original description: none
JZKD02S0325826.1	-2.38	35.1	not assigned.annotated	mercator4v4.0: not classified & swissprot: Disease resistance protein SUMM2 OS=Arabidopsis thaliana & original description: none
JZKD02S0705776.1	-3.08	35.1	not assigned.annotated	mercator4v4.0: not classified & swissprot: Probable carboxylesterase 17 OS=Arabidopsis thaliana & original description: none
JZKD02S0411082.1	-2.68	35.1	not assigned.annotated	mercator4v4.0: not classified & swissprot: Pentatricopeptide repeat-containing protein At5g39710 OS=Arabidopsis thaliana & original description: none
JZKD02S1592338.1	-2.04	35.1	not assigned.annotated	mercator4v4.0: not classified & swissprot: Peroxidase 56 OS=Arabidopsis thaliana & original description: none
JZKD02S0293327.1	-4.58	35.1	not assigned.annotated	mercator4v4.0: not classified & swissprot: Receptor kinase-like protein Xa21 OS=Oryza sativa subsp. indica & original description: none
JZKD02S1127491.1	-2.71	35.1	not assigned.annotated	mercator4v4.0: not classified & swissprot: Retrovirus-related Pol polyprotein from transposon RE2 OS=Arabidopsis thaliana & original description: none
JZKD02S0593293.1	-3.48	35.1	not assigned.annotated	mercator4v4.0: not classified & swissprot: Disease resistance protein RPS2 OS=Arabidopsis thaliana & original description: none
JZKD02S0125839.1	-2.36	35.1	not assigned.annotated	mercator4v4.0: not classified & swissprot: CASP-like protein 3A1 OS=Picea sitchensis & original description: none
JZKD02S0095573.1	-2.12	35.1	not assigned.annotated	mercator4v4.0: not classified & swissprot: Disease resistance protein UNI OS=Arabidopsis thaliana & original description: none
JZKD02S0675208.1	-2.42	35.1	not assigned.annotated	mercator4v4.0: not classified & swissprot: Methyl jasmonate esterase 1 OS=Vitis vinifera & original description: none
JZKD02S1488997.1	-2.21	35.1	not assigned.annotated	mercator4v4.0: not classified & swissprot: Heavy metal-associated isoprenylated plant protein 37 OS=Arabidopsis thaliana & original description: none
JZKD02S0295347.1	-3.29	35.1	not assigned.annotated	mercator4v4.0: not classified & swissprot: 2-hydroxyisoflavanone dehydratase OS=Glycyrrhiza echinata & original description: none
JZKD02S0901366.1	-2.4	35.1	not assigned.annotated	mercator4v4.0: not classified & swissprot: Disease resistance protein RPS2 OS=Arabidopsis thaliana & original description: none
JZKD02S0436572.1	-3.46	35.1	not assigned.annotated	mercator4v4.0: not classified & swissprot: Leucine-rich repeat receptor-like serine/threonine-protein kinase At2g14510 OS=Arabidopsis thaliana & original description: none
JZKD02S1643828.1	-2.13	35.1	not assigned.annotated	mercator4v4.0: not classified & swissprot: Lectin 1 OS=Medicago truncatula & original description: none
JZKD02S0818646.1	-2.16	35.1	not assigned.annotated	mercator4v4.0: not classified & swissprot: Putative leucine-rich repeat receptor-like serine/threonine-protein kinase At2g24130 OS=Arabidopsis thaliana & original description: none
JZKD02S0844535.1	-3.48	35.1	not assigned.annotated	mercator4v4.0: not classified & swissprot: Disease resistance protein Roq1 OS=Nicotiana benthamiana & original description: none
JZKD02S0912440.1	-2.58	35.1	not assigned.annotated	mercator4v4.0: not classified & swissprot: Peroxidase 42 OS=Arabidopsis thaliana & original description: none
JZKD02S1159426.1	-2.08	35.1	not assigned.annotated	mercator4v4.0: not classified & swissprot: Pentatricopeptide repeat-containing protein At4g33170 OS=Arabidopsis thaliana & original description: none
JZKD02S1622241.1	-2.22	35.1	not assigned.annotated	mercator4v4.0: not classified & swissprot: Pentatricopeptide repeat-containing protein At2g13600 OS=Arabidopsis thaliana & original description: none
JZKD02S0420204.1	-2.79	35.1	not assigned.annotated	mercator4v4.0: not classified & swissprot: Peroxidase 57 OS=Arabidopsis thaliana & original description: none
JZKD02S1597031.1	-2.38	35.1	not assigned.annotated	mercator4v4.0: not classified & swissprot: Disease resistance protein RUN1 OS=Vitis rotundifolia & original description: none
JZKD02S1206879.1	-2.08	35.1	not assigned.annotated	mercator4v4.0: not classified & swissprot: Glycosyl hydrolase 5 family protein OS=Chamaecyparis obtusa & original description: none
JZKD02S0736206.1	-4.49	35.1	not assigned.annotated	mercator4v4.0: not classified & swissprot: Disease resistance protein TAO1 OS=Arabidopsis thaliana & original description: none
JZKD02S1263951.1	-3.54	35.1	not assigned.annotated	mercator4v4.0: not classified & swissprot: Alcohol dehydrogenase-like 3 OS=Arabidopsis thaliana & original description: none
JZKD02S1626784.1	-4.02	35.1	not assigned.annotated	mercator4v4.0: not classified & swissprot: Immune-associated nucleotide-binding protein 9 OS=Arabidopsis thaliana & original description: none
JZKD02S0091185.1	-2.06	35.1	not assigned.annotated	mercator4v4.0: not classified & swissprot: Uncharacterized oxidoreductase At4g09670 OS=Arabidopsis thaliana & original description: none
JZKD02S0149302.1	-3.85	35.1	not assigned.annotated	mercator4v4.0: not classified & swissprot: Leucine-rich repeat receptor protein kinase HPCA1 OS=Arabidopsis thaliana & original description: none
JZKD02S1345905.1	-2.06	35.1	not assigned.annotated	mercator4v4.0: not classified & swissprot: Disease resistance protein L6 OS=Linum usitatissimum & original description: none
JZKD02S0339195.1	-2.34	35.1	not assigned.annotated	mercator4v4.0: not classified & swissprot: Probable LRR receptor-like serine/threonine-protein kinase At1g67720 OS=Arabidopsis thaliana & original description: none
JZKD02S0109263.1	-2.33	35.1	not assigned.annotated	mercator4v4.0: not classified & swissprot: Probable disease resistance protein At4g27220 OS=Arabidopsis thaliana & original description: none
JZKD02S0057517.1	-3.25	35.1	not assigned.annotated	mercator4v4.0: not classified & swissprot: Pectin acetylesterase 8 OS=Arabidopsis thaliana & original description: none
JZKD02S1648373.1	-2.35	35.1	not assigned.annotated	mercator4v4.0: not classified & swissprot: Sister chromatid cohesion protein SCC2 OS=Arabidopsis thaliana & original description: none
JZKD02S0610419.1	-2.48	35.1	not assigned.annotated	mercator4v4.0: not classified & swissprot: Retrovirus-related Pol polyprotein from transposon RE1 OS=Arabidopsis thaliana & original description: none
JZKD02S1303634.1	-2.35	35.1	not assigned.annotated	mercator4v4.0: not classified & swissprot: Disease resistance protein TAO1 OS=Arabidopsis thaliana & original description: none
JZKD02S0341420.1	-2.1	35.1	not assigned.annotated	mercator4v4.0: not classified & swissprot: Disease resistance RPP13-like protein 4 OS=Arabidopsis thaliana & original description: none
JZKD02S0311774.1	-4.06	35.1	not assigned.annotated	mercator4v4.0: not classified & swissprot: Peroxidase 4 OS=Vitis vinifera & original description: none
JZKD02S0707275.1	-2.6	35.1	not assigned.annotated	mercator4v4.0: not classified & swissprot: RNA-dependent RNA polymerase 1 OS=Arabidopsis thaliana & original description: none
JZKD02S1346574.1	-2.01	35.1	not assigned.annotated	mercator4v4.0: not classified & swissprot: Thylakoid lumenal 19 kDa protein, chloroplastic OS=Arabidopsis thaliana & original description: none
JZKD02S0549847.1	-2.72	35.1	not assigned.annotated	mercator4v4.0: not classified & swissprot: Short chain aldehyde dehydrogenase 1 OS=Euphorbia lathyris & original description: none
JZKD02S1475746.1	-2.88	35.1	not assigned.annotated	mercator4v4.0: not classified & swissprot: CO(2)-response secreted protease OS=Arabidopsis thaliana & original description: none
JZKD02S1617797.1	-2.91	35.1	not assigned.annotated	mercator4v4.0: not classified & swissprot: Pentatricopeptide repeat-containing protein At4g02750 OS=Arabidopsis thaliana & original description: none
JZKD02S0088799.1	-2.01	35.1	not assigned.annotated	mercator4v4.0: not classified & swissprot: Plant intracellular Ras-group-related LRR protein 7 OS=Arabidopsis thaliana & original description: none
JZKD02S1595810.1	-2.64	35.1	not assigned.annotated	mercator4v4.0: not classified & swissprot: Peroxidase 12 OS=Arabidopsis thaliana & original description: none
JZKD02S0176302.1	-2.47	35.1	not assigned.annotated	mercator4v4.0: not classified & swissprot: Putative methylesterase 13, chloroplastic OS=Arabidopsis thaliana & original description: none
JZKD02S1391621.1	-2.01	35.1	not assigned.annotated	mercator4v4.0: not classified & swissprot: Pentatricopeptide repeat-containing protein At1g09900 OS=Arabidopsis thaliana & original description: none
JZKD02S0000001.1	-3.47	35.1	not assigned.annotated	mercator4v4.0: not classified & swissprot: Chlorophyll a-b binding protein CP26, chloroplastic OS=Arabidopsis thaliana & original description: none
JZKD02S1620104.1	-3.44	35.1	not assigned.annotated	mercator4v4.0: not classified & swissprot: Receptor-like protein 9DC3 OS=Solanum pimpinellifolium & original description: none
JZKD02S0298636.1	-4.08	35.1	not assigned.annotated	mercator4v4.0: not classified & swissprot: Subtilisin-like protease SBT1.8 OS=Arabidopsis thaliana & original description: none
JZKD02S1623232.1	-2.49	35.1	not assigned.annotated	mercator4v4.0: not classified & swissprot: Receptor-like protein 9DC3 OS=Solanum pimpinellifolium & original description: none
JZKD02S1629176.1	-3.01	35.1	not assigned.annotated	mercator4v4.0: not classified & swissprot: Immune-associated nucleotide-binding protein 9 OS=Arabidopsis thaliana & original description: none
JZKD02S0140651.1	-2.19	35.1	not assigned.annotated	mercator4v4.0: not classified & swissprot: Disease resistance protein RUN1 OS=Vitis rotundifolia & original description: none
JZKD02S0714569.1	-5.13	35.1	not assigned.annotated	mercator4v4.0: not classified & swissprot: Putative leucine-rich repeat receptor-like serine/threonine-protein kinase At2g24130 OS=Arabidopsis thaliana & original description: none
JZKD02S1601696.1	-2.34	35.1	not assigned.annotated	mercator4v4.0: not classified & swissprot: Pentatricopeptide repeat-containing protein DOT4, chloroplastic OS=Arabidopsis thaliana & original description: none
JZKD02S0236689.1	-2.16	35.1	not assigned.annotated	mercator4v4.0: not classified & swissprot: O-fucosyltransferase 20 OS=Arabidopsis thaliana & original description: none
JZKD02S1571903.1	-2.01	35.1	not assigned.annotated	mercator4v4.0: not classified & swissprot: Disease resistance protein RUN1 OS=Vitis rotundifolia & original description: none
JZKD02S1620775.1	-3.46	35.1	not assigned.annotated	mercator4v4.0: not classified & swissprot: LRR receptor-like serine/threonine-protein kinase EFR OS=Arabidopsis thaliana & original description: none
JZKD02S1420925.1	-3.89	35.1	not assigned.annotated	mercator4v4.0: not classified & swissprot: Alcohol dehydrogenase-like 6 OS=Arabidopsis thaliana & original description: none
JZKD02S0715642.1	-2.99	35.1	not assigned.annotated	mercator4v4.0: not classified & swissprot: Peroxidase 53 OS=Arabidopsis thaliana & original description: none
JZKD02S1250247.1	-3.4	35.1	not assigned.annotated	mercator4v4.0: not classified & swissprot: Dynein 8 kDa light chain, flagellar outer arm OS=Chlamydomonas reinhardtii & original description: none
JZKD02S0124837.1	-3.94	35.1	not assigned.annotated	mercator4v4.0: not classified & swissprot: Probable LRR receptor-like serine/threonine-protein kinase At1g67720 OS=Arabidopsis thaliana & original description: none
JZKD02S1597381.1	-2.3	35.1	not assigned.annotated	mercator4v4.0: not classified & swissprot: Pentatricopeptide repeat-containing protein At5g39710 OS=Arabidopsis thaliana & original description: none
JZKD02S0357646.1	-5.49	35.1	not assigned.annotated	mercator4v4.0: not classified & swissprot: Probable disease resistance protein At4g27220 OS=Arabidopsis thaliana & original description: none
JZKD02S0384174.1	-2.05	35.1	not assigned.annotated	mercator4v4.0: not classified & swissprot: Leucine-rich repeat receptor-like serine/threonine-protein kinase RGI4 OS=Arabidopsis thaliana & original description: none
JZKD02S0024349.1	-2.09	35.1	not assigned.annotated	mercator4v4.0: not classified & swissprot: Disease resistance protein RPV1 OS=Vitis rotundifolia & original description: none
JZKD02S0053738.1	-3.5	35.1	not assigned.annotated	mercator4v4.0: not classified & swissprot: Uncharacterized protein At1g24485 OS=Arabidopsis thaliana & original description: none
JZKD02S1382795.1	-2.9	35.1	not assigned.annotated	mercator4v4.0: not classified & swissprot: Protein EDS1B OS=Arabidopsis thaliana & original description: none
JZKD02S0979061.1	-4.98	35.1	not assigned.annotated	mercator4v4.0: not classified & swissprot: Disease resistance protein TAO1 OS=Arabidopsis thaliana & original description: none
JZKD02S1176861.1	-2.24	35.1	not assigned.annotated	mercator4v4.0: not classified & swissprot: Probable disease resistance protein At4g27220 OS=Arabidopsis thaliana & original description: none
JZKD02S0699502.1	-2.34	35.1	not assigned.annotated	mercator4v4.0: not classified & swissprot: Disease resistance protein TAO1 OS=Arabidopsis thaliana & original description: none
JZKD02S0263182.1	-3.14	35.1	not assigned.annotated	mercator4v4.0: not classified & swissprot: Heat shock 70 kDa protein 1 OS=Arabidopsis thaliana & original description: none
JZKD02S0326387.1	-2.27	35.1	not assigned.annotated	mercator4v4.0: not classified & swissprot: Pentatricopeptide repeat-containing protein At4g30825, chloroplastic OS=Arabidopsis thaliana & original description: none
JZKD02S1633962.1	-2.56	35.1	not assigned.annotated	mercator4v4.0: not classified & swissprot: Auxin-responsive protein SAUR32 OS=Arabidopsis thaliana & original description: none
JZKD02S1398544.1	-2.69	35.1	not assigned.annotated	mercator4v4.0: not classified & swissprot: Putative leucine-rich repeat receptor-like serine/threonine-protein kinase At2g14440 OS=Arabidopsis thaliana & original description: none
JZKD02S0114806.1	-2.81	35.1	not assigned.annotated	mercator4v4.0: not classified & swissprot: BURP domain-containing protein 3 OS=Oryza sativa subsp. japonica & original description: none
JZKD02S0738241.1	-2.24	35.1	not assigned.annotated	mercator4v4.0: not classified & swissprot: Probable methyltransferase At1g29790 OS=Arabidopsis thaliana & original description: none
JZKD02S0185232.1	-2.73	35.1	not assigned.annotated	mercator4v4.0: not classified & swissprot: 50S ribosomal protein L16, chloroplastic OS=Pinus koraiensis & original description: none
JZKD02S0028708.1	-3.58	35.1	not assigned.annotated	mercator4v4.0: not classified & swissprot: Probable disease resistance protein At5g43740 OS=Arabidopsis thaliana & original description: none
JZKD02S0014220.1	-2.46	35.1	not assigned.annotated	mercator4v4.0: not classified & swissprot: Heavy metal-associated isoprenylated plant protein 20 OS=Arabidopsis thaliana & original description: none
JZKD02S0902684.1	-3.73	35.1	not assigned.annotated	mercator4v4.0: not classified & swissprot: Disease resistance protein RUN1 OS=Vitis rotundifolia & original description: none
JZKD02S0094013.1	-2.23	35.1	not assigned.annotated	mercator4v4.0: not classified & swissprot: Protein STICHEL-like 3 OS=Arabidopsis thaliana & original description: none
JZKD02S1365706.1	-2.2	35.1	not assigned.annotated	mercator4v4.0: not classified & swissprot: Probable disease resistance protein At4g33300 OS=Arabidopsis thaliana & original description: none
JZKD02S0117673.1	-2.71	35.1	not assigned.annotated	mercator4v4.0: not classified & swissprot: Uncharacterized protein At1g24485 OS=Arabidopsis thaliana & original description: none
JZKD02S0006276.1	-3.39	35.1	not assigned.annotated	mercator4v4.0: not classified & swissprot: Probable disease resistance protein At1g12290 OS=Arabidopsis thaliana & original description: none
JZKD02S1240798.1	-2.81	35.1	not assigned.annotated	mercator4v4.0: not classified & swissprot: Probable galactinol--sucrose galactosyltransferase 4 OS=Arabidopsis thaliana & original description: none
JZKD02S1366595.1	-2.4	35.1	not assigned.annotated	mercator4v4.0: not classified & swissprot: Protein EDS1L OS=Arabidopsis thaliana & original description: none
JZKD02S0447322.1	-2.53	35.1	not assigned.annotated	mercator4v4.0: not classified & swissprot: Disease resistance protein RUN1 OS=Vitis rotundifolia & original description: none
JZKD02S0045269.1	-2.8	35.1	not assigned.annotated	mercator4v4.0: not classified & swissprot: Disease resistance protein RPS2 OS=Arabidopsis thaliana & original description: none
JZKD02S1257809.1	-3.91	35.1	not assigned.annotated	mercator4v4.0: not classified & swissprot: Protein kinase STUNTED OS=Arabidopsis thaliana & original description: none
JZKD02S1005610.1	-2.88	35.1	not assigned.annotated	mercator4v4.0: not classified & swissprot: GDSL esterase/lipase At3g09930 OS=Arabidopsis thaliana & original description: none
JZKD02S0136971.1	-3.69	35.1	not assigned.annotated	mercator4v4.0: not classified & swissprot: Membrane protein PM19L OS=Oryza sativa subsp. japonica & original description: none
JZKD02S0663215.1	-3.87	35.1	not assigned.annotated	mercator4v4.0: not classified & swissprot: Ammonium transporter 1 member 2 OS=Solanum lycopersicum & original description: none
JZKD02S0144020.1	-3.53	35.1	not assigned.annotated	mercator4v4.0: not classified & swissprot: Probable LRR receptor-like serine/threonine-protein kinase At1g51860 OS=Arabidopsis thaliana & original description: none
JZKD02S0570774.1	-2.75	35.1	not assigned.annotated	mercator4v4.0: not classified & swissprot: Probable methyltransferase PMT2 OS=Arabidopsis thaliana & original description: none
JZKD02S0048744.1	-2.12	35.1	not assigned.annotated	mercator4v4.0: not classified & swissprot: Annexin Gh1 (Fragment) OS=Gossypium hirsutum & original description: none
JZKD02S0467169.1	-2.34	35.1	not assigned.annotated	mercator4v4.0: not classified & swissprot: Disease resistance protein TAO1 OS=Arabidopsis thaliana & original description: none
JZKD02S0326293.1	-2.71	35.1	not assigned.annotated	mercator4v4.0: not classified & swissprot: Serine hydroxymethyltransferase 4 OS=Arabidopsis thaliana & original description: none
JZKD02S0202638.1	-3.72	35.1	not assigned.annotated	mercator4v4.0: not classified & swissprot: E3 ubiquitin-protein ligase ATL23 OS=Arabidopsis thaliana & original description: none
JZKD02S1603503.1	-2.53	35.1	not assigned.annotated	mercator4v4.0: not classified & swissprot: Peroxidase 5 OS=Vitis vinifera & original description: none
JZKD02S0455001.1	-2.2	35.1	not assigned.annotated	mercator4v4.0: not classified & swissprot: Probable UDP-N-acetylglucosamine--peptide N-acetylglucosaminyltransferase SEC OS=Arabidopsis thaliana & original description: none
JZKD02S0544666.1	-3.45	35.1	not assigned.annotated	mercator4v4.0: not classified & swissprot: Immune-associated nucleotide-binding protein 9 OS=Arabidopsis thaliana & original description: none
JZKD02S0913330.1	-3.48	35.1	not assigned.annotated	mercator4v4.0: not classified & swissprot: Receptor-like protein Cf-9 homolog OS=Solanum lycopersicum & original description: none
JZKD02S0694598.1	-2.77	35.1	not assigned.annotated	mercator4v4.0: not classified & swissprot: Dehydrodolichyl diphosphate synthase CPT3 OS=Solanum lycopersicum & original description: none
JZKD02S0366314.1	-3.26	35.1	not assigned.annotated	mercator4v4.0: not classified & swissprot: Putative leucine-rich repeat receptor-like serine/threonine-protein kinase At2g24130 OS=Arabidopsis thaliana & original description: none
JZKD02S0507674.1	-2.57	35.1	not assigned.annotated	mercator4v4.0: not classified & swissprot: Putative anthocyanidin reductase OS=Ginkgo biloba & original description: none
JZKD02S0430567.1	-2.26	35.1	not assigned.annotated	mercator4v4.0: not classified & swissprot: Dolichyl-diphosphooligosaccharide--protein glycosyltransferase subunit STT3A OS=Arabidopsis thaliana & original description: none
JZKD02S0994755.1	-2.02	35.1	not assigned.annotated	mercator4v4.0: not classified & swissprot: Uncharacterized oxidoreductase At4g09670 OS=Arabidopsis thaliana & original description: none
JZKD02S0151403.1	-3.28	35.1	not assigned.annotated	mercator4v4.0: not classified & swissprot: Pentatricopeptide repeat-containing protein At4g33170 OS=Arabidopsis thaliana & original description: none
JZKD02S0651008.1	-3.64	35.1	not assigned.annotated	mercator4v4.0: not classified & swissprot: GDSL esterase/lipase At5g03610 OS=Arabidopsis thaliana & original description: none
JZKD02S0107524.1	-5.55	35.1	not assigned.annotated	mercator4v4.0: not classified & swissprot: Receptor-like protein 9DC3 OS=Solanum pimpinellifolium & original description: none
JZKD02S0538901.1	-3.61	35.1	not assigned.annotated	mercator4v4.0: not classified & swissprot: Putative anthocyanidin reductase OS=Ginkgo biloba & original description: none
JZKD02S0544148.1	-2.9	35.1	not assigned.annotated	mercator4v4.0: not classified & swissprot: Putative anthocyanidin reductase OS=Ginkgo biloba & original description: none
JZKD02S0560559.1	-2.01	35.1	not assigned.annotated	mercator4v4.0: not classified & swissprot: Pathogen-related protein OS=Hordeum vulgare & original description: none
JZKD02S1029023.1	-2.4	35.1	not assigned.annotated	mercator4v4.0: not classified & swissprot: Disease resistance protein RPS2 OS=Arabidopsis thaliana & original description: none
JZKD02S1482157.1	-2.68	35.1	not assigned.annotated	mercator4v4.0: not classified & swissprot: Immune-associated nucleotide-binding protein 9 OS=Arabidopsis thaliana & original description: none
JZKD02S1630343.1	-2.58	35.1	not assigned.annotated	mercator4v4.0: not classified & swissprot: Short-chain dehydrogenase TIC 32 B, chloroplastic OS=Brassica napus & original description: none
JZKD02S1596451.1	-3.32	35.1	not assigned.annotated	mercator4v4.0: not classified & swissprot: Glutamine synthetase cytosolic isozyme OS=Pinus sylvestris & original description: none
JZKD02S0062468.1	-2.1	35.1	not assigned.annotated	mercator4v4.0: not classified & swissprot: Uncharacterized mitochondrial protein AtMg00860 OS=Arabidopsis thaliana & original description: none
JZKD02S1347019.1	-2.76	35.1	not assigned.annotated	mercator4v4.0: not classified & swissprot: Disease resistance protein L6 OS=Linum usitatissimum & original description: none
JZKD02S0700627.1	-2.96	35.1	not assigned.annotated	mercator4v4.0: not classified & swissprot: Beta-glucosidase 44 OS=Arabidopsis thaliana & original description: none
JZKD02S0760405.1	-2.49	35.1	not assigned.annotated	mercator4v4.0: not classified & swissprot: Probable LRR receptor-like serine/threonine-protein kinase At1g51860 OS=Arabidopsis thaliana & original description: none
JZKD02S0792257.1	-3.99	35.1	not assigned.annotated	mercator4v4.0: not classified & swissprot: Cysteine-rich receptor-like protein kinase 25 OS=Arabidopsis thaliana & original description: none
JZKD02S0716061.1	-2.18	35.1	not assigned.annotated	mercator4v4.0: not classified & swissprot: Pentatricopeptide repeat-containing protein At1g12775, mitochondrial OS=Arabidopsis thaliana & original description: none
JZKD02S0778364.1	-2.17	35.1	not assigned.annotated	mercator4v4.0: not classified & swissprot: LRR receptor-like serine/threonine-protein kinase EFR OS=Arabidopsis thaliana & original description: none
JZKD02S0240366.1	-2.44	35.1	not assigned.annotated	mercator4v4.0: not classified & swissprot: Heavy metal-associated isoprenylated plant protein 7 OS=Arabidopsis thaliana & original description: none
JZKD02S1335899.1	-2.1	35.1	not assigned.annotated	mercator4v4.0: not classified & swissprot: Pentatricopeptide repeat-containing protein At1g11290, chloroplastic OS=Arabidopsis thaliana & original description: none
JZKD02S0035717.1	-2.94	35.1	not assigned.annotated	mercator4v4.0: not classified & swissprot: Pre-mRNA splicing factor SR-like 1 OS=Arabidopsis thaliana & original description: none
JZKD02S1647276.1	-2.2	35.1	not assigned.annotated	mercator4v4.0: not classified & swissprot: Putative methylesterase 13, chloroplastic OS=Arabidopsis thaliana & original description: none
JZKD02S0270245.1	-2.52	35.1	not assigned.annotated	mercator4v4.0: not classified & swissprot: Probable LRR receptor-like serine/threonine-protein kinase At1g07650 OS=Arabidopsis thaliana & original description: none
JZKD02S1288688.1	-2.01	35.1	not assigned.annotated	mercator4v4.0: not classified & swissprot: Stem-specific protein TSJT1 OS=Nicotiana tabacum & original description: none
JZKD02S0916480.1	-3.39	35.1	not assigned.annotated	mercator4v4.0: not classified & swissprot: Probable phytol kinase, chloroplastic OS=Zea mays & original description: none
JZKD02S1479653.1	-2.59	35.1	not assigned.annotated	mercator4v4.0: not classified & swissprot: GDSL esterase/lipase 6 OS=Arabidopsis thaliana & original description: none
JZKD02S1146054.1	-2.99	35.1	not assigned.annotated	mercator4v4.0: not classified & swissprot: FT-interacting protein 3 OS=Arabidopsis thaliana & original description: none
JZKD02S1615674.1	-3.39	35.1	not assigned.annotated	mercator4v4.0: not classified & swissprot: Heavy metal-associated isoprenylated plant protein 39 OS=Arabidopsis thaliana & original description: none
JZKD02S0164134.1	-4.84	35.1	not assigned.annotated	mercator4v4.0: not classified & swissprot: Retrovirus-related Pol polyprotein from transposon TNT 1-94 OS=Nicotiana tabacum & original description: none
JZKD02S0357531.1	-2.68	35.1	not assigned.annotated	mercator4v4.0: not classified & swissprot: Cysteine-rich repeat secretory protein 55 OS=Arabidopsis thaliana & original description: none
JZKD02S1207990.1	-2.75	35.1	not assigned.annotated	mercator4v4.0: not classified & swissprot: Probable disease resistance protein At1g61310 OS=Arabidopsis thaliana & original description: none
JZKD02S0465910.1	-2.71	35.1	not assigned.annotated	mercator4v4.0: not classified & swissprot: Monooxygenase 2 OS=Arabidopsis thaliana & original description: none
JZKD02S0073422.1	-2.55	35.1	not assigned.annotated	mercator4v4.0: not classified & swissprot: Glycine dehydrogenase (decarboxylating), mitochondrial OS=Pisum sativum & original description: none
JZKD02S0378666.1	-3.39	35.1	not assigned.annotated	mercator4v4.0: not classified & swissprot: Aldehyde dehydrogenase family 2 member B4, mitochondrial OS=Arabidopsis thaliana & original description: none
JZKD02S0232682.1	-4.69	35.1	not assigned.annotated	mercator4v4.0: not classified & swissprot: Probable galactinol--sucrose galactosyltransferase 6 OS=Arabidopsis thaliana & original description: none
JZKD02S1603729.1	-2.1	35.1	not assigned.annotated	mercator4v4.0: not classified & swissprot: Pentatricopeptide repeat-containing protein At2g35030, mitochondrial OS=Arabidopsis thaliana & original description: none
JZKD02S0661404.1	-2.79	35.1	not assigned.annotated	mercator4v4.0: not classified & swissprot: Binding partner of ACD11 1 OS=Arabidopsis thaliana & original description: none
JZKD02S0358661.1	-3.19	35.1	not assigned.annotated	mercator4v4.0: not classified & swissprot: Disease resistance protein TAO1 OS=Arabidopsis thaliana & original description: none
JZKD02S0328396.1	-2.07	35.1	not assigned.annotated	mercator4v4.0: not classified & swissprot: TIR-only protein OS=Brachypodium distachyon & original description: none
JZKD02S0114717.1	-2.36	35.1	not assigned.annotated	mercator4v4.0: not classified & swissprot: Receptor-like protein kinase 5 OS=Arabidopsis thaliana & original description: none
JZKD02S1613680.1	-2.3	35.1	not assigned.annotated	mercator4v4.0: not classified & swissprot: Protein LURP-one-related 5 OS=Arabidopsis thaliana & original description: none
JZKD02S0556507.1	-2.3	35.1	not assigned.annotated	mercator4v4.0: not classified & swissprot: Heat shock protein 21, chloroplastic OS=Arabidopsis thaliana & original description: none
JZKD02S0145993.1	-2.46	35.1	not assigned.annotated	mercator4v4.0: not classified & swissprot: RuBisCO large subunit-binding protein subunit alpha (Fragment) OS=Ricinus communis & original description: none
JZKD02S0860008.1	-2.09	35.1	not assigned.annotated	mercator4v4.0: not classified & swissprot: NAD(P)H-quinone oxidoreductase chain 4, chloroplastic OS=Cycas taitungensis & original description: none
JZKD02S0472143.1	-2.47	35.1	not assigned.annotated	mercator4v4.0: not classified & swissprot: Cysteine-rich receptor-like protein kinase 2 OS=Arabidopsis thaliana & original description: none
JZKD02S0473815.1	-2.26	35.1	not assigned.annotated	mercator4v4.0: not classified & swissprot: Catalase isozyme 2 OS=Gossypium hirsutum & original description: none
JZKD02S0340481.1	-4.37	35.1	not assigned.annotated	mercator4v4.0: not classified & swissprot: Cellulose synthase-like protein H1 OS=Oryza sativa subsp. japonica & original description: none
JZKD02S1467138.1	-2.55	35.1	not assigned.annotated	mercator4v4.0: not classified & swissprot: Protein SMALL AUXIN UP-REGULATED RNA 12 OS=Arabidopsis thaliana & original description: none
JZKD02S1201151.1	-2.87	35.1	not assigned.annotated	mercator4v4.0: not classified & swissprot: Cysteine-rich repeat secretory protein 38 OS=Arabidopsis thaliana & original description: none
JZKD02S1187698.1	-2.34	35.1	not assigned.annotated	mercator4v4.0: not classified & swissprot: Adenosylhomocysteinase OS=Petroselinum crispum & original description: none
JZKD02S1646704.1	-2.75	35.1	not assigned.annotated	mercator4v4.0: not classified & swissprot: Protein SODIUM POTASSIUM ROOT DEFECTIVE 1 OS=Arabidopsis thaliana & original description: none
JZKD02S0009249.1	-2.42	35.1	not assigned.annotated	mercator4v4.0: not classified & swissprot: Cytochrome P450 86A7 OS=Arabidopsis thaliana & original description: none
JZKD02S1117932.1	-3.08	35.1	not assigned.annotated	mercator4v4.0: not classified & swissprot: Alpha-glucan water dikinase, chloroplastic OS=Solanum tuberosum & original description: none
JZKD02S1595397.1	-2.04	35.1	not assigned.annotated	mercator4v4.0: not classified & swissprot: Pentatricopeptide repeat-containing protein At4g02750 OS=Arabidopsis thaliana & original description: none
JZKD02S0205169.1	-3.04	35.1	not assigned.annotated	mercator4v4.0: not classified & swissprot: MLO protein homolog 1 OS=Oryza sativa subsp. japonica & original description: none
JZKD02S0743532.1	-2.54	35.1	not assigned.annotated	mercator4v4.0: not classified & swissprot: Abscisic stress-ripening protein 5 OS=Oryza sativa subsp. indica & original description: none
JZKD02S1648260.1	-2.67	35.1	not assigned.annotated	mercator4v4.0: not classified & swissprot: Retrovirus-related Pol polyprotein from transposon RE1 OS=Arabidopsis thaliana & original description: none
JZKD02S1451845.1	-3.51	35.1	not assigned.annotated	mercator4v4.0: not classified & swissprot: Putative UPF0481 protein At3g02645 OS=Arabidopsis thaliana & original description: none
JZKD02S0930739.1	-2.68	35.1	not assigned.annotated	mercator4v4.0: not classified & swissprot: Disease resistance protein RPS2 OS=Arabidopsis thaliana & original description: none
JZKD02S0400622.1	-3.89	35.1	not assigned.annotated	mercator4v4.0: not classified & swissprot: Probable LRR receptor-like serine/threonine-protein kinase At1g67720 OS=Arabidopsis thaliana & original description: none
JZKD02S0548727.1	-4.29	35.1	not assigned.annotated	mercator4v4.0: not classified & swissprot: Subtilisin-like protease SBT1.4 OS=Arabidopsis thaliana & original description: none
JZKD02S0445112.1	-2.67	35.1	not assigned.annotated	mercator4v4.0: not classified & swissprot: Polyubiquitin OS=Petroselinum crispum & original description: none
JZKD02S0700491.1	-2.38	35.1	not assigned.annotated	mercator4v4.0: not classified & swissprot: Protein argonaute 10 OS=Arabidopsis thaliana & original description: none
JZKD02S0672173.1	-3.01	35.1	not assigned.annotated	mercator4v4.0: not classified & swissprot: GDSL esterase/lipase At3g09930 OS=Arabidopsis thaliana & original description: none
JZKD02S1337011.1	-3.13	35.1	not assigned.annotated	mercator4v4.0: not classified & swissprot: Pentatricopeptide repeat-containing protein At4g33170 OS=Arabidopsis thaliana & original description: none
JZKD02S0078336.1	-4.5	35.1	not assigned.annotated	mercator4v4.0: not classified & swissprot: LRR receptor-like serine/threonine-protein kinase RGI1 OS=Arabidopsis thaliana & original description: none
JZKD02S0861948.1	-3.19	35.1	not assigned.annotated	mercator4v4.0: not classified & swissprot: Disease resistance protein RUN1 OS=Vitis rotundifolia & original description: none
JZKD02S1489386.1	-2.71	35.1	not assigned.annotated	mercator4v4.0: not classified & swissprot: Long-chain-alcohol oxidase FAO4A OS=Arabidopsis thaliana & original description: none
JZKD02S1622708.1	-2.1	35.1	not assigned.annotated	mercator4v4.0: not classified & swissprot: 40S ribosomal protein S18 OS=Arabidopsis thaliana & original description: none
JZKD02S0727291.1	-3.65	35.1	not assigned.annotated	mercator4v4.0: not classified & swissprot: Protein EDS1B OS=Arabidopsis thaliana & original description: none
JZKD02S1596800.1	-2.21	35.1	not assigned.annotated	mercator4v4.0: not classified & swissprot: Respiratory burst oxidase homolog protein A OS=Solanum tuberosum & original description: none
JZKD02S0229252.1	-2.91	35.1	not assigned.annotated	mercator4v4.0: not classified & swissprot: Protein SMALL AUXIN UP-REGULATED RNA 12 OS=Arabidopsis thaliana & original description: none
JZKD02S1393729.1	-4.22	35.1	not assigned.annotated	mercator4v4.0: not classified & swissprot: LRR receptor-like serine/threonine-protein kinase EFR OS=Arabidopsis thaliana & original description: none
JZKD02S0587710.1	-3.48	35.1	not assigned.annotated	mercator4v4.0: not classified & swissprot: Membrane protein PM19L OS=Oryza sativa subsp. japonica & original description: none
JZKD02S0136086.1	-2.56	35.1	not assigned.annotated	mercator4v4.0: not classified & swissprot: Pathogenesis-related thaumatin-like protein 3.5 OS=Cryptomeria japonica & original description: none
JZKD02S0754862.1	-2.36	35.1	not assigned.annotated	mercator4v4.0: not classified & swissprot: Disease resistance protein Roq1 OS=Nicotiana benthamiana & original description: none
JZKD02S0871081.1	-2.95	35.1	not assigned.annotated	mercator4v4.0: not classified & swissprot: Glycerate dehydrogenase OS=Cucumis sativus & original description: none
JZKD02S0017251.1	-2.7	35.1	not assigned.annotated	mercator4v4.0: not classified & swissprot: Pentatricopeptide repeat-containing protein At2g22070 OS=Arabidopsis thaliana & original description: none
JZKD02S1352461.1	-2.15	35.1	not assigned.annotated	mercator4v4.0: not classified & swissprot: RING-H2 finger protein ATL74 OS=Arabidopsis thaliana & original description: none
JZKD02S1365571.1	-4.73	35.1	not assigned.annotated	mercator4v4.0: not classified & swissprot: Subtilisin-like protease SBT1.7 OS=Arabidopsis thaliana & original description: none
JZKD02S0336798.1	-2.55	35.1	not assigned.annotated	mercator4v4.0: not classified & swissprot: Disease resistance protein RPV1 OS=Vitis rotundifolia & original description: none
JZKD02S0217653.1	-2.71	35.1	not assigned.annotated	mercator4v4.0: not classified & swissprot: Glycosyl hydrolase 5 family protein OS=Chamaecyparis obtusa & original description: none
JZKD02S0534218.1	-2.8	35.1	not assigned.annotated	mercator4v4.0: not classified & swissprot: Ras-related protein RABA4d OS=Arabidopsis thaliana & original description: none
JZKD02S1011352.1	-2.02	35.1	not assigned.annotated	mercator4v4.0: not classified & swissprot: Germin-like protein 1-3 OS=Oryza sativa subsp. japonica & original description: none
JZKD02S1641792.1	-3.62	35.1	not assigned.annotated	mercator4v4.0: not classified & swissprot: Immune-associated nucleotide-binding protein 9 OS=Arabidopsis thaliana & original description: none
JZKD02S1329555.1	-3.32	35.1	not assigned.annotated	mercator4v4.0: not classified & swissprot: Polypyrimidine tract-binding protein homolog 3 OS=Arabidopsis thaliana & original description: none
JZKD02S0973815.1	-4.65	35.1	not assigned.annotated	mercator4v4.0: not classified & swissprot: Disease resistance protein SUMM2 OS=Arabidopsis thaliana & original description: none
JZKD02S1486315.1	-2.21	35.1	not assigned.annotated	mercator4v4.0: not classified & swissprot: Glycerophosphodiester phosphodiesterase GDPDL1 OS=Arabidopsis thaliana & original description: none
JZKD02S0402058.1	-2.81	35.1	not assigned.annotated	mercator4v4.0: not classified & swissprot: Cysteine-rich repeat secretory protein 38 OS=Arabidopsis thaliana & original description: none
JZKD02S0956096.1	-2.59	35.1	not assigned.annotated	mercator4v4.0: not classified & swissprot: Pentatricopeptide repeat-containing protein At2g22070 OS=Arabidopsis thaliana & original description: none
JZKD02S1384530.1	-2	35.1	not assigned.annotated	mercator4v4.0: not classified & swissprot: Photosystem I assembly protein Ycf3 OS=Pinus thunbergii & original description: none
JZKD02S0801609.1	-3.46	35.1	not assigned.annotated	mercator4v4.0: not classified & swissprot: Disease resistance protein TAO1 OS=Arabidopsis thaliana & original description: none
JZKD02S1381798.1	-4.5	35.1	not assigned.annotated	mercator4v4.0: not classified & swissprot: 1,8-cineole synthase, chloroplastic OS=Picea engelmannii x Picea glauca & original description: none
JZKD02S0382332.1	-2.26	35.1	not assigned.annotated	mercator4v4.0: not classified & swissprot: Leucine-rich repeat receptor protein kinase HPCA1 OS=Arabidopsis thaliana & original description: none
JZKD02S0431990.1	-2.34	35.1	not assigned.annotated	mercator4v4.0: not classified & swissprot: Pentatricopeptide repeat-containing protein DOT4, chloroplastic OS=Arabidopsis thaliana & original description: none
JZKD02S0436214.1	-2.73	35.1	not assigned.annotated	mercator4v4.0: not classified & swissprot: Receptor-like protein kinase At3g21340 OS=Arabidopsis thaliana & original description: none
JZKD02S0196625.1	-3.41	35.1	not assigned.annotated	mercator4v4.0: not classified & swissprot: Leucine-rich repeat protein 1 OS=Oryza sativa subsp. indica & original description: none
JZKD02S0796486.1	-2.92	35.1	not assigned.annotated	mercator4v4.0: not classified & swissprot: Membrane protein PM19L OS=Oryza sativa subsp. japonica & original description: none
JZKD02S0491397.1	-3	35.1	not assigned.annotated	mercator4v4.0: not classified & swissprot: Protein EDS1 OS=Arabidopsis thaliana & original description: none
JZKD02S0611425.1	-2.62	35.1	not assigned.annotated	mercator4v4.0: not classified & swissprot: Receptor-like protein 33 OS=Arabidopsis thaliana & original description: none
JZKD02S1049013.1	-2.17	35.1	not assigned.annotated	mercator4v4.0: not classified & swissprot: Putative leucine-rich repeat receptor-like serine/threonine-protein kinase At2g24130 OS=Arabidopsis thaliana & original description: none
JZKD02S1268036.1	-4.18	35.1	not assigned.annotated	mercator4v4.0: not classified & swissprot: Bark storage protein A OS=Populus deltoides & original description: none
JZKD02S0122355.1	-2.23	35.1	not assigned.annotated	mercator4v4.0: not classified & swissprot: RNA-directed DNA polymerase homolog OS=Oenothera berteroana & original description: none
JZKD02S1280779.1	-3.41	35.1	not assigned.annotated	mercator4v4.0: not classified & swissprot: Pleiotropic drug resistance protein 1 OS=Petunia hybrida & original description: none
JZKD02S0838862.1	-2.84	35.1	not assigned.annotated	mercator4v4.0: not classified & swissprot: TMV resistance protein N OS=Nicotiana glutinosa & original description: none
JZKD02S1630382.1	-2.25	35.1	not assigned.annotated	mercator4v4.0: not classified & swissprot: Retrovirus-related Pol polyprotein from transposon RE2 OS=Arabidopsis thaliana & original description: none
JZKD02S0227220.1	-2.21	35.1	not assigned.annotated	mercator4v4.0: not classified & swissprot: Transketolase-1, chloroplastic OS=Arabidopsis thaliana & original description: none
JZKD02S0478374.1	-2.98	35.1	not assigned.annotated	mercator4v4.0: not classified & swissprot: 3-oxo-Delta(4,5)-steroid 5-beta-reductase OS=Arabidopsis thaliana & original description: none
JZKD02S1360703.1	-2.92	35.1	not assigned.annotated	mercator4v4.0: not classified & swissprot: Probable LRR receptor-like serine/threonine-protein kinase At1g12460 OS=Arabidopsis thaliana & original description: none
JZKD02S1593731.1	-5.27	35.1	not assigned.annotated	mercator4v4.0: not classified & swissprot: Receptor-like protein 9DC3 OS=Solanum pimpinellifolium & original description: none
JZKD02S0117719.1	-5.02	35.1	not assigned.annotated	mercator4v4.0: not classified & swissprot: Allene oxide synthase 1, chloroplastic OS=Solanum lycopersicum & original description: none
JZKD02S0242714.1	-2.91	35.1	not assigned.annotated	mercator4v4.0: not classified & swissprot: BURP domain-containing protein 3 OS=Oryza sativa subsp. japonica & original description: none
JZKD02S1631602.1	-2.54	35.1	not assigned.annotated	mercator4v4.0: not classified & swissprot: Disease resistance protein Roq1 OS=Nicotiana benthamiana & original description: none
JZKD02S0878287.1	-2	35.1	not assigned.annotated	mercator4v4.0: not classified & swissprot: Disease resistance protein L6 OS=Linum usitatissimum & original description: none
JZKD02S1610934.1	-2.11	35.1	not assigned.annotated	mercator4v4.0: not classified & swissprot: TIR-only protein OS=Brachypodium distachyon & original description: none
JZKD02S0696374.1	-2.84	35.1	not assigned.annotated	mercator4v4.0: not classified & swissprot: Disease resistance protein RPS5 OS=Arabidopsis thaliana & original description: none
JZKD02S1211787.1	-2.29	35.1	not assigned.annotated	mercator4v4.0: not classified & swissprot: Alpha-galactosidase 2 OS=Arabidopsis thaliana & original description: none
JZKD02S0855001.1	-2.13	35.1	not assigned.annotated	mercator4v4.0: not classified & swissprot: Putative dynamin-related protein 4A OS=Arabidopsis thaliana & original description: none
JZKD02S1628263.1	-2.32	35.1	not assigned.annotated	mercator4v4.0: not classified & swissprot: Pentatricopeptide repeat-containing protein At2g33680 OS=Arabidopsis thaliana & original description: none
JZKD02S0438380.1	-2.65	35.1	not assigned.annotated	mercator4v4.0: not classified & swissprot: Dirigent protein 23 OS=Arabidopsis thaliana & original description: none
JZKD02S0298131.1	-2.96	35.1	not assigned.annotated	mercator4v4.0: not classified & swissprot: Pathogenesis-related protein 1C OS=Nicotiana tabacum & original description: none
JZKD02S1220780.1	-3.31	35.1	not assigned.annotated	mercator4v4.0: not classified & swissprot: Probable carboxylesterase 18 OS=Arabidopsis thaliana & original description: none
[truncated: 3,149 more rows]

## Sheet: S6.2 Table
Bin Code	Bin Name	Number of gene	% assigned gene	Number of unigene	% assigned unigene		TOTAL
[truncated: 30 more rows]

## Sheet: S6.3 Table
Gene_WS77111v2	log2FC	BinCode	BinName	Description
[truncated: 4,464 more rows]

[truncated: 1 more sheets: S6.4 Table]
