# Supplementary material for: De novo transcriptome assembly and discovery of drought-responsive genes in white spruce (Picea glauca)
Source: PLoS One. 2025 Jan 3;20(1):e0316661. doi: 10.1371/journal.pone.0316661 (PMC11698436; doi:10.1371/journal.pone.0316661)
Supplement: S7 Table — The Excel file contains three sheets; Caption, S7.1 (GO enrichment according to time points) and S7.2 (selected GO enrichment according to time points). (XLSX) [file pone.0316661.s011.xlsx]

## Sheet: Caption
		Supplementary Tables
		Title : De novo transcriptome assembly and discovery of drought-responsive genes in white spruce (Picea glauca)
		Authors: Zoé Ribeyre, Claire Depardieu, Julien Prunier, Gervais Pelletier, Geneviève Parent, John Mackay, Arnaud Droit, Jean Bousquet, Philippe Nolet, Christian Messier
	Sheet	Informations
	S7.1 Table	Gene Ontology (GO) enrichments of differentially expressed transcripts as a function of time points. The meanings of the headings are: Day: the days of sampling, Day0, Day14, Day18 and Day22; Regulation: up- or down-regulation of differentially expressed transcripts (DETs); Enrichment: OVER means the DET found as enriched and NOTSIGNIF means the DET found as not enriched; GO Term: the ID of GO; G…
	S7.2 Table	Cleaned data from S7.1 Table used for Figure 4B. Selection was made on GO levels 2 to 4.

## Sheet: S7.1 Table
Day	Regulation	Enrichment	GO Term	GO Name	GO Category	pvalue	Nr Test	Nr Ref	Not Annot Test	Not Annot Ref
Day18	up	OVER	GO:0016209	Antioxidant Activity	MOLECULAR_FUNCTION	7.88913e-10	23	167	828	32269
Day22	up	OVER	GO:0016209	Antioxidant Activity	MOLECULAR_FUNCTION	1.04905e-06	27	163	1641	31456
Day18	up	OVER	GO:0044419	Biological Process Involved In Interspecies Interaction Between Organisms	BIOLOGICAL_PROCESS	5.35732e-06	19	204	832	32232
Day22	up	OVER	GO:0044419	Biological Process Involved In Interspecies Interaction Between Organisms	BIOLOGICAL_PROCESS	8.88347e-07	30	193	1638	31426
Day22	up	OVER	GO:0065007	Biological Regulation	BIOLOGICAL_PROCESS	0.00176384	99	1371	1569	30248
Day18	down	OVER	GO:0005975	Carbohydrate Metabolic Process	BIOLOGICAL_PROCESS	9.97286e-05	63	927	1231	31066
Day18	up	OVER	GO:0005975	Carbohydrate Metabolic Process	BIOLOGICAL_PROCESS	1.01095e-05	49	941	802	31495
Day22	up	OVER	GO:0005975	Carbohydrate Metabolic Process	BIOLOGICAL_PROCESS	5.34532e-10	96	894	1572	30725
Day18	down	OVER	GO:0003824	Catalytic Activity	MOLECULAR_FUNCTION	2.26373e-18	503	8786	791	23207
Day18	up	OVER	GO:0003824	Catalytic Activity	MOLECULAR_FUNCTION	9.54572e-05	287	9002	564	23434
Day22	up	OVER	GO:0003824	Catalytic Activity	MOLECULAR_FUNCTION	7.58765e-10	576	8713	1092	22906
Day18	down	OVER	GO:0071944	Cell Periphery	CELLULAR_COMPONENT	6.51809e-07	64	796	1230	31197
Day18	up	OVER	GO:0071944	Cell Periphery	CELLULAR_COMPONENT	0.000462452	39	821	812	31615
Day22	up	OVER	GO:0071944	Cell Periphery	CELLULAR_COMPONENT	6.92906e-07	77	783	1591	30836
Day18	down	OVER	GO:0005618	Cell Wall	CELLULAR_COMPONENT	7.25344e-05	10	48	1284	31945
Day18	up	OVER	GO:0005618	Cell Wall	CELLULAR_COMPONENT	0.00010933	8	50	843	32386
Day22	up	OVER	GO:0005618	Cell Wall	CELLULAR_COMPONENT	0.000124986	11	47	1657	31572
Day18	down	OVER	GO:0071554	Cell Wall Organization Or Biogenesis	BIOLOGICAL_PROCESS	1.27679e-08	37	297	1257	31696
Day18	up	OVER	GO:0006952	Defense Response	BIOLOGICAL_PROCESS	4.04979e-08	24	228	827	32208
Day22	up	OVER	GO:0006952	Defense Response	BIOLOGICAL_PROCESS	1.57486e-08	36	216	1632	31403
Day18	up	OVER	GO:0098542	Defense Response To Other Organism	BIOLOGICAL_PROCESS	3.36286e-06	19	197	832	32239
Day22	up	OVER	GO:0098542	Defense Response To Other Organism	BIOLOGICAL_PROCESS	1.39834e-06	29	187	1639	31432
Day18	down	OVER	GO:0098754	Detoxification	BIOLOGICAL_PROCESS	0.000136046	12	75	1282	31918
Day22	up	OVER	GO:0032502	Developmental Process	BIOLOGICAL_PROCESS	0.00250536	54	670	1614	30949
Day22	up	OVER	GO:0051234	Establishment Of Localization	BIOLOGICAL_PROCESS	0.00184738	120	1719	1548	29900
Day18	down	OVER	GO:0030312	External Encapsulating Structure	CELLULAR_COMPONENT	9.769e-05	10	50	1284	31943
Day18	up	OVER	GO:0030312	External Encapsulating Structure	CELLULAR_COMPONENT	0.000139534	8	52	843	32384
Day22	up	OVER	GO:0030312	External Encapsulating Structure	CELLULAR_COMPONENT	0.000171618	11	49	1657	31570
Day22	up	OVER	GO:0005576	Extracellular Region	CELLULAR_COMPONENT	6.7798e-08	52	414	1616	31205
Day22	up	OVER	GO:0051179	Localization	BIOLOGICAL_PROCESS	0.00225819	120	1730	1548	29889
Day18	up	OVER	GO:0016829	Lyase Activity	MOLECULAR_FUNCTION	0.00239076	22	418	829	32018
Day22	up	OVER	GO:0016829	Lyase Activity	MOLECULAR_FUNCTION	0.00158734	37	403	1631	31216
Day22	up	OVER	GO:0016020	Membrane	CELLULAR_COMPONENT	1.21263e-05	134	1719	1534	29900
Day18	up	OVER	GO:0042579	Microbody	CELLULAR_COMPONENT	6.39504e-07	18	157	833	32279
Day22	up	OVER	GO:0042579	Microbody	CELLULAR_COMPONENT	8.39497e-10	31	144	1637	31475
Day18	down	OVER	GO:0016491	Oxidoreductase Activity	MOLECULAR_FUNCTION	2.56947e-09	129	1824	1165	30169
Day18	up	OVER	GO:0016491	Oxidoreductase Activity	MOLECULAR_FUNCTION	5.89372e-12	102	1851	749	30585
Day22	up	OVER	GO:0016491	Oxidoreductase Activity	MOLECULAR_FUNCTION	1.09798e-15	180	1773	1488	29846
Day18	up	OVER	GO:0005777	Peroxisome	CELLULAR_COMPONENT	6.39504e-07	18	157	833	32279
Day22	up	OVER	GO:0005777	Peroxisome	CELLULAR_COMPONENT	8.39497e-10	31	144	1637	31475
Day22	down	OVER	GO:0015979	Photosynthesis	BIOLOGICAL_PROCESS	6.78093e-30	76	71	4185	28955
Day18	down	OVER	GO:0005886	Plasma Membrane	CELLULAR_COMPONENT	6.98978e-05	54	746	1240	31247
Day22	up	OVER	GO:0005886	Plasma Membrane	CELLULAR_COMPONENT	9.82172e-05	65	735	1603	30884
Day22	up	OVER	GO:0050789	Regulation Of Biological Process	BIOLOGICAL_PROCESS	0.00128493	99	1356	1569	30263
Day0	up	OVER	GO:0050790	Regulation Of Catalytic Activity	BIOLOGICAL_PROCESS	8.11891e-07	2	8	3	33274
Day0	up	OVER	GO:0050794	Regulation Of Cellular Process	BIOLOGICAL_PROCESS	0.00010414	3	733	2	32549
Day0	up	OVER	GO:0065009	Regulation Of Molecular Function	BIOLOGICAL_PROCESS	8.11891e-07	2	8	3	33274
Day18	up	OVER	GO:0009737	Response To Abscisic Acid	BIOLOGICAL_PROCESS	1.39612e-05	4	3	847	32433
Day22	up	OVER	GO:0009737	Response To Abscisic Acid	BIOLOGICAL_PROCESS	0.000194617	4	3	1664	31616
Day18	up	OVER	GO:0097305	Response To Alcohol	BIOLOGICAL_PROCESS	1.39612e-05	4	3	847	32433
Day22	up	OVER	GO:0097305	Response To Alcohol	BIOLOGICAL_PROCESS	0.000194617	4	3	1664	31616
Day18	up	OVER	GO:0009607	Response To Biotic Stimulus	BIOLOGICAL_PROCESS	8.36318e-06	19	211	832	32225
Day22	up	OVER	GO:0009607	Response To Biotic Stimulus	BIOLOGICAL_PROCESS	1.70762e-06	30	200	1638	31419
Day18	down	OVER	GO:0042221	Response To Chemical	BIOLOGICAL_PROCESS	0.0002145	15	118	1279	31875
Day22	up	OVER	GO:0042221	Response To Chemical	BIOLOGICAL_PROCESS	3.68461e-05	19	114	1649	31505
Day18	up	OVER	GO:0009409	Response To Cold	BIOLOGICAL_PROCESS	0.00084698	3	5	848	32431
Day18	up	OVER	GO:0009719	Response To Endogenous Stimulus	BIOLOGICAL_PROCESS	0.00105593	5	26	846	32410
Day18	up	OVER	GO:0043207	Response To External Biotic Stimulus	BIOLOGICAL_PROCESS	5.35732e-06	19	204	832	32232
Day22	up	OVER	GO:0043207	Response To External Biotic Stimulus	BIOLOGICAL_PROCESS	8.88347e-07	30	193	1638	31426
Day18	up	OVER	GO:0009605	Response To External Stimulus	BIOLOGICAL_PROCESS	5.71618e-06	19	205	832	32231
Day22	up	OVER	GO:0009605	Response To External Stimulus	BIOLOGICAL_PROCESS	9.77245e-07	30	194	1638	31425
Day18	up	OVER	GO:0009725	Response To Hormone	BIOLOGICAL_PROCESS	0.00105593	5	26	846	32410
Day18	up	OVER	GO:0033993	Response To Lipid	BIOLOGICAL_PROCESS	2.6189e-05	5	10	846	32426
Day22	up	OVER	GO:0033993	Response To Lipid	BIOLOGICAL_PROCESS	5.30726e-05	6	9	1662	31610
Day18	up	OVER	GO:0010033	Response To Organic Substance	BIOLOGICAL_PROCESS	0.000236311	6	29	845	32407
Day22	up	OVER	GO:0010033	Response To Organic Substance	BIOLOGICAL_PROCESS	0.00152946	7	28	1661	31591
Day18	up	OVER	GO:0006970	Response To Osmotic Stress	BIOLOGICAL_PROCESS	0.000160223	3	2	848	32434
Day22	up	OVER	GO:0006970	Response To Osmotic Stress	BIOLOGICAL_PROCESS	0.00116373	3	2	1665	31617
Day18	up	OVER	GO:0051707	Response To Other Organism	BIOLOGICAL_PROCESS	5.35732e-06	19	204	832	32232
Day22	up	OVER	GO:0051707	Response To Other Organism	BIOLOGICAL_PROCESS	8.88347e-07	30	193	1638	31426
Day18	up	OVER	GO:1901700	Response To Oxygen-Containing Compound	BIOLOGICAL_PROCESS	2.48968e-05	6	18	845	32418
Day22	up	OVER	GO:1901700	Response To Oxygen-Containing Compound	BIOLOGICAL_PROCESS	0.000127568	7	17	1661	31602
Day18	up	OVER	GO:0009651	Response To Salt Stress	BIOLOGICAL_PROCESS	0.000160223	3	2	848	32434
Day22	up	OVER	GO:0009651	Response To Salt Stress	BIOLOGICAL_PROCESS	0.00116373	3	2	1665	31617
Day18	up	OVER	GO:0050896	Response To Stimulus	BIOLOGICAL_PROCESS	0.000677188	34	697	817	31739
Day22	up	OVER	GO:0050896	Response To Stimulus	BIOLOGICAL_PROCESS	1.20259e-05	64	667	1604	30952
Day18	up	OVER	GO:0006950	Response To Stress	BIOLOGICAL_PROCESS	0.000164917	28	485	823	31951
Day22	up	OVER	GO:0006950	Response To Stress	BIOLOGICAL_PROCESS	0.000405476	44	469	1624	31150
Day18	up	OVER	GO:0009266	Response To Temperature Stimulus	BIOLOGICAL_PROCESS	0.00174674	3	7	848	32429
Day18	down	OVER	GO:0009636	Response To Toxic Substance	BIOLOGICAL_PROCESS	0.000136046	12	75	1282	31918
Day22	down	OVER	GO:0009579	Thylakoid	CELLULAR_COMPONENT	2.28823e-17	72	126	4189	28900
Day18	down	OVER	GO:0016740	Transferase Activity	MOLECULAR_FUNCTION	7.40714e-20	259	3555	1035	28438
Day22	down	OVER	GO:0016740	Transferase Activity	MOLECULAR_FUNCTION	2.50528e-12	627	3187	3634	25839
Day22	up	OVER	GO:0055085	Transmembrane Transport	BIOLOGICAL_PROCESS	2.62626e-09	109	1103	1559	30516
Day22	up	OVER	GO:0006810	Transport	BIOLOGICAL_PROCESS	0.00178028	120	1717	1548	29902
Day18	down	OVER	GO:0005215	Transporter Activity	MOLECULAR_FUNCTION	0.000172542	75	1182	1219	30811
Day22	up	OVER	GO:0005215	Transporter Activity	MOLECULAR_FUNCTION	1.35942e-09	113	1144	1555	30475
Day0	down	NOT SIGNIF	GO:0051539	4 Iron, 4 Sulfur Cluster Binding	MOLECULAR_FUNCTION	1	0	2	14	33271
Day0	up	NOT SIGNIF	GO:0051539	4 Iron, 4 Sulfur Cluster Binding	MOLECULAR_FUNCTION	1	0	2	5	33280
Day14	down	NOT SIGNIF	GO:0051539	4 Iron, 4 Sulfur Cluster Binding	MOLECULAR_FUNCTION	1	0	2	42	33243
Day14	up	NOT SIGNIF	GO:0051539	4 Iron, 4 Sulfur Cluster Binding	MOLECULAR_FUNCTION	1	0	2	64	33221
Day18	down	NOT SIGNIF	GO:0051539	4 Iron, 4 Sulfur Cluster Binding	MOLECULAR_FUNCTION	0.076238	1	1	1293	31992
Day18	up	NOT SIGNIF	GO:0051539	4 Iron, 4 Sulfur Cluster Binding	MOLECULAR_FUNCTION	1	0	2	851	32434
Day22	down	NOT SIGNIF	GO:0051539	4 Iron, 4 Sulfur Cluster Binding	MOLECULAR_FUNCTION	0.239633	1	1	4260	29025
Day22	up	NOT SIGNIF	GO:0051539	4 Iron, 4 Sulfur Cluster Binding	MOLECULAR_FUNCTION	1	0	2	1668	31617
Day0	down	NOT SIGNIF	GO:0030029	Actin Filament-Based Process	BIOLOGICAL_PROCESS	1	0	2	14	33271
Day0	up	NOT SIGNIF	GO:0030029	Actin Filament-Based Process	BIOLOGICAL_PROCESS	1	0	2	5	33280
Day14	down	NOT SIGNIF	GO:0030029	Actin Filament-Based Process	BIOLOGICAL_PROCESS	1	0	2	42	33243
Day14	up	NOT SIGNIF	GO:0030029	Actin Filament-Based Process	BIOLOGICAL_PROCESS	1	0	2	64	33221
Day18	down	NOT SIGNIF	GO:0030029	Actin Filament-Based Process	BIOLOGICAL_PROCESS	1	0	2	1294	31991
Day18	up	NOT SIGNIF	GO:0030029	Actin Filament-Based Process	BIOLOGICAL_PROCESS	1	0	2	851	32434
Day22	down	NOT SIGNIF	GO:0030029	Actin Filament-Based Process	BIOLOGICAL_PROCESS	1	0	2	4261	29024
Day22	up	NOT SIGNIF	GO:0030029	Actin Filament-Based Process	BIOLOGICAL_PROCESS	1	0	2	1668	31617
Day0	down	NOT SIGNIF	GO:0030554	Adenyl Nucleotide Binding	MOLECULAR_FUNCTION	1	0	16	14	33257
Day0	up	NOT SIGNIF	GO:0030554	Adenyl Nucleotide Binding	MOLECULAR_FUNCTION	1	0	16	5	33266
Day14	down	NOT SIGNIF	GO:0030554	Adenyl Nucleotide Binding	MOLECULAR_FUNCTION	1	0	16	42	33229
Day14	up	NOT SIGNIF	GO:0030554	Adenyl Nucleotide Binding	MOLECULAR_FUNCTION	1	0	16	64	33207
Day18	down	NOT SIGNIF	GO:0030554	Adenyl Nucleotide Binding	MOLECULAR_FUNCTION	0.469822	1	15	1293	31978
Day18	up	NOT SIGNIF	GO:0030554	Adenyl Nucleotide Binding	MOLECULAR_FUNCTION	1	0	16	851	32420
Day22	down	NOT SIGNIF	GO:0030554	Adenyl Nucleotide Binding	MOLECULAR_FUNCTION	0.625876	2	14	4259	29012
Day22	up	NOT SIGNIF	GO:0030554	Adenyl Nucleotide Binding	MOLECULAR_FUNCTION	0.560769	1	15	1667	31604
Day0	down	NOT SIGNIF	GO:0032559	Adenyl Ribonucleotide Binding	MOLECULAR_FUNCTION	1	0	14	14	33259
Day0	up	NOT SIGNIF	GO:0032559	Adenyl Ribonucleotide Binding	MOLECULAR_FUNCTION	1	0	14	5	33268
Day14	down	NOT SIGNIF	GO:0032559	Adenyl Ribonucleotide Binding	MOLECULAR_FUNCTION	1	0	14	42	33231
Day14	up	NOT SIGNIF	GO:0032559	Adenyl Ribonucleotide Binding	MOLECULAR_FUNCTION	1	0	14	64	33209
Day18	down	NOT SIGNIF	GO:0032559	Adenyl Ribonucleotide Binding	MOLECULAR_FUNCTION	1	0	14	1294	31979
Day18	up	NOT SIGNIF	GO:0032559	Adenyl Ribonucleotide Binding	MOLECULAR_FUNCTION	1	0	14	851	32422
Day22	down	NOT SIGNIF	GO:0032559	Adenyl Ribonucleotide Binding	MOLECULAR_FUNCTION	0.853107	1	13	4260	29013
Day22	up	NOT SIGNIF	GO:0032559	Adenyl Ribonucleotide Binding	MOLECULAR_FUNCTION	0.513183	1	13	1667	31606
Day0	down	NOT SIGNIF	GO:0043531	Adp Binding	MOLECULAR_FUNCTION	1	0	3	14	33270
Day0	up	NOT SIGNIF	GO:0043531	Adp Binding	MOLECULAR_FUNCTION	1	0	3	5	33279
Day14	down	NOT SIGNIF	GO:0043531	Adp Binding	MOLECULAR_FUNCTION	1	0	3	42	33242
Day14	up	NOT SIGNIF	GO:0043531	Adp Binding	MOLECULAR_FUNCTION	1	0	3	64	33220
Day18	down	NOT SIGNIF	GO:0043531	Adp Binding	MOLECULAR_FUNCTION	1	0	3	1294	31990
Day18	up	NOT SIGNIF	GO:0043531	Adp Binding	MOLECULAR_FUNCTION	1	0	3	851	32433
Day22	down	NOT SIGNIF	GO:0043531	Adp Binding	MOLECULAR_FUNCTION	1	0	3	4261	29023
Day22	up	NOT SIGNIF	GO:0043531	Adp Binding	MOLECULAR_FUNCTION	1	0	3	1668	31616
Day0	down	NOT SIGNIF	GO:0009820	Alkaloid Metabolic Process	BIOLOGICAL_PROCESS	1	0	6	14	33267
Day0	up	NOT SIGNIF	GO:0009820	Alkaloid Metabolic Process	BIOLOGICAL_PROCESS	1	0	6	5	33276
Day14	down	NOT SIGNIF	GO:0009820	Alkaloid Metabolic Process	BIOLOGICAL_PROCESS	1	0	6	42	33239
Day14	up	NOT SIGNIF	GO:0009820	Alkaloid Metabolic Process	BIOLOGICAL_PROCESS	1	0	6	64	33217
Day18	down	NOT SIGNIF	GO:0009820	Alkaloid Metabolic Process	BIOLOGICAL_PROCESS	1	0	6	1294	31987
Day18	up	NOT SIGNIF	GO:0009820	Alkaloid Metabolic Process	BIOLOGICAL_PROCESS	1	0	6	851	32430
Day22	down	NOT SIGNIF	GO:0009820	Alkaloid Metabolic Process	BIOLOGICAL_PROCESS	1	0	6	4261	29020
Day22	up	NOT SIGNIF	GO:0009820	Alkaloid Metabolic Process	BIOLOGICAL_PROCESS	1	0	6	1668	31613
Day0	down	NOT SIGNIF	GO:0043604	Amide Biosynthetic Process	BIOLOGICAL_PROCESS	1	0	123	14	33150
Day0	up	NOT SIGNIF	GO:0043604	Amide Biosynthetic Process	BIOLOGICAL_PROCESS	1	0	123	5	33159
Day14	down	NOT SIGNIF	GO:0043604	Amide Biosynthetic Process	BIOLOGICAL_PROCESS	1	0	123	42	33122
Day14	up	NOT SIGNIF	GO:0043604	Amide Biosynthetic Process	BIOLOGICAL_PROCESS	1	0	123	64	33100
Day18	down	NOT SIGNIF	GO:0043604	Amide Biosynthetic Process	BIOLOGICAL_PROCESS	1	0	123	1294	31870
Day18	up	NOT SIGNIF	GO:0043604	Amide Biosynthetic Process	BIOLOGICAL_PROCESS	1	0	123	851	32313
Day22	down	NOT SIGNIF	GO:0043604	Amide Biosynthetic Process	BIOLOGICAL_PROCESS	0.999999	2	121	4259	28905
Day22	up	NOT SIGNIF	GO:0043604	Amide Biosynthetic Process	BIOLOGICAL_PROCESS	0.98668	2	121	1666	31498
Day0	down	NOT SIGNIF	GO:0043603	Amide Metabolic Process	BIOLOGICAL_PROCESS	1	0	123	14	33150
Day0	up	NOT SIGNIF	GO:0043603	Amide Metabolic Process	BIOLOGICAL_PROCESS	1	0	123	5	33159
Day14	down	NOT SIGNIF	GO:0043603	Amide Metabolic Process	BIOLOGICAL_PROCESS	1	0	123	42	33122
Day14	up	NOT SIGNIF	GO:0043603	Amide Metabolic Process	BIOLOGICAL_PROCESS	1	0	123	64	33100
Day18	down	NOT SIGNIF	GO:0043603	Amide Metabolic Process	BIOLOGICAL_PROCESS	1	0	123	1294	31870
Day18	up	NOT SIGNIF	GO:0043603	Amide Metabolic Process	BIOLOGICAL_PROCESS	1	0	123	851	32313
Day22	down	NOT SIGNIF	GO:0043603	Amide Metabolic Process	BIOLOGICAL_PROCESS	0.999999	2	121	4259	28905
Day22	up	NOT SIGNIF	GO:0043603	Amide Metabolic Process	BIOLOGICAL_PROCESS	0.98668	2	121	1666	31498
Day0	down	NOT SIGNIF	GO:0009309	Amine Biosynthetic Process	BIOLOGICAL_PROCESS	1	0	1	14	33272
Day0	up	NOT SIGNIF	GO:0009309	Amine Biosynthetic Process	BIOLOGICAL_PROCESS	1	0	1	5	33281
Day14	down	NOT SIGNIF	GO:0009309	Amine Biosynthetic Process	BIOLOGICAL_PROCESS	1	0	1	42	33244
Day14	up	NOT SIGNIF	GO:0009309	Amine Biosynthetic Process	BIOLOGICAL_PROCESS	1	0	1	64	33222
Day18	down	NOT SIGNIF	GO:0009309	Amine Biosynthetic Process	BIOLOGICAL_PROCESS	1	0	1	1294	31992
Day18	up	NOT SIGNIF	GO:0009309	Amine Biosynthetic Process	BIOLOGICAL_PROCESS	1	0	1	851	32435
Day22	down	NOT SIGNIF	GO:0009309	Amine Biosynthetic Process	BIOLOGICAL_PROCESS	1	0	1	4261	29025
Day22	up	NOT SIGNIF	GO:0009309	Amine Biosynthetic Process	BIOLOGICAL_PROCESS	1	0	1	1668	31618
Day0	down	NOT SIGNIF	GO:0009308	Amine Metabolic Process	BIOLOGICAL_PROCESS	1	0	1	14	33272
Day0	up	NOT SIGNIF	GO:0009308	Amine Metabolic Process	BIOLOGICAL_PROCESS	1	0	1	5	33281
Day14	down	NOT SIGNIF	GO:0009308	Amine Metabolic Process	BIOLOGICAL_PROCESS	1	0	1	42	33244
Day14	up	NOT SIGNIF	GO:0009308	Amine Metabolic Process	BIOLOGICAL_PROCESS	1	0	1	64	33222
Day18	down	NOT SIGNIF	GO:0009308	Amine Metabolic Process	BIOLOGICAL_PROCESS	1	0	1	1294	31992
Day18	up	NOT SIGNIF	GO:0009308	Amine Metabolic Process	BIOLOGICAL_PROCESS	1	0	1	851	32435
Day22	down	NOT SIGNIF	GO:0009308	Amine Metabolic Process	BIOLOGICAL_PROCESS	1	0	1	4261	29025
Day22	up	NOT SIGNIF	GO:0009308	Amine Metabolic Process	BIOLOGICAL_PROCESS	1	0	1	1668	31618
Day0	down	NOT SIGNIF	GO:0006520	Amino Acid Metabolic Process	BIOLOGICAL_PROCESS	1	0	489	14	32784
Day0	up	NOT SIGNIF	GO:0006520	Amino Acid Metabolic Process	BIOLOGICAL_PROCESS	0.0713296	1	488	4	32794
Day14	down	NOT SIGNIF	GO:0006520	Amino Acid Metabolic Process	BIOLOGICAL_PROCESS	0.0236883	3	486	39	32759
Day14	up	NOT SIGNIF	GO:0006520	Amino Acid Metabolic Process	BIOLOGICAL_PROCESS	1	0	489	64	32734
Day18	down	NOT SIGNIF	GO:0006520	Amino Acid Metabolic Process	BIOLOGICAL_PROCESS	0.440233	20	469	1274	31524
Day18	up	NOT SIGNIF	GO:0006520	Amino Acid Metabolic Process	BIOLOGICAL_PROCESS	0.00810906	22	467	829	31969
Day22	down	NOT SIGNIF	GO:0006520	Amino Acid Metabolic Process	BIOLOGICAL_PROCESS	1	30	459	4231	28567
Day22	up	NOT SIGNIF	GO:0006520	Amino Acid Metabolic Process	BIOLOGICAL_PROCESS	0.00880402	37	452	1631	31167
Day0	down	NOT SIGNIF	GO:0016208	Amp Binding	MOLECULAR_FUNCTION	1	0	2	14	33271
Day0	up	NOT SIGNIF	GO:0016208	Amp Binding	MOLECULAR_FUNCTION	1	0	2	5	33280
Day14	down	NOT SIGNIF	GO:0016208	Amp Binding	MOLECULAR_FUNCTION	1	0	2	42	33243
Day14	up	NOT SIGNIF	GO:0016208	Amp Binding	MOLECULAR_FUNCTION	1	0	2	64	33221
Day18	down	NOT SIGNIF	GO:0016208	Amp Binding	MOLECULAR_FUNCTION	1	0	2	1294	31991
Day18	up	NOT SIGNIF	GO:0016208	Amp Binding	MOLECULAR_FUNCTION	1	0	2	851	32434
Day22	down	NOT SIGNIF	GO:0016208	Amp Binding	MOLECULAR_FUNCTION	1	0	2	4261	29024
Day22	up	NOT SIGNIF	GO:0016208	Amp Binding	MOLECULAR_FUNCTION	0.0977098	1	1	1667	31618
Day0	down	NOT SIGNIF	GO:0048856	Anatomical Structure Development	BIOLOGICAL_PROCESS	1	0	650	14	32623
Day0	up	NOT SIGNIF	GO:0048856	Anatomical Structure Development	BIOLOGICAL_PROCESS	0.0939018	1	649	4	32633
Day14	down	NOT SIGNIF	GO:0048856	Anatomical Structure Development	BIOLOGICAL_PROCESS	0.197761	2	648	40	32597
Day14	up	NOT SIGNIF	GO:0048856	Anatomical Structure Development	BIOLOGICAL_PROCESS	0.0364822	4	646	60	32577
Day18	down	NOT SIGNIF	GO:0048856	Anatomical Structure Development	BIOLOGICAL_PROCESS	0.96992	17	633	1277	31360
Day18	up	NOT SIGNIF	GO:0048856	Anatomical Structure Development	BIOLOGICAL_PROCESS	0.113005	22	628	829	31808
Day22	down	NOT SIGNIF	GO:0048856	Anatomical Structure Development	BIOLOGICAL_PROCESS	1	45	605	4216	28421
Day22	up	NOT SIGNIF	GO:0048856	Anatomical Structure Development	BIOLOGICAL_PROCESS	0.0565596	42	608	1626	31011
Day0	down	NOT SIGNIF	GO:0070161	Anchoring Junction	CELLULAR_COMPONENT	1	0	6	14	33267
Day0	up	NOT SIGNIF	GO:0070161	Anchoring Junction	CELLULAR_COMPONENT	1	0	6	5	33276
Day14	down	NOT SIGNIF	GO:0070161	Anchoring Junction	CELLULAR_COMPONENT	1	0	6	42	33239
Day14	up	NOT SIGNIF	GO:0070161	Anchoring Junction	CELLULAR_COMPONENT	1	0	6	64	33217
Day18	down	NOT SIGNIF	GO:0070161	Anchoring Junction	CELLULAR_COMPONENT	1	0	6	1294	31987
Day18	up	NOT SIGNIF	GO:0070161	Anchoring Junction	CELLULAR_COMPONENT	1	0	6	851	32430
Day22	down	NOT SIGNIF	GO:0070161	Anchoring Junction	CELLULAR_COMPONENT	0.560411	1	5	4260	29021
Day22	up	NOT SIGNIF	GO:0070161	Anchoring Junction	CELLULAR_COMPONENT	1	0	6	1668	31613
Day0	down	NOT SIGNIF	GO:0043168	Anion Binding	MOLECULAR_FUNCTION	1	0	23	14	33250
Day0	up	NOT SIGNIF	GO:0043168	Anion Binding	MOLECULAR_FUNCTION	1	0	23	5	33259
Day14	down	NOT SIGNIF	GO:0043168	Anion Binding	MOLECULAR_FUNCTION	1	0	23	42	33222
Day14	up	NOT SIGNIF	GO:0043168	Anion Binding	MOLECULAR_FUNCTION	1	0	23	64	33200
Day18	down	NOT SIGNIF	GO:0043168	Anion Binding	MOLECULAR_FUNCTION	1	0	23	1294	31970
Day18	up	NOT SIGNIF	GO:0043168	Anion Binding	MOLECULAR_FUNCTION	1	0	23	851	32413
Day22	down	NOT SIGNIF	GO:0043168	Anion Binding	MOLECULAR_FUNCTION	0.812642	2	21	4259	29005
Day22	up	NOT SIGNIF	GO:0043168	Anion Binding	MOLECULAR_FUNCTION	0.321537	2	21	1666	31598
Day0	down	NOT SIGNIF	GO:0016209	Antioxidant Activity	MOLECULAR_FUNCTION	1	0	190	14	33083
Day0	up	NOT SIGNIF	GO:0016209	Antioxidant Activity	MOLECULAR_FUNCTION	1	0	190	5	33092
Day14	down	NOT SIGNIF	GO:0016209	Antioxidant Activity	MOLECULAR_FUNCTION	0.213819	1	189	41	33056
Day14	up	NOT SIGNIF	GO:0016209	Antioxidant Activity	MOLECULAR_FUNCTION	1	0	190	64	33033
Day18	down	NOT SIGNIF	GO:0016209	Antioxidant Activity	MOLECULAR_FUNCTION	0.0682303	12	178	1282	31815
Day22	down	NOT SIGNIF	GO:0016209	Antioxidant Activity	MOLECULAR_FUNCTION	0.795082	21	169	4240	28857
Day0	down	NOT SIGNIF	GO:0044599	Ap-5 Adaptor Complex	CELLULAR_COMPONENT	1	0	1	14	33272
Day0	up	NOT SIGNIF	GO:0044599	Ap-5 Adaptor Complex	CELLULAR_COMPONENT	1	0	1	5	33281
Day14	down	NOT SIGNIF	GO:0044599	Ap-5 Adaptor Complex	CELLULAR_COMPONENT	1	0	1	42	33244
Day14	up	NOT SIGNIF	GO:0044599	Ap-5 Adaptor Complex	CELLULAR_COMPONENT	1	0	1	64	33222
Day18	down	NOT SIGNIF	GO:0044599	Ap-5 Adaptor Complex	CELLULAR_COMPONENT	1	0	1	1294	31992
Day18	up	NOT SIGNIF	GO:0044599	Ap-5 Adaptor Complex	CELLULAR_COMPONENT	1	0	1	851	32435
Day22	down	NOT SIGNIF	GO:0044599	Ap-5 Adaptor Complex	CELLULAR_COMPONENT	1	0	1	4261	29025
Day22	up	NOT SIGNIF	GO:0044599	Ap-5 Adaptor Complex	CELLULAR_COMPONENT	1	0	1	1668	31618
Day0	down	NOT SIGNIF	GO:0030119	Ap-Type Membrane Coat Adaptor Complex	CELLULAR_COMPONENT	1	0	1	14	33272
Day0	up	NOT SIGNIF	GO:0030119	Ap-Type Membrane Coat Adaptor Complex	CELLULAR_COMPONENT	1	0	1	5	33281
Day14	down	NOT SIGNIF	GO:0030119	Ap-Type Membrane Coat Adaptor Complex	CELLULAR_COMPONENT	1	0	1	42	33244
Day14	up	NOT SIGNIF	GO:0030119	Ap-Type Membrane Coat Adaptor Complex	CELLULAR_COMPONENT	1	0	1	64	33222
Day18	down	NOT SIGNIF	GO:0030119	Ap-Type Membrane Coat Adaptor Complex	CELLULAR_COMPONENT	1	0	1	1294	31992
Day18	up	NOT SIGNIF	GO:0030119	Ap-Type Membrane Coat Adaptor Complex	CELLULAR_COMPONENT	1	0	1	851	32435
Day22	down	NOT SIGNIF	GO:0030119	Ap-Type Membrane Coat Adaptor Complex	CELLULAR_COMPONENT	1	0	1	4261	29025
Day22	up	NOT SIGNIF	GO:0030119	Ap-Type Membrane Coat Adaptor Complex	CELLULAR_COMPONENT	1	0	1	1668	31618
Day0	down	NOT SIGNIF	GO:0019438	Aromatic Compound Biosynthetic Process	BIOLOGICAL_PROCESS	0.29	1	798	13	32475
Day0	up	NOT SIGNIF	GO:0019438	Aromatic Compound Biosynthetic Process	BIOLOGICAL_PROCESS	0.114398	1	798	4	32484
Day14	down	NOT SIGNIF	GO:0019438	Aromatic Compound Biosynthetic Process	BIOLOGICAL_PROCESS	1	0	799	42	32446
Day14	up	NOT SIGNIF	GO:0019438	Aromatic Compound Biosynthetic Process	BIOLOGICAL_PROCESS	0.198722	3	796	61	32427
Day18	down	NOT SIGNIF	GO:0019438	Aromatic Compound Biosynthetic Process	BIOLOGICAL_PROCESS	0.999993	11	788	1283	31205
Day18	up	NOT SIGNIF	GO:0019438	Aromatic Compound Biosynthetic Process	BIOLOGICAL_PROCESS	0.237291	24	775	827	31661
Day22	down	NOT SIGNIF	GO:0019438	Aromatic Compound Biosynthetic Process	BIOLOGICAL_PROCESS	0.999999	61	738	4200	28288
Day22	up	NOT SIGNIF	GO:0019438	Aromatic Compound Biosynthetic Process	BIOLOGICAL_PROCESS	0.0336621	52	747	1616	30872
Day0	down	NOT SIGNIF	GO:0005524	Atp Binding	MOLECULAR_FUNCTION	1	0	8	14	33265
Day0	up	NOT SIGNIF	GO:0005524	Atp Binding	MOLECULAR_FUNCTION	1	0	8	5	33274
Day14	down	NOT SIGNIF	GO:0005524	Atp Binding	MOLECULAR_FUNCTION	1	0	8	42	33237
Day14	up	NOT SIGNIF	GO:0005524	Atp Binding	MOLECULAR_FUNCTION	1	0	8	64	33215
Day18	down	NOT SIGNIF	GO:0005524	Atp Binding	MOLECULAR_FUNCTION	1	0	8	1294	31985
Day18	up	NOT SIGNIF	GO:0005524	Atp Binding	MOLECULAR_FUNCTION	1	0	8	851	32428
Day22	down	NOT SIGNIF	GO:0005524	Atp Binding	MOLECULAR_FUNCTION	0.665769	1	7	4260	29019
Day22	up	NOT SIGNIF	GO:0005524	Atp Binding	MOLECULAR_FUNCTION	1	0	8	1668	31611
Day0	down	NOT SIGNIF	GO:0140657	Atp-Dependent Activity	MOLECULAR_FUNCTION	1	0	733	14	32540
Day0	up	NOT SIGNIF	GO:0140657	Atp-Dependent Activity	MOLECULAR_FUNCTION	1	0	733	5	32549
Day14	down	NOT SIGNIF	GO:0140657	Atp-Dependent Activity	MOLECULAR_FUNCTION	0.23628	2	731	40	32514
Day14	up	NOT SIGNIF	GO:0140657	Atp-Dependent Activity	MOLECULAR_FUNCTION	0.413076	2	731	62	32492
Day18	down	NOT SIGNIF	GO:0140657	Atp-Dependent Activity	MOLECULAR_FUNCTION	0.916148	22	711	1272	31282
Day18	up	NOT SIGNIF	GO:0140657	Atp-Dependent Activity	MOLECULAR_FUNCTION	0.508259	19	714	832	31722
Day22	down	NOT SIGNIF	GO:0140657	Atp-Dependent Activity	MOLECULAR_FUNCTION	1	44	689	4217	28337
Day22	up	NOT SIGNIF	GO:0140657	Atp-Dependent Activity	MOLECULAR_FUNCTION	0.924666	29	704	1639	30915
Day0	down	NOT SIGNIF	GO:0006914	Autophagy	BIOLOGICAL_PROCESS	1	0	47	14	33226
Day0	up	NOT SIGNIF	GO:0006914	Autophagy	BIOLOGICAL_PROCESS	1	0	47	5	33235
Day14	down	NOT SIGNIF	GO:0006914	Autophagy	BIOLOGICAL_PROCESS	1	0	47	42	33198
Day14	up	NOT SIGNIF	GO:0006914	Autophagy	BIOLOGICAL_PROCESS	1	0	47	64	33176
Day18	down	NOT SIGNIF	GO:0006914	Autophagy	BIOLOGICAL_PROCESS	1	0	47	1294	31946
Day18	up	NOT SIGNIF	GO:0006914	Autophagy	BIOLOGICAL_PROCESS	1	0	47	851	32389
Day22	down	NOT SIGNIF	GO:0006914	Autophagy	BIOLOGICAL_PROCESS	1	0	47	4261	28979
Day22	up	NOT SIGNIF	GO:0006914	Autophagy	BIOLOGICAL_PROCESS	1	0	47	1668	31572
Day0	down	NOT SIGNIF	GO:0009926	Auxin Polar Transport	BIOLOGICAL_PROCESS	1	0	2	14	33271
Day0	up	NOT SIGNIF	GO:0009926	Auxin Polar Transport	BIOLOGICAL_PROCESS	1	0	2	5	33280
Day14	down	NOT SIGNIF	GO:0009926	Auxin Polar Transport	BIOLOGICAL_PROCESS	1	0	2	42	33243
Day14	up	NOT SIGNIF	GO:0009926	Auxin Polar Transport	BIOLOGICAL_PROCESS	1	0	2	64	33221
Day18	down	NOT SIGNIF	GO:0009926	Auxin Polar Transport	BIOLOGICAL_PROCESS	1	0	2	1294	31991
Day18	up	NOT SIGNIF	GO:0009926	Auxin Polar Transport	BIOLOGICAL_PROCESS	1	0	2	851	32434
Day22	down	NOT SIGNIF	GO:0009926	Auxin Polar Transport	BIOLOGICAL_PROCESS	1	0	2	4261	29024
Day22	up	NOT SIGNIF	GO:0009926	Auxin Polar Transport	BIOLOGICAL_PROCESS	1	0	2	1668	31617
Day0	down	NOT SIGNIF	GO:0060918	Auxin Transport	BIOLOGICAL_PROCESS	1	0	2	14	33271
Day0	up	NOT SIGNIF	GO:0060918	Auxin Transport	BIOLOGICAL_PROCESS	1	0	2	5	33280
Day14	down	NOT SIGNIF	GO:0060918	Auxin Transport	BIOLOGICAL_PROCESS	1	0	2	42	33243
Day14	up	NOT SIGNIF	GO:0060918	Auxin Transport	BIOLOGICAL_PROCESS	1	0	2	64	33221
Day18	down	NOT SIGNIF	GO:0060918	Auxin Transport	BIOLOGICAL_PROCESS	1	0	2	1294	31991
Day18	up	NOT SIGNIF	GO:0060918	Auxin Transport	BIOLOGICAL_PROCESS	1	0	2	851	32434
Day22	down	NOT SIGNIF	GO:0060918	Auxin Transport	BIOLOGICAL_PROCESS	1	0	2	4261	29024
Day22	up	NOT SIGNIF	GO:0060918	Auxin Transport	BIOLOGICAL_PROCESS	1	0	2	1668	31617
Day0	down	NOT SIGNIF	GO:0005488	Binding	MOLECULAR_FUNCTION	1	0	3034	14	30239
Day0	up	NOT SIGNIF	GO:0005488	Binding	MOLECULAR_FUNCTION	0.379908	1	3033	4	30249
Day14	down	NOT SIGNIF	GO:0005488	Binding	MOLECULAR_FUNCTION	0.906006	2	3032	40	30213
Day14	up	NOT SIGNIF	GO:0005488	Binding	MOLECULAR_FUNCTION	0.704664	5	3029	59	30194
Day18	down	NOT SIGNIF	GO:0005488	Binding	MOLECULAR_FUNCTION	1	69	2965	1225	29028
Day18	up	NOT SIGNIF	GO:0005488	Binding	MOLECULAR_FUNCTION	0.999534	52	2982	799	29454
Day22	down	NOT SIGNIF	GO:0005488	Binding	MOLECULAR_FUNCTION	1	205	2829	4056	26197
Day22	up	NOT SIGNIF	GO:0005488	Binding	MOLECULAR_FUNCTION	0.999831	113	2921	1555	28698
Day0	down	NOT SIGNIF	GO:0042401	Biogenic Amine Biosynthetic Process	BIOLOGICAL_PROCESS	1	0	1	14	33272
Day0	up	NOT SIGNIF	GO:0042401	Biogenic Amine Biosynthetic Process	BIOLOGICAL_PROCESS	1	0	1	5	33281
Day14	down	NOT SIGNIF	GO:0042401	Biogenic Amine Biosynthetic Process	BIOLOGICAL_PROCESS	1	0	1	42	33244
Day14	up	NOT SIGNIF	GO:0042401	Biogenic Amine Biosynthetic Process	BIOLOGICAL_PROCESS	1	0	1	64	33222
Day18	down	NOT SIGNIF	GO:0042401	Biogenic Amine Biosynthetic Process	BIOLOGICAL_PROCESS	1	0	1	1294	31992
Day18	up	NOT SIGNIF	GO:0042401	Biogenic Amine Biosynthetic Process	BIOLOGICAL_PROCESS	1	0	1	851	32435
Day22	down	NOT SIGNIF	GO:0042401	Biogenic Amine Biosynthetic Process	BIOLOGICAL_PROCESS	1	0	1	4261	29025
Day22	up	NOT SIGNIF	GO:0042401	Biogenic Amine Biosynthetic Process	BIOLOGICAL_PROCESS	1	0	1	1668	31618
Day0	down	NOT SIGNIF	GO:0006576	Biogenic Amine Metabolic Process	BIOLOGICAL_PROCESS	1	0	1	14	33272
Day0	up	NOT SIGNIF	GO:0006576	Biogenic Amine Metabolic Process	BIOLOGICAL_PROCESS	1	0	1	5	33281
Day14	down	NOT SIGNIF	GO:0006576	Biogenic Amine Metabolic Process	BIOLOGICAL_PROCESS	1	0	1	42	33244
Day14	up	NOT SIGNIF	GO:0006576	Biogenic Amine Metabolic Process	BIOLOGICAL_PROCESS	1	0	1	64	33222
Day18	down	NOT SIGNIF	GO:0006576	Biogenic Amine Metabolic Process	BIOLOGICAL_PROCESS	1	0	1	1294	31992
Day18	up	NOT SIGNIF	GO:0006576	Biogenic Amine Metabolic Process	BIOLOGICAL_PROCESS	1	0	1	851	32435
Day22	down	NOT SIGNIF	GO:0006576	Biogenic Amine Metabolic Process	BIOLOGICAL_PROCESS	1	0	1	4261	29025
Day22	up	NOT SIGNIF	GO:0006576	Biogenic Amine Metabolic Process	BIOLOGICAL_PROCESS	1	0	1	1668	31618
Day0	down	NOT SIGNIF	GO:0044419	Biological Process Involved In Interspecies Interaction Between Organisms	BIOLOGICAL_PROCESS	1	0	223	14	33050
Day0	up	NOT SIGNIF	GO:0044419	Biological Process Involved In Interspecies Interaction Between Organisms	BIOLOGICAL_PROCESS	1	0	223	5	33059
Day14	down	NOT SIGNIF	GO:0044419	Biological Process Involved In Interspecies Interaction Between Organisms	BIOLOGICAL_PROCESS	1	0	223	42	33022
Day14	up	NOT SIGNIF	GO:0044419	Biological Process Involved In Interspecies Interaction Between Organisms	BIOLOGICAL_PROCESS	1	0	223	64	33000
Day18	down	NOT SIGNIF	GO:0044419	Biological Process Involved In Interspecies Interaction Between Organisms	BIOLOGICAL_PROCESS	0.502091	9	214	1285	31779
Day22	down	NOT SIGNIF	GO:0044419	Biological Process Involved In Interspecies Interaction Between Organisms	BIOLOGICAL_PROCESS	0.890656	23	200	4238	28826
Day0	down	NOT SIGNIF	GO:0065007	Biological Regulation	BIOLOGICAL_PROCESS	0.47	1	1469	13	31804
Day0	up	NOT SIGNIF	GO:0065007	Biological Regulation	BIOLOGICAL_PROCESS	0.000803741	3	1467	2	31815
Day14	down	NOT SIGNIF	GO:0065007	Biological Regulation	BIOLOGICAL_PROCESS	0.283113	3	1467	39	31778
Day14	up	NOT SIGNIF	GO:0065007	Biological Regulation	BIOLOGICAL_PROCESS	0.5414	3	1467	61	31756
Day18	down	NOT SIGNIF	GO:0065007	Biological Regulation	BIOLOGICAL_PROCESS	0.997871	38	1432	1256	30561
Day18	up	NOT SIGNIF	GO:0065007	Biological Regulation	BIOLOGICAL_PROCESS	0.0119645	52	1418	799	31018
Day22	down	NOT SIGNIF	GO:0065007	Biological Regulation	BIOLOGICAL_PROCESS	0.999919	143	1327	4118	27699
Day0	down	NOT SIGNIF	GO:0009058	Biosynthetic Process	BIOLOGICAL_PROCESS	0.36	1	1044	13	32229
Day0	up	NOT SIGNIF	GO:0009058	Biosynthetic Process	BIOLOGICAL_PROCESS	0.147425	1	1044	4	32238
Day14	down	NOT SIGNIF	GO:0009058	Biosynthetic Process	BIOLOGICAL_PROCESS	1	0	1045	42	32200
Day14	up	NOT SIGNIF	GO:0009058	Biosynthetic Process	BIOLOGICAL_PROCESS	0.325823	3	1042	61	32181
Day18	down	NOT SIGNIF	GO:0009058	Biosynthetic Process	BIOLOGICAL_PROCESS	0.999994	17	1028	1277	30965
Day18	up	NOT SIGNIF	GO:0009058	Biosynthetic Process	BIOLOGICAL_PROCESS	0.733302	24	1021	827	31415
Day22	down	NOT SIGNIF	GO:0009058	Biosynthetic Process	BIOLOGICAL_PROCESS	1	73	972	4188	28054
Day22	up	NOT SIGNIF	GO:0009058	Biosynthetic Process	BIOLOGICAL_PROCESS	0.22689	58	987	1610	30632
Day0	down	NOT SIGNIF	GO:0099078	Borc Complex	CELLULAR_COMPONENT	1	0	1	14	33272
Day0	up	NOT SIGNIF	GO:0099078	Borc Complex	CELLULAR_COMPONENT	1	0	1	5	33281
Day14	down	NOT SIGNIF	GO:0099078	Borc Complex	CELLULAR_COMPONENT	1	0	1	42	33244
Day14	up	NOT SIGNIF	GO:0099078	Borc Complex	CELLULAR_COMPONENT	1	0	1	64	33222
Day18	down	NOT SIGNIF	GO:0099078	Borc Complex	CELLULAR_COMPONENT	1	0	1	1294	31992
Day18	up	NOT SIGNIF	GO:0099078	Borc Complex	CELLULAR_COMPONENT	1	0	1	851	32435
Day22	down	NOT SIGNIF	GO:0099078	Borc Complex	CELLULAR_COMPONENT	1	0	1	4261	29025
Day22	up	NOT SIGNIF	GO:0099078	Borc Complex	CELLULAR_COMPONENT	1	0	1	1668	31618
Day0	down	NOT SIGNIF	GO:0005509	Calcium Ion Binding	MOLECULAR_FUNCTION	1	0	33	14	33240
Day0	up	NOT SIGNIF	GO:0005509	Calcium Ion Binding	MOLECULAR_FUNCTION	1	0	33	5	33249
Day14	down	NOT SIGNIF	GO:0005509	Calcium Ion Binding	MOLECULAR_FUNCTION	1	0	33	42	33212
Day14	up	NOT SIGNIF	GO:0005509	Calcium Ion Binding	MOLECULAR_FUNCTION	0.0615633	1	32	63	33191
Day18	down	NOT SIGNIF	GO:0005509	Calcium Ion Binding	MOLECULAR_FUNCTION	0.729933	1	32	1293	31961
Day18	up	NOT SIGNIF	GO:0005509	Calcium Ion Binding	MOLECULAR_FUNCTION	0.574738	1	32	850	32404
Day22	down	NOT SIGNIF	GO:0005509	Calcium Ion Binding	MOLECULAR_FUNCTION	0.936461	2	31	4259	28995
Day22	up	NOT SIGNIF	GO:0005509	Calcium Ion Binding	MOLECULAR_FUNCTION	0.497627	2	31	1666	31588
Day0	down	NOT SIGNIF	GO:0048306	Calcium-Dependent Protein Binding	MOLECULAR_FUNCTION	1	0	1	14	33272
Day0	up	NOT SIGNIF	GO:0048306	Calcium-Dependent Protein Binding	MOLECULAR_FUNCTION	1	0	1	5	33281
Day14	down	NOT SIGNIF	GO:0048306	Calcium-Dependent Protein Binding	MOLECULAR_FUNCTION	1	0	1	42	33244
Day14	up	NOT SIGNIF	GO:0048306	Calcium-Dependent Protein Binding	MOLECULAR_FUNCTION	1	0	1	64	33222
Day18	down	NOT SIGNIF	GO:0048306	Calcium-Dependent Protein Binding	MOLECULAR_FUNCTION	1	0	1	1294	31992
Day18	up	NOT SIGNIF	GO:0048306	Calcium-Dependent Protein Binding	MOLECULAR_FUNCTION	1	0	1	851	32435
Day22	down	NOT SIGNIF	GO:0048306	Calcium-Dependent Protein Binding	MOLECULAR_FUNCTION	1	0	1	4261	29025
Day22	up	NOT SIGNIF	GO:0048306	Calcium-Dependent Protein Binding	MOLECULAR_FUNCTION	1	0	1	1668	31618
Day0	down	NOT SIGNIF	GO:0005516	Calmodulin Binding	MOLECULAR_FUNCTION	1	0	9	14	33264
Day0	up	NOT SIGNIF	GO:0005516	Calmodulin Binding	MOLECULAR_FUNCTION	1	0	9	5	33273
Day14	down	NOT SIGNIF	GO:0005516	Calmodulin Binding	MOLECULAR_FUNCTION	1	0	9	42	33236
Day14	up	NOT SIGNIF	GO:0005516	Calmodulin Binding	MOLECULAR_FUNCTION	1	0	9	64	33214
Day18	down	NOT SIGNIF	GO:0005516	Calmodulin Binding	MOLECULAR_FUNCTION	1	0	9	1294	31984
Day18	up	NOT SIGNIF	GO:0005516	Calmodulin Binding	MOLECULAR_FUNCTION	1	0	9	851	32427
Day22	down	NOT SIGNIF	GO:0005516	Calmodulin Binding	MOLECULAR_FUNCTION	1	0	9	4261	29017
Day22	up	NOT SIGNIF	GO:0005516	Calmodulin Binding	MOLECULAR_FUNCTION	1	0	9	1668	31610
Day0	down	NOT SIGNIF	GO:0030246	Carbohydrate Binding	MOLECULAR_FUNCTION	1	0	4	14	33269
Day0	up	NOT SIGNIF	GO:0030246	Carbohydrate Binding	MOLECULAR_FUNCTION	1	0	4	5	33278
Day14	down	NOT SIGNIF	GO:0030246	Carbohydrate Binding	MOLECULAR_FUNCTION	1	0	4	42	33241
Day14	up	NOT SIGNIF	GO:0030246	Carbohydrate Binding	MOLECULAR_FUNCTION	1	0	4	64	33219
Day18	down	NOT SIGNIF	GO:0030246	Carbohydrate Binding	MOLECULAR_FUNCTION	0.00859831	2	2	1292	31991
Day18	up	NOT SIGNIF	GO:0030246	Carbohydrate Binding	MOLECULAR_FUNCTION	1	0	4	851	32432
Day22	down	NOT SIGNIF	GO:0030246	Carbohydrate Binding	MOLECULAR_FUNCTION	0.0823305	2	2	4259	29024
Day22	up	NOT SIGNIF	GO:0030246	Carbohydrate Binding	MOLECULAR_FUNCTION	1	0	4	1668	31615
Day0	down	NOT SIGNIF	GO:0097367	Carbohydrate Derivative Binding	MOLECULAR_FUNCTION	1	0	20	14	33253
Day0	up	NOT SIGNIF	GO:0097367	Carbohydrate Derivative Binding	MOLECULAR_FUNCTION	1	0	20	5	33262
Day14	down	NOT SIGNIF	GO:0097367	Carbohydrate Derivative Binding	MOLECULAR_FUNCTION	1	0	20	42	33225
Day14	up	NOT SIGNIF	GO:0097367	Carbohydrate Derivative Binding	MOLECULAR_FUNCTION	1	0	20	64	33203
Day18	down	NOT SIGNIF	GO:0097367	Carbohydrate Derivative Binding	MOLECULAR_FUNCTION	1	0	20	1294	31973
Day18	up	NOT SIGNIF	GO:0097367	Carbohydrate Derivative Binding	MOLECULAR_FUNCTION	1	0	20	851	32416
Day22	down	NOT SIGNIF	GO:0097367	Carbohydrate Derivative Binding	MOLECULAR_FUNCTION	0.745813	2	18	4259	29008
Day22	up	NOT SIGNIF	GO:0097367	Carbohydrate Derivative Binding	MOLECULAR_FUNCTION	0.642448	1	19	1667	31600
Day0	down	NOT SIGNIF	GO:1901137	Carbohydrate Derivative Biosynthetic Process	BIOLOGICAL_PROCESS	1	0	115	14	33158
Day0	up	NOT SIGNIF	GO:1901137	Carbohydrate Derivative Biosynthetic Process	BIOLOGICAL_PROCESS	1	0	115	5	33167
Day14	down	NOT SIGNIF	GO:1901137	Carbohydrate Derivative Biosynthetic Process	BIOLOGICAL_PROCESS	1	0	115	42	33130
Day14	up	NOT SIGNIF	GO:1901137	Carbohydrate Derivative Biosynthetic Process	BIOLOGICAL_PROCESS	1	0	115	64	33108
Day18	down	NOT SIGNIF	GO:1901137	Carbohydrate Derivative Biosynthetic Process	BIOLOGICAL_PROCESS	0.658106	4	111	1290	31882
Day18	up	NOT SIGNIF	GO:1901137	Carbohydrate Derivative Biosynthetic Process	BIOLOGICAL_PROCESS	1	0	115	851	32321
Day22	down	NOT SIGNIF	GO:1901137	Carbohydrate Derivative Biosynthetic Process	BIOLOGICAL_PROCESS	0.984682	8	107	4253	28919
Day22	up	NOT SIGNIF	GO:1901137	Carbohydrate Derivative Biosynthetic Process	BIOLOGICAL_PROCESS	0.931824	3	112	1665	31507
Day0	down	NOT SIGNIF	GO:1901135	Carbohydrate Derivative Metabolic Process	BIOLOGICAL_PROCESS	1	0	637	14	32636
Day0	up	NOT SIGNIF	GO:1901135	Carbohydrate Derivative Metabolic Process	BIOLOGICAL_PROCESS	1	0	637	5	32645
Day14	down	NOT SIGNIF	GO:1901135	Carbohydrate Derivative Metabolic Process	BIOLOGICAL_PROCESS	0.191803	2	635	40	32610
Day14	up	NOT SIGNIF	GO:1901135	Carbohydrate Derivative Metabolic Process	BIOLOGICAL_PROCESS	1	0	637	64	32586
Day18	down	NOT SIGNIF	GO:1901135	Carbohydrate Derivative Metabolic Process	BIOLOGICAL_PROCESS	0.591898	24	613	1270	31380
Day18	up	NOT SIGNIF	GO:1901135	Carbohydrate Derivative Metabolic Process	BIOLOGICAL_PROCESS	0.831006	13	624	838	31812
Day22	down	NOT SIGNIF	GO:1901135	Carbohydrate Derivative Metabolic Process	BIOLOGICAL_PROCESS	0.999959	51	586	4210	28440
Day22	up	NOT SIGNIF	GO:1901135	Carbohydrate Derivative Metabolic Process	BIOLOGICAL_PROCESS	0.376808	34	603	1634	31016
Day0	down	NOT SIGNIF	GO:0005975	Carbohydrate Metabolic Process	BIOLOGICAL_PROCESS	1	0	990	14	32283
Day0	up	NOT SIGNIF	GO:0005975	Carbohydrate Metabolic Process	BIOLOGICAL_PROCESS	1	0	990	5	32292
Day14	down	NOT SIGNIF	GO:0005975	Carbohydrate Metabolic Process	BIOLOGICAL_PROCESS	0.128651	3	987	39	32258
Day14	up	NOT SIGNIF	GO:0005975	Carbohydrate Metabolic Process	BIOLOGICAL_PROCESS	1	0	990	64	32233
Day22	down	NOT SIGNIF	GO:0005975	Carbohydrate Metabolic Process	BIOLOGICAL_PROCESS	0.900638	114	876	4147	28150
Day0	down	NOT SIGNIF	GO:0008643	Carbohydrate Transport	BIOLOGICAL_PROCESS	1	0	3	14	33270
Day0	up	NOT SIGNIF	GO:0008643	Carbohydrate Transport	BIOLOGICAL_PROCESS	1	0	3	5	33279
Day14	down	NOT SIGNIF	GO:0008643	Carbohydrate Transport	BIOLOGICAL_PROCESS	1	0	3	42	33242
Day14	up	NOT SIGNIF	GO:0008643	Carbohydrate Transport	BIOLOGICAL_PROCESS	1	0	3	64	33220
Day18	down	NOT SIGNIF	GO:0008643	Carbohydrate Transport	BIOLOGICAL_PROCESS	1	0	3	1294	31990
Day18	up	NOT SIGNIF	GO:0008643	Carbohydrate Transport	BIOLOGICAL_PROCESS	0.0747547	1	2	850	32434
Day22	down	NOT SIGNIF	GO:0008643	Carbohydrate Transport	BIOLOGICAL_PROCESS	0.336972	1	2	4260	29024
Day22	up	NOT SIGNIF	GO:0008643	Carbohydrate Transport	BIOLOGICAL_PROCESS	0.142926	1	2	1667	31617
Day0	down	NOT SIGNIF	GO:0019752	Carboxylic Acid Metabolic Process	BIOLOGICAL_PROCESS	1	0	489	14	32784
Day0	up	NOT SIGNIF	GO:0019752	Carboxylic Acid Metabolic Process	BIOLOGICAL_PROCESS	0.0713296	1	488	4	32794
Day14	down	NOT SIGNIF	GO:0019752	Carboxylic Acid Metabolic Process	BIOLOGICAL_PROCESS	0.0236883	3	486	39	32759
Day14	up	NOT SIGNIF	GO:0019752	Carboxylic Acid Metabolic Process	BIOLOGICAL_PROCESS	1	0	489	64	32734
Day18	down	NOT SIGNIF	GO:0019752	Carboxylic Acid Metabolic Process	BIOLOGICAL_PROCESS	0.440233	20	469	1274	31524
Day18	up	NOT SIGNIF	GO:0019752	Carboxylic Acid Metabolic Process	BIOLOGICAL_PROCESS	0.00810906	22	467	829	31969
Day22	down	NOT SIGNIF	GO:0019752	Carboxylic Acid Metabolic Process	BIOLOGICAL_PROCESS	1	30	459	4231	28567
Day22	up	NOT SIGNIF	GO:0019752	Carboxylic Acid Metabolic Process	BIOLOGICAL_PROCESS	0.00880402	37	452	1631	31167
Day0	down	NOT SIGNIF	GO:0046942	Carboxylic Acid Transport	BIOLOGICAL_PROCESS	1	0	1	14	33272
Day0	up	NOT SIGNIF	GO:0046942	Carboxylic Acid Transport	BIOLOGICAL_PROCESS	1	0	1	5	33281
Day14	down	NOT SIGNIF	GO:0046942	Carboxylic Acid Transport	BIOLOGICAL_PROCESS	1	0	1	42	33244
Day14	up	NOT SIGNIF	GO:0046942	Carboxylic Acid Transport	BIOLOGICAL_PROCESS	1	0	1	64	33222
Day18	down	NOT SIGNIF	GO:0046942	Carboxylic Acid Transport	BIOLOGICAL_PROCESS	1	0	1	1294	31992
Day18	up	NOT SIGNIF	GO:0046942	Carboxylic Acid Transport	BIOLOGICAL_PROCESS	1	0	1	851	32435
Day22	down	NOT SIGNIF	GO:0046942	Carboxylic Acid Transport	BIOLOGICAL_PROCESS	1	0	1	4261	29025
Day22	up	NOT SIGNIF	GO:0046942	Carboxylic Acid Transport	BIOLOGICAL_PROCESS	1	0	1	1668	31618
Day0	down	NOT SIGNIF	GO:0038024	Cargo Receptor Activity	MOLECULAR_FUNCTION	1	0	1	14	33272
Day0	up	NOT SIGNIF	GO:0038024	Cargo Receptor Activity	MOLECULAR_FUNCTION	1	0	1	5	33281
Day14	down	NOT SIGNIF	GO:0038024	Cargo Receptor Activity	MOLECULAR_FUNCTION	1	0	1	42	33244
Day14	up	NOT SIGNIF	GO:0038024	Cargo Receptor Activity	MOLECULAR_FUNCTION	1	0	1	64	33222
Day18	down	NOT SIGNIF	GO:0038024	Cargo Receptor Activity	MOLECULAR_FUNCTION	1	0	1	1294	31992
Day18	up	NOT SIGNIF	GO:0038024	Cargo Receptor Activity	MOLECULAR_FUNCTION	1	0	1	851	32435
Day22	down	NOT SIGNIF	GO:0038024	Cargo Receptor Activity	MOLECULAR_FUNCTION	1	0	1	4261	29025
Day22	up	NOT SIGNIF	GO:0038024	Cargo Receptor Activity	MOLECULAR_FUNCTION	1	0	1	1668	31618
Day0	down	NOT SIGNIF	GO:0009056	Catabolic Process	BIOLOGICAL_PROCESS	1	0	532	14	32741
Day0	up	NOT SIGNIF	GO:0009056	Catabolic Process	BIOLOGICAL_PROCESS	1	0	532	5	32750
Day14	down	NOT SIGNIF	GO:0009056	Catabolic Process	BIOLOGICAL_PROCESS	1	0	532	42	32713
Day14	up	NOT SIGNIF	GO:0009056	Catabolic Process	BIOLOGICAL_PROCESS	1	0	532	64	32691
Day18	down	NOT SIGNIF	GO:0009056	Catabolic Process	BIOLOGICAL_PROCESS	1	1	531	1293	31462
Day18	up	NOT SIGNIF	GO:0009056	Catabolic Process	BIOLOGICAL_PROCESS	0.993603	6	526	845	31910
Day22	down	NOT SIGNIF	GO:0009056	Catabolic Process	BIOLOGICAL_PROCESS	1	17	515	4244	28511
Day22	up	NOT SIGNIF	GO:0009056	Catabolic Process	BIOLOGICAL_PROCESS	0.999858	11	521	1657	31098
Day0	down	NOT SIGNIF	GO:0003824	Catalytic Activity	MOLECULAR_FUNCTION	0.93	2	9287	12	23986
Day0	up	NOT SIGNIF	GO:0003824	Catalytic Activity	MOLECULAR_FUNCTION	0.805262	1	9288	4	23994
Day14	down	NOT SIGNIF	GO:0003824	Catalytic Activity	MOLECULAR_FUNCTION	0.000692414	22	9267	20	23978
Day14	up	NOT SIGNIF	GO:0003824	Catalytic Activity	MOLECULAR_FUNCTION	0.93656	13	9276	51	23947
Day22	down	NOT SIGNIF	GO:0003824	Catalytic Activity	MOLECULAR_FUNCTION	0.536592	1187	8102	3074	20924
Day0	down	NOT SIGNIF	GO:0140640	Catalytic Activity, Acting On A Nucleic Acid	MOLECULAR_FUNCTION	1	0	539	14	32734
Day0	up	NOT SIGNIF	GO:0140640	Catalytic Activity, Acting On A Nucleic Acid	MOLECULAR_FUNCTION	1	0	539	5	32743
Day14	down	NOT SIGNIF	GO:0140640	Catalytic Activity, Acting On A Nucleic Acid	MOLECULAR_FUNCTION	1	0	539	42	32706
Day14	up	NOT SIGNIF	GO:0140640	Catalytic Activity, Acting On A Nucleic Acid	MOLECULAR_FUNCTION	1	0	539	64	32684
Day18	down	NOT SIGNIF	GO:0140640	Catalytic Activity, Acting On A Nucleic Acid	MOLECULAR_FUNCTION	0.999101	9	530	1285	31463
Day18	up	NOT SIGNIF	GO:0140640	Catalytic Activity, Acting On A Nucleic Acid	MOLECULAR_FUNCTION	0.999999	1	538	850	31898
Day22	down	NOT SIGNIF	GO:0140640	Catalytic Activity, Acting On A Nucleic Acid	MOLECULAR_FUNCTION	1	18	521	4243	28505
Day22	up	NOT SIGNIF	GO:0140640	Catalytic Activity, Acting On A Nucleic Acid	MOLECULAR_FUNCTION	1	5	534	1663	31085
Day0	down	NOT SIGNIF	GO:0140096	Catalytic Activity, Acting On A Protein	MOLECULAR_FUNCTION	0.59	1	2036	13	31237
Day0	up	NOT SIGNIF	GO:0140096	Catalytic Activity, Acting On A Protein	MOLECULAR_FUNCTION	1	0	2037	5	31245
Day14	down	NOT SIGNIF	GO:0140096	Catalytic Activity, Acting On A Protein	MOLECULAR_FUNCTION	0.736696	2	2035	40	31210
Day14	up	NOT SIGNIF	GO:0140096	Catalytic Activity, Acting On A Protein	MOLECULAR_FUNCTION	0.196425	6	2031	58	31192
Day18	down	NOT SIGNIF	GO:0140096	Catalytic Activity, Acting On A Protein	MOLECULAR_FUNCTION	0.875269	70	1967	1224	30026
Day18	up	NOT SIGNIF	GO:0140096	Catalytic Activity, Acting On A Protein	MOLECULAR_FUNCTION	0.788479	47	1990	804	30446
Day22	down	NOT SIGNIF	GO:0140096	Catalytic Activity, Acting On A Protein	MOLECULAR_FUNCTION	0.998419	219	1818	4042	27208
Day22	up	NOT SIGNIF	GO:0140096	Catalytic Activity, Acting On A Protein	MOLECULAR_FUNCTION	0.641544	99	1938	1569	29681
Day0	down	NOT SIGNIF	GO:0140097	Catalytic Activity, Acting On Dna	MOLECULAR_FUNCTION	1	0	174	14	33099
Day0	up	NOT SIGNIF	GO:0140097	Catalytic Activity, Acting On Dna	MOLECULAR_FUNCTION	1	0	174	5	33108
Day14	down	NOT SIGNIF	GO:0140097	Catalytic Activity, Acting On Dna	MOLECULAR_FUNCTION	1	0	174	42	33071
Day14	up	NOT SIGNIF	GO:0140097	Catalytic Activity, Acting On Dna	MOLECULAR_FUNCTION	1	0	174	64	33049
Day18	down	NOT SIGNIF	GO:0140097	Catalytic Activity, Acting On Dna	MOLECULAR_FUNCTION	0.365351	8	166	1286	31827
Day18	up	NOT SIGNIF	GO:0140097	Catalytic Activity, Acting On Dna	MOLECULAR_FUNCTION	1	0	174	851	32262
Day22	down	NOT SIGNIF	GO:0140097	Catalytic Activity, Acting On Dna	MOLECULAR_FUNCTION	0.999761	9	165	4252	28861
Day22	up	NOT SIGNIF	GO:0140097	Catalytic Activity, Acting On Dna	MOLECULAR_FUNCTION	0.999873	1	173	1667	31446
Day0	down	NOT SIGNIF	GO:0140098	Catalytic Activity, Acting On Rna	MOLECULAR_FUNCTION	1	0	375	14	32898
Day0	up	NOT SIGNIF	GO:0140098	Catalytic Activity, Acting On Rna	MOLECULAR_FUNCTION	1	0	375	5	32907
Day14	down	NOT SIGNIF	GO:0140098	Catalytic Activity, Acting On Rna	MOLECULAR_FUNCTION	1	0	375	42	32870
Day14	up	NOT SIGNIF	GO:0140098	Catalytic Activity, Acting On Rna	MOLECULAR_FUNCTION	1	0	375	64	32848
Day18	down	NOT SIGNIF	GO:0140098	Catalytic Activity, Acting On Rna	MOLECULAR_FUNCTION	1	1	374	1293	31619
Day18	up	NOT SIGNIF	GO:0140098	Catalytic Activity, Acting On Rna	MOLECULAR_FUNCTION	0.999943	1	374	850	32062
Day22	down	NOT SIGNIF	GO:0140098	Catalytic Activity, Acting On Rna	MOLECULAR_FUNCTION	1	9	366	4252	28660
Day22	up	NOT SIGNIF	GO:0140098	Catalytic Activity, Acting On Rna	MOLECULAR_FUNCTION	0.999994	4	371	1664	31248
Day0	down	NOT SIGNIF	GO:1902494	Catalytic Complex	CELLULAR_COMPONENT	1	0	11	14	33262
Day0	up	NOT SIGNIF	GO:1902494	Catalytic Complex	CELLULAR_COMPONENT	1	0	11	5	33271
Day14	down	NOT SIGNIF	GO:1902494	Catalytic Complex	CELLULAR_COMPONENT	1	0	11	42	33234
Day14	up	NOT SIGNIF	GO:1902494	Catalytic Complex	CELLULAR_COMPONENT	1	0	11	64	33212
Day18	down	NOT SIGNIF	GO:1902494	Catalytic Complex	CELLULAR_COMPONENT	1	0	11	1294	31982
Day18	up	NOT SIGNIF	GO:1902494	Catalytic Complex	CELLULAR_COMPONENT	1	0	11	851	32425
Day22	down	NOT SIGNIF	GO:1902494	Catalytic Complex	CELLULAR_COMPONENT	1	0	11	4261	29015
Day22	up	NOT SIGNIF	GO:1902494	Catalytic Complex	CELLULAR_COMPONENT	1	0	11	1668	31608
Day0	down	NOT SIGNIF	GO:0043169	Cation Binding	MOLECULAR_FUNCTION	1	0	182	14	33091
Day0	up	NOT SIGNIF	GO:0043169	Cation Binding	MOLECULAR_FUNCTION	1	0	182	5	33100
Day14	down	NOT SIGNIF	GO:0043169	Cation Binding	MOLECULAR_FUNCTION	1	0	182	42	33063
Day14	up	NOT SIGNIF	GO:0043169	Cation Binding	MOLECULAR_FUNCTION	0.296171	1	181	63	33042
Day18	down	NOT SIGNIF	GO:0043169	Cation Binding	MOLECULAR_FUNCTION	0.0526817	12	170	1282	31823
Day18	up	NOT SIGNIF	GO:0043169	Cation Binding	MOLECULAR_FUNCTION	0.0964177	8	174	843	32262
Day22	down	NOT SIGNIF	GO:0043169	Cation Binding	MOLECULAR_FUNCTION	0.304826	26	156	4235	28870
Day22	up	NOT SIGNIF	GO:0043169	Cation Binding	MOLECULAR_FUNCTION	0.203371	12	170	1656	31449
Day0	down	NOT SIGNIF	GO:0007155	Cell Adhesion	BIOLOGICAL_PROCESS	1	0	8	14	33265
Day0	up	NOT SIGNIF	GO:0007155	Cell Adhesion	BIOLOGICAL_PROCESS	1	0	8	5	33274
Day14	down	NOT SIGNIF	GO:0007155	Cell Adhesion	BIOLOGICAL_PROCESS	1	0	8	42	33237
Day14	up	NOT SIGNIF	GO:0007155	Cell Adhesion	BIOLOGICAL_PROCESS	1	0	8	64	33215
Day18	down	NOT SIGNIF	GO:0007155	Cell Adhesion	BIOLOGICAL_PROCESS	1	0	8	1294	31985
Day18	up	NOT SIGNIF	GO:0007155	Cell Adhesion	BIOLOGICAL_PROCESS	1	0	8	851	32428
Day22	down	NOT SIGNIF	GO:0007155	Cell Adhesion	BIOLOGICAL_PROCESS	1	0	8	4261	29018
Day22	up	NOT SIGNIF	GO:0007155	Cell Adhesion	BIOLOGICAL_PROCESS	1	0	8	1668	31611
Day0	down	NOT SIGNIF	GO:0007049	Cell Cycle	BIOLOGICAL_PROCESS	1	0	234	14	33039
Day0	up	NOT SIGNIF	GO:0007049	Cell Cycle	BIOLOGICAL_PROCESS	1	0	234	5	33048
Day14	down	NOT SIGNIF	GO:0007049	Cell Cycle	BIOLOGICAL_PROCESS	0.256567	1	233	41	33012
Day14	up	NOT SIGNIF	GO:0007049	Cell Cycle	BIOLOGICAL_PROCESS	1	0	234	64	32989
Day18	down	NOT SIGNIF	GO:0007049	Cell Cycle	BIOLOGICAL_PROCESS	0.201992	12	222	1282	31771
Day18	up	NOT SIGNIF	GO:0007049	Cell Cycle	BIOLOGICAL_PROCESS	1	0	234	851	32202
Day22	down	NOT SIGNIF	GO:0007049	Cell Cycle	BIOLOGICAL_PROCESS	0.995293	18	216	4243	28810
Day22	up	NOT SIGNIF	GO:0007049	Cell Cycle	BIOLOGICAL_PROCESS	0.992154	5	229	1663	31390
Day0	down	NOT SIGNIF	GO:0022402	Cell Cycle Process	BIOLOGICAL_PROCESS	1	0	124	14	33149
Day0	up	NOT SIGNIF	GO:0022402	Cell Cycle Process	BIOLOGICAL_PROCESS	1	0	124	5	33158
Day14	down	NOT SIGNIF	GO:0022402	Cell Cycle Process	BIOLOGICAL_PROCESS	0.145165	1	123	41	33122
Day14	up	NOT SIGNIF	GO:0022402	Cell Cycle Process	BIOLOGICAL_PROCESS	1	0	124	64	33099
Day18	down	NOT SIGNIF	GO:0022402	Cell Cycle Process	BIOLOGICAL_PROCESS	0.208394	7	117	1287	31876
Day18	up	NOT SIGNIF	GO:0022402	Cell Cycle Process	BIOLOGICAL_PROCESS	1	0	124	851	32312
Day22	down	NOT SIGNIF	GO:0022402	Cell Cycle Process	BIOLOGICAL_PROCESS	0.963988	10	114	4251	28912
Day22	up	NOT SIGNIF	GO:0022402	Cell Cycle Process	BIOLOGICAL_PROCESS	0.98726	2	122	1666	31497
Day0	down	NOT SIGNIF	GO:0008219	Cell Death	BIOLOGICAL_PROCESS	1	0	69	14	33204
Day0	up	NOT SIGNIF	GO:0008219	Cell Death	BIOLOGICAL_PROCESS	1	0	69	5	33213
Day14	down	NOT SIGNIF	GO:0008219	Cell Death	BIOLOGICAL_PROCESS	1	0	69	42	33176
Day14	up	NOT SIGNIF	GO:0008219	Cell Death	BIOLOGICAL_PROCESS	1	0	69	64	33154
Day18	down	NOT SIGNIF	GO:0008219	Cell Death	BIOLOGICAL_PROCESS	0.935345	1	68	1293	31925
Day18	up	NOT SIGNIF	GO:0008219	Cell Death	BIOLOGICAL_PROCESS	1	0	69	851	32367
Day22	down	NOT SIGNIF	GO:0008219	Cell Death	BIOLOGICAL_PROCESS	0.796351	7	62	4254	28964
Day22	up	NOT SIGNIF	GO:0008219	Cell Death	BIOLOGICAL_PROCESS	0.971302	1	68	1667	31551
Day0	down	NOT SIGNIF	GO:0030154	Cell Differentiation	BIOLOGICAL_PROCESS	1	0	143	14	33130
Day0	up	NOT SIGNIF	GO:0030154	Cell Differentiation	BIOLOGICAL_PROCESS	1	0	143	5	33139
Day14	down	NOT SIGNIF	GO:0030154	Cell Differentiation	BIOLOGICAL_PROCESS	0.165507	1	142	41	33103
Day14	up	NOT SIGNIF	GO:0030154	Cell Differentiation	BIOLOGICAL_PROCESS	1	0	143	64	33080
Day18	down	NOT SIGNIF	GO:0030154	Cell Differentiation	BIOLOGICAL_PROCESS	0.0241257	11	132	1283	31861
Day18	up	NOT SIGNIF	GO:0030154	Cell Differentiation	BIOLOGICAL_PROCESS	0.0749409	7	136	844	32300
Day22	down	NOT SIGNIF	GO:0030154	Cell Differentiation	BIOLOGICAL_PROCESS	0.754197	16	127	4245	28899
Day22	up	NOT SIGNIF	GO:0030154	Cell Differentiation	BIOLOGICAL_PROCESS	0.104673	11	132	1657	31487
Day0	down	NOT SIGNIF	GO:0051301	Cell Division	BIOLOGICAL_PROCESS	1	0	44	14	33229
Day0	up	NOT SIGNIF	GO:0051301	Cell Division	BIOLOGICAL_PROCESS	1	0	44	5	33238
Day14	down	NOT SIGNIF	GO:0051301	Cell Division	BIOLOGICAL_PROCESS	0.0540714	1	43	41	33202
Day14	up	NOT SIGNIF	GO:0051301	Cell Division	BIOLOGICAL_PROCESS	1	0	44	64	33179
Day18	down	NOT SIGNIF	GO:0051301	Cell Division	BIOLOGICAL_PROCESS	0.0272944	5	39	1289	31954
Day18	up	NOT SIGNIF	GO:0051301	Cell Division	BIOLOGICAL_PROCESS	1	0	44	851	32392
Day22	down	NOT SIGNIF	GO:0051301	Cell Division	BIOLOGICAL_PROCESS	0.500999	6	38	4255	28988
Day22	up	NOT SIGNIF	GO:0051301	Cell Division	BIOLOGICAL_PROCESS	0.654315	2	42	1666	31577
Day0	down	NOT SIGNIF	GO:0030054	Cell Junction	CELLULAR_COMPONENT	1	0	6	14	33267
Day0	up	NOT SIGNIF	GO:0030054	Cell Junction	CELLULAR_COMPONENT	1	0	6	5	33276
Day14	down	NOT SIGNIF	GO:0030054	Cell Junction	CELLULAR_COMPONENT	1	0	6	42	33239
Day14	up	NOT SIGNIF	GO:0030054	Cell Junction	CELLULAR_COMPONENT	1	0	6	64	33217
Day18	down	NOT SIGNIF	GO:0030054	Cell Junction	CELLULAR_COMPONENT	1	0	6	1294	31987
Day18	up	NOT SIGNIF	GO:0030054	Cell Junction	CELLULAR_COMPONENT	1	0	6	851	32430
Day22	down	NOT SIGNIF	GO:0030054	Cell Junction	CELLULAR_COMPONENT	0.560411	1	5	4260	29021
Day22	up	NOT SIGNIF	GO:0030054	Cell Junction	CELLULAR_COMPONENT	1	0	6	1668	31613
Day0	down	NOT SIGNIF	GO:0034330	Cell Junction Organization	BIOLOGICAL_PROCESS	1	0	2	14	33271
Day0	up	NOT SIGNIF	GO:0034330	Cell Junction Organization	BIOLOGICAL_PROCESS	1	0	2	5	33280
Day14	down	NOT SIGNIF	GO:0034330	Cell Junction Organization	BIOLOGICAL_PROCESS	1	0	2	42	33243
Day14	up	NOT SIGNIF	GO:0034330	Cell Junction Organization	BIOLOGICAL_PROCESS	1	0	2	64	33221
Day18	down	NOT SIGNIF	GO:0034330	Cell Junction Organization	BIOLOGICAL_PROCESS	1	0	2	1294	31991
Day18	up	NOT SIGNIF	GO:0034330	Cell Junction Organization	BIOLOGICAL_PROCESS	1	0	2	851	32434
Day22	down	NOT SIGNIF	GO:0034330	Cell Junction Organization	BIOLOGICAL_PROCESS	1	0	2	4261	29024
Day22	up	NOT SIGNIF	GO:0034330	Cell Junction Organization	BIOLOGICAL_PROCESS	1	0	2	1668	31617
Day0	down	NOT SIGNIF	GO:0048870	Cell Motility	BIOLOGICAL_PROCESS	1	0	8	14	33265
Day0	up	NOT SIGNIF	GO:0048870	Cell Motility	BIOLOGICAL_PROCESS	1	0	8	5	33274
Day14	down	NOT SIGNIF	GO:0048870	Cell Motility	BIOLOGICAL_PROCESS	1	0	8	42	33237
Day14	up	NOT SIGNIF	GO:0048870	Cell Motility	BIOLOGICAL_PROCESS	1	0	8	64	33215
Day18	down	NOT SIGNIF	GO:0048870	Cell Motility	BIOLOGICAL_PROCESS	1	0	8	1294	31985
Day18	up	NOT SIGNIF	GO:0048870	Cell Motility	BIOLOGICAL_PROCESS	0.187148	1	7	850	32429
Day22	down	NOT SIGNIF	GO:0048870	Cell Motility	BIOLOGICAL_PROCESS	0.273155	2	6	4259	29020
Day22	up	NOT SIGNIF	GO:0048870	Cell Motility	BIOLOGICAL_PROCESS	0.0574504	2	6	1666	31613
Day0	down	NOT SIGNIF	GO:0071944	Cell Periphery	CELLULAR_COMPONENT	0.31	1	859	13	32414
Day0	up	NOT SIGNIF	GO:0071944	Cell Periphery	CELLULAR_COMPONENT	1	0	860	5	32422
Day14	down	NOT SIGNIF	GO:0071944	Cell Periphery	CELLULAR_COMPONENT	0.00438751	5	855	37	32390
Day14	up	NOT SIGNIF	GO:0071944	Cell Periphery	CELLULAR_COMPONENT	0.813036	1	859	63	32364
Day22	down	NOT SIGNIF	GO:0071944	Cell Periphery	CELLULAR_COMPONENT	0.0191115	131	729	4130	28297
Day0	down	NOT SIGNIF	GO:0042995	Cell Projection	CELLULAR_COMPONENT	1	0	7	14	33266
Day0	up	NOT SIGNIF	GO:0042995	Cell Projection	CELLULAR_COMPONENT	1	0	7	5	33275
Day14	down	NOT SIGNIF	GO:0042995	Cell Projection	CELLULAR_COMPONENT	1	0	7	42	33238
Day14	up	NOT SIGNIF	GO:0042995	Cell Projection	CELLULAR_COMPONENT	1	0	7	64	33216
Day18	down	NOT SIGNIF	GO:0042995	Cell Projection	CELLULAR_COMPONENT	1	0	7	1294	31986
Day18	up	NOT SIGNIF	GO:0042995	Cell Projection	CELLULAR_COMPONENT	1	0	7	851	32429
Day22	down	NOT SIGNIF	GO:0042995	Cell Projection	CELLULAR_COMPONENT	1	0	7	4261	29019
Day22	up	NOT SIGNIF	GO:0042995	Cell Projection	CELLULAR_COMPONENT	1	0	7	1668	31612
Day0	down	NOT SIGNIF	GO:0030030	Cell Projection Organization	BIOLOGICAL_PROCESS	1	0	1	14	33272
Day0	up	NOT SIGNIF	GO:0030030	Cell Projection Organization	BIOLOGICAL_PROCESS	1	0	1	5	33281
Day14	down	NOT SIGNIF	GO:0030030	Cell Projection Organization	BIOLOGICAL_PROCESS	1	0	1	42	33244
Day14	up	NOT SIGNIF	GO:0030030	Cell Projection Organization	BIOLOGICAL_PROCESS	1	0	1	64	33222
Day18	down	NOT SIGNIF	GO:0030030	Cell Projection Organization	BIOLOGICAL_PROCESS	1	0	1	1294	31992
Day18	up	NOT SIGNIF	GO:0030030	Cell Projection Organization	BIOLOGICAL_PROCESS	1	0	1	851	32435
Day22	down	NOT SIGNIF	GO:0030030	Cell Projection Organization	BIOLOGICAL_PROCESS	1	0	1	4261	29025
Day22	up	NOT SIGNIF	GO:0030030	Cell Projection Organization	BIOLOGICAL_PROCESS	1	0	1	1668	31618
Day0	down	NOT SIGNIF	GO:0005618	Cell Wall	CELLULAR_COMPONENT	1	0	58	14	33215
Day0	up	NOT SIGNIF	GO:0005618	Cell Wall	CELLULAR_COMPONENT	1	0	58	5	33224
Day14	down	NOT SIGNIF	GO:0005618	Cell Wall	CELLULAR_COMPONENT	0.0706694	1	57	41	33188
Day14	up	NOT SIGNIF	GO:0005618	Cell Wall	CELLULAR_COMPONENT	1	0	58	64	33165
Day22	down	NOT SIGNIF	GO:0005618	Cell Wall	CELLULAR_COMPONENT	0.0294656	13	45	4248	28981
Day0	down	NOT SIGNIF	GO:0071554	Cell Wall Organization Or Biogenesis	BIOLOGICAL_PROCESS	1	0	334	14	32939
Day0	up	NOT SIGNIF	GO:0071554	Cell Wall Organization Or Biogenesis	BIOLOGICAL_PROCESS	1	0	334	5	32948
Day14	down	NOT SIGNIF	GO:0071554	Cell Wall Organization Or Biogenesis	BIOLOGICAL_PROCESS	0.000824951	4	330	38	32915
Day14	up	NOT SIGNIF	GO:0071554	Cell Wall Organization Or Biogenesis	BIOLOGICAL_PROCESS	1	0	334	64	32889
Day18	up	NOT SIGNIF	GO:0071554	Cell Wall Organization Or Biogenesis	BIOLOGICAL_PROCESS	0.752751	7	327	844	32109
Day22	down	NOT SIGNIF	GO:0071554	Cell Wall Organization Or Biogenesis	BIOLOGICAL_PROCESS	0.0296889	55	279	4206	28747
Day22	up	NOT SIGNIF	GO:0071554	Cell Wall Organization Or Biogenesis	BIOLOGICAL_PROCESS	0.704682	15	319	1653	31300
Day0	down	NOT SIGNIF	GO:0005911	Cell-Cell Junction	CELLULAR_COMPONENT	1	0	6	14	33267
Day0	up	NOT SIGNIF	GO:0005911	Cell-Cell Junction	CELLULAR_COMPONENT	1	0	6	5	33276
Day14	down	NOT SIGNIF	GO:0005911	Cell-Cell Junction	CELLULAR_COMPONENT	1	0	6	42	33239
Day14	up	NOT SIGNIF	GO:0005911	Cell-Cell Junction	CELLULAR_COMPONENT	1	0	6	64	33217
Day18	down	NOT SIGNIF	GO:0005911	Cell-Cell Junction	CELLULAR_COMPONENT	1	0	6	1294	31987
Day18	up	NOT SIGNIF	GO:0005911	Cell-Cell Junction	CELLULAR_COMPONENT	1	0	6	851	32430
Day22	down	NOT SIGNIF	GO:0005911	Cell-Cell Junction	CELLULAR_COMPONENT	0.560411	1	5	4260	29021
Day22	up	NOT SIGNIF	GO:0005911	Cell-Cell Junction	CELLULAR_COMPONENT	1	0	6	1668	31613
Day0	down	NOT SIGNIF	GO:0006081	Cellular Aldehyde Metabolic Process	BIOLOGICAL_PROCESS	1	0	2	14	33271
Day0	up	NOT SIGNIF	GO:0006081	Cellular Aldehyde Metabolic Process	BIOLOGICAL_PROCESS	1	0	2	5	33280
Day14	down	NOT SIGNIF	GO:0006081	Cellular Aldehyde Metabolic Process	BIOLOGICAL_PROCESS	1	0	2	42	33243
Day14	up	NOT SIGNIF	GO:0006081	Cellular Aldehyde Metabolic Process	BIOLOGICAL_PROCESS	1	0	2	64	33221
Day18	down	NOT SIGNIF	GO:0006081	Cellular Aldehyde Metabolic Process	BIOLOGICAL_PROCESS	1	0	2	1294	31991
Day18	up	NOT SIGNIF	GO:0006081	Cellular Aldehyde Metabolic Process	BIOLOGICAL_PROCESS	1	0	2	851	32434
Day22	down	NOT SIGNIF	GO:0006081	Cellular Aldehyde Metabolic Process	BIOLOGICAL_PROCESS	1	0	2	4261	29024
Day22	up	NOT SIGNIF	GO:0006081	Cellular Aldehyde Metabolic Process	BIOLOGICAL_PROCESS	1	0	2	1668	31617
Day0	down	NOT SIGNIF	GO:0110165	Cellular Anatomical Entity	CELLULAR_COMPONENT	0.78	3	9141	11	24132
Day0	up	NOT SIGNIF	GO:0110165	Cellular Anatomical Entity	CELLULAR_COMPONENT	0.419187	2	9142	3	24140
Day14	down	NOT SIGNIF	GO:0110165	Cellular Anatomical Entity	CELLULAR_COMPONENT	0.00158314	21	9123	21	24122
Day14	up	NOT SIGNIF	GO:0110165	Cellular Anatomical Entity	CELLULAR_COMPONENT	0.980588	11	9133	53	24090
Day18	down	NOT SIGNIF	GO:0110165	Cellular Anatomical Entity	CELLULAR_COMPONENT	1	275	8869	1019	23124
Day18	up	NOT SIGNIF	GO:0110165	Cellular Anatomical Entity	CELLULAR_COMPONENT	0.999969	184	8960	667	23476
Day22	down	NOT SIGNIF	GO:0110165	Cellular Anatomical Entity	CELLULAR_COMPONENT	1	733	8411	3528	20615
Day22	up	NOT SIGNIF	GO:0110165	Cellular Anatomical Entity	CELLULAR_COMPONENT	0.889418	437	8707	1231	22912
Day0	down	NOT SIGNIF	GO:0006725	Cellular Aromatic Compound Metabolic Process	BIOLOGICAL_PROCESS	0.6	1	2132	13	31141
Day0	up	NOT SIGNIF	GO:0006725	Cellular Aromatic Compound Metabolic Process	BIOLOGICAL_PROCESS	0.281897	1	2132	4	31150
Day14	down	NOT SIGNIF	GO:0006725	Cellular Aromatic Compound Metabolic Process	BIOLOGICAL_PROCESS	0.938159	1	2132	41	31113
Day14	up	NOT SIGNIF	GO:0006725	Cellular Aromatic Compound Metabolic Process	BIOLOGICAL_PROCESS	0.786229	3	2130	61	31093
Day18	down	NOT SIGNIF	GO:0006725	Cellular Aromatic Compound Metabolic Process	BIOLOGICAL_PROCESS	1	41	2092	1253	29901
Day18	up	NOT SIGNIF	GO:0006725	Cellular Aromatic Compound Metabolic Process	BIOLOGICAL_PROCESS	0.999938	30	2103	821	30333
Day22	down	NOT SIGNIF	GO:0006725	Cellular Aromatic Compound Metabolic Process	BIOLOGICAL_PROCESS	1	134	1999	4127	27027
Day22	up	NOT SIGNIF	GO:0006725	Cellular Aromatic Compound Metabolic Process	BIOLOGICAL_PROCESS	0.996444	82	2051	1586	29568
Day0	down	NOT SIGNIF	GO:0044249	Cellular Biosynthetic Process	BIOLOGICAL_PROCESS	0.33	1	925	13	32348
Day0	up	NOT SIGNIF	GO:0044249	Cellular Biosynthetic Process	BIOLOGICAL_PROCESS	0.131574	1	925	4	32357
Day14	down	NOT SIGNIF	GO:0044249	Cellular Biosynthetic Process	BIOLOGICAL_PROCESS	1	0	926	42	32319
Day14	up	NOT SIGNIF	GO:0044249	Cellular Biosynthetic Process	BIOLOGICAL_PROCESS	0.263217	3	923	61	32300
Day18	down	NOT SIGNIF	GO:0044249	Cellular Biosynthetic Process	BIOLOGICAL_PROCESS	1	11	915	1283	31078
Day18	up	NOT SIGNIF	GO:0044249	Cellular Biosynthetic Process	BIOLOGICAL_PROCESS	0.501984	24	902	827	31534
Day22	down	NOT SIGNIF	GO:0044249	Cellular Biosynthetic Process	BIOLOGICAL_PROCESS	1	63	863	4198	28163
Day22	up	NOT SIGNIF	GO:0044249	Cellular Biosynthetic Process	BIOLOGICAL_PROCESS	0.139724	54	872	1614	30747
Day0	down	NOT SIGNIF	GO:0044248	Cellular Catabolic Process	BIOLOGICAL_PROCESS	1	0	47	14	33226
Day0	up	NOT SIGNIF	GO:0044248	Cellular Catabolic Process	BIOLOGICAL_PROCESS	1	0	47	5	33235
Day14	down	NOT SIGNIF	GO:0044248	Cellular Catabolic Process	BIOLOGICAL_PROCESS	1	0	47	42	33198
Day14	up	NOT SIGNIF	GO:0044248	Cellular Catabolic Process	BIOLOGICAL_PROCESS	1	0	47	64	33176
Day18	down	NOT SIGNIF	GO:0044248	Cellular Catabolic Process	BIOLOGICAL_PROCESS	1	0	47	1294	31946
Day18	up	NOT SIGNIF	GO:0044248	Cellular Catabolic Process	BIOLOGICAL_PROCESS	1	0	47	851	32389
Day22	down	NOT SIGNIF	GO:0044248	Cellular Catabolic Process	BIOLOGICAL_PROCESS	1	0	47	4261	28979
Day22	up	NOT SIGNIF	GO:0044248	Cellular Catabolic Process	BIOLOGICAL_PROCESS	1	0	47	1668	31572
Day0	down	NOT SIGNIF	GO:0022607	Cellular Component Assembly	BIOLOGICAL_PROCESS	1	0	392	14	32881
Day0	up	NOT SIGNIF	GO:0022607	Cellular Component Assembly	BIOLOGICAL_PROCESS	1	0	392	5	32890
Day14	down	NOT SIGNIF	GO:0022607	Cellular Component Assembly	BIOLOGICAL_PROCESS	1	0	392	42	32853
Day14	up	NOT SIGNIF	GO:0022607	Cellular Component Assembly	BIOLOGICAL_PROCESS	1	0	392	64	32831
Day18	down	NOT SIGNIF	GO:0022607	Cellular Component Assembly	BIOLOGICAL_PROCESS	0.998038	6	386	1288	31607
Day18	up	NOT SIGNIF	GO:0022607	Cellular Component Assembly	BIOLOGICAL_PROCESS	0.999963	1	391	850	32045
Day22	down	NOT SIGNIF	GO:0022607	Cellular Component Assembly	BIOLOGICAL_PROCESS	1	15	377	4246	28649
Day22	up	NOT SIGNIF	GO:0022607	Cellular Component Assembly	BIOLOGICAL_PROCESS	0.99496	10	382	1658	31237
Day0	down	NOT SIGNIF	GO:0044085	Cellular Component Biogenesis	BIOLOGICAL_PROCESS	1	0	641	14	32632
Day0	up	NOT SIGNIF	GO:0044085	Cellular Component Biogenesis	BIOLOGICAL_PROCESS	1	0	641	5	32641
Day14	down	NOT SIGNIF	GO:0044085	Cellular Component Biogenesis	BIOLOGICAL_PROCESS	1	0	641	42	32604
Day14	up	NOT SIGNIF	GO:0044085	Cellular Component Biogenesis	BIOLOGICAL_PROCESS	1	0	641	64	32582
Day18	down	NOT SIGNIF	GO:0044085	Cellular Component Biogenesis	BIOLOGICAL_PROCESS	0.999999	6	635	1288	31358
Day18	up	NOT SIGNIF	GO:0044085	Cellular Component Biogenesis	BIOLOGICAL_PROCESS	1	1	640	850	31796
Day22	down	NOT SIGNIF	GO:0044085	Cellular Component Biogenesis	BIOLOGICAL_PROCESS	1	21	620	4240	28406
Day22	up	NOT SIGNIF	GO:0044085	Cellular Component Biogenesis	BIOLOGICAL_PROCESS	0.999999	10	631	1658	30988
Day0	down	NOT SIGNIF	GO:0016043	Cellular Component Organization	BIOLOGICAL_PROCESS	1	0	971	14	32302
Day0	up	NOT SIGNIF	GO:0016043	Cellular Component Organization	BIOLOGICAL_PROCESS	1	0	971	5	32311
Day14	down	NOT SIGNIF	GO:0016043	Cellular Component Organization	BIOLOGICAL_PROCESS	1	0	971	42	32274
Day14	up	NOT SIGNIF	GO:0016043	Cellular Component Organization	BIOLOGICAL_PROCESS	1	0	971	64	32252
Day18	down	NOT SIGNIF	GO:0016043	Cellular Component Organization	BIOLOGICAL_PROCESS	1	12	959	1282	31034
Day18	up	NOT SIGNIF	GO:0016043	Cellular Component Organization	BIOLOGICAL_PROCESS	1	5	966	846	31470
Day22	down	NOT SIGNIF	GO:0016043	Cellular Component Organization	BIOLOGICAL_PROCESS	1	33	938	4228	28088
Day22	up	NOT SIGNIF	GO:0016043	Cellular Component Organization	BIOLOGICAL_PROCESS	0.999361	29	942	1639	30677
Day0	down	NOT SIGNIF	GO:0071840	Cellular Component Organization Or Biogenesis	BIOLOGICAL_PROCESS	1	0	1220	14	32053
Day0	up	NOT SIGNIF	GO:0071840	Cellular Component Organization Or Biogenesis	BIOLOGICAL_PROCESS	1	0	1220	5	32062
Day14	down	NOT SIGNIF	GO:0071840	Cellular Component Organization Or Biogenesis	BIOLOGICAL_PROCESS	1	0	1220	42	32025
Day14	up	NOT SIGNIF	GO:0071840	Cellular Component Organization Or Biogenesis	BIOLOGICAL_PROCESS	1	0	1220	64	32003
Day18	down	NOT SIGNIF	GO:0071840	Cellular Component Organization Or Biogenesis	BIOLOGICAL_PROCESS	1	12	1208	1282	30785
Day18	up	NOT SIGNIF	GO:0071840	Cellular Component Organization Or Biogenesis	BIOLOGICAL_PROCESS	1	5	1215	846	31221
Day22	down	NOT SIGNIF	GO:0071840	Cellular Component Organization Or Biogenesis	BIOLOGICAL_PROCESS	1	39	1181	4222	27845
Day22	up	NOT SIGNIF	GO:0071840	Cellular Component Organization Or Biogenesis	BIOLOGICAL_PROCESS	0.999999	29	1191	1639	30428
Day0	down	NOT SIGNIF	GO:0048869	Cellular Developmental Process	BIOLOGICAL_PROCESS	1	0	143	14	33130
Day0	up	NOT SIGNIF	GO:0048869	Cellular Developmental Process	BIOLOGICAL_PROCESS	1	0	143	5	33139
Day14	down	NOT SIGNIF	GO:0048869	Cellular Developmental Process	BIOLOGICAL_PROCESS	0.165507	1	142	41	33103
Day14	up	NOT SIGNIF	GO:0048869	Cellular Developmental Process	BIOLOGICAL_PROCESS	1	0	143	64	33080
Day18	down	NOT SIGNIF	GO:0048869	Cellular Developmental Process	BIOLOGICAL_PROCESS	0.0241257	11	132	1283	31861
Day18	up	NOT SIGNIF	GO:0048869	Cellular Developmental Process	BIOLOGICAL_PROCESS	0.0749409	7	136	844	32300
Day22	down	NOT SIGNIF	GO:0048869	Cellular Developmental Process	BIOLOGICAL_PROCESS	0.754197	16	127	4245	28899
Day22	up	NOT SIGNIF	GO:0048869	Cellular Developmental Process	BIOLOGICAL_PROCESS	0.104673	11	132	1657	31487
Day0	down	NOT SIGNIF	GO:0051641	Cellular Localization	BIOLOGICAL_PROCESS	1	0	445	14	32828
Day0	up	NOT SIGNIF	GO:0051641	Cellular Localization	BIOLOGICAL_PROCESS	1	0	445	5	32837
Day14	down	NOT SIGNIF	GO:0051641	Cellular Localization	BIOLOGICAL_PROCESS	1	0	445	42	32800
Day14	up	NOT SIGNIF	GO:0051641	Cellular Localization	BIOLOGICAL_PROCESS	0.57776	1	444	63	32779
Day18	down	NOT SIGNIF	GO:0051641	Cellular Localization	BIOLOGICAL_PROCESS	0.999996	3	442	1291	31551
Day18	up	NOT SIGNIF	GO:0051641	Cellular Localization	BIOLOGICAL_PROCESS	0.999991	1	444	850	31992
Day22	down	NOT SIGNIF	GO:0051641	Cellular Localization	BIOLOGICAL_PROCESS	1	10	435	4251	28591
Day22	up	NOT SIGNIF	GO:0051641	Cellular Localization	BIOLOGICAL_PROCESS	0.999968	7	438	1661	31181
Day0	down	NOT SIGNIF	GO:0070727	Cellular Macromolecule Localization	BIOLOGICAL_PROCESS	1	0	403	14	32870
Day0	up	NOT SIGNIF	GO:0070727	Cellular Macromolecule Localization	BIOLOGICAL_PROCESS	1	0	403	5	32879
Day14	down	NOT SIGNIF	GO:0070727	Cellular Macromolecule Localization	BIOLOGICAL_PROCESS	1	0	403	42	32842
Day14	up	NOT SIGNIF	GO:0070727	Cellular Macromolecule Localization	BIOLOGICAL_PROCESS	0.541736	1	402	63	32821
Day18	down	NOT SIGNIF	GO:0070727	Cellular Macromolecule Localization	BIOLOGICAL_PROCESS	0.999984	3	400	1291	31593
Day18	up	NOT SIGNIF	GO:0070727	Cellular Macromolecule Localization	BIOLOGICAL_PROCESS	0.999972	1	402	850	32034
Day22	down	NOT SIGNIF	GO:0070727	Cellular Macromolecule Localization	BIOLOGICAL_PROCESS	1	9	394	4252	28632
Day22	up	NOT SIGNIF	GO:0070727	Cellular Macromolecule Localization	BIOLOGICAL_PROCESS	0.999841	7	396	1661	31223
Day0	down	NOT SIGNIF	GO:0044237	Cellular Metabolic Process	BIOLOGICAL_PROCESS	0.75	1	3141	13	30132
Day0	up	NOT SIGNIF	GO:0044237	Cellular Metabolic Process	BIOLOGICAL_PROCESS	0.0734247	2	3140	3	30142
Day14	down	NOT SIGNIF	GO:0044237	Cellular Metabolic Process	BIOLOGICAL_PROCESS	0.569127	4	3138	38	30107
Day14	up	NOT SIGNIF	GO:0044237	Cellular Metabolic Process	BIOLOGICAL_PROCESS	0.948266	3	3139	61	30084
Day18	down	NOT SIGNIF	GO:0044237	Cellular Metabolic Process	BIOLOGICAL_PROCESS	0.999998	78	3064	1216	28929
Day18	up	NOT SIGNIF	GO:0044237	Cellular Metabolic Process	BIOLOGICAL_PROCESS	0.985265	63	3079	788	29357
Day22	down	NOT SIGNIF	GO:0044237	Cellular Metabolic Process	BIOLOGICAL_PROCESS	1	251	2891	4010	26135
Day22	up	NOT SIGNIF	GO:0044237	Cellular Metabolic Process	BIOLOGICAL_PROCESS	0.826221	147	2995	1521	28624
Day0	down	NOT SIGNIF	GO:0006575	Cellular Modified Amino Acid Metabolic Process	BIOLOGICAL_PROCESS	1	0	112	14	33161
Day0	up	NOT SIGNIF	GO:0006575	Cellular Modified Amino Acid Metabolic Process	BIOLOGICAL_PROCESS	1	0	112	5	33170
Day14	down	NOT SIGNIF	GO:0006575	Cellular Modified Amino Acid Metabolic Process	BIOLOGICAL_PROCESS	1	0	112	42	33133
Day14	up	NOT SIGNIF	GO:0006575	Cellular Modified Amino Acid Metabolic Process	BIOLOGICAL_PROCESS	1	0	112	64	33111
Day18	down	NOT SIGNIF	GO:0006575	Cellular Modified Amino Acid Metabolic Process	BIOLOGICAL_PROCESS	0.81544	3	109	1291	31884
Day18	up	NOT SIGNIF	GO:0006575	Cellular Modified Amino Acid Metabolic Process	BIOLOGICAL_PROCESS	0.32171	4	108	847	32328
Day22	down	NOT SIGNIF	GO:0006575	Cellular Modified Amino Acid Metabolic Process	BIOLOGICAL_PROCESS	0.997228	6	106	4255	28920
Day22	up	NOT SIGNIF	GO:0006575	Cellular Modified Amino Acid Metabolic Process	BIOLOGICAL_PROCESS	0.109545	9	103	1659	31516
Day0	down	NOT SIGNIF	GO:0044271	Cellular Nitrogen Compound Biosynthetic Process	BIOLOGICAL_PROCESS	0.33	1	924	13	32349
Day0	up	NOT SIGNIF	GO:0044271	Cellular Nitrogen Compound Biosynthetic Process	BIOLOGICAL_PROCESS	0.13144	1	924	4	32358
Day14	down	NOT SIGNIF	GO:0044271	Cellular Nitrogen Compound Biosynthetic Process	BIOLOGICAL_PROCESS	1	0	925	42	32320
Day14	up	NOT SIGNIF	GO:0044271	Cellular Nitrogen Compound Biosynthetic Process	BIOLOGICAL_PROCESS	0.262697	3	922	61	32301
Day18	down	NOT SIGNIF	GO:0044271	Cellular Nitrogen Compound Biosynthetic Process	BIOLOGICAL_PROCESS	1	11	914	1283	31079
Day18	up	NOT SIGNIF	GO:0044271	Cellular Nitrogen Compound Biosynthetic Process	BIOLOGICAL_PROCESS	0.499828	24	901	827	31535
Day22	down	NOT SIGNIF	GO:0044271	Cellular Nitrogen Compound Biosynthetic Process	BIOLOGICAL_PROCESS	1	63	862	4198	28164
Day22	up	NOT SIGNIF	GO:0044271	Cellular Nitrogen Compound Biosynthetic Process	BIOLOGICAL_PROCESS	0.137983	54	871	1614	30748
Day0	down	NOT SIGNIF	GO:0034641	Cellular Nitrogen Compound Metabolic Process	BIOLOGICAL_PROCESS	0.63	1	2258	13	31015
Day0	up	NOT SIGNIF	GO:0034641	Cellular Nitrogen Compound Metabolic Process	BIOLOGICAL_PROCESS	0.296302	1	2258	4	31024
Day14	down	NOT SIGNIF	GO:0034641	Cellular Nitrogen Compound Metabolic Process	BIOLOGICAL_PROCESS	0.947844	1	2258	41	30987
Day14	up	NOT SIGNIF	GO:0034641	Cellular Nitrogen Compound Metabolic Process	BIOLOGICAL_PROCESS	0.818274	3	2256	61	30967
Day18	down	NOT SIGNIF	GO:0034641	Cellular Nitrogen Compound Metabolic Process	BIOLOGICAL_PROCESS	1	41	2218	1253	29775
Day18	up	NOT SIGNIF	GO:0034641	Cellular Nitrogen Compound Metabolic Process	BIOLOGICAL_PROCESS	0.999989	30	2229	821	30207
Day22	down	NOT SIGNIF	GO:0034641	Cellular Nitrogen Compound Metabolic Process	BIOLOGICAL_PROCESS	1	136	2123	4125	26903
Day22	up	NOT SIGNIF	GO:0034641	Cellular Nitrogen Compound Metabolic Process	BIOLOGICAL_PROCESS	0.999291	83	2176	1585	29443
Day0	down	NOT SIGNIF	GO:0009987	Cellular Process	BIOLOGICAL_PROCESS	0.5	3	6170	11	27103
Day0	up	NOT SIGNIF	GO:0009987	Cellular Process	BIOLOGICAL_PROCESS	0.0050328	4	6169	1	27113
Day14	down	NOT SIGNIF	GO:0009987	Cellular Process	BIOLOGICAL_PROCESS	0.0752982	12	6161	30	27084
Day14	up	NOT SIGNIF	GO:0009987	Cellular Process	BIOLOGICAL_PROCESS	0.995415	5	6168	59	27055
Day18	down	NOT SIGNIF	GO:0009987	Cellular Process	BIOLOGICAL_PROCESS	0.999225	198	5975	1096	26018
Day18	up	NOT SIGNIF	GO:0009987	Cellular Process	BIOLOGICAL_PROCESS	0.993595	131	6042	720	26394
Day22	down	NOT SIGNIF	GO:0009987	Cellular Process	BIOLOGICAL_PROCESS	1	494	5679	3767	23347
Day22	up	NOT SIGNIF	GO:0009987	Cellular Process	BIOLOGICAL_PROCESS	0.570173	307	5866	1361	25753
Day0	down	NOT SIGNIF	GO:0034605	Cellular Response To Heat	BIOLOGICAL_PROCESS	1	0	1	14	33272
Day0	up	NOT SIGNIF	GO:0034605	Cellular Response To Heat	BIOLOGICAL_PROCESS	1	0	1	5	33281
Day14	down	NOT SIGNIF	GO:0034605	Cellular Response To Heat	BIOLOGICAL_PROCESS	1	0	1	42	33244
Day14	up	NOT SIGNIF	GO:0034605	Cellular Response To Heat	BIOLOGICAL_PROCESS	1	0	1	64	33222
Day18	down	NOT SIGNIF	GO:0034605	Cellular Response To Heat	BIOLOGICAL_PROCESS	1	0	1	1294	31992
Day18	up	NOT SIGNIF	GO:0034605	Cellular Response To Heat	BIOLOGICAL_PROCESS	1	0	1	851	32435
Day22	down	NOT SIGNIF	GO:0034605	Cellular Response To Heat	BIOLOGICAL_PROCESS	1	0	1	4261	29025
Day22	up	NOT SIGNIF	GO:0034605	Cellular Response To Heat	BIOLOGICAL_PROCESS	1	0	1	1668	31618
Day0	down	NOT SIGNIF	GO:0051716	Cellular Response To Stimulus	BIOLOGICAL_PROCESS	1	0	231	14	33042
Day0	up	NOT SIGNIF	GO:0051716	Cellular Response To Stimulus	BIOLOGICAL_PROCESS	1	0	231	5	33051
Day14	down	NOT SIGNIF	GO:0051716	Cellular Response To Stimulus	BIOLOGICAL_PROCESS	1	0	231	42	33014
Day14	up	NOT SIGNIF	GO:0051716	Cellular Response To Stimulus	BIOLOGICAL_PROCESS	1	0	231	64	32992
Day18	down	NOT SIGNIF	GO:0051716	Cellular Response To Stimulus	BIOLOGICAL_PROCESS	0.67918	8	223	1286	31770
Day18	up	NOT SIGNIF	GO:0051716	Cellular Response To Stimulus	BIOLOGICAL_PROCESS	1	0	231	851	32205
Day22	down	NOT SIGNIF	GO:0051716	Cellular Response To Stimulus	BIOLOGICAL_PROCESS	0.999989	11	220	4250	28806
Day22	up	NOT SIGNIF	GO:0051716	Cellular Response To Stimulus	BIOLOGICAL_PROCESS	0.999411	3	228	1665	31391
Day0	down	NOT SIGNIF	GO:0033554	Cellular Response To Stress	BIOLOGICAL_PROCESS	1	0	229	14	33044
Day0	up	NOT SIGNIF	GO:0033554	Cellular Response To Stress	BIOLOGICAL_PROCESS	1	0	229	5	33053
Day14	down	NOT SIGNIF	GO:0033554	Cellular Response To Stress	BIOLOGICAL_PROCESS	1	0	229	42	33016
Day14	up	NOT SIGNIF	GO:0033554	Cellular Response To Stress	BIOLOGICAL_PROCESS	1	0	229	64	32994
Day18	down	NOT SIGNIF	GO:0033554	Cellular Response To Stress	BIOLOGICAL_PROCESS	0.669825	8	221	1286	31772
Day18	up	NOT SIGNIF	GO:0033554	Cellular Response To Stress	BIOLOGICAL_PROCESS	1	0	229	851	32207
Day22	down	NOT SIGNIF	GO:0033554	Cellular Response To Stress	BIOLOGICAL_PROCESS	0.999987	11	218	4250	28808
Day22	up	NOT SIGNIF	GO:0033554	Cellular Response To Stress	BIOLOGICAL_PROCESS	0.999358	3	226	1665	31393
Day0	down	NOT SIGNIF	GO:0048878	Chemical Homeostasis	BIOLOGICAL_PROCESS	1	0	1	14	33272
Day0	up	NOT SIGNIF	GO:0048878	Chemical Homeostasis	BIOLOGICAL_PROCESS	1	0	1	5	33281
Day14	down	NOT SIGNIF	GO:0048878	Chemical Homeostasis	BIOLOGICAL_PROCESS	1	0	1	42	33244
Day14	up	NOT SIGNIF	GO:0048878	Chemical Homeostasis	BIOLOGICAL_PROCESS	1	0	1	64	33222
Day18	down	NOT SIGNIF	GO:0048878	Chemical Homeostasis	BIOLOGICAL_PROCESS	1	0	1	1294	31992
Day18	up	NOT SIGNIF	GO:0048878	Chemical Homeostasis	BIOLOGICAL_PROCESS	1	0	1	851	32435
Day22	down	NOT SIGNIF	GO:0048878	Chemical Homeostasis	BIOLOGICAL_PROCESS	1	0	1	4261	29025
Day22	up	NOT SIGNIF	GO:0048878	Chemical Homeostasis	BIOLOGICAL_PROCESS	1	0	1	1668	31618
Day0	down	NOT SIGNIF	GO:0015995	Chlorophyll Biosynthetic Process	BIOLOGICAL_PROCESS	1	0	1	14	33272
Day0	up	NOT SIGNIF	GO:0015995	Chlorophyll Biosynthetic Process	BIOLOGICAL_PROCESS	1	0	1	5	33281
Day14	down	NOT SIGNIF	GO:0015995	Chlorophyll Biosynthetic Process	BIOLOGICAL_PROCESS	1	0	1	42	33244
Day14	up	NOT SIGNIF	GO:0015995	Chlorophyll Biosynthetic Process	BIOLOGICAL_PROCESS	1	0	1	64	33222
Day18	down	NOT SIGNIF	GO:0015995	Chlorophyll Biosynthetic Process	BIOLOGICAL_PROCESS	1	0	1	1294	31992
Day18	up	NOT SIGNIF	GO:0015995	Chlorophyll Biosynthetic Process	BIOLOGICAL_PROCESS	1	0	1	851	32435
Day22	down	NOT SIGNIF	GO:0015995	Chlorophyll Biosynthetic Process	BIOLOGICAL_PROCESS	1	0	1	4261	29025
Day22	up	NOT SIGNIF	GO:0015995	Chlorophyll Biosynthetic Process	BIOLOGICAL_PROCESS	1	0	1	1668	31618
Day0	down	NOT SIGNIF	GO:0015994	Chlorophyll Metabolic Process	BIOLOGICAL_PROCESS	1	0	1	14	33272
Day0	up	NOT SIGNIF	GO:0015994	Chlorophyll Metabolic Process	BIOLOGICAL_PROCESS	1	0	1	5	33281
Day14	down	NOT SIGNIF	GO:0015994	Chlorophyll Metabolic Process	BIOLOGICAL_PROCESS	1	0	1	42	33244
Day14	up	NOT SIGNIF	GO:0015994	Chlorophyll Metabolic Process	BIOLOGICAL_PROCESS	1	0	1	64	33222
Day18	down	NOT SIGNIF	GO:0015994	Chlorophyll Metabolic Process	BIOLOGICAL_PROCESS	1	0	1	1294	31992
Day18	up	NOT SIGNIF	GO:0015994	Chlorophyll Metabolic Process	BIOLOGICAL_PROCESS	1	0	1	851	32435
Day22	down	NOT SIGNIF	GO:0015994	Chlorophyll Metabolic Process	BIOLOGICAL_PROCESS	1	0	1	4261	29025
Day22	up	NOT SIGNIF	GO:0015994	Chlorophyll Metabolic Process	BIOLOGICAL_PROCESS	1	0	1	1668	31618
Day0	down	NOT SIGNIF	GO:0010020	Chloroplast Fission	BIOLOGICAL_PROCESS	1	0	4	14	33269
Day0	up	NOT SIGNIF	GO:0010020	Chloroplast Fission	BIOLOGICAL_PROCESS	1	0	4	5	33278
Day14	down	NOT SIGNIF	GO:0010020	Chloroplast Fission	BIOLOGICAL_PROCESS	1	0	4	42	33241
Day14	up	NOT SIGNIF	GO:0010020	Chloroplast Fission	BIOLOGICAL_PROCESS	1	0	4	64	33219
Day18	down	NOT SIGNIF	GO:0010020	Chloroplast Fission	BIOLOGICAL_PROCESS	1	0	4	1294	31989
Day18	up	NOT SIGNIF	GO:0010020	Chloroplast Fission	BIOLOGICAL_PROCESS	1	0	4	851	32432
Day22	down	NOT SIGNIF	GO:0010020	Chloroplast Fission	BIOLOGICAL_PROCESS	1	0	4	4261	29022
Day22	up	NOT SIGNIF	GO:0010020	Chloroplast Fission	BIOLOGICAL_PROCESS	1	0	4	1668	31615
Day0	down	NOT SIGNIF	GO:0019750	Chloroplast Localization	BIOLOGICAL_PROCESS	1	0	1	14	33272
Day0	up	NOT SIGNIF	GO:0019750	Chloroplast Localization	BIOLOGICAL_PROCESS	1	0	1	5	33281
Day14	down	NOT SIGNIF	GO:0019750	Chloroplast Localization	BIOLOGICAL_PROCESS	1	0	1	42	33244
Day14	up	NOT SIGNIF	GO:0019750	Chloroplast Localization	BIOLOGICAL_PROCESS	1	0	1	64	33222
Day18	down	NOT SIGNIF	GO:0019750	Chloroplast Localization	BIOLOGICAL_PROCESS	1	0	1	1294	31992
Day18	up	NOT SIGNIF	GO:0019750	Chloroplast Localization	BIOLOGICAL_PROCESS	1	0	1	851	32435
Day22	down	NOT SIGNIF	GO:0019750	Chloroplast Localization	BIOLOGICAL_PROCESS	0.128008	1	0	4260	29026
Day22	up	NOT SIGNIF	GO:0019750	Chloroplast Localization	BIOLOGICAL_PROCESS	1	0	1	1668	31618
Day0	down	NOT SIGNIF	GO:0009658	Chloroplast Organization	BIOLOGICAL_PROCESS	1	0	5	14	33268
Day0	up	NOT SIGNIF	GO:0009658	Chloroplast Organization	BIOLOGICAL_PROCESS	1	0	5	5	33277
Day14	down	NOT SIGNIF	GO:0009658	Chloroplast Organization	BIOLOGICAL_PROCESS	1	0	5	42	33240
Day14	up	NOT SIGNIF	GO:0009658	Chloroplast Organization	BIOLOGICAL_PROCESS	1	0	5	64	33218
Day18	down	NOT SIGNIF	GO:0009658	Chloroplast Organization	BIOLOGICAL_PROCESS	1	0	5	1294	31988
Day18	up	NOT SIGNIF	GO:0009658	Chloroplast Organization	BIOLOGICAL_PROCESS	1	0	5	851	32431
Day22	down	NOT SIGNIF	GO:0009658	Chloroplast Organization	BIOLOGICAL_PROCESS	0.495869	1	4	4260	29022
Day22	up	NOT SIGNIF	GO:0009658	Chloroplast Organization	BIOLOGICAL_PROCESS	1	0	5	1668	31614
Day0	down	NOT SIGNIF	GO:0009902	Chloroplast Relocation	BIOLOGICAL_PROCESS	1	0	1	14	33272
Day0	up	NOT SIGNIF	GO:0009902	Chloroplast Relocation	BIOLOGICAL_PROCESS	1	0	1	5	33281
Day14	down	NOT SIGNIF	GO:0009902	Chloroplast Relocation	BIOLOGICAL_PROCESS	1	0	1	42	33244
Day14	up	NOT SIGNIF	GO:0009902	Chloroplast Relocation	BIOLOGICAL_PROCESS	1	0	1	64	33222
Day18	down	NOT SIGNIF	GO:0009902	Chloroplast Relocation	BIOLOGICAL_PROCESS	1	0	1	1294	31992
Day18	up	NOT SIGNIF	GO:0009902	Chloroplast Relocation	BIOLOGICAL_PROCESS	1	0	1	851	32435
Day22	down	NOT SIGNIF	GO:0009902	Chloroplast Relocation	BIOLOGICAL_PROCESS	0.128008	1	0	4260	29026
Day22	up	NOT SIGNIF	GO:0009902	Chloroplast Relocation	BIOLOGICAL_PROCESS	1	0	1	1668	31618
Day0	down	NOT SIGNIF	GO:1900865	Chloroplast Rna Modification	BIOLOGICAL_PROCESS	1	0	2	14	33271
Day0	up	NOT SIGNIF	GO:1900865	Chloroplast Rna Modification	BIOLOGICAL_PROCESS	1	0	2	5	33280
Day14	down	NOT SIGNIF	GO:1900865	Chloroplast Rna Modification	BIOLOGICAL_PROCESS	1	0	2	42	33243
Day14	up	NOT SIGNIF	GO:1900865	Chloroplast Rna Modification	BIOLOGICAL_PROCESS	1	0	2	64	33221
Day18	down	NOT SIGNIF	GO:1900865	Chloroplast Rna Modification	BIOLOGICAL_PROCESS	1	0	2	1294	31991
Day18	up	NOT SIGNIF	GO:1900865	Chloroplast Rna Modification	BIOLOGICAL_PROCESS	1	0	2	851	32434
Day22	down	NOT SIGNIF	GO:1900865	Chloroplast Rna Modification	BIOLOGICAL_PROCESS	1	0	2	4261	29024
Day22	up	NOT SIGNIF	GO:1900865	Chloroplast Rna Modification	BIOLOGICAL_PROCESS	1	0	2	1668	31617
Day0	down	NOT SIGNIF	GO:0003682	Chromatin Binding	MOLECULAR_FUNCTION	1	0	3	14	33270
Day0	up	NOT SIGNIF	GO:0003682	Chromatin Binding	MOLECULAR_FUNCTION	1	0	3	5	33279
Day14	down	NOT SIGNIF	GO:0003682	Chromatin Binding	MOLECULAR_FUNCTION	1	0	3	42	33242
Day14	up	NOT SIGNIF	GO:0003682	Chromatin Binding	MOLECULAR_FUNCTION	1	0	3	64	33220
Day18	down	NOT SIGNIF	GO:0003682	Chromatin Binding	MOLECULAR_FUNCTION	1	0	3	1294	31990
Day18	up	NOT SIGNIF	GO:0003682	Chromatin Binding	MOLECULAR_FUNCTION	1	0	3	851	32433
Day22	down	NOT SIGNIF	GO:0003682	Chromatin Binding	MOLECULAR_FUNCTION	1	0	3	4261	29023
Day22	up	NOT SIGNIF	GO:0003682	Chromatin Binding	MOLECULAR_FUNCTION	1	0	3	1668	31616
Day0	down	NOT SIGNIF	GO:0006325	Chromatin Organization	BIOLOGICAL_PROCESS	1	0	142	14	33131
Day0	up	NOT SIGNIF	GO:0006325	Chromatin Organization	BIOLOGICAL_PROCESS	1	0	142	5	33140
Day14	down	NOT SIGNIF	GO:0006325	Chromatin Organization	BIOLOGICAL_PROCESS	1	0	142	42	33103
Day14	up	NOT SIGNIF	GO:0006325	Chromatin Organization	BIOLOGICAL_PROCESS	1	0	142	64	33081
Day18	down	NOT SIGNIF	GO:0006325	Chromatin Organization	BIOLOGICAL_PROCESS	0.650784	5	137	1289	31856
Day18	up	NOT SIGNIF	GO:0006325	Chromatin Organization	BIOLOGICAL_PROCESS	1	0	142	851	32294
Day22	down	NOT SIGNIF	GO:0006325	Chromatin Organization	BIOLOGICAL_PROCESS	0.999861	6	136	4255	28890
Day22	up	NOT SIGNIF	GO:0006325	Chromatin Organization	BIOLOGICAL_PROCESS	0.929529	4	138	1664	31481
Day0	down	NOT SIGNIF	GO:0005694	Chromosome	CELLULAR_COMPONENT	1	0	302	14	32971
Day0	up	NOT SIGNIF	GO:0005694	Chromosome	CELLULAR_COMPONENT	1	0	302	5	32980
Day14	down	NOT SIGNIF	GO:0005694	Chromosome	CELLULAR_COMPONENT	1	0	302	42	32943
Day14	up	NOT SIGNIF	GO:0005694	Chromosome	CELLULAR_COMPONENT	1	0	302	64	32921
Day18	down	NOT SIGNIF	GO:0005694	Chromosome	CELLULAR_COMPONENT	0.200152	15	287	1279	31706
Day18	up	NOT SIGNIF	GO:0005694	Chromosome	CELLULAR_COMPONENT	1	0	302	851	32134
Day22	down	NOT SIGNIF	GO:0005694	Chromosome	CELLULAR_COMPONENT	0.999989	17	285	4244	28741
Day22	up	NOT SIGNIF	GO:0005694	Chromosome	CELLULAR_COMPONENT	0.994139	7	295	1661	31324
Day0	down	NOT SIGNIF	GO:0051276	Chromosome Organization	BIOLOGICAL_PROCESS	1	0	18	14	33255
Day0	up	NOT SIGNIF	GO:0051276	Chromosome Organization	BIOLOGICAL_PROCESS	1	0	18	5	33264
Day14	down	NOT SIGNIF	GO:0051276	Chromosome Organization	BIOLOGICAL_PROCESS	1	0	18	42	33227
Day14	up	NOT SIGNIF	GO:0051276	Chromosome Organization	BIOLOGICAL_PROCESS	1	0	18	64	33205
Day18	down	NOT SIGNIF	GO:0051276	Chromosome Organization	BIOLOGICAL_PROCESS	1	0	18	1294	31975
Day18	up	NOT SIGNIF	GO:0051276	Chromosome Organization	BIOLOGICAL_PROCESS	1	0	18	851	32418
Day22	down	NOT SIGNIF	GO:0051276	Chromosome Organization	BIOLOGICAL_PROCESS	0.915095	1	17	4260	29009
Day22	up	NOT SIGNIF	GO:0051276	Chromosome Organization	BIOLOGICAL_PROCESS	0.603706	1	17	1667	31602
Day0	down	NOT SIGNIF	GO:0007059	Chromosome Segregation	BIOLOGICAL_PROCESS	1	0	60	14	33213
Day0	up	NOT SIGNIF	GO:0007059	Chromosome Segregation	BIOLOGICAL_PROCESS	1	0	60	5	33222
Day14	down	NOT SIGNIF	GO:0007059	Chromosome Segregation	BIOLOGICAL_PROCESS	1	0	60	42	33185
Day14	up	NOT SIGNIF	GO:0007059	Chromosome Segregation	BIOLOGICAL_PROCESS	1	0	60	64	33163
Day18	down	NOT SIGNIF	GO:0007059	Chromosome Segregation	BIOLOGICAL_PROCESS	0.907555	1	59	1293	31934
Day18	up	NOT SIGNIF	GO:0007059	Chromosome Segregation	BIOLOGICAL_PROCESS	1	0	60	851	32376
Day22	down	NOT SIGNIF	GO:0007059	Chromosome Segregation	BIOLOGICAL_PROCESS	0.997371	2	58	4259	28968
Day22	up	NOT SIGNIF	GO:0007059	Chromosome Segregation	BIOLOGICAL_PROCESS	1	0	60	1668	31559
Day0	down	NOT SIGNIF	GO:0005929	Cilium	CELLULAR_COMPONENT	1	0	7	14	33266
Day0	up	NOT SIGNIF	GO:0005929	Cilium	CELLULAR_COMPONENT	1	0	7	5	33275
Day14	down	NOT SIGNIF	GO:0005929	Cilium	CELLULAR_COMPONENT	1	0	7	42	33238
Day14	up	NOT SIGNIF	GO:0005929	Cilium	CELLULAR_COMPONENT	1	0	7	64	33216
Day18	down	NOT SIGNIF	GO:0005929	Cilium	CELLULAR_COMPONENT	1	0	7	1294	31986
Day18	up	NOT SIGNIF	GO:0005929	Cilium	CELLULAR_COMPONENT	1	0	7	851	32429
Day22	down	NOT SIGNIF	GO:0005929	Cilium	CELLULAR_COMPONENT	1	0	7	4261	29019
Day22	up	NOT SIGNIF	GO:0005929	Cilium	CELLULAR_COMPONENT	1	0	7	1668	31612
Day0	down	NOT SIGNIF	GO:0044782	Cilium Organization	BIOLOGICAL_PROCESS	1	0	1	14	33272
Day0	up	NOT SIGNIF	GO:0044782	Cilium Organization	BIOLOGICAL_PROCESS	1	0	1	5	33281
Day14	down	NOT SIGNIF	GO:0044782	Cilium Organization	BIOLOGICAL_PROCESS	1	0	1	42	33244
Day14	up	NOT SIGNIF	GO:0044782	Cilium Organization	BIOLOGICAL_PROCESS	1	0	1	64	33222
Day18	down	NOT SIGNIF	GO:0044782	Cilium Organization	BIOLOGICAL_PROCESS	1	0	1	1294	31992
Day18	up	NOT SIGNIF	GO:0044782	Cilium Organization	BIOLOGICAL_PROCESS	1	0	1	851	32435
Day22	down	NOT SIGNIF	GO:0044782	Cilium Organization	BIOLOGICAL_PROCESS	1	0	1	4261	29025
Day22	up	NOT SIGNIF	GO:0044782	Cilium Organization	BIOLOGICAL_PROCESS	1	0	1	1668	31618
Day0	down	NOT SIGNIF	GO:0048475	Coated Membrane	CELLULAR_COMPONENT	1	0	1	14	33272
Day0	up	NOT SIGNIF	GO:0048475	Coated Membrane	CELLULAR_COMPONENT	1	0	1	5	33281
Day14	down	NOT SIGNIF	GO:0048475	Coated Membrane	CELLULAR_COMPONENT	1	0	1	42	33244
Day14	up	NOT SIGNIF	GO:0048475	Coated Membrane	CELLULAR_COMPONENT	1	0	1	64	33222
Day18	down	NOT SIGNIF	GO:0048475	Coated Membrane	CELLULAR_COMPONENT	1	0	1	1294	31992
Day18	up	NOT SIGNIF	GO:0048475	Coated Membrane	CELLULAR_COMPONENT	1	0	1	851	32435
Day22	down	NOT SIGNIF	GO:0048475	Coated Membrane	CELLULAR_COMPONENT	1	0	1	4261	29025
Day22	up	NOT SIGNIF	GO:0048475	Coated Membrane	CELLULAR_COMPONENT	1	0	1	1668	31618
Day0	down	NOT SIGNIF	GO:0005507	Copper Ion Binding	MOLECULAR_FUNCTION	1	0	1	14	33272
Day0	up	NOT SIGNIF	GO:0005507	Copper Ion Binding	MOLECULAR_FUNCTION	1	0	1	5	33281
Day14	down	NOT SIGNIF	GO:0005507	Copper Ion Binding	MOLECULAR_FUNCTION	1	0	1	42	33244
Day14	up	NOT SIGNIF	GO:0005507	Copper Ion Binding	MOLECULAR_FUNCTION	1	0	1	64	33222
Day18	down	NOT SIGNIF	GO:0005507	Copper Ion Binding	MOLECULAR_FUNCTION	1	0	1	1294	31992
Day18	up	NOT SIGNIF	GO:0005507	Copper Ion Binding	MOLECULAR_FUNCTION	1	0	1	851	32435
Day22	down	NOT SIGNIF	GO:0005507	Copper Ion Binding	MOLECULAR_FUNCTION	1	0	1	4261	29025
Day22	up	NOT SIGNIF	GO:0005507	Copper Ion Binding	MOLECULAR_FUNCTION	1	0	1	1668	31618
Day0	down	NOT SIGNIF	GO:0080008	Cul4-Ring E3 Ubiquitin Ligase Complex	CELLULAR_COMPONENT	1	0	3	14	33270
Day0	up	NOT SIGNIF	GO:0080008	Cul4-Ring E3 Ubiquitin Ligase Complex	CELLULAR_COMPONENT	1	0	3	5	33279
Day14	down	NOT SIGNIF	GO:0080008	Cul4-Ring E3 Ubiquitin Ligase Complex	CELLULAR_COMPONENT	1	0	3	42	33242
Day14	up	NOT SIGNIF	GO:0080008	Cul4-Ring E3 Ubiquitin Ligase Complex	CELLULAR_COMPONENT	1	0	3	64	33220
Day18	down	NOT SIGNIF	GO:0080008	Cul4-Ring E3 Ubiquitin Ligase Complex	CELLULAR_COMPONENT	1	0	3	1294	31990
Day18	up	NOT SIGNIF	GO:0080008	Cul4-Ring E3 Ubiquitin Ligase Complex	CELLULAR_COMPONENT	1	0	3	851	32433
Day22	down	NOT SIGNIF	GO:0080008	Cul4-Ring E3 Ubiquitin Ligase Complex	CELLULAR_COMPONENT	1	0	3	4261	29023
Day22	up	NOT SIGNIF	GO:0080008	Cul4-Ring E3 Ubiquitin Ligase Complex	CELLULAR_COMPONENT	1	0	3	1668	31616
Day0	down	NOT SIGNIF	GO:0031461	Cullin-Ring Ubiquitin Ligase Complex	CELLULAR_COMPONENT	1	0	3	14	33270
Day0	up	NOT SIGNIF	GO:0031461	Cullin-Ring Ubiquitin Ligase Complex	CELLULAR_COMPONENT	1	0	3	5	33279
Day14	down	NOT SIGNIF	GO:0031461	Cullin-Ring Ubiquitin Ligase Complex	CELLULAR_COMPONENT	1	0	3	42	33242
Day14	up	NOT SIGNIF	GO:0031461	Cullin-Ring Ubiquitin Ligase Complex	CELLULAR_COMPONENT	1	0	3	64	33220
Day18	down	NOT SIGNIF	GO:0031461	Cullin-Ring Ubiquitin Ligase Complex	CELLULAR_COMPONENT	1	0	3	1294	31990
Day18	up	NOT SIGNIF	GO:0031461	Cullin-Ring Ubiquitin Ligase Complex	CELLULAR_COMPONENT	1	0	3	851	32433
Day22	down	NOT SIGNIF	GO:0031461	Cullin-Ring Ubiquitin Ligase Complex	CELLULAR_COMPONENT	1	0	3	4261	29023
Day22	up	NOT SIGNIF	GO:0031461	Cullin-Ring Ubiquitin Ligase Complex	CELLULAR_COMPONENT	1	0	3	1668	31616
Day0	down	NOT SIGNIF	GO:0009975	Cyclase Activity	MOLECULAR_FUNCTION	1	0	7	14	33266
Day0	up	NOT SIGNIF	GO:0009975	Cyclase Activity	MOLECULAR_FUNCTION	1	0	7	5	33275
Day14	down	NOT SIGNIF	GO:0009975	Cyclase Activity	MOLECULAR_FUNCTION	1	0	7	42	33238
Day14	up	NOT SIGNIF	GO:0009975	Cyclase Activity	MOLECULAR_FUNCTION	1	0	7	64	33216
Day18	down	NOT SIGNIF	GO:0009975	Cyclase Activity	MOLECULAR_FUNCTION	1	0	7	1294	31986
Day18	up	NOT SIGNIF	GO:0009975	Cyclase Activity	MOLECULAR_FUNCTION	1	0	7	851	32429
Day22	down	NOT SIGNIF	GO:0009975	Cyclase Activity	MOLECULAR_FUNCTION	0.616692	1	6	4260	29020
Day22	up	NOT SIGNIF	GO:0009975	Cyclase Activity	MOLECULAR_FUNCTION	1	0	7	1668	31612
Day0	down	NOT SIGNIF	GO:0000910	Cytokinesis	BIOLOGICAL_PROCESS	1	0	44	14	33229
Day0	up	NOT SIGNIF	GO:0000910	Cytokinesis	BIOLOGICAL_PROCESS	1	0	44	5	33238
Day14	down	NOT SIGNIF	GO:0000910	Cytokinesis	BIOLOGICAL_PROCESS	0.0540714	1	43	41	33202
Day14	up	NOT SIGNIF	GO:0000910	Cytokinesis	BIOLOGICAL_PROCESS	1	0	44	64	33179
Day18	down	NOT SIGNIF	GO:0000910	Cytokinesis	BIOLOGICAL_PROCESS	0.0272944	5	39	1289	31954
Day18	up	NOT SIGNIF	GO:0000910	Cytokinesis	BIOLOGICAL_PROCESS	1	0	44	851	32392
Day22	down	NOT SIGNIF	GO:0000910	Cytokinesis	BIOLOGICAL_PROCESS	0.500999	6	38	4255	28988
Day22	up	NOT SIGNIF	GO:0000910	Cytokinesis	BIOLOGICAL_PROCESS	0.654315	2	42	1666	31577
Day0	down	NOT SIGNIF	GO:0005737	Cytoplasm	CELLULAR_COMPONENT	0.5	2	3880	12	29393
Day0	up	NOT SIGNIF	GO:0005737	Cytoplasm	CELLULAR_COMPONENT	1	0	3882	5	29400
Day14	down	NOT SIGNIF	GO:0005737	Cytoplasm	CELLULAR_COMPONENT	0.364773	6	3876	36	29369
Day14	up	NOT SIGNIF	GO:0005737	Cytoplasm	CELLULAR_COMPONENT	0.984128	3	3879	61	29344
Day18	down	NOT SIGNIF	GO:0005737	Cytoplasm	CELLULAR_COMPONENT	0.999999	100	3782	1194	28211
Day18	up	NOT SIGNIF	GO:0005737	Cytoplasm	CELLULAR_COMPONENT	0.999106	72	3810	779	28626
Day22	down	NOT SIGNIF	GO:0005737	Cytoplasm	CELLULAR_COMPONENT	1	301	3581	3960	25445
Day22	up	NOT SIGNIF	GO:0005737	Cytoplasm	CELLULAR_COMPONENT	0.826473	183	3699	1485	27920
Day0	down	NOT SIGNIF	GO:0002181	Cytoplasmic Translation	BIOLOGICAL_PROCESS	1	0	116	14	33157
Day0	up	NOT SIGNIF	GO:0002181	Cytoplasmic Translation	BIOLOGICAL_PROCESS	1	0	116	5	33166
Day14	down	NOT SIGNIF	GO:0002181	Cytoplasmic Translation	BIOLOGICAL_PROCESS	1	0	116	42	33129
Day14	up	NOT SIGNIF	GO:0002181	Cytoplasmic Translation	BIOLOGICAL_PROCESS	1	0	116	64	33107
Day18	down	NOT SIGNIF	GO:0002181	Cytoplasmic Translation	BIOLOGICAL_PROCESS	1	0	116	1294	31877
Day18	up	NOT SIGNIF	GO:0002181	Cytoplasmic Translation	BIOLOGICAL_PROCESS	1	0	116	851	32320
Day22	down	NOT SIGNIF	GO:0002181	Cytoplasmic Translation	BIOLOGICAL_PROCESS	0.999998	2	114	4259	28912
Day22	up	NOT SIGNIF	GO:0002181	Cytoplasmic Translation	BIOLOGICAL_PROCESS	0.981831	2	114	1666	31505
Day0	down	NOT SIGNIF	GO:0031410	Cytoplasmic Vesicle	CELLULAR_COMPONENT	1	0	272	14	33001
Day0	up	NOT SIGNIF	GO:0031410	Cytoplasmic Vesicle	CELLULAR_COMPONENT	1	0	272	5	33010
Day14	down	NOT SIGNIF	GO:0031410	Cytoplasmic Vesicle	CELLULAR_COMPONENT	1	0	272	42	32973
Day14	up	NOT SIGNIF	GO:0031410	Cytoplasmic Vesicle	CELLULAR_COMPONENT	1	0	272	64	32951
Day18	down	NOT SIGNIF	GO:0031410	Cytoplasmic Vesicle	CELLULAR_COMPONENT	1	0	272	1294	31721
Day18	up	NOT SIGNIF	GO:0031410	Cytoplasmic Vesicle	CELLULAR_COMPONENT	1	0	272	851	32164
Day22	down	NOT SIGNIF	GO:0031410	Cytoplasmic Vesicle	CELLULAR_COMPONENT	1	7	265	4254	28761
Day22	up	NOT SIGNIF	GO:0031410	Cytoplasmic Vesicle	CELLULAR_COMPONENT	1	0	272	1668	31347
Day0	down	NOT SIGNIF	GO:0003774	Cytoskeletal Motor Activity	MOLECULAR_FUNCTION	1	0	52	14	33221
Day0	up	NOT SIGNIF	GO:0003774	Cytoskeletal Motor Activity	MOLECULAR_FUNCTION	1	0	52	5	33230
Day14	down	NOT SIGNIF	GO:0003774	Cytoskeletal Motor Activity	MOLECULAR_FUNCTION	1	0	52	42	33193
Day14	up	NOT SIGNIF	GO:0003774	Cytoskeletal Motor Activity	MOLECULAR_FUNCTION	0.0953001	1	51	63	33172
Day18	down	NOT SIGNIF	GO:0003774	Cytoskeletal Motor Activity	MOLECULAR_FUNCTION	1	0	52	1294	31941
Day18	up	NOT SIGNIF	GO:0003774	Cytoskeletal Motor Activity	MOLECULAR_FUNCTION	0.385139	2	50	849	32386
Day22	down	NOT SIGNIF	GO:0003774	Cytoskeletal Motor Activity	MOLECULAR_FUNCTION	1	0	52	4261	28974
Day22	up	NOT SIGNIF	GO:0003774	Cytoskeletal Motor Activity	MOLECULAR_FUNCTION	0.741858	2	50	1666	31569
Day0	down	NOT SIGNIF	GO:0008092	Cytoskeletal Protein Binding	MOLECULAR_FUNCTION	1	0	178	14	33095
Day0	up	NOT SIGNIF	GO:0008092	Cytoskeletal Protein Binding	MOLECULAR_FUNCTION	1	0	178	5	33104
Day14	down	NOT SIGNIF	GO:0008092	Cytoskeletal Protein Binding	MOLECULAR_FUNCTION	1	0	178	42	33067
Day14	up	NOT SIGNIF	GO:0008092	Cytoskeletal Protein Binding	MOLECULAR_FUNCTION	0.290702	1	177	63	33046
Day18	down	NOT SIGNIF	GO:0008092	Cytoskeletal Protein Binding	MOLECULAR_FUNCTION	1	0	178	1294	31815
Day18	up	NOT SIGNIF	GO:0008092	Cytoskeletal Protein Binding	MOLECULAR_FUNCTION	0.670197	4	174	847	32262
Day22	down	NOT SIGNIF	GO:0008092	Cytoskeletal Protein Binding	MOLECULAR_FUNCTION	1	4	174	4257	28852
Day22	up	NOT SIGNIF	GO:0008092	Cytoskeletal Protein Binding	MOLECULAR_FUNCTION	0.537165	9	169	1659	31450
Day0	down	NOT SIGNIF	GO:0005856	Cytoskeleton	CELLULAR_COMPONENT	1	0	268	14	33005
Day0	up	NOT SIGNIF	GO:0005856	Cytoskeleton	CELLULAR_COMPONENT	1	0	268	5	33014
Day14	down	NOT SIGNIF	GO:0005856	Cytoskeleton	CELLULAR_COMPONENT	1	0	268	42	32977
Day14	up	NOT SIGNIF	GO:0005856	Cytoskeleton	CELLULAR_COMPONENT	0.404202	1	267	63	32956
Day18	down	NOT SIGNIF	GO:0005856	Cytoskeleton	CELLULAR_COMPONENT	0.979903	5	263	1289	31730
Day18	up	NOT SIGNIF	GO:0005856	Cytoskeleton	CELLULAR_COMPONENT	0.968869	3	265	848	32171
Day22	down	NOT SIGNIF	GO:0005856	Cytoskeleton	CELLULAR_COMPONENT	0.999999	12	256	4249	28770
Day22	up	NOT SIGNIF	GO:0005856	Cytoskeleton	CELLULAR_COMPONENT	0.791235	11	257	1657	31362
Day0	down	NOT SIGNIF	GO:0007010	Cytoskeleton Organization	BIOLOGICAL_PROCESS	1	0	206	14	33067
Day0	up	NOT SIGNIF	GO:0007010	Cytoskeleton Organization	BIOLOGICAL_PROCESS	1	0	206	5	33076
Day14	down	NOT SIGNIF	GO:0007010	Cytoskeleton Organization	BIOLOGICAL_PROCESS	1	0	206	42	33039
Day14	up	NOT SIGNIF	GO:0007010	Cytoskeleton Organization	BIOLOGICAL_PROCESS	1	0	206	64	33017
Day18	down	NOT SIGNIF	GO:0007010	Cytoskeleton Organization	BIOLOGICAL_PROCESS	0.999724	1	205	1293	31788
Day18	up	NOT SIGNIF	GO:0007010	Cytoskeleton Organization	BIOLOGICAL_PROCESS	0.99526	1	205	850	32231
Day22	down	NOT SIGNIF	GO:0007010	Cytoskeleton Organization	BIOLOGICAL_PROCESS	1	5	201	4256	28825
Day22	up	NOT SIGNIF	GO:0007010	Cytoskeleton Organization	BIOLOGICAL_PROCESS	0.458377	11	195	1657	31424
Day0	down	NOT SIGNIF	GO:0005829	Cytosol	CELLULAR_COMPONENT	1	0	960	14	32313
Day0	up	NOT SIGNIF	GO:0005829	Cytosol	CELLULAR_COMPONENT	1	0	960	5	32322
Day14	down	NOT SIGNIF	GO:0005829	Cytosol	CELLULAR_COMPONENT	0.342591	2	958	40	32287
Day14	up	NOT SIGNIF	GO:0005829	Cytosol	CELLULAR_COMPONENT	0.8466	1	959	63	32264
Day18	down	NOT SIGNIF	GO:0005829	Cytosol	CELLULAR_COMPONENT	0.910928	30	930	1264	31063
Day18	up	NOT SIGNIF	GO:0005829	Cytosol	CELLULAR_COMPONENT	0.933702	18	942	833	31494
Day22	down	NOT SIGNIF	GO:0005829	Cytosol	CELLULAR_COMPONENT	0.999999	77	883	4184	28143
Day22	up	NOT SIGNIF	GO:0005829	Cytosol	CELLULAR_COMPONENT	0.352767	51	909	1617	30710
Day0	down	NOT SIGNIF	GO:0006952	Defense Response	BIOLOGICAL_PROCESS	1	0	252	14	33021
Day0	up	NOT SIGNIF	GO:0006952	Defense Response	BIOLOGICAL_PROCESS	1	0	252	5	33030
Day14	down	NOT SIGNIF	GO:0006952	Defense Response	BIOLOGICAL_PROCESS	1	0	252	42	32993
Day14	up	NOT SIGNIF	GO:0006952	Defense Response	BIOLOGICAL_PROCESS	1	0	252	64	32971
Day18	down	NOT SIGNIF	GO:0006952	Defense Response	BIOLOGICAL_PROCESS	0.648756	9	243	1285	31750
Day22	down	NOT SIGNIF	GO:0006952	Defense Response	BIOLOGICAL_PROCESS	0.933144	25	227	4236	28799
Day0	down	NOT SIGNIF	GO:0098542	Defense Response To Other Organism	BIOLOGICAL_PROCESS	1	0	216	14	33057
Day0	up	NOT SIGNIF	GO:0098542	Defense Response To Other Organism	BIOLOGICAL_PROCESS	1	0	216	5	33066
Day14	down	NOT SIGNIF	GO:0098542	Defense Response To Other Organism	BIOLOGICAL_PROCESS	1	0	216	42	33029
Day14	up	NOT SIGNIF	GO:0098542	Defense Response To Other Organism	BIOLOGICAL_PROCESS	1	0	216	64	33007
Day18	down	NOT SIGNIF	GO:0098542	Defense Response To Other Organism	BIOLOGICAL_PROCESS	0.463908	9	207	1285	31786
Day22	down	NOT SIGNIF	GO:0098542	Defense Response To Other Organism	BIOLOGICAL_PROCESS	0.898641	22	194	4239	28832
Day0	down	NOT SIGNIF	GO:0098754	Detoxification	BIOLOGICAL_PROCESS	1	0	87	14	33186
Day0	up	NOT SIGNIF	GO:0098754	Detoxification	BIOLOGICAL_PROCESS	1	0	87	5	33195
Day14	down	NOT SIGNIF	GO:0098754	Detoxification	BIOLOGICAL_PROCESS	1	0	87	42	33158
Day14	up	NOT SIGNIF	GO:0098754	Detoxification	BIOLOGICAL_PROCESS	1	0	87	64	33136
Day18	up	NOT SIGNIF	GO:0098754	Detoxification	BIOLOGICAL_PROCESS	0.655483	2	85	849	32351
Day22	down	NOT SIGNIF	GO:0098754	Detoxification	BIOLOGICAL_PROCESS	0.0482822	17	70	4244	28956
Day22	up	NOT SIGNIF	GO:0098754	Detoxification	BIOLOGICAL_PROCESS	0.00409633	11	76	1657	31543
Day0	down	NOT SIGNIF	GO:0032502	Developmental Process	BIOLOGICAL_PROCESS	1	0	724	14	32549
Day0	up	NOT SIGNIF	GO:0032502	Developmental Process	BIOLOGICAL_PROCESS	0.104128	1	723	4	32559
Day14	down	NOT SIGNIF	GO:0032502	Developmental Process	BIOLOGICAL_PROCESS	0.0629694	3	721	39	32524
Day14	up	NOT SIGNIF	GO:0032502	Developmental Process	BIOLOGICAL_PROCESS	0.0506775	4	720	60	32503
Day18	down	NOT SIGNIF	GO:0032502	Developmental Process	BIOLOGICAL_PROCESS	0.688908	26	698	1268	31295
Day18	up	NOT SIGNIF	GO:0032502	Developmental Process	BIOLOGICAL_PROCESS	0.0124196	29	695	822	31741
Day22	down	NOT SIGNIF	GO:0032502	Developmental Process	BIOLOGICAL_PROCESS	0.999992	57	667	4204	28359
Day0	down	NOT SIGNIF	GO:0003677	Dna Binding	MOLECULAR_FUNCTION	1	0	951	14	32322
Day0	up	NOT SIGNIF	GO:0003677	Dna Binding	MOLECULAR_FUNCTION	0.134924	1	950	4	32332
Day14	down	NOT SIGNIF	GO:0003677	Dna Binding	MOLECULAR_FUNCTION	0.704227	1	950	41	32295
Day14	up	NOT SIGNIF	GO:0003677	Dna Binding	MOLECULAR_FUNCTION	0.276266	3	948	61	32275
Day18	down	NOT SIGNIF	GO:0003677	Dna Binding	MOLECULAR_FUNCTION	0.454291	38	913	1256	31080
Day18	up	NOT SIGNIF	GO:0003677	Dna Binding	MOLECULAR_FUNCTION	0.189162	29	922	822	31514
Day22	down	NOT SIGNIF	GO:0003677	Dna Binding	MOLECULAR_FUNCTION	0.99999	81	870	4180	28156
Day22	up	NOT SIGNIF	GO:0003677	Dna Binding	MOLECULAR_FUNCTION	0.0106523	64	887	1604	30732
Day0	down	NOT SIGNIF	GO:0006974	Dna Damage Response	BIOLOGICAL_PROCESS	1	0	225	14	33048
Day0	up	NOT SIGNIF	GO:0006974	Dna Damage Response	BIOLOGICAL_PROCESS	1	0	225	5	33057
Day14	down	NOT SIGNIF	GO:0006974	Dna Damage Response	BIOLOGICAL_PROCESS	1	0	225	42	33020
Day14	up	NOT SIGNIF	GO:0006974	Dna Damage Response	BIOLOGICAL_PROCESS	1	0	225	64	32998
Day18	down	NOT SIGNIF	GO:0006974	Dna Damage Response	BIOLOGICAL_PROCESS	0.650629	8	217	1286	31776
Day18	up	NOT SIGNIF	GO:0006974	Dna Damage Response	BIOLOGICAL_PROCESS	1	0	225	851	32211
Day22	down	NOT SIGNIF	GO:0006974	Dna Damage Response	BIOLOGICAL_PROCESS	0.99998	11	214	4250	28812
Day22	up	NOT SIGNIF	GO:0006974	Dna Damage Response	BIOLOGICAL_PROCESS	0.999235	3	222	1665	31397
Day0	down	NOT SIGNIF	GO:0006259	Dna Metabolic Process	BIOLOGICAL_PROCESS	1	0	302	14	32971
Day0	up	NOT SIGNIF	GO:0006259	Dna Metabolic Process	BIOLOGICAL_PROCESS	1	0	302	5	32980
Day14	down	NOT SIGNIF	GO:0006259	Dna Metabolic Process	BIOLOGICAL_PROCESS	1	0	302	42	32943
Day14	up	NOT SIGNIF	GO:0006259	Dna Metabolic Process	BIOLOGICAL_PROCESS	1	0	302	64	32921
Day18	down	NOT SIGNIF	GO:0006259	Dna Metabolic Process	BIOLOGICAL_PROCESS	0.288103	14	288	1280	31705
Day18	up	NOT SIGNIF	GO:0006259	Dna Metabolic Process	BIOLOGICAL_PROCESS	1	0	302	851	32134
Day22	down	NOT SIGNIF	GO:0006259	Dna Metabolic Process	BIOLOGICAL_PROCESS	0.998544	23	279	4238	28747
Day22	up	NOT SIGNIF	GO:0006259	Dna Metabolic Process	BIOLOGICAL_PROCESS	0.99986	4	298	1664	31321
Day0	down	NOT SIGNIF	GO:0042575	Dna Polymerase Complex	CELLULAR_COMPONENT	1	0	1	14	33272
Day0	up	NOT SIGNIF	GO:0042575	Dna Polymerase Complex	CELLULAR_COMPONENT	1	0	1	5	33281
Day14	down	NOT SIGNIF	GO:0042575	Dna Polymerase Complex	CELLULAR_COMPONENT	1	0	1	42	33244
Day14	up	NOT SIGNIF	GO:0042575	Dna Polymerase Complex	CELLULAR_COMPONENT	1	0	1	64	33222
Day18	down	NOT SIGNIF	GO:0042575	Dna Polymerase Complex	CELLULAR_COMPONENT	1	0	1	1294	31992
Day18	up	NOT SIGNIF	GO:0042575	Dna Polymerase Complex	CELLULAR_COMPONENT	1	0	1	851	32435
Day22	down	NOT SIGNIF	GO:0042575	Dna Polymerase Complex	CELLULAR_COMPONENT	1	0	1	4261	29025
Day22	up	NOT SIGNIF	GO:0042575	Dna Polymerase Complex	CELLULAR_COMPONENT	1	0	1	1668	31618
Day0	down	NOT SIGNIF	GO:0006310	Dna Recombination	BIOLOGICAL_PROCESS	1	0	98	14	33175
Day0	up	NOT SIGNIF	GO:0006310	Dna Recombination	BIOLOGICAL_PROCESS	1	0	98	5	33184
Day14	down	NOT SIGNIF	GO:0006310	Dna Recombination	BIOLOGICAL_PROCESS	1	0	98	42	33147
Day14	up	NOT SIGNIF	GO:0006310	Dna Recombination	BIOLOGICAL_PROCESS	1	0	98	64	33125
Day18	down	NOT SIGNIF	GO:0006310	Dna Recombination	BIOLOGICAL_PROCESS	0.00482413	10	88	1284	31905
Day18	up	NOT SIGNIF	GO:0006310	Dna Recombination	BIOLOGICAL_PROCESS	1	0	98	851	32338
Day22	down	NOT SIGNIF	GO:0006310	Dna Recombination	BIOLOGICAL_PROCESS	0.490354	13	85	4248	28941
Day22	up	NOT SIGNIF	GO:0006310	Dna Recombination	BIOLOGICAL_PROCESS	0.960179	2	96	1666	31523
Day0	down	NOT SIGNIF	GO:0006281	Dna Repair	BIOLOGICAL_PROCESS	1	0	219	14	33054
Day0	up	NOT SIGNIF	GO:0006281	Dna Repair	BIOLOGICAL_PROCESS	1	0	219	5	33063
Day14	down	NOT SIGNIF	GO:0006281	Dna Repair	BIOLOGICAL_PROCESS	1	0	219	42	33026
Day14	up	NOT SIGNIF	GO:0006281	Dna Repair	BIOLOGICAL_PROCESS	1	0	219	64	33004
Day18	down	NOT SIGNIF	GO:0006281	Dna Repair	BIOLOGICAL_PROCESS	0.620663	8	211	1286	31782
Day18	up	NOT SIGNIF	GO:0006281	Dna Repair	BIOLOGICAL_PROCESS	1	0	219	851	32217
Day22	down	NOT SIGNIF	GO:0006281	Dna Repair	BIOLOGICAL_PROCESS	0.999966	11	208	4250	28818
Day22	up	NOT SIGNIF	GO:0006281	Dna Repair	BIOLOGICAL_PROCESS	0.999007	3	216	1665	31403
Day0	down	NOT SIGNIF	GO:0006260	Dna Replication	BIOLOGICAL_PROCESS	1	0	107	14	33166
Day0	up	NOT SIGNIF	GO:0006260	Dna Replication	BIOLOGICAL_PROCESS	1	0	107	5	33175
Day14	down	NOT SIGNIF	GO:0006260	Dna Replication	BIOLOGICAL_PROCESS	1	0	107	42	33138
Day14	up	NOT SIGNIF	GO:0006260	Dna Replication	BIOLOGICAL_PROCESS	1	0	107	64	33116
Day18	down	NOT SIGNIF	GO:0006260	Dna Replication	BIOLOGICAL_PROCESS	0.0237086	9	98	1285	31895
Day18	up	NOT SIGNIF	GO:0006260	Dna Replication	BIOLOGICAL_PROCESS	1	0	107	851	32329
Day22	down	NOT SIGNIF	GO:0006260	Dna Replication	BIOLOGICAL_PROCESS	0.971369	8	99	4253	28927
Day22	up	NOT SIGNIF	GO:0006260	Dna Replication	BIOLOGICAL_PROCESS	0.995953	1	106	1667	31513
Day0	down	NOT SIGNIF	GO:0006351	Dna-Templated Transcription	BIOLOGICAL_PROCESS	0.29	1	795	13	32478
Day0	up	NOT SIGNIF	GO:0006351	Dna-Templated Transcription	BIOLOGICAL_PROCESS	0.113989	1	795	4	32487
Day14	down	NOT SIGNIF	GO:0006351	Dna-Templated Transcription	BIOLOGICAL_PROCESS	1	0	796	42	32449
Day14	up	NOT SIGNIF	GO:0006351	Dna-Templated Transcription	BIOLOGICAL_PROCESS	0.197248	3	793	61	32430
Day18	down	NOT SIGNIF	GO:0006351	Dna-Templated Transcription	BIOLOGICAL_PROCESS	0.999993	11	785	1283	31208
Day18	up	NOT SIGNIF	GO:0006351	Dna-Templated Transcription	BIOLOGICAL_PROCESS	0.231796	24	772	827	31664
Day22	down	NOT SIGNIF	GO:0006351	Dna-Templated Transcription	BIOLOGICAL_PROCESS	0.999999	61	735	4200	28291
Day22	up	NOT SIGNIF	GO:0006351	Dna-Templated Transcription	BIOLOGICAL_PROCESS	0.0317664	52	744	1616	30875
Day0	down	NOT SIGNIF	GO:0000408	Ekc/Keops Complex	CELLULAR_COMPONENT	1	0	4	14	33269
Day0	up	NOT SIGNIF	GO:0000408	Ekc/Keops Complex	CELLULAR_COMPONENT	1	0	4	5	33278
Day14	down	NOT SIGNIF	GO:0000408	Ekc/Keops Complex	CELLULAR_COMPONENT	1	0	4	42	33241
Day14	up	NOT SIGNIF	GO:0000408	Ekc/Keops Complex	CELLULAR_COMPONENT	1	0	4	64	33219
Day18	down	NOT SIGNIF	GO:0000408	Ekc/Keops Complex	CELLULAR_COMPONENT	1	0	4	1294	31989
Day18	up	NOT SIGNIF	GO:0000408	Ekc/Keops Complex	CELLULAR_COMPONENT	1	0	4	851	32432
Day22	down	NOT SIGNIF	GO:0000408	Ekc/Keops Complex	CELLULAR_COMPONENT	1	0	4	4261	29022
Day22	up	NOT SIGNIF	GO:0000408	Ekc/Keops Complex	CELLULAR_COMPONENT	1	0	4	1668	31615
Day0	down	NOT SIGNIF	GO:0012505	Endomembrane System	CELLULAR_COMPONENT	0.36	1	1058	13	32215
Day0	up	NOT SIGNIF	GO:0012505	Endomembrane System	CELLULAR_COMPONENT	1	0	1059	5	32223
Day14	down	NOT SIGNIF	GO:0012505	Endomembrane System	CELLULAR_COMPONENT	0.387914	2	1057	40	32188
Day14	up	NOT SIGNIF	GO:0012505	Endomembrane System	CELLULAR_COMPONENT	0.608392	2	1057	62	32166
Day18	down	NOT SIGNIF	GO:0012505	Endomembrane System	CELLULAR_COMPONENT	0.999722	22	1037	1272	30956
Day18	up	NOT SIGNIF	GO:0012505	Endomembrane System	CELLULAR_COMPONENT	0.999962	10	1049	841	31387
Day22	down	NOT SIGNIF	GO:0012505	Endomembrane System	CELLULAR_COMPONENT	1	42	1017	4219	28009
Day22	up	NOT SIGNIF	GO:0012505	Endomembrane System	CELLULAR_COMPONENT	0.999997	25	1034	1643	30585
Day0	down	NOT SIGNIF	GO:0010256	Endomembrane System Organization	BIOLOGICAL_PROCESS	1	0	2	14	33271
Day0	up	NOT SIGNIF	GO:0010256	Endomembrane System Organization	BIOLOGICAL_PROCESS	1	0	2	5	33280
Day14	down	NOT SIGNIF	GO:0010256	Endomembrane System Organization	BIOLOGICAL_PROCESS	1	0	2	42	33243
Day14	up	NOT SIGNIF	GO:0010256	Endomembrane System Organization	BIOLOGICAL_PROCESS	1	0	2	64	33221
Day18	down	NOT SIGNIF	GO:0010256	Endomembrane System Organization	BIOLOGICAL_PROCESS	1	0	2	1294	31991
Day18	up	NOT SIGNIF	GO:0010256	Endomembrane System Organization	BIOLOGICAL_PROCESS	0.0504782	1	1	850	32435
Day22	down	NOT SIGNIF	GO:0010256	Endomembrane System Organization	BIOLOGICAL_PROCESS	1	0	2	4261	29024
Day22	up	NOT SIGNIF	GO:0010256	Endomembrane System Organization	BIOLOGICAL_PROCESS	0.0977098	1	1	1667	31618
Day0	down	NOT SIGNIF	GO:1905348	Endonuclease Complex	CELLULAR_COMPONENT	1	0	1	14	33272
Day0	up	NOT SIGNIF	GO:1905348	Endonuclease Complex	CELLULAR_COMPONENT	1	0	1	5	33281
Day14	down	NOT SIGNIF	GO:1905348	Endonuclease Complex	CELLULAR_COMPONENT	1	0	1	42	33244
Day14	up	NOT SIGNIF	GO:1905348	Endonuclease Complex	CELLULAR_COMPONENT	1	0	1	64	33222
Day18	down	NOT SIGNIF	GO:1905348	Endonuclease Complex	CELLULAR_COMPONENT	1	0	1	1294	31992
Day18	up	NOT SIGNIF	GO:1905348	Endonuclease Complex	CELLULAR_COMPONENT	1	0	1	851	32435
Day22	down	NOT SIGNIF	GO:1905348	Endonuclease Complex	CELLULAR_COMPONENT	1	0	1	4261	29025
Day22	up	NOT SIGNIF	GO:1905348	Endonuclease Complex	CELLULAR_COMPONENT	1	0	1	1668	31618
Day0	down	NOT SIGNIF	GO:1905369	Endopeptidase Complex	CELLULAR_COMPONENT	1	0	2	14	33271
Day0	up	NOT SIGNIF	GO:1905369	Endopeptidase Complex	CELLULAR_COMPONENT	1	0	2	5	33280
Day14	down	NOT SIGNIF	GO:1905369	Endopeptidase Complex	CELLULAR_COMPONENT	1	0	2	42	33243
Day14	up	NOT SIGNIF	GO:1905369	Endopeptidase Complex	CELLULAR_COMPONENT	1	0	2	64	33221
Day18	down	NOT SIGNIF	GO:1905369	Endopeptidase Complex	CELLULAR_COMPONENT	1	0	2	1294	31991
Day18	up	NOT SIGNIF	GO:1905369	Endopeptidase Complex	CELLULAR_COMPONENT	1	0	2	851	32434
Day22	down	NOT SIGNIF	GO:1905369	Endopeptidase Complex	CELLULAR_COMPONENT	1	0	2	4261	29024
Day22	up	NOT SIGNIF	GO:1905369	Endopeptidase Complex	CELLULAR_COMPONENT	1	0	2	1668	31617
Day0	down	NOT SIGNIF	GO:0005783	Endoplasmic Reticulum	CELLULAR_COMPONENT	1	0	490	14	32783
Day0	up	NOT SIGNIF	GO:0005783	Endoplasmic Reticulum	CELLULAR_COMPONENT	1	0	490	5	32792
Day14	down	NOT SIGNIF	GO:0005783	Endoplasmic Reticulum	CELLULAR_COMPONENT	1	0	490	42	32755
Day14	up	NOT SIGNIF	GO:0005783	Endoplasmic Reticulum	CELLULAR_COMPONENT	0.613266	1	489	63	32734
Day18	down	NOT SIGNIF	GO:0005783	Endoplasmic Reticulum	CELLULAR_COMPONENT	0.99989	6	484	1288	31509
Day18	up	NOT SIGNIF	GO:0005783	Endoplasmic Reticulum	CELLULAR_COMPONENT	0.998695	4	486	847	31950
Day22	down	NOT SIGNIF	GO:0005783	Endoplasmic Reticulum	CELLULAR_COMPONENT	1	12	478	4249	28548
Day22	up	NOT SIGNIF	GO:0005783	Endoplasmic Reticulum	CELLULAR_COMPONENT	0.99979	10	480	1658	31139
Day0	down	NOT SIGNIF	GO:1902555	Endoribonuclease Complex	CELLULAR_COMPONENT	1	0	1	14	33272
Day0	up	NOT SIGNIF	GO:1902555	Endoribonuclease Complex	CELLULAR_COMPONENT	1	0	1	5	33281
Day14	down	NOT SIGNIF	GO:1902555	Endoribonuclease Complex	CELLULAR_COMPONENT	1	0	1	42	33244
Day14	up	NOT SIGNIF	GO:1902555	Endoribonuclease Complex	CELLULAR_COMPONENT	1	0	1	64	33222
Day18	down	NOT SIGNIF	GO:1902555	Endoribonuclease Complex	CELLULAR_COMPONENT	1	0	1	1294	31992
Day18	up	NOT SIGNIF	GO:1902555	Endoribonuclease Complex	CELLULAR_COMPONENT	1	0	1	851	32435
Day22	down	NOT SIGNIF	GO:1902555	Endoribonuclease Complex	CELLULAR_COMPONENT	1	0	1	4261	29025
Day22	up	NOT SIGNIF	GO:1902555	Endoribonuclease Complex	CELLULAR_COMPONENT	1	0	1	1668	31618
Day0	down	NOT SIGNIF	GO:0005768	Endosome	CELLULAR_COMPONENT	1	0	175	14	33098
Day0	up	NOT SIGNIF	GO:0005768	Endosome	CELLULAR_COMPONENT	1	0	175	5	33107
Day14	down	NOT SIGNIF	GO:0005768	Endosome	CELLULAR_COMPONENT	1	0	175	42	33070
Day14	up	NOT SIGNIF	GO:0005768	Endosome	CELLULAR_COMPONENT	1	0	175	64	33048
Day18	down	NOT SIGNIF	GO:0005768	Endosome	CELLULAR_COMPONENT	1	0	175	1294	31818
Day18	up	NOT SIGNIF	GO:0005768	Endosome	CELLULAR_COMPONENT	1	0	175	851	32261
Day22	down	NOT SIGNIF	GO:0005768	Endosome	CELLULAR_COMPONENT	0.999999	5	170	4256	28856
Day22	up	NOT SIGNIF	GO:0005768	Endosome	CELLULAR_COMPONENT	1	0	175	1668	31444
Day0	down	NOT SIGNIF	GO:0031975	Envelope	CELLULAR_COMPONENT	1	0	53	14	33220
Day0	up	NOT SIGNIF	GO:0031975	Envelope	CELLULAR_COMPONENT	1	0	53	5	33229
Day14	down	NOT SIGNIF	GO:0031975	Envelope	CELLULAR_COMPONENT	1	0	53	42	33192
Day14	up	NOT SIGNIF	GO:0031975	Envelope	CELLULAR_COMPONENT	1	0	53	64	33170
Day18	down	NOT SIGNIF	GO:0031975	Envelope	CELLULAR_COMPONENT	0.615811	2	51	1292	31942
Day18	up	NOT SIGNIF	GO:0031975	Envelope	CELLULAR_COMPONENT	1	0	53	851	32383
Day22	down	NOT SIGNIF	GO:0031975	Envelope	CELLULAR_COMPONENT	0.993852	2	51	4259	28975
Day22	up	NOT SIGNIF	GO:0031975	Envelope	CELLULAR_COMPONENT	1	0	53	1668	31566
Day0	down	NOT SIGNIF	GO:0019899	Enzyme Binding	MOLECULAR_FUNCTION	1	0	2	14	33271
Day0	up	NOT SIGNIF	GO:0019899	Enzyme Binding	MOLECULAR_FUNCTION	1	0	2	5	33280
Day14	down	NOT SIGNIF	GO:0019899	Enzyme Binding	MOLECULAR_FUNCTION	1	0	2	42	33243
Day14	up	NOT SIGNIF	GO:0019899	Enzyme Binding	MOLECULAR_FUNCTION	1	0	2	64	33221
Day18	down	NOT SIGNIF	GO:0019899	Enzyme Binding	MOLECULAR_FUNCTION	1	0	2	1294	31991
Day18	up	NOT SIGNIF	GO:0019899	Enzyme Binding	MOLECULAR_FUNCTION	1	0	2	851	32434
Day22	down	NOT SIGNIF	GO:0019899	Enzyme Binding	MOLECULAR_FUNCTION	1	0	2	4261	29024
Day22	up	NOT SIGNIF	GO:0019899	Enzyme Binding	MOLECULAR_FUNCTION	1	0	2	1668	31617
Day0	down	NOT SIGNIF	GO:0051234	Establishment Of Localization	BIOLOGICAL_PROCESS	0.18	2	1837	12	31436
Day0	up	NOT SIGNIF	GO:0051234	Establishment Of Localization	BIOLOGICAL_PROCESS	1	0	1839	5	31443
Day14	down	NOT SIGNIF	GO:0051234	Establishment Of Localization	BIOLOGICAL_PROCESS	0.411778	3	1836	39	31409
Day14	up	NOT SIGNIF	GO:0051234	Establishment Of Localization	BIOLOGICAL_PROCESS	0.973768	1	1838	63	31385
Day18	down	NOT SIGNIF	GO:0051234	Establishment Of Localization	BIOLOGICAL_PROCESS	0.348934	75	1764	1219	30229
Day18	up	NOT SIGNIF	GO:0051234	Establishment Of Localization	BIOLOGICAL_PROCESS	0.402861	49	1790	802	30646
Day22	down	NOT SIGNIF	GO:0051234	Establishment Of Localization	BIOLOGICAL_PROCESS	1	159	1680	4102	27346
Day0	down	NOT SIGNIF	GO:0051649	Establishment Of Localization In Cell	BIOLOGICAL_PROCESS	1	0	419	14	32854
Day0	up	NOT SIGNIF	GO:0051649	Establishment Of Localization In Cell	BIOLOGICAL_PROCESS	1	0	419	5	32863
Day14	down	NOT SIGNIF	GO:0051649	Establishment Of Localization In Cell	BIOLOGICAL_PROCESS	1	0	419	42	32826
Day14	up	NOT SIGNIF	GO:0051649	Establishment Of Localization In Cell	BIOLOGICAL_PROCESS	0.555803	1	418	63	32805
Day18	down	NOT SIGNIF	GO:0051649	Establishment Of Localization In Cell	BIOLOGICAL_PROCESS	0.999991	3	416	1291	31577
Day18	up	NOT SIGNIF	GO:0051649	Establishment Of Localization In Cell	BIOLOGICAL_PROCESS	0.999982	1	418	850	32018
Day22	down	NOT SIGNIF	GO:0051649	Establishment Of Localization In Cell	BIOLOGICAL_PROCESS	1	9	410	4252	28616
Day22	up	NOT SIGNIF	GO:0051649	Establishment Of Localization In Cell	BIOLOGICAL_PROCESS	0.999913	7	412	1661	31207
Day0	down	NOT SIGNIF	GO:0051656	Establishment Of Organelle Localization	BIOLOGICAL_PROCESS	1	0	1	14	33272
Day0	up	NOT SIGNIF	GO:0051656	Establishment Of Organelle Localization	BIOLOGICAL_PROCESS	1	0	1	5	33281
Day14	down	NOT SIGNIF	GO:0051656	Establishment Of Organelle Localization	BIOLOGICAL_PROCESS	1	0	1	42	33244
Day14	up	NOT SIGNIF	GO:0051656	Establishment Of Organelle Localization	BIOLOGICAL_PROCESS	1	0	1	64	33222
Day18	down	NOT SIGNIF	GO:0051656	Establishment Of Organelle Localization	BIOLOGICAL_PROCESS	1	0	1	1294	31992
Day18	up	NOT SIGNIF	GO:0051656	Establishment Of Organelle Localization	BIOLOGICAL_PROCESS	1	0	1	851	32435
Day22	down	NOT SIGNIF	GO:0051656	Establishment Of Organelle Localization	BIOLOGICAL_PROCESS	0.128008	1	0	4260	29026
Day22	up	NOT SIGNIF	GO:0051656	Establishment Of Organelle Localization	BIOLOGICAL_PROCESS	1	0	1	1668	31618
Day0	down	NOT SIGNIF	GO:0051667	Establishment Of Plastid Localization	BIOLOGICAL_PROCESS	1	0	1	14	33272
Day0	up	NOT SIGNIF	GO:0051667	Establishment Of Plastid Localization	BIOLOGICAL_PROCESS	1	0	1	5	33281
Day14	down	NOT SIGNIF	GO:0051667	Establishment Of Plastid Localization	BIOLOGICAL_PROCESS	1	0	1	42	33244
Day14	up	NOT SIGNIF	GO:0051667	Establishment Of Plastid Localization	BIOLOGICAL_PROCESS	1	0	1	64	33222
Day18	down	NOT SIGNIF	GO:0051667	Establishment Of Plastid Localization	BIOLOGICAL_PROCESS	1	0	1	1294	31992
Day18	up	NOT SIGNIF	GO:0051667	Establishment Of Plastid Localization	BIOLOGICAL_PROCESS	1	0	1	851	32435
Day22	down	NOT SIGNIF	GO:0051667	Establishment Of Plastid Localization	BIOLOGICAL_PROCESS	0.128008	1	0	4260	29026
Day22	up	NOT SIGNIF	GO:0051667	Establishment Of Plastid Localization	BIOLOGICAL_PROCESS	1	0	1	1668	31618
Day0	down	NOT SIGNIF	GO:0045184	Establishment Of Protein Localization	BIOLOGICAL_PROCESS	1	0	393	14	32880
Day0	up	NOT SIGNIF	GO:0045184	Establishment Of Protein Localization	BIOLOGICAL_PROCESS	1	0	393	5	32889
Day14	down	NOT SIGNIF	GO:0045184	Establishment Of Protein Localization	BIOLOGICAL_PROCESS	1	0	393	42	32852
Day14	up	NOT SIGNIF	GO:0045184	Establishment Of Protein Localization	BIOLOGICAL_PROCESS	0.532722	1	392	63	32831
Day18	down	NOT SIGNIF	GO:0045184	Establishment Of Protein Localization	BIOLOGICAL_PROCESS	0.999977	3	390	1291	31603
Day18	up	NOT SIGNIF	GO:0045184	Establishment Of Protein Localization	BIOLOGICAL_PROCESS	0.999964	1	392	850	32044
Day22	down	NOT SIGNIF	GO:0045184	Establishment Of Protein Localization	BIOLOGICAL_PROCESS	1	9	384	4252	28642
Day22	up	NOT SIGNIF	GO:0045184	Establishment Of Protein Localization	BIOLOGICAL_PROCESS	0.999768	7	386	1661	31233
Day0	down	NOT SIGNIF	GO:0090150	Establishment Of Protein Localization To Membrane	BIOLOGICAL_PROCESS	1	0	1	14	33272
Day0	up	NOT SIGNIF	GO:0090150	Establishment Of Protein Localization To Membrane	BIOLOGICAL_PROCESS	1	0	1	5	33281
Day14	down	NOT SIGNIF	GO:0090150	Establishment Of Protein Localization To Membrane	BIOLOGICAL_PROCESS	1	0	1	42	33244
Day14	up	NOT SIGNIF	GO:0090150	Establishment Of Protein Localization To Membrane	BIOLOGICAL_PROCESS	1	0	1	64	33222
Day18	down	NOT SIGNIF	GO:0090150	Establishment Of Protein Localization To Membrane	BIOLOGICAL_PROCESS	1	0	1	1294	31992
Day18	up	NOT SIGNIF	GO:0090150	Establishment Of Protein Localization To Membrane	BIOLOGICAL_PROCESS	1	0	1	851	32435
Day22	down	NOT SIGNIF	GO:0090150	Establishment Of Protein Localization To Membrane	BIOLOGICAL_PROCESS	1	0	1	4261	29025
Day22	up	NOT SIGNIF	GO:0090150	Establishment Of Protein Localization To Membrane	BIOLOGICAL_PROCESS	1	0	1	1668	31618
Day0	down	NOT SIGNIF	GO:0007163	Establishment Or Maintenance Of Cell Polarity	BIOLOGICAL_PROCESS	1	0	17	14	33256
Day0	up	NOT SIGNIF	GO:0007163	Establishment Or Maintenance Of Cell Polarity	BIOLOGICAL_PROCESS	1	0	17	5	33265
Day14	down	NOT SIGNIF	GO:0007163	Establishment Or Maintenance Of Cell Polarity	BIOLOGICAL_PROCESS	1	0	17	42	33228
Day14	up	NOT SIGNIF	GO:0007163	Establishment Or Maintenance Of Cell Polarity	BIOLOGICAL_PROCESS	1	0	17	64	33206
Day18	down	NOT SIGNIF	GO:0007163	Establishment Or Maintenance Of Cell Polarity	BIOLOGICAL_PROCESS	1	0	17	1294	31976
Day18	up	NOT SIGNIF	GO:0007163	Establishment Or Maintenance Of Cell Polarity	BIOLOGICAL_PROCESS	0.356204	1	16	850	32420
Day22	down	NOT SIGNIF	GO:0007163	Establishment Or Maintenance Of Cell Polarity	BIOLOGICAL_PROCESS	0.37385	3	14	4258	29012
Day22	up	NOT SIGNIF	GO:0007163	Establishment Or Maintenance Of Cell Polarity	BIOLOGICAL_PROCESS	0.208444	2	15	1666	31604
Day0	down	NOT SIGNIF	GO:0030312	External Encapsulating Structure	CELLULAR_COMPONENT	1	0	60	14	33213
Day0	up	NOT SIGNIF	GO:0030312	External Encapsulating Structure	CELLULAR_COMPONENT	1	0	60	5	33222
Day14	down	NOT SIGNIF	GO:0030312	External Encapsulating Structure	CELLULAR_COMPONENT	0.0730172	1	59	41	33186
Day14	up	NOT SIGNIF	GO:0030312	External Encapsulating Structure	CELLULAR_COMPONENT	1	0	60	64	33163
Day22	down	NOT SIGNIF	GO:0030312	External Encapsulating Structure	CELLULAR_COMPONENT	0.0175026	14	46	4247	28980
Day0	down	NOT SIGNIF	GO:0045229	External Encapsulating Structure Organization	BIOLOGICAL_PROCESS	1	0	6	14	33267
Day0	up	NOT SIGNIF	GO:0045229	External Encapsulating Structure Organization	BIOLOGICAL_PROCESS	1	0	6	5	33276
Day14	down	NOT SIGNIF	GO:0045229	External Encapsulating Structure Organization	BIOLOGICAL_PROCESS	1	0	6	42	33239
Day14	up	NOT SIGNIF	GO:0045229	External Encapsulating Structure Organization	BIOLOGICAL_PROCESS	1	0	6	64	33217
Day18	down	NOT SIGNIF	GO:0045229	External Encapsulating Structure Organization	BIOLOGICAL_PROCESS	0.211732	1	5	1293	31988
Day18	up	NOT SIGNIF	GO:0045229	External Encapsulating Structure Organization	BIOLOGICAL_PROCESS	1	0	6	851	32430
Day22	down	NOT SIGNIF	GO:0045229	External Encapsulating Structure Organization	BIOLOGICAL_PROCESS	0.560411	1	5	4260	29021
Day22	up	NOT SIGNIF	GO:0045229	External Encapsulating Structure Organization	BIOLOGICAL_PROCESS	1	0	6	1668	31613
Day0	down	NOT SIGNIF	GO:0031012	Extracellular Matrix	CELLULAR_COMPONENT	1	0	2	14	33271
Day0	up	NOT SIGNIF	GO:0031012	Extracellular Matrix	CELLULAR_COMPONENT	1	0	2	5	33280
Day14	down	NOT SIGNIF	GO:0031012	Extracellular Matrix	CELLULAR_COMPONENT	1	0	2	42	33243
Day14	up	NOT SIGNIF	GO:0031012	Extracellular Matrix	CELLULAR_COMPONENT	1	0	2	64	33221
Day18	down	NOT SIGNIF	GO:0031012	Extracellular Matrix	CELLULAR_COMPONENT	1	0	2	1294	31991
Day18	up	NOT SIGNIF	GO:0031012	Extracellular Matrix	CELLULAR_COMPONENT	1	0	2	851	32434
Day22	down	NOT SIGNIF	GO:0031012	Extracellular Matrix	CELLULAR_COMPONENT	0.239633	1	1	4260	29025
Day22	up	NOT SIGNIF	GO:0031012	Extracellular Matrix	CELLULAR_COMPONENT	1	0	2	1668	31617
Day0	down	NOT SIGNIF	GO:0030198	Extracellular Matrix Organization	BIOLOGICAL_PROCESS	1	0	6	14	33267
Day0	up	NOT SIGNIF	GO:0030198	Extracellular Matrix Organization	BIOLOGICAL_PROCESS	1	0	6	5	33276
Day14	down	NOT SIGNIF	GO:0030198	Extracellular Matrix Organization	BIOLOGICAL_PROCESS	1	0	6	42	33239
Day14	up	NOT SIGNIF	GO:0030198	Extracellular Matrix Organization	BIOLOGICAL_PROCESS	1	0	6	64	33217
Day18	down	NOT SIGNIF	GO:0030198	Extracellular Matrix Organization	BIOLOGICAL_PROCESS	0.211732	1	5	1293	31988
Day18	up	NOT SIGNIF	GO:0030198	Extracellular Matrix Organization	BIOLOGICAL_PROCESS	1	0	6	851	32430
Day22	down	NOT SIGNIF	GO:0030198	Extracellular Matrix Organization	BIOLOGICAL_PROCESS	0.560411	1	5	4260	29021
Day22	up	NOT SIGNIF	GO:0030198	Extracellular Matrix Organization	BIOLOGICAL_PROCESS	1	0	6	1668	31613
Day0	down	NOT SIGNIF	GO:0005576	Extracellular Region	CELLULAR_COMPONENT	1	0	466	14	32807
Day0	up	NOT SIGNIF	GO:0005576	Extracellular Region	CELLULAR_COMPONENT	1	0	466	5	32816
Day14	down	NOT SIGNIF	GO:0005576	Extracellular Region	CELLULAR_COMPONENT	0.000292154	5	461	37	32784
Day14	up	NOT SIGNIF	GO:0005576	Extracellular Region	CELLULAR_COMPONENT	1	0	466	64	32757
Day18	down	NOT SIGNIF	GO:0005576	Extracellular Region	CELLULAR_COMPONENT	0.00282265	31	435	1263	31558
Day18	up	NOT SIGNIF	GO:0005576	Extracellular Region	CELLULAR_COMPONENT	0.00937301	21	445	830	31991
Day22	down	NOT SIGNIF	GO:0005576	Extracellular Region	CELLULAR_COMPONENT	0.873699	52	414	4209	28612
Day0	down	NOT SIGNIF	GO:0005615	Extracellular Space	CELLULAR_COMPONENT	1	0	73	14	33200
Day0	up	NOT SIGNIF	GO:0005615	Extracellular Space	CELLULAR_COMPONENT	1	0	73	5	33209
Day14	down	NOT SIGNIF	GO:0005615	Extracellular Space	CELLULAR_COMPONENT	1	0	73	42	33172
Day14	up	NOT SIGNIF	GO:0005615	Extracellular Space	CELLULAR_COMPONENT	1	0	73	64	33150
Day18	down	NOT SIGNIF	GO:0005615	Extracellular Space	CELLULAR_COMPONENT	0.781634	2	71	1292	31922
Day18	up	NOT SIGNIF	GO:0005615	Extracellular Space	CELLULAR_COMPONENT	0.560103	2	71	849	32365
Day22	down	NOT SIGNIF	GO:0005615	Extracellular Space	CELLULAR_COMPONENT	0.965129	5	68	4256	28958
Day22	up	NOT SIGNIF	GO:0005615	Extracellular Space	CELLULAR_COMPONENT	0.0293869	8	65	1660	31554
Day0	down	NOT SIGNIF	GO:0043062	Extracellular Structure Organization	BIOLOGICAL_PROCESS	1	0	6	14	33267
Day0	up	NOT SIGNIF	GO:0043062	Extracellular Structure Organization	BIOLOGICAL_PROCESS	1	0	6	5	33276
Day14	down	NOT SIGNIF	GO:0043062	Extracellular Structure Organization	BIOLOGICAL_PROCESS	1	0	6	42	33239
Day14	up	NOT SIGNIF	GO:0043062	Extracellular Structure Organization	BIOLOGICAL_PROCESS	1	0	6	64	33217
Day18	down	NOT SIGNIF	GO:0043062	Extracellular Structure Organization	BIOLOGICAL_PROCESS	0.211732	1	5	1293	31988
Day18	up	NOT SIGNIF	GO:0043062	Extracellular Structure Organization	BIOLOGICAL_PROCESS	1	0	6	851	32430
Day22	down	NOT SIGNIF	GO:0043062	Extracellular Structure Organization	BIOLOGICAL_PROCESS	0.560411	1	5	4260	29021
Day22	up	NOT SIGNIF	GO:0043062	Extracellular Structure Organization	BIOLOGICAL_PROCESS	1	0	6	1668	31613
Day0	down	NOT SIGNIF	GO:0015908	Fatty Acid Transport	BIOLOGICAL_PROCESS	1	0	1	14	33272
Day0	up	NOT SIGNIF	GO:0015908	Fatty Acid Transport	BIOLOGICAL_PROCESS	1	0	1	5	33281
Day14	down	NOT SIGNIF	GO:0015908	Fatty Acid Transport	BIOLOGICAL_PROCESS	1	0	1	42	33244
Day14	up	NOT SIGNIF	GO:0015908	Fatty Acid Transport	BIOLOGICAL_PROCESS	1	0	1	64	33222
Day18	down	NOT SIGNIF	GO:0015908	Fatty Acid Transport	BIOLOGICAL_PROCESS	1	0	1	1294	31992
Day18	up	NOT SIGNIF	GO:0015908	Fatty Acid Transport	BIOLOGICAL_PROCESS	1	0	1	851	32435
Day22	down	NOT SIGNIF	GO:0015908	Fatty Acid Transport	BIOLOGICAL_PROCESS	1	0	1	4261	29025
Day22	up	NOT SIGNIF	GO:0015908	Fatty Acid Transport	BIOLOGICAL_PROCESS	1	0	1	1668	31618
Day0	down	NOT SIGNIF	GO:0050660	Flavin Adenine Dinucleotide Binding	MOLECULAR_FUNCTION	1	0	2	14	33271
Day0	up	NOT SIGNIF	GO:0050660	Flavin Adenine Dinucleotide Binding	MOLECULAR_FUNCTION	1	0	2	5	33280
Day14	down	NOT SIGNIF	GO:0050660	Flavin Adenine Dinucleotide Binding	MOLECULAR_FUNCTION	1	0	2	42	33243
Day14	up	NOT SIGNIF	GO:0050660	Flavin Adenine Dinucleotide Binding	MOLECULAR_FUNCTION	1	0	2	64	33221
Day18	down	NOT SIGNIF	GO:0050660	Flavin Adenine Dinucleotide Binding	MOLECULAR_FUNCTION	1	0	2	1294	31991
Day18	up	NOT SIGNIF	GO:0050660	Flavin Adenine Dinucleotide Binding	MOLECULAR_FUNCTION	1	0	2	851	32434
Day22	down	NOT SIGNIF	GO:0050660	Flavin Adenine Dinucleotide Binding	MOLECULAR_FUNCTION	1	0	2	4261	29024
Day22	up	NOT SIGNIF	GO:0050660	Flavin Adenine Dinucleotide Binding	MOLECULAR_FUNCTION	0.0977098	1	1	1667	31618
Day0	down	NOT SIGNIF	GO:0010467	Gene Expression	BIOLOGICAL_PROCESS	0.38	1	1113	13	32160
Day0	up	NOT SIGNIF	GO:0010467	Gene Expression	BIOLOGICAL_PROCESS	0.15651	1	1113	4	32169
Day14	down	NOT SIGNIF	GO:0010467	Gene Expression	BIOLOGICAL_PROCESS	1	0	1114	42	32131
Day14	up	NOT SIGNIF	GO:0010467	Gene Expression	BIOLOGICAL_PROCESS	0.362318	3	1111	61	32112
Day18	down	NOT SIGNIF	GO:0010467	Gene Expression	BIOLOGICAL_PROCESS	1	13	1101	1281	30892
Day18	up	NOT SIGNIF	GO:0010467	Gene Expression	BIOLOGICAL_PROCESS	0.639674	27	1087	824	31349
Day22	down	NOT SIGNIF	GO:0010467	Gene Expression	BIOLOGICAL_PROCESS	1	72	1042	4189	27984
Day22	up	NOT SIGNIF	GO:0010467	Gene Expression	BIOLOGICAL_PROCESS	0.454598	57	1057	1611	30562
Day0	down	NOT SIGNIF	GO:0140223	General Transcription Initiation Factor Activity	MOLECULAR_FUNCTION	1	0	11	14	33262
Day0	up	NOT SIGNIF	GO:0140223	General Transcription Initiation Factor Activity	MOLECULAR_FUNCTION	1	0	11	5	33271
Day14	down	NOT SIGNIF	GO:0140223	General Transcription Initiation Factor Activity	MOLECULAR_FUNCTION	1	0	11	42	33234
Day14	up	NOT SIGNIF	GO:0140223	General Transcription Initiation Factor Activity	MOLECULAR_FUNCTION	1	0	11	64	33212
Day18	down	NOT SIGNIF	GO:0140223	General Transcription Initiation Factor Activity	MOLECULAR_FUNCTION	1	0	11	1294	31982
Day18	up	NOT SIGNIF	GO:0140223	General Transcription Initiation Factor Activity	MOLECULAR_FUNCTION	1	0	11	851	32425
Day22	down	NOT SIGNIF	GO:0140223	General Transcription Initiation Factor Activity	MOLECULAR_FUNCTION	1	0	11	4261	29015
Day22	up	NOT SIGNIF	GO:0140223	General Transcription Initiation Factor Activity	MOLECULAR_FUNCTION	1	0	11	1668	31608
Day0	down	NOT SIGNIF	GO:0006091	Generation Of Precursor Metabolites And Energy	BIOLOGICAL_PROCESS	1	0	433	14	32840
Day0	up	NOT SIGNIF	GO:0006091	Generation Of Precursor Metabolites And Energy	BIOLOGICAL_PROCESS	1	0	433	5	32849
Day14	down	NOT SIGNIF	GO:0006091	Generation Of Precursor Metabolites And Energy	BIOLOGICAL_PROCESS	0.423203	1	432	41	32813
Day14	up	NOT SIGNIF	GO:0006091	Generation Of Precursor Metabolites And Energy	BIOLOGICAL_PROCESS	1	0	433	64	32790
Day18	down	NOT SIGNIF	GO:0006091	Generation Of Precursor Metabolites And Energy	BIOLOGICAL_PROCESS	0.41938	18	415	1276	31578
Day18	up	NOT SIGNIF	GO:0006091	Generation Of Precursor Metabolites And Energy	BIOLOGICAL_PROCESS	0.779365	9	424	842	32012
Day22	down	NOT SIGNIF	GO:0006091	Generation Of Precursor Metabolites And Energy	BIOLOGICAL_PROCESS	0.0168239	71	362	4190	28664
Day22	up	NOT SIGNIF	GO:0006091	Generation Of Precursor Metabolites And Energy	BIOLOGICAL_PROCESS	0.0303218	31	402	1637	31217
Day0	down	NOT SIGNIF	GO:0009101	Glycoprotein Biosynthetic Process	BIOLOGICAL_PROCESS	1	0	115	14	33158
Day0	up	NOT SIGNIF	GO:0009101	Glycoprotein Biosynthetic Process	BIOLOGICAL_PROCESS	1	0	115	5	33167
Day14	down	NOT SIGNIF	GO:0009101	Glycoprotein Biosynthetic Process	BIOLOGICAL_PROCESS	1	0	115	42	33130
Day14	up	NOT SIGNIF	GO:0009101	Glycoprotein Biosynthetic Process	BIOLOGICAL_PROCESS	1	0	115	64	33108
Day18	down	NOT SIGNIF	GO:0009101	Glycoprotein Biosynthetic Process	BIOLOGICAL_PROCESS	0.658106	4	111	1290	31882
Day18	up	NOT SIGNIF	GO:0009101	Glycoprotein Biosynthetic Process	BIOLOGICAL_PROCESS	1	0	115	851	32321
Day22	down	NOT SIGNIF	GO:0009101	Glycoprotein Biosynthetic Process	BIOLOGICAL_PROCESS	0.984682	8	107	4253	28919
Day22	up	NOT SIGNIF	GO:0009101	Glycoprotein Biosynthetic Process	BIOLOGICAL_PROCESS	0.931824	3	112	1665	31507
Day0	down	NOT SIGNIF	GO:0009100	Glycoprotein Metabolic Process	BIOLOGICAL_PROCESS	1	0	115	14	33158
Day0	up	NOT SIGNIF	GO:0009100	Glycoprotein Metabolic Process	BIOLOGICAL_PROCESS	1	0	115	5	33167
Day14	down	NOT SIGNIF	GO:0009100	Glycoprotein Metabolic Process	BIOLOGICAL_PROCESS	1	0	115	42	33130
Day14	up	NOT SIGNIF	GO:0009100	Glycoprotein Metabolic Process	BIOLOGICAL_PROCESS	1	0	115	64	33108
Day18	down	NOT SIGNIF	GO:0009100	Glycoprotein Metabolic Process	BIOLOGICAL_PROCESS	0.658106	4	111	1290	31882
Day18	up	NOT SIGNIF	GO:0009100	Glycoprotein Metabolic Process	BIOLOGICAL_PROCESS	1	0	115	851	32321
Day22	down	NOT SIGNIF	GO:0009100	Glycoprotein Metabolic Process	BIOLOGICAL_PROCESS	0.984682	8	107	4253	28919
Day22	up	NOT SIGNIF	GO:0009100	Glycoprotein Metabolic Process	BIOLOGICAL_PROCESS	0.931824	3	112	1665	31507
Day0	down	NOT SIGNIF	GO:0070085	Glycosylation	BIOLOGICAL_PROCESS	1	0	115	14	33158
Day0	up	NOT SIGNIF	GO:0070085	Glycosylation	BIOLOGICAL_PROCESS	1	0	115	5	33167
Day14	down	NOT SIGNIF	GO:0070085	Glycosylation	BIOLOGICAL_PROCESS	1	0	115	42	33130
Day14	up	NOT SIGNIF	GO:0070085	Glycosylation	BIOLOGICAL_PROCESS	1	0	115	64	33108
Day18	down	NOT SIGNIF	GO:0070085	Glycosylation	BIOLOGICAL_PROCESS	0.658106	4	111	1290	31882
Day18	up	NOT SIGNIF	GO:0070085	Glycosylation	BIOLOGICAL_PROCESS	1	0	115	851	32321
Day22	down	NOT SIGNIF	GO:0070085	Glycosylation	BIOLOGICAL_PROCESS	0.984682	8	107	4253	28919
Day22	up	NOT SIGNIF	GO:0070085	Glycosylation	BIOLOGICAL_PROCESS	0.931824	3	112	1665	31507
Day0	down	NOT SIGNIF	GO:1903189	Glyoxal Metabolic Process	BIOLOGICAL_PROCESS	1	0	2	14	33271
Day0	up	NOT SIGNIF	GO:1903189	Glyoxal Metabolic Process	BIOLOGICAL_PROCESS	1	0	2	5	33280
Day14	down	NOT SIGNIF	GO:1903189	Glyoxal Metabolic Process	BIOLOGICAL_PROCESS	1	0	2	42	33243
Day14	up	NOT SIGNIF	GO:1903189	Glyoxal Metabolic Process	BIOLOGICAL_PROCESS	1	0	2	64	33221
Day18	down	NOT SIGNIF	GO:1903189	Glyoxal Metabolic Process	BIOLOGICAL_PROCESS	1	0	2	1294	31991
Day18	up	NOT SIGNIF	GO:1903189	Glyoxal Metabolic Process	BIOLOGICAL_PROCESS	1	0	2	851	32434
Day22	down	NOT SIGNIF	GO:1903189	Glyoxal Metabolic Process	BIOLOGICAL_PROCESS	1	0	2	4261	29024
Day22	up	NOT SIGNIF	GO:1903189	Glyoxal Metabolic Process	BIOLOGICAL_PROCESS	1	0	2	1668	31617
Day0	down	NOT SIGNIF	GO:0005794	Golgi Apparatus	CELLULAR_COMPONENT	0.18	1	470	13	32803
Day0	up	NOT SIGNIF	GO:0005794	Golgi Apparatus	CELLULAR_COMPONENT	1	0	471	5	32811
Day14	down	NOT SIGNIF	GO:0005794	Golgi Apparatus	CELLULAR_COMPONENT	0.118976	2	469	40	32776
Day14	up	NOT SIGNIF	GO:0005794	Golgi Apparatus	CELLULAR_COMPONENT	0.598648	1	470	63	32753
Day18	down	NOT SIGNIF	GO:0005794	Golgi Apparatus	CELLULAR_COMPONENT	0.818567	15	456	1279	31537
Day18	up	NOT SIGNIF	GO:0005794	Golgi Apparatus	CELLULAR_COMPONENT	0.981883	6	465	845	31971
Day22	down	NOT SIGNIF	GO:0005794	Golgi Apparatus	CELLULAR_COMPONENT	1	26	445	4235	28581
Day22	up	NOT SIGNIF	GO:0005794	Golgi Apparatus	CELLULAR_COMPONENT	0.94049	17	454	1651	31165
Day0	down	NOT SIGNIF	GO:0009630	Gravitropism	BIOLOGICAL_PROCESS	1	0	1	14	33272
Day0	up	NOT SIGNIF	GO:0009630	Gravitropism	BIOLOGICAL_PROCESS	1	0	1	5	33281
Day14	down	NOT SIGNIF	GO:0009630	Gravitropism	BIOLOGICAL_PROCESS	1	0	1	42	33244
Day14	up	NOT SIGNIF	GO:0009630	Gravitropism	BIOLOGICAL_PROCESS	1	0	1	64	33222
Day18	down	NOT SIGNIF	GO:0009630	Gravitropism	BIOLOGICAL_PROCESS	1	0	1	1294	31992
Day18	up	NOT SIGNIF	GO:0009630	Gravitropism	BIOLOGICAL_PROCESS	1	0	1	851	32435
Day22	down	NOT SIGNIF	GO:0009630	Gravitropism	BIOLOGICAL_PROCESS	1	0	1	4261	29025
Day22	up	NOT SIGNIF	GO:0009630	Gravitropism	BIOLOGICAL_PROCESS	1	0	1	1668	31618
Day0	down	NOT SIGNIF	GO:0040007	Growth	BIOLOGICAL_PROCESS	1	0	2	14	33271
Day0	up	NOT SIGNIF	GO:0040007	Growth	BIOLOGICAL_PROCESS	1	0	2	5	33280
Day14	down	NOT SIGNIF	GO:0040007	Growth	BIOLOGICAL_PROCESS	1	0	2	42	33243
Day14	up	NOT SIGNIF	GO:0040007	Growth	BIOLOGICAL_PROCESS	1	0	2	64	33221
Day18	down	NOT SIGNIF	GO:0040007	Growth	BIOLOGICAL_PROCESS	1	0	2	1294	31991
Day18	up	NOT SIGNIF	GO:0040007	Growth	BIOLOGICAL_PROCESS	0.0504782	1	1	850	32435
Day22	down	NOT SIGNIF	GO:0040007	Growth	BIOLOGICAL_PROCESS	1	0	2	4261	29024
Day22	up	NOT SIGNIF	GO:0040007	Growth	BIOLOGICAL_PROCESS	0.0977098	1	1	1667	31618
Day0	down	NOT SIGNIF	GO:0005525	Gtp Binding	MOLECULAR_FUNCTION	1	0	6	14	33267
Day0	up	NOT SIGNIF	GO:0005525	Gtp Binding	MOLECULAR_FUNCTION	1	0	6	5	33276
Day14	down	NOT SIGNIF	GO:0005525	Gtp Binding	MOLECULAR_FUNCTION	1	0	6	42	33239
Day14	up	NOT SIGNIF	GO:0005525	Gtp Binding	MOLECULAR_FUNCTION	1	0	6	64	33217
Day18	down	NOT SIGNIF	GO:0005525	Gtp Binding	MOLECULAR_FUNCTION	1	0	6	1294	31987
Day18	up	NOT SIGNIF	GO:0005525	Gtp Binding	MOLECULAR_FUNCTION	1	0	6	851	32430
Day22	down	NOT SIGNIF	GO:0005525	Gtp Binding	MOLECULAR_FUNCTION	0.560411	1	5	4260	29021
Day22	up	NOT SIGNIF	GO:0005525	Gtp Binding	MOLECULAR_FUNCTION	1	0	6	1668	31613
Day0	down	NOT SIGNIF	GO:0003924	Gtpase Activity	MOLECULAR_FUNCTION	1	0	218	14	33055
Day0	up	NOT SIGNIF	GO:0003924	Gtpase Activity	MOLECULAR_FUNCTION	1	0	218	5	33064
Day14	down	NOT SIGNIF	GO:0003924	Gtpase Activity	MOLECULAR_FUNCTION	1	0	218	42	33027
Day14	up	NOT SIGNIF	GO:0003924	Gtpase Activity	MOLECULAR_FUNCTION	1	0	218	64	33005
Day18	down	NOT SIGNIF	GO:0003924	Gtpase Activity	MOLECULAR_FUNCTION	0.998309	2	216	1292	31777
Day18	up	NOT SIGNIF	GO:0003924	Gtpase Activity	MOLECULAR_FUNCTION	1	0	218	851	32218
Day22	down	NOT SIGNIF	GO:0003924	Gtpase Activity	MOLECULAR_FUNCTION	1	7	211	4254	28815
Day22	up	NOT SIGNIF	GO:0003924	Gtpase Activity	MOLECULAR_FUNCTION	0.995632	4	214	1664	31405
Day0	down	NOT SIGNIF	GO:0051020	Gtpase Binding	MOLECULAR_FUNCTION	1	0	1	14	33272
Day0	up	NOT SIGNIF	GO:0051020	Gtpase Binding	MOLECULAR_FUNCTION	1	0	1	5	33281
Day14	down	NOT SIGNIF	GO:0051020	Gtpase Binding	MOLECULAR_FUNCTION	1	0	1	42	33244
Day14	up	NOT SIGNIF	GO:0051020	Gtpase Binding	MOLECULAR_FUNCTION	1	0	1	64	33222
Day18	down	NOT SIGNIF	GO:0051020	Gtpase Binding	MOLECULAR_FUNCTION	1	0	1	1294	31992
Day18	up	NOT SIGNIF	GO:0051020	Gtpase Binding	MOLECULAR_FUNCTION	1	0	1	851	32435
Day22	down	NOT SIGNIF	GO:0051020	Gtpase Binding	MOLECULAR_FUNCTION	1	0	1	4261	29025
Day22	up	NOT SIGNIF	GO:0051020	Gtpase Binding	MOLECULAR_FUNCTION	1	0	1	1668	31618
Day0	down	NOT SIGNIF	GO:0019001	Guanyl Nucleotide Binding	MOLECULAR_FUNCTION	1	0	6	14	33267
Day0	up	NOT SIGNIF	GO:0019001	Guanyl Nucleotide Binding	MOLECULAR_FUNCTION	1	0	6	5	33276
Day14	down	NOT SIGNIF	GO:0019001	Guanyl Nucleotide Binding	MOLECULAR_FUNCTION	1	0	6	42	33239
Day14	up	NOT SIGNIF	GO:0019001	Guanyl Nucleotide Binding	MOLECULAR_FUNCTION	1	0	6	64	33217
Day18	down	NOT SIGNIF	GO:0019001	Guanyl Nucleotide Binding	MOLECULAR_FUNCTION	1	0	6	1294	31987
Day18	up	NOT SIGNIF	GO:0019001	Guanyl Nucleotide Binding	MOLECULAR_FUNCTION	1	0	6	851	32430
Day22	down	NOT SIGNIF	GO:0019001	Guanyl Nucleotide Binding	MOLECULAR_FUNCTION	0.560411	1	5	4260	29021
Day22	up	NOT SIGNIF	GO:0019001	Guanyl Nucleotide Binding	MOLECULAR_FUNCTION	1	0	6	1668	31613
Day0	down	NOT SIGNIF	GO:0032561	Guanyl Ribonucleotide Binding	MOLECULAR_FUNCTION	1	0	6	14	33267
Day0	up	NOT SIGNIF	GO:0032561	Guanyl Ribonucleotide Binding	MOLECULAR_FUNCTION	1	0	6	5	33276
Day14	down	NOT SIGNIF	GO:0032561	Guanyl Ribonucleotide Binding	MOLECULAR_FUNCTION	1	0	6	42	33239
Day14	up	NOT SIGNIF	GO:0032561	Guanyl Ribonucleotide Binding	MOLECULAR_FUNCTION	1	0	6	64	33217
Day18	down	NOT SIGNIF	GO:0032561	Guanyl Ribonucleotide Binding	MOLECULAR_FUNCTION	1	0	6	1294	31987
Day18	up	NOT SIGNIF	GO:0032561	Guanyl Ribonucleotide Binding	MOLECULAR_FUNCTION	1	0	6	851	32430
Day22	down	NOT SIGNIF	GO:0032561	Guanyl Ribonucleotide Binding	MOLECULAR_FUNCTION	0.560411	1	5	4260	29021
Day22	up	NOT SIGNIF	GO:0032561	Guanyl Ribonucleotide Binding	MOLECULAR_FUNCTION	1	0	6	1668	31613
Day0	down	NOT SIGNIF	GO:0031072	Heat Shock Protein Binding	MOLECULAR_FUNCTION	1	0	3	14	33270
Day0	up	NOT SIGNIF	GO:0031072	Heat Shock Protein Binding	MOLECULAR_FUNCTION	1	0	3	5	33279
Day14	down	NOT SIGNIF	GO:0031072	Heat Shock Protein Binding	MOLECULAR_FUNCTION	1	0	3	42	33242
Day14	up	NOT SIGNIF	GO:0031072	Heat Shock Protein Binding	MOLECULAR_FUNCTION	1	0	3	64	33220
Day18	down	NOT SIGNIF	GO:0031072	Heat Shock Protein Binding	MOLECULAR_FUNCTION	1	0	3	1294	31990
Day18	up	NOT SIGNIF	GO:0031072	Heat Shock Protein Binding	MOLECULAR_FUNCTION	1	0	3	851	32433
Day22	down	NOT SIGNIF	GO:0031072	Heat Shock Protein Binding	MOLECULAR_FUNCTION	1	0	3	4261	29023
Day22	up	NOT SIGNIF	GO:0031072	Heat Shock Protein Binding	MOLECULAR_FUNCTION	1	0	3	1668	31616
Day0	down	NOT SIGNIF	GO:0020037	Heme Binding	MOLECULAR_FUNCTION	1	0	2	14	33271
Day0	up	NOT SIGNIF	GO:0020037	Heme Binding	MOLECULAR_FUNCTION	1	0	2	5	33280
Day14	down	NOT SIGNIF	GO:0020037	Heme Binding	MOLECULAR_FUNCTION	1	0	2	42	33243
Day14	up	NOT SIGNIF	GO:0020037	Heme Binding	MOLECULAR_FUNCTION	1	0	2	64	33221
Day18	down	NOT SIGNIF	GO:0020037	Heme Binding	MOLECULAR_FUNCTION	1	0	2	1294	31991
Day18	up	NOT SIGNIF	GO:0020037	Heme Binding	MOLECULAR_FUNCTION	1	0	2	851	32434
Day22	down	NOT SIGNIF	GO:0020037	Heme Binding	MOLECULAR_FUNCTION	1	0	2	4261	29024
Day22	up	NOT SIGNIF	GO:0020037	Heme Binding	MOLECULAR_FUNCTION	1	0	2	1668	31617
Day0	down	NOT SIGNIF	GO:0018130	Heterocycle Biosynthetic Process	BIOLOGICAL_PROCESS	0.29	1	798	13	32475
Day0	up	NOT SIGNIF	GO:0018130	Heterocycle Biosynthetic Process	BIOLOGICAL_PROCESS	0.114398	1	798	4	32484
Day14	down	NOT SIGNIF	GO:0018130	Heterocycle Biosynthetic Process	BIOLOGICAL_PROCESS	1	0	799	42	32446
Day14	up	NOT SIGNIF	GO:0018130	Heterocycle Biosynthetic Process	BIOLOGICAL_PROCESS	0.198722	3	796	61	32427
Day18	down	NOT SIGNIF	GO:0018130	Heterocycle Biosynthetic Process	BIOLOGICAL_PROCESS	0.999993	11	788	1283	31205
Day18	up	NOT SIGNIF	GO:0018130	Heterocycle Biosynthetic Process	BIOLOGICAL_PROCESS	0.237291	24	775	827	31661
Day22	down	NOT SIGNIF	GO:0018130	Heterocycle Biosynthetic Process	BIOLOGICAL_PROCESS	0.999999	61	738	4200	28288
Day22	up	NOT SIGNIF	GO:0018130	Heterocycle Biosynthetic Process	BIOLOGICAL_PROCESS	0.0336621	52	747	1616	30872
Day0	down	NOT SIGNIF	GO:0046483	Heterocycle Metabolic Process	BIOLOGICAL_PROCESS	0.6	1	2132	13	31141
Day0	up	NOT SIGNIF	GO:0046483	Heterocycle Metabolic Process	BIOLOGICAL_PROCESS	0.281897	1	2132	4	31150
Day14	down	NOT SIGNIF	GO:0046483	Heterocycle Metabolic Process	BIOLOGICAL_PROCESS	0.938159	1	2132	41	31113
Day14	up	NOT SIGNIF	GO:0046483	Heterocycle Metabolic Process	BIOLOGICAL_PROCESS	0.786229	3	2130	61	31093
Day18	down	NOT SIGNIF	GO:0046483	Heterocycle Metabolic Process	BIOLOGICAL_PROCESS	1	41	2092	1253	29901
Day18	up	NOT SIGNIF	GO:0046483	Heterocycle Metabolic Process	BIOLOGICAL_PROCESS	0.999938	30	2103	821	30333
Day22	down	NOT SIGNIF	GO:0046483	Heterocycle Metabolic Process	BIOLOGICAL_PROCESS	1	134	1999	4127	27027
Day22	up	NOT SIGNIF	GO:0046483	Heterocycle Metabolic Process	BIOLOGICAL_PROCESS	0.996444	82	2051	1586	29568
Day0	down	NOT SIGNIF	GO:1901363	Heterocyclic Compound Binding	MOLECULAR_FUNCTION	1	0	2287	14	30986
Day0	up	NOT SIGNIF	GO:1901363	Heterocyclic Compound Binding	MOLECULAR_FUNCTION	0.299472	1	2286	4	30996
Day14	down	NOT SIGNIF	GO:1901363	Heterocyclic Compound Binding	MOLECULAR_FUNCTION	0.79399	2	2285	40	30960
Day14	up	NOT SIGNIF	GO:1901363	Heterocyclic Compound Binding	MOLECULAR_FUNCTION	0.824829	3	2284	61	30939
Day18	down	NOT SIGNIF	GO:1901363	Heterocyclic Compound Binding	MOLECULAR_FUNCTION	0.999998	51	2236	1243	29757
Day18	up	NOT SIGNIF	GO:1901363	Heterocyclic Compound Binding	MOLECULAR_FUNCTION	0.999884	34	2253	817	30183
Day22	down	NOT SIGNIF	GO:1901363	Heterocyclic Compound Binding	MOLECULAR_FUNCTION	1	155	2132	4106	26894
Day22	up	NOT SIGNIF	GO:1901363	Heterocyclic Compound Binding	MOLECULAR_FUNCTION	0.999947	78	2209	1590	29410
Day0	down	NOT SIGNIF	GO:0042393	Histone Binding	MOLECULAR_FUNCTION	1	0	54	14	33219
Day0	up	NOT SIGNIF	GO:0042393	Histone Binding	MOLECULAR_FUNCTION	1	0	54	5	33228
Day14	down	NOT SIGNIF	GO:0042393	Histone Binding	MOLECULAR_FUNCTION	1	0	54	42	33191
Day14	up	NOT SIGNIF	GO:0042393	Histone Binding	MOLECULAR_FUNCTION	1	0	54	64	33169
Day18	down	NOT SIGNIF	GO:0042393	Histone Binding	MOLECULAR_FUNCTION	1	0	54	1294	31939
Day18	up	NOT SIGNIF	GO:0042393	Histone Binding	MOLECULAR_FUNCTION	1	0	54	851	32382
Day22	down	NOT SIGNIF	GO:0042393	Histone Binding	MOLECULAR_FUNCTION	1	0	54	4261	28972
Day22	up	NOT SIGNIF	GO:0042393	Histone Binding	MOLECULAR_FUNCTION	1	0	54	1668	31565
Day0	down	NOT SIGNIF	GO:0042592	Homeostatic Process	BIOLOGICAL_PROCESS	1	0	1	14	33272
Day0	up	NOT SIGNIF	GO:0042592	Homeostatic Process	BIOLOGICAL_PROCESS	1	0	1	5	33281
Day14	down	NOT SIGNIF	GO:0042592	Homeostatic Process	BIOLOGICAL_PROCESS	1	0	1	42	33244
Day14	up	NOT SIGNIF	GO:0042592	Homeostatic Process	BIOLOGICAL_PROCESS	1	0	1	64	33222
Day18	down	NOT SIGNIF	GO:0042592	Homeostatic Process	BIOLOGICAL_PROCESS	1	0	1	1294	31992
Day18	up	NOT SIGNIF	GO:0042592	Homeostatic Process	BIOLOGICAL_PROCESS	1	0	1	851	32435
Day22	down	NOT SIGNIF	GO:0042592	Homeostatic Process	BIOLOGICAL_PROCESS	1	0	1	4261	29025
Day22	up	NOT SIGNIF	GO:0042592	Homeostatic Process	BIOLOGICAL_PROCESS	1	0	1	1668	31618
Day0	down	NOT SIGNIF	GO:0009914	Hormone Transport	BIOLOGICAL_PROCESS	1	0	2	14	33271
Day0	up	NOT SIGNIF	GO:0009914	Hormone Transport	BIOLOGICAL_PROCESS	1	0	2	5	33280
Day14	down	NOT SIGNIF	GO:0009914	Hormone Transport	BIOLOGICAL_PROCESS	1	0	2	42	33243
Day14	up	NOT SIGNIF	GO:0009914	Hormone Transport	BIOLOGICAL_PROCESS	1	0	2	64	33221
Day18	down	NOT SIGNIF	GO:0009914	Hormone Transport	BIOLOGICAL_PROCESS	1	0	2	1294	31991
Day18	up	NOT SIGNIF	GO:0009914	Hormone Transport	BIOLOGICAL_PROCESS	1	0	2	851	32434
Day22	down	NOT SIGNIF	GO:0009914	Hormone Transport	BIOLOGICAL_PROCESS	1	0	2	4261	29024
Day22	up	NOT SIGNIF	GO:0009914	Hormone Transport	BIOLOGICAL_PROCESS	1	0	2	1668	31617
Day0	down	NOT SIGNIF	GO:0051879	Hsp90 Protein Binding	MOLECULAR_FUNCTION	1	0	2	14	33271
Day0	up	NOT SIGNIF	GO:0051879	Hsp90 Protein Binding	MOLECULAR_FUNCTION	1	0	2	5	33280
Day14	down	NOT SIGNIF	GO:0051879	Hsp90 Protein Binding	MOLECULAR_FUNCTION	1	0	2	42	33243
Day14	up	NOT SIGNIF	GO:0051879	Hsp90 Protein Binding	MOLECULAR_FUNCTION	1	0	2	64	33221
Day18	down	NOT SIGNIF	GO:0051879	Hsp90 Protein Binding	MOLECULAR_FUNCTION	1	0	2	1294	31991
Day18	up	NOT SIGNIF	GO:0051879	Hsp90 Protein Binding	MOLECULAR_FUNCTION	1	0	2	851	32434
Day22	down	NOT SIGNIF	GO:0051879	Hsp90 Protein Binding	MOLECULAR_FUNCTION	1	0	2	4261	29024
Day22	up	NOT SIGNIF	GO:0051879	Hsp90 Protein Binding	MOLECULAR_FUNCTION	1	0	2	1668	31617
Day0	down	NOT SIGNIF	GO:0016787	Hydrolase Activity	MOLECULAR_FUNCTION	1	0	2901	14	30372
Day0	up	NOT SIGNIF	GO:0016787	Hydrolase Activity	MOLECULAR_FUNCTION	1	0	2901	5	30381
Day14	down	NOT SIGNIF	GO:0016787	Hydrolase Activity	MOLECULAR_FUNCTION	0.301889	5	2896	37	30349
Day14	up	NOT SIGNIF	GO:0016787	Hydrolase Activity	MOLECULAR_FUNCTION	0.322895	7	2894	57	30329
Day18	down	NOT SIGNIF	GO:0016787	Hydrolase Activity	MOLECULAR_FUNCTION	0.313842	118	2783	1176	29210
Day18	up	NOT SIGNIF	GO:0016787	Hydrolase Activity	MOLECULAR_FUNCTION	0.0529423	88	2813	763	29623
Day22	down	NOT SIGNIF	GO:0016787	Hydrolase Activity	MOLECULAR_FUNCTION	1	260	2641	4001	26385
Day22	up	NOT SIGNIF	GO:0016787	Hydrolase Activity	MOLECULAR_FUNCTION	0.0652351	163	2738	1505	28881
Day0	down	NOT SIGNIF	GO:0016817	Hydrolase Activity, Acting On Acid Anhydrides	MOLECULAR_FUNCTION	1	0	218	14	33055
Day0	up	NOT SIGNIF	GO:0016817	Hydrolase Activity, Acting On Acid Anhydrides	MOLECULAR_FUNCTION	1	0	218	5	33064
Day14	down	NOT SIGNIF	GO:0016817	Hydrolase Activity, Acting On Acid Anhydrides	MOLECULAR_FUNCTION	1	0	218	42	33027
Day14	up	NOT SIGNIF	GO:0016817	Hydrolase Activity, Acting On Acid Anhydrides	MOLECULAR_FUNCTION	1	0	218	64	33005
Day18	down	NOT SIGNIF	GO:0016817	Hydrolase Activity, Acting On Acid Anhydrides	MOLECULAR_FUNCTION	0.998309	2	216	1292	31777
Day18	up	NOT SIGNIF	GO:0016817	Hydrolase Activity, Acting On Acid Anhydrides	MOLECULAR_FUNCTION	1	0	218	851	32218
Day22	down	NOT SIGNIF	GO:0016817	Hydrolase Activity, Acting On Acid Anhydrides	MOLECULAR_FUNCTION	1	7	211	4254	28815
Day22	up	NOT SIGNIF	GO:0016817	Hydrolase Activity, Acting On Acid Anhydrides	MOLECULAR_FUNCTION	0.995632	4	214	1664	31405
Day0	down	NOT SIGNIF	GO:0016818	Hydrolase Activity, Acting On Acid Anhydrides, In Phosphorus-Containing Anhydrides	MOLECULAR_FUNCTION	1	0	218	14	33055
Day0	up	NOT SIGNIF	GO:0016818	Hydrolase Activity, Acting On Acid Anhydrides, In Phosphorus-Containing Anhydrides	MOLECULAR_FUNCTION	1	0	218	5	33064
Day14	down	NOT SIGNIF	GO:0016818	Hydrolase Activity, Acting On Acid Anhydrides, In Phosphorus-Containing Anhydrides	MOLECULAR_FUNCTION	1	0	218	42	33027
Day14	up	NOT SIGNIF	GO:0016818	Hydrolase Activity, Acting On Acid Anhydrides, In Phosphorus-Containing Anhydrides	MOLECULAR_FUNCTION	1	0	218	64	33005
Day18	down	NOT SIGNIF	GO:0016818	Hydrolase Activity, Acting On Acid Anhydrides, In Phosphorus-Containing Anhydrides	MOLECULAR_FUNCTION	0.998309	2	216	1292	31777
Day18	up	NOT SIGNIF	GO:0016818	Hydrolase Activity, Acting On Acid Anhydrides, In Phosphorus-Containing Anhydrides	MOLECULAR_FUNCTION	1	0	218	851	32218
Day22	down	NOT SIGNIF	GO:0016818	Hydrolase Activity, Acting On Acid Anhydrides, In Phosphorus-Containing Anhydrides	MOLECULAR_FUNCTION	1	7	211	4254	28815
Day22	up	NOT SIGNIF	GO:0016818	Hydrolase Activity, Acting On Acid Anhydrides, In Phosphorus-Containing Anhydrides	MOLECULAR_FUNCTION	0.995632	4	214	1664	31405
Day0	down	NOT SIGNIF	GO:0002376	Immune System Process	BIOLOGICAL_PROCESS	1	0	20	14	33253
Day0	up	NOT SIGNIF	GO:0002376	Immune System Process	BIOLOGICAL_PROCESS	1	0	20	5	33262
Day14	down	NOT SIGNIF	GO:0002376	Immune System Process	BIOLOGICAL_PROCESS	1	0	20	42	33225
Day14	up	NOT SIGNIF	GO:0002376	Immune System Process	BIOLOGICAL_PROCESS	1	0	20	64	33203
Day18	down	NOT SIGNIF	GO:0002376	Immune System Process	BIOLOGICAL_PROCESS	0.547617	1	19	1293	31974
Day18	up	NOT SIGNIF	GO:0002376	Immune System Process	BIOLOGICAL_PROCESS	1	0	20	851	32416
Day22	down	NOT SIGNIF	GO:0002376	Immune System Process	BIOLOGICAL_PROCESS	0.745813	2	18	4259	29008
Day22	up	NOT SIGNIF	GO:0002376	Immune System Process	BIOLOGICAL_PROCESS	0.642448	1	19	1667	31600
Day0	down	NOT SIGNIF	GO:0015698	Inorganic Anion Transport	BIOLOGICAL_PROCESS	1	0	4	14	33269
Day0	up	NOT SIGNIF	GO:0015698	Inorganic Anion Transport	BIOLOGICAL_PROCESS	1	0	4	5	33278
Day14	down	NOT SIGNIF	GO:0015698	Inorganic Anion Transport	BIOLOGICAL_PROCESS	1	0	4	42	33241
Day14	up	NOT SIGNIF	GO:0015698	Inorganic Anion Transport	BIOLOGICAL_PROCESS	1	0	4	64	33219
Day18	down	NOT SIGNIF	GO:0015698	Inorganic Anion Transport	BIOLOGICAL_PROCESS	1	0	4	1294	31989
Day18	up	NOT SIGNIF	GO:0015698	Inorganic Anion Transport	BIOLOGICAL_PROCESS	1	0	4	851	32432
Day22	down	NOT SIGNIF	GO:0015698	Inorganic Anion Transport	BIOLOGICAL_PROCESS	1	0	4	4261	29022
Day22	up	NOT SIGNIF	GO:0015698	Inorganic Anion Transport	BIOLOGICAL_PROCESS	0.185877	1	3	1667	31616
Day0	down	NOT SIGNIF	GO:0005622	Intracellular Anatomical Structure	CELLULAR_COMPONENT	0.8	2	6646	12	26627
Day0	up	NOT SIGNIF	GO:0005622	Intracellular Anatomical Structure	CELLULAR_COMPONENT	0.262136	2	6646	3	26636
Day14	down	NOT SIGNIF	GO:0005622	Intracellular Anatomical Structure	CELLULAR_COMPONENT	0.87055	6	6642	36	26603
Day14	up	NOT SIGNIF	GO:0005622	Intracellular Anatomical Structure	CELLULAR_COMPONENT	0.997926	5	6643	59	26580
Day18	down	NOT SIGNIF	GO:0005622	Intracellular Anatomical Structure	CELLULAR_COMPONENT	1	144	6504	1150	25489
Day18	up	NOT SIGNIF	GO:0005622	Intracellular Anatomical Structure	CELLULAR_COMPONENT	1	111	6537	740	25899
Day22	down	NOT SIGNIF	GO:0005622	Intracellular Anatomical Structure	CELLULAR_COMPONENT	1	429	6219	3832	22807
Day22	up	NOT SIGNIF	GO:0005622	Intracellular Anatomical Structure	CELLULAR_COMPONENT	0.999996	264	6384	1404	25235
Day0	down	NOT SIGNIF	GO:0043231	Intracellular Membrane-Bounded Organelle	CELLULAR_COMPONENT	0.7	2	5470	12	27803
Day0	up	NOT SIGNIF	GO:0043231	Intracellular Membrane-Bounded Organelle	CELLULAR_COMPONENT	1	0	5472	5	27810
Day14	down	NOT SIGNIF	GO:0043231	Intracellular Membrane-Bounded Organelle	CELLULAR_COMPONENT	0.93124	4	5468	38	27777
Day14	up	NOT SIGNIF	GO:0043231	Intracellular Membrane-Bounded Organelle	CELLULAR_COMPONENT	0.995859	4	5468	60	27755
Day18	down	NOT SIGNIF	GO:0043231	Intracellular Membrane-Bounded Organelle	CELLULAR_COMPONENT	1	114	5358	1180	26635
Day18	up	NOT SIGNIF	GO:0043231	Intracellular Membrane-Bounded Organelle	CELLULAR_COMPONENT	1	89	5383	762	27053
Day22	down	NOT SIGNIF	GO:0043231	Intracellular Membrane-Bounded Organelle	CELLULAR_COMPONENT	1	343	5129	3918	23897
Day22	up	NOT SIGNIF	GO:0043231	Intracellular Membrane-Bounded Organelle	CELLULAR_COMPONENT	0.999996	211	5261	1457	26358
Day0	down	NOT SIGNIF	GO:0043232	Intracellular Non-Membrane-Bounded Organelle	CELLULAR_COMPONENT	1	0	1366	14	31907
Day0	up	NOT SIGNIF	GO:0043232	Intracellular Non-Membrane-Bounded Organelle	CELLULAR_COMPONENT	1	0	1366	5	31916
Day14	down	NOT SIGNIF	GO:0043232	Intracellular Non-Membrane-Bounded Organelle	CELLULAR_COMPONENT	1	0	1366	42	31879
Day14	up	NOT SIGNIF	GO:0043232	Intracellular Non-Membrane-Bounded Organelle	CELLULAR_COMPONENT	0.931736	1	1365	63	31858
Day18	down	NOT SIGNIF	GO:0043232	Intracellular Non-Membrane-Bounded Organelle	CELLULAR_COMPONENT	0.999966	28	1338	1266	30655
Day18	up	NOT SIGNIF	GO:0043232	Intracellular Non-Membrane-Bounded Organelle	CELLULAR_COMPONENT	1	8	1358	843	31078
Day22	down	NOT SIGNIF	GO:0043232	Intracellular Non-Membrane-Bounded Organelle	CELLULAR_COMPONENT	1	118	1248	4143	27778
Day22	up	NOT SIGNIF	GO:0043232	Intracellular Non-Membrane-Bounded Organelle	CELLULAR_COMPONENT	1	29	1337	1639	30282
Day0	down	NOT SIGNIF	GO:0043229	Intracellular Organelle	CELLULAR_COMPONENT	0.75	2	6058	12	27215
Day0	up	NOT SIGNIF	GO:0043229	Intracellular Organelle	CELLULAR_COMPONENT	1	0	6060	5	27222
Day14	down	NOT SIGNIF	GO:0043229	Intracellular Organelle	CELLULAR_COMPONENT	0.961298	4	6056	38	27189
Day14	up	NOT SIGNIF	GO:0043229	Intracellular Organelle	CELLULAR_COMPONENT	0.994493	5	6055	59	27168
Day18	down	NOT SIGNIF	GO:0043229	Intracellular Organelle	CELLULAR_COMPONENT	1	119	5941	1175	26052
Day18	up	NOT SIGNIF	GO:0043229	Intracellular Organelle	CELLULAR_COMPONENT	1	93	5967	758	26469
Day22	down	NOT SIGNIF	GO:0043229	Intracellular Organelle	CELLULAR_COMPONENT	1	374	5686	3887	23340
Day22	up	NOT SIGNIF	GO:0043229	Intracellular Organelle	CELLULAR_COMPONENT	1	224	5836	1444	25783
Day0	down	NOT SIGNIF	GO:0070013	Intracellular Organelle Lumen	CELLULAR_COMPONENT	1	0	384	14	32889
Day0	up	NOT SIGNIF	GO:0070013	Intracellular Organelle Lumen	CELLULAR_COMPONENT	1	0	384	5	32898
Day14	down	NOT SIGNIF	GO:0070013	Intracellular Organelle Lumen	CELLULAR_COMPONENT	1	0	384	42	32861
Day14	up	NOT SIGNIF	GO:0070013	Intracellular Organelle Lumen	CELLULAR_COMPONENT	1	0	384	64	32839
Day18	down	NOT SIGNIF	GO:0070013	Intracellular Organelle Lumen	CELLULAR_COMPONENT	1	1	383	1293	31610
Day18	up	NOT SIGNIF	GO:0070013	Intracellular Organelle Lumen	CELLULAR_COMPONENT	1	0	384	851	32052
Day22	down	NOT SIGNIF	GO:0070013	Intracellular Organelle Lumen	CELLULAR_COMPONENT	1	7	377	4254	28649
Day22	up	NOT SIGNIF	GO:0070013	Intracellular Organelle Lumen	CELLULAR_COMPONENT	1	1	383	1667	31236
Day0	down	NOT SIGNIF	GO:0006886	Intracellular Protein Transport	BIOLOGICAL_PROCESS	1	0	378	14	32895
Day0	up	NOT SIGNIF	GO:0006886	Intracellular Protein Transport	BIOLOGICAL_PROCESS	1	0	378	5	32904
Day14	down	NOT SIGNIF	GO:0006886	Intracellular Protein Transport	BIOLOGICAL_PROCESS	1	0	378	42	32867
Day14	up	NOT SIGNIF	GO:0006886	Intracellular Protein Transport	BIOLOGICAL_PROCESS	0.518873	1	377	63	32846
Day18	down	NOT SIGNIF	GO:0006886	Intracellular Protein Transport	BIOLOGICAL_PROCESS	0.999961	3	375	1291	31618
Day18	up	NOT SIGNIF	GO:0006886	Intracellular Protein Transport	BIOLOGICAL_PROCESS	0.999947	1	377	850	32059
Day22	down	NOT SIGNIF	GO:0006886	Intracellular Protein Transport	BIOLOGICAL_PROCESS	1	8	370	4253	28656
Day22	up	NOT SIGNIF	GO:0006886	Intracellular Protein Transport	BIOLOGICAL_PROCESS	0.999596	7	371	1661	31248
Day0	down	NOT SIGNIF	GO:0140535	Intracellular Protein-Containing Complex	CELLULAR_COMPONENT	1	0	12	14	33261
Day0	up	NOT SIGNIF	GO:0140535	Intracellular Protein-Containing Complex	CELLULAR_COMPONENT	1	0	12	5	33270
Day14	down	NOT SIGNIF	GO:0140535	Intracellular Protein-Containing Complex	CELLULAR_COMPONENT	1	0	12	42	33233
Day14	up	NOT SIGNIF	GO:0140535	Intracellular Protein-Containing Complex	CELLULAR_COMPONENT	1	0	12	64	33211
Day18	down	NOT SIGNIF	GO:0140535	Intracellular Protein-Containing Complex	CELLULAR_COMPONENT	1	0	12	1294	31981
Day18	up	NOT SIGNIF	GO:0140535	Intracellular Protein-Containing Complex	CELLULAR_COMPONENT	1	0	12	851	32424
Day22	down	NOT SIGNIF	GO:0140535	Intracellular Protein-Containing Complex	CELLULAR_COMPONENT	1	0	12	4261	29014
Day22	up	NOT SIGNIF	GO:0140535	Intracellular Protein-Containing Complex	CELLULAR_COMPONENT	1	0	12	1668	31607
Day0	down	NOT SIGNIF	GO:0046907	Intracellular Transport	BIOLOGICAL_PROCESS	1	0	418	14	32855
Day0	up	NOT SIGNIF	GO:0046907	Intracellular Transport	BIOLOGICAL_PROCESS	1	0	418	5	32864
Day14	down	NOT SIGNIF	GO:0046907	Intracellular Transport	BIOLOGICAL_PROCESS	1	0	418	42	32827
Day14	up	NOT SIGNIF	GO:0046907	Intracellular Transport	BIOLOGICAL_PROCESS	0.554936	1	417	63	32806
Day18	down	NOT SIGNIF	GO:0046907	Intracellular Transport	BIOLOGICAL_PROCESS	0.999991	3	415	1291	31578
Day18	up	NOT SIGNIF	GO:0046907	Intracellular Transport	BIOLOGICAL_PROCESS	0.999981	1	417	850	32019
Day22	down	NOT SIGNIF	GO:0046907	Intracellular Transport	BIOLOGICAL_PROCESS	1	8	410	4253	28616
Day22	up	NOT SIGNIF	GO:0046907	Intracellular Transport	BIOLOGICAL_PROCESS	0.99991	7	411	1661	31208
Day0	down	NOT SIGNIF	GO:0097708	Intracellular Vesicle	CELLULAR_COMPONENT	1	0	272	14	33001
Day0	up	NOT SIGNIF	GO:0097708	Intracellular Vesicle	CELLULAR_COMPONENT	1	0	272	5	33010
Day14	down	NOT SIGNIF	GO:0097708	Intracellular Vesicle	CELLULAR_COMPONENT	1	0	272	42	32973
Day14	up	NOT SIGNIF	GO:0097708	Intracellular Vesicle	CELLULAR_COMPONENT	1	0	272	64	32951
Day18	down	NOT SIGNIF	GO:0097708	Intracellular Vesicle	CELLULAR_COMPONENT	1	0	272	1294	31721
Day18	up	NOT SIGNIF	GO:0097708	Intracellular Vesicle	CELLULAR_COMPONENT	1	0	272	851	32164
Day22	down	NOT SIGNIF	GO:0097708	Intracellular Vesicle	CELLULAR_COMPONENT	1	7	265	4254	28761
Day22	up	NOT SIGNIF	GO:0097708	Intracellular Vesicle	CELLULAR_COMPONENT	1	0	272	1668	31347
Day0	down	NOT SIGNIF	GO:0043167	Ion Binding	MOLECULAR_FUNCTION	1	0	203	14	33070
Day0	up	NOT SIGNIF	GO:0043167	Ion Binding	MOLECULAR_FUNCTION	1	0	203	5	33079
Day14	down	NOT SIGNIF	GO:0043167	Ion Binding	MOLECULAR_FUNCTION	1	0	203	42	33042
Day14	up	NOT SIGNIF	GO:0043167	Ion Binding	MOLECULAR_FUNCTION	0.324208	1	202	63	33021
Day18	down	NOT SIGNIF	GO:0043167	Ion Binding	MOLECULAR_FUNCTION	0.0993135	12	191	1282	31802
Day18	up	NOT SIGNIF	GO:0043167	Ion Binding	MOLECULAR_FUNCTION	0.150658	8	195	843	32241
Day22	down	NOT SIGNIF	GO:0043167	Ion Binding	MOLECULAR_FUNCTION	0.446736	27	176	4234	28850
Day22	up	NOT SIGNIF	GO:0043167	Ion Binding	MOLECULAR_FUNCTION	0.142131	14	189	1654	31430
Day0	down	NOT SIGNIF	GO:0005506	Iron Ion Binding	MOLECULAR_FUNCTION	1	0	1	14	33272
Day0	up	NOT SIGNIF	GO:0005506	Iron Ion Binding	MOLECULAR_FUNCTION	1	0	1	5	33281
Day14	down	NOT SIGNIF	GO:0005506	Iron Ion Binding	MOLECULAR_FUNCTION	1	0	1	42	33244
Day14	up	NOT SIGNIF	GO:0005506	Iron Ion Binding	MOLECULAR_FUNCTION	1	0	1	64	33222
Day18	down	NOT SIGNIF	GO:0005506	Iron Ion Binding	MOLECULAR_FUNCTION	1	0	1	1294	31992
Day18	up	NOT SIGNIF	GO:0005506	Iron Ion Binding	MOLECULAR_FUNCTION	1	0	1	851	32435
Day22	down	NOT SIGNIF	GO:0005506	Iron Ion Binding	MOLECULAR_FUNCTION	1	0	1	4261	29025
Day22	up	NOT SIGNIF	GO:0005506	Iron Ion Binding	MOLECULAR_FUNCTION	1	0	1	1668	31618
Day0	down	NOT SIGNIF	GO:0051536	Iron-Sulfur Cluster Binding	MOLECULAR_FUNCTION	1	0	4	14	33269
Day0	up	NOT SIGNIF	GO:0051536	Iron-Sulfur Cluster Binding	MOLECULAR_FUNCTION	1	0	4	5	33278
Day14	down	NOT SIGNIF	GO:0051536	Iron-Sulfur Cluster Binding	MOLECULAR_FUNCTION	1	0	4	42	33241
Day14	up	NOT SIGNIF	GO:0051536	Iron-Sulfur Cluster Binding	MOLECULAR_FUNCTION	1	0	4	64	33219
Day18	down	NOT SIGNIF	GO:0051536	Iron-Sulfur Cluster Binding	MOLECULAR_FUNCTION	0.146668	1	3	1293	31990
Day18	up	NOT SIGNIF	GO:0051536	Iron-Sulfur Cluster Binding	MOLECULAR_FUNCTION	1	0	4	851	32432
Day22	down	NOT SIGNIF	GO:0051536	Iron-Sulfur Cluster Binding	MOLECULAR_FUNCTION	0.0823305	2	2	4259	29024
Day22	up	NOT SIGNIF	GO:0051536	Iron-Sulfur Cluster Binding	MOLECULAR_FUNCTION	1	0	4	1668	31615
Day0	down	NOT SIGNIF	GO:0016853	Isomerase Activity	MOLECULAR_FUNCTION	1	0	260	14	33013
Day0	up	NOT SIGNIF	GO:0016853	Isomerase Activity	MOLECULAR_FUNCTION	1	0	260	5	33022
Day14	down	NOT SIGNIF	GO:0016853	Isomerase Activity	MOLECULAR_FUNCTION	1	0	260	42	32985
Day14	up	NOT SIGNIF	GO:0016853	Isomerase Activity	MOLECULAR_FUNCTION	1	0	260	64	32963
Day18	down	NOT SIGNIF	GO:0016853	Isomerase Activity	MOLECULAR_FUNCTION	0.997839	3	257	1291	31736
Day18	up	NOT SIGNIF	GO:0016853	Isomerase Activity	MOLECULAR_FUNCTION	0.990871	2	258	849	32178
Day22	down	NOT SIGNIF	GO:0016853	Isomerase Activity	MOLECULAR_FUNCTION	1	8	252	4253	28774
Day22	up	NOT SIGNIF	GO:0016853	Isomerase Activity	MOLECULAR_FUNCTION	0.908165	9	251	1659	31368
Day0	down	NOT SIGNIF	GO:0019900	Kinase Binding	MOLECULAR_FUNCTION	1	0	1	14	33272
Day0	up	NOT SIGNIF	GO:0019900	Kinase Binding	MOLECULAR_FUNCTION	1	0	1	5	33281
Day14	down	NOT SIGNIF	GO:0019900	Kinase Binding	MOLECULAR_FUNCTION	1	0	1	42	33244
Day14	up	NOT SIGNIF	GO:0019900	Kinase Binding	MOLECULAR_FUNCTION	1	0	1	64	33222
Day18	down	NOT SIGNIF	GO:0019900	Kinase Binding	MOLECULAR_FUNCTION	1	0	1	1294	31992
Day18	up	NOT SIGNIF	GO:0019900	Kinase Binding	MOLECULAR_FUNCTION	1	0	1	851	32435
Day22	down	NOT SIGNIF	GO:0019900	Kinase Binding	MOLECULAR_FUNCTION	1	0	1	4261	29025
Day22	up	NOT SIGNIF	GO:0019900	Kinase Binding	MOLECULAR_FUNCTION	1	0	1	1668	31618
Day0	down	NOT SIGNIF	GO:0016874	Ligase Activity	MOLECULAR_FUNCTION	1	0	304	14	32969
Day0	up	NOT SIGNIF	GO:0016874	Ligase Activity	MOLECULAR_FUNCTION	1	0	304	5	32978
Day14	down	NOT SIGNIF	GO:0016874	Ligase Activity	MOLECULAR_FUNCTION	1	0	304	42	32941
Day14	up	NOT SIGNIF	GO:0016874	Ligase Activity	MOLECULAR_FUNCTION	1	0	304	64	32919
Day18	down	NOT SIGNIF	GO:0016874	Ligase Activity	MOLECULAR_FUNCTION	0.953182	7	297	1287	31696
Day18	up	NOT SIGNIF	GO:0016874	Ligase Activity	MOLECULAR_FUNCTION	0.791795	6	298	845	32138
Day22	down	NOT SIGNIF	GO:0016874	Ligase Activity	MOLECULAR_FUNCTION	0.99986	20	284	4241	28742
Day22	up	NOT SIGNIF	GO:0016874	Ligase Activity	MOLECULAR_FUNCTION	0.942789	10	294	1658	31325
Day0	down	NOT SIGNIF	GO:0008289	Lipid Binding	MOLECULAR_FUNCTION	1	0	149	14	33124
Day0	up	NOT SIGNIF	GO:0008289	Lipid Binding	MOLECULAR_FUNCTION	1	0	149	5	33133
Day14	down	NOT SIGNIF	GO:0008289	Lipid Binding	MOLECULAR_FUNCTION	1	0	149	42	33096
Day14	up	NOT SIGNIF	GO:0008289	Lipid Binding	MOLECULAR_FUNCTION	1	0	149	64	33074
Day18	down	NOT SIGNIF	GO:0008289	Lipid Binding	MOLECULAR_FUNCTION	1	0	149	1294	31844
Day18	up	NOT SIGNIF	GO:0008289	Lipid Binding	MOLECULAR_FUNCTION	0.896973	2	147	849	32289
Day22	down	NOT SIGNIF	GO:0008289	Lipid Binding	MOLECULAR_FUNCTION	0.999985	5	144	4256	28882
Day22	up	NOT SIGNIF	GO:0008289	Lipid Binding	MOLECULAR_FUNCTION	0.622882	7	142	1661	31477
Day0	down	NOT SIGNIF	GO:0005811	Lipid Droplet	CELLULAR_COMPONENT	1	0	7	14	33266
Day0	up	NOT SIGNIF	GO:0005811	Lipid Droplet	CELLULAR_COMPONENT	1	0	7	5	33275
Day14	down	NOT SIGNIF	GO:0005811	Lipid Droplet	CELLULAR_COMPONENT	1	0	7	42	33238
Day14	up	NOT SIGNIF	GO:0005811	Lipid Droplet	CELLULAR_COMPONENT	1	0	7	64	33216
Day18	down	NOT SIGNIF	GO:0005811	Lipid Droplet	CELLULAR_COMPONENT	1	0	7	1294	31986
Day18	up	NOT SIGNIF	GO:0005811	Lipid Droplet	CELLULAR_COMPONENT	0.165817	1	6	850	32430
Day22	down	NOT SIGNIF	GO:0005811	Lipid Droplet	CELLULAR_COMPONENT	1	0	7	4261	29019
Day22	up	NOT SIGNIF	GO:0005811	Lipid Droplet	CELLULAR_COMPONENT	0.30225	1	6	1667	31613
Day0	down	NOT SIGNIF	GO:0034389	Lipid Droplet Organization	BIOLOGICAL_PROCESS	1	0	1	14	33272
Day0	up	NOT SIGNIF	GO:0034389	Lipid Droplet Organization	BIOLOGICAL_PROCESS	1	0	1	5	33281
Day14	down	NOT SIGNIF	GO:0034389	Lipid Droplet Organization	BIOLOGICAL_PROCESS	1	0	1	42	33244
Day14	up	NOT SIGNIF	GO:0034389	Lipid Droplet Organization	BIOLOGICAL_PROCESS	1	0	1	64	33222
Day18	down	NOT SIGNIF	GO:0034389	Lipid Droplet Organization	BIOLOGICAL_PROCESS	1	0	1	1294	31992
Day18	up	NOT SIGNIF	GO:0034389	Lipid Droplet Organization	BIOLOGICAL_PROCESS	1	0	1	851	32435
Day22	down	NOT SIGNIF	GO:0034389	Lipid Droplet Organization	BIOLOGICAL_PROCESS	1	0	1	4261	29025
Day22	up	NOT SIGNIF	GO:0034389	Lipid Droplet Organization	BIOLOGICAL_PROCESS	1	0	1	1668	31618
Day0	down	NOT SIGNIF	GO:0010876	Lipid Localization	BIOLOGICAL_PROCESS	1	0	3	14	33270
Day0	up	NOT SIGNIF	GO:0010876	Lipid Localization	BIOLOGICAL_PROCESS	1	0	3	5	33279
Day14	down	NOT SIGNIF	GO:0010876	Lipid Localization	BIOLOGICAL_PROCESS	1	0	3	42	33242
Day14	up	NOT SIGNIF	GO:0010876	Lipid Localization	BIOLOGICAL_PROCESS	1	0	3	64	33220
Day18	down	NOT SIGNIF	GO:0010876	Lipid Localization	BIOLOGICAL_PROCESS	1	0	3	1294	31990
Day18	up	NOT SIGNIF	GO:0010876	Lipid Localization	BIOLOGICAL_PROCESS	1	0	3	851	32433
Day22	down	NOT SIGNIF	GO:0010876	Lipid Localization	BIOLOGICAL_PROCESS	1	0	3	4261	29023
Day22	up	NOT SIGNIF	GO:0010876	Lipid Localization	BIOLOGICAL_PROCESS	1	0	3	1668	31616
Day0	down	NOT SIGNIF	GO:0006629	Lipid Metabolic Process	BIOLOGICAL_PROCESS	1	0	852	14	32421
Day0	up	NOT SIGNIF	GO:0006629	Lipid Metabolic Process	BIOLOGICAL_PROCESS	1	0	852	5	32430
Day14	down	NOT SIGNIF	GO:0006629	Lipid Metabolic Process	BIOLOGICAL_PROCESS	0.292164	2	850	40	32395
Day14	up	NOT SIGNIF	GO:0006629	Lipid Metabolic Process	BIOLOGICAL_PROCESS	1	0	852	64	32371
Day18	down	NOT SIGNIF	GO:0006629	Lipid Metabolic Process	BIOLOGICAL_PROCESS	0.166399	39	813	1255	31180
Day18	up	NOT SIGNIF	GO:0006629	Lipid Metabolic Process	BIOLOGICAL_PROCESS	0.203506	26	826	825	31610
Day22	down	NOT SIGNIF	GO:0006629	Lipid Metabolic Process	BIOLOGICAL_PROCESS	0.999522	79	773	4182	28253
Day22	up	NOT SIGNIF	GO:0006629	Lipid Metabolic Process	BIOLOGICAL_PROCESS	0.0464584	54	798	1614	30821
Day0	down	NOT SIGNIF	GO:0019915	Lipid Storage	BIOLOGICAL_PROCESS	1	0	1	14	33272
Day0	up	NOT SIGNIF	GO:0019915	Lipid Storage	BIOLOGICAL_PROCESS	1	0	1	5	33281
Day14	down	NOT SIGNIF	GO:0019915	Lipid Storage	BIOLOGICAL_PROCESS	1	0	1	42	33244
Day14	up	NOT SIGNIF	GO:0019915	Lipid Storage	BIOLOGICAL_PROCESS	1	0	1	64	33222
Day18	down	NOT SIGNIF	GO:0019915	Lipid Storage	BIOLOGICAL_PROCESS	1	0	1	1294	31992
Day18	up	NOT SIGNIF	GO:0019915	Lipid Storage	BIOLOGICAL_PROCESS	1	0	1	851	32435
Day22	down	NOT SIGNIF	GO:0019915	Lipid Storage	BIOLOGICAL_PROCESS	1	0	1	4261	29025
Day22	up	NOT SIGNIF	GO:0019915	Lipid Storage	BIOLOGICAL_PROCESS	1	0	1	1668	31618
Day0	down	NOT SIGNIF	GO:0006869	Lipid Transport	BIOLOGICAL_PROCESS	1	0	2	14	33271
Day0	up	NOT SIGNIF	GO:0006869	Lipid Transport	BIOLOGICAL_PROCESS	1	0	2	5	33280
Day14	down	NOT SIGNIF	GO:0006869	Lipid Transport	BIOLOGICAL_PROCESS	1	0	2	42	33243
Day14	up	NOT SIGNIF	GO:0006869	Lipid Transport	BIOLOGICAL_PROCESS	1	0	2	64	33221
Day18	down	NOT SIGNIF	GO:0006869	Lipid Transport	BIOLOGICAL_PROCESS	1	0	2	1294	31991
Day18	up	NOT SIGNIF	GO:0006869	Lipid Transport	BIOLOGICAL_PROCESS	1	0	2	851	32434
Day22	down	NOT SIGNIF	GO:0006869	Lipid Transport	BIOLOGICAL_PROCESS	1	0	2	4261	29024
Day22	up	NOT SIGNIF	GO:0006869	Lipid Transport	BIOLOGICAL_PROCESS	1	0	2	1668	31617
Day0	down	NOT SIGNIF	GO:0051179	Localization	BIOLOGICAL_PROCESS	0.18	2	1848	12	31425
Day0	up	NOT SIGNIF	GO:0051179	Localization	BIOLOGICAL_PROCESS	1	0	1850	5	31432
Day14	down	NOT SIGNIF	GO:0051179	Localization	BIOLOGICAL_PROCESS	0.415563	3	1847	39	31398
Day14	up	NOT SIGNIF	GO:0051179	Localization	BIOLOGICAL_PROCESS	0.974349	1	1849	63	31374
Day18	down	NOT SIGNIF	GO:0051179	Localization	BIOLOGICAL_PROCESS	0.368883	75	1775	1219	30218
Day18	up	NOT SIGNIF	GO:0051179	Localization	BIOLOGICAL_PROCESS	0.419562	49	1801	802	30635
Day22	down	NOT SIGNIF	GO:0051179	Localization	BIOLOGICAL_PROCESS	1	159	1691	4102	27335
Day0	down	NOT SIGNIF	GO:0051668	Localization Within Membrane	BIOLOGICAL_PROCESS	1	0	6	14	33267
Day0	up	NOT SIGNIF	GO:0051668	Localization Within Membrane	BIOLOGICAL_PROCESS	1	0	6	5	33276
Day14	down	NOT SIGNIF	GO:0051668	Localization Within Membrane	BIOLOGICAL_PROCESS	1	0	6	42	33239
Day14	up	NOT SIGNIF	GO:0051668	Localization Within Membrane	BIOLOGICAL_PROCESS	1	0	6	64	33217
Day18	down	NOT SIGNIF	GO:0051668	Localization Within Membrane	BIOLOGICAL_PROCESS	1	0	6	1294	31987
Day18	up	NOT SIGNIF	GO:0051668	Localization Within Membrane	BIOLOGICAL_PROCESS	1	0	6	851	32430
Day22	down	NOT SIGNIF	GO:0051668	Localization Within Membrane	BIOLOGICAL_PROCESS	1	0	6	4261	29020
Day22	up	NOT SIGNIF	GO:0051668	Localization Within Membrane	BIOLOGICAL_PROCESS	1	0	6	1668	31613
Day0	down	NOT SIGNIF	GO:0016829	Lyase Activity	MOLECULAR_FUNCTION	1	0	440	14	32833
Day0	up	NOT SIGNIF	GO:0016829	Lyase Activity	MOLECULAR_FUNCTION	0.0643713	1	439	4	32843
Day14	down	NOT SIGNIF	GO:0016829	Lyase Activity	MOLECULAR_FUNCTION	0.106326	2	438	40	32807
Day14	up	NOT SIGNIF	GO:0016829	Lyase Activity	MOLECULAR_FUNCTION	0.573622	1	439	63	32784
Day18	down	NOT SIGNIF	GO:0016829	Lyase Activity	MOLECULAR_FUNCTION	0.196355	21	419	1273	31574
Day22	down	NOT SIGNIF	GO:0016829	Lyase Activity	MOLECULAR_FUNCTION	0.997708	38	402	4223	28624
Day0	down	NOT SIGNIF	GO:0005764	Lysosome	CELLULAR_COMPONENT	1	0	45	14	33228
Day0	up	NOT SIGNIF	GO:0005764	Lysosome	CELLULAR_COMPONENT	1	0	45	5	33237
Day14	down	NOT SIGNIF	GO:0005764	Lysosome	CELLULAR_COMPONENT	1	0	45	42	33200
Day14	up	NOT SIGNIF	GO:0005764	Lysosome	CELLULAR_COMPONENT	1	0	45	64	33178
Day18	down	NOT SIGNIF	GO:0005764	Lysosome	CELLULAR_COMPONENT	1	0	45	1294	31948
Day18	up	NOT SIGNIF	GO:0005764	Lysosome	CELLULAR_COMPONENT	1	0	45	851	32391
Day22	down	NOT SIGNIF	GO:0005764	Lysosome	CELLULAR_COMPONENT	0.984045	2	43	4259	28983
Day22	up	NOT SIGNIF	GO:0005764	Lysosome	CELLULAR_COMPONENT	0.393731	3	42	1665	31577
Day0	down	NOT SIGNIF	GO:0032418	Lysosome Localization	BIOLOGICAL_PROCESS	1	0	1	14	33272
Day0	up	NOT SIGNIF	GO:0032418	Lysosome Localization	BIOLOGICAL_PROCESS	1	0	1	5	33281
Day14	down	NOT SIGNIF	GO:0032418	Lysosome Localization	BIOLOGICAL_PROCESS	1	0	1	42	33244
Day14	up	NOT SIGNIF	GO:0032418	Lysosome Localization	BIOLOGICAL_PROCESS	1	0	1	64	33222
Day18	down	NOT SIGNIF	GO:0032418	Lysosome Localization	BIOLOGICAL_PROCESS	1	0	1	1294	31992
Day18	up	NOT SIGNIF	GO:0032418	Lysosome Localization	BIOLOGICAL_PROCESS	1	0	1	851	32435
Day22	down	NOT SIGNIF	GO:0032418	Lysosome Localization	BIOLOGICAL_PROCESS	1	0	1	4261	29025
Day22	up	NOT SIGNIF	GO:0032418	Lysosome Localization	BIOLOGICAL_PROCESS	1	0	1	1668	31618
Day0	down	NOT SIGNIF	GO:0007040	Lysosome Organization	BIOLOGICAL_PROCESS	1	0	1	14	33272
Day0	up	NOT SIGNIF	GO:0007040	Lysosome Organization	BIOLOGICAL_PROCESS	1	0	1	5	33281
Day14	down	NOT SIGNIF	GO:0007040	Lysosome Organization	BIOLOGICAL_PROCESS	1	0	1	42	33244
Day14	up	NOT SIGNIF	GO:0007040	Lysosome Organization	BIOLOGICAL_PROCESS	1	0	1	64	33222
Day18	down	NOT SIGNIF	GO:0007040	Lysosome Organization	BIOLOGICAL_PROCESS	1	0	1	1294	31992
Day18	up	NOT SIGNIF	GO:0007040	Lysosome Organization	BIOLOGICAL_PROCESS	1	0	1	851	32435
Day22	down	NOT SIGNIF	GO:0007040	Lysosome Organization	BIOLOGICAL_PROCESS	1	0	1	4261	29025
Day22	up	NOT SIGNIF	GO:0007040	Lysosome Organization	BIOLOGICAL_PROCESS	1	0	1	1668	31618
Day0	down	NOT SIGNIF	GO:0000323	Lytic Vacuole	CELLULAR_COMPONENT	1	0	45	14	33228
Day0	up	NOT SIGNIF	GO:0000323	Lytic Vacuole	CELLULAR_COMPONENT	1	0	45	5	33237
Day14	down	NOT SIGNIF	GO:0000323	Lytic Vacuole	CELLULAR_COMPONENT	1	0	45	42	33200
Day14	up	NOT SIGNIF	GO:0000323	Lytic Vacuole	CELLULAR_COMPONENT	1	0	45	64	33178
Day18	down	NOT SIGNIF	GO:0000323	Lytic Vacuole	CELLULAR_COMPONENT	1	0	45	1294	31948
Day18	up	NOT SIGNIF	GO:0000323	Lytic Vacuole	CELLULAR_COMPONENT	1	0	45	851	32391
Day22	down	NOT SIGNIF	GO:0000323	Lytic Vacuole	CELLULAR_COMPONENT	0.984045	2	43	4259	28983
Day22	up	NOT SIGNIF	GO:0000323	Lytic Vacuole	CELLULAR_COMPONENT	0.393731	3	42	1665	31577
Day0	down	NOT SIGNIF	GO:0080171	Lytic Vacuole Organization	BIOLOGICAL_PROCESS	1	0	1	14	33272
Day0	up	NOT SIGNIF	GO:0080171	Lytic Vacuole Organization	BIOLOGICAL_PROCESS	1	0	1	5	33281
Day14	down	NOT SIGNIF	GO:0080171	Lytic Vacuole Organization	BIOLOGICAL_PROCESS	1	0	1	42	33244
Day14	up	NOT SIGNIF	GO:0080171	Lytic Vacuole Organization	BIOLOGICAL_PROCESS	1	0	1	64	33222
Day18	down	NOT SIGNIF	GO:0080171	Lytic Vacuole Organization	BIOLOGICAL_PROCESS	1	0	1	1294	31992
Day18	up	NOT SIGNIF	GO:0080171	Lytic Vacuole Organization	BIOLOGICAL_PROCESS	1	0	1	851	32435
Day22	down	NOT SIGNIF	GO:0080171	Lytic Vacuole Organization	BIOLOGICAL_PROCESS	1	0	1	4261	29025
Day22	up	NOT SIGNIF	GO:0080171	Lytic Vacuole Organization	BIOLOGICAL_PROCESS	1	0	1	1668	31618
Day0	down	NOT SIGNIF	GO:0009059	Macromolecule Biosynthetic Process	BIOLOGICAL_PROCESS	0.36	1	1036	13	32237
Day0	up	NOT SIGNIF	GO:0009059	Macromolecule Biosynthetic Process	BIOLOGICAL_PROCESS	0.146367	1	1036	4	32246
Day14	down	NOT SIGNIF	GO:0009059	Macromolecule Biosynthetic Process	BIOLOGICAL_PROCESS	1	0	1037	42	32208
Day14	up	NOT SIGNIF	GO:0009059	Macromolecule Biosynthetic Process	BIOLOGICAL_PROCESS	0.321589	3	1034	61	32189
Day18	down	NOT SIGNIF	GO:0009059	Macromolecule Biosynthetic Process	BIOLOGICAL_PROCESS	0.999999	15	1022	1279	30971
Day18	up	NOT SIGNIF	GO:0009059	Macromolecule Biosynthetic Process	BIOLOGICAL_PROCESS	0.719976	24	1013	827	31423
Day22	down	NOT SIGNIF	GO:0009059	Macromolecule Biosynthetic Process	BIOLOGICAL_PROCESS	1	71	966	4190	28060
Day22	up	NOT SIGNIF	GO:0009059	Macromolecule Biosynthetic Process	BIOLOGICAL_PROCESS	0.252202	57	980	1611	30639
Day0	down	NOT SIGNIF	GO:0009057	Macromolecule Catabolic Process	BIOLOGICAL_PROCESS	1	0	491	14	32782
Day0	up	NOT SIGNIF	GO:0009057	Macromolecule Catabolic Process	BIOLOGICAL_PROCESS	1	0	491	5	32791
Day14	down	NOT SIGNIF	GO:0009057	Macromolecule Catabolic Process	BIOLOGICAL_PROCESS	1	0	491	42	32754
Day14	up	NOT SIGNIF	GO:0009057	Macromolecule Catabolic Process	BIOLOGICAL_PROCESS	1	0	491	64	32732
Day18	down	NOT SIGNIF	GO:0009057	Macromolecule Catabolic Process	BIOLOGICAL_PROCESS	1	1	490	1293	31503
Day18	up	NOT SIGNIF	GO:0009057	Macromolecule Catabolic Process	BIOLOGICAL_PROCESS	0.987032	6	485	845	31951
Day22	down	NOT SIGNIF	GO:0009057	Macromolecule Catabolic Process	BIOLOGICAL_PROCESS	1	17	474	4244	28552
Day22	up	NOT SIGNIF	GO:0009057	Macromolecule Catabolic Process	BIOLOGICAL_PROCESS	0.999448	11	480	1657	31139
Day0	down	NOT SIGNIF	GO:0043413	Macromolecule Glycosylation	BIOLOGICAL_PROCESS	1	0	115	14	33158
Day0	up	NOT SIGNIF	GO:0043413	Macromolecule Glycosylation	BIOLOGICAL_PROCESS	1	0	115	5	33167
Day14	down	NOT SIGNIF	GO:0043413	Macromolecule Glycosylation	BIOLOGICAL_PROCESS	1	0	115	42	33130
Day14	up	NOT SIGNIF	GO:0043413	Macromolecule Glycosylation	BIOLOGICAL_PROCESS	1	0	115	64	33108
Day18	down	NOT SIGNIF	GO:0043413	Macromolecule Glycosylation	BIOLOGICAL_PROCESS	0.658106	4	111	1290	31882
Day18	up	NOT SIGNIF	GO:0043413	Macromolecule Glycosylation	BIOLOGICAL_PROCESS	1	0	115	851	32321
Day22	down	NOT SIGNIF	GO:0043413	Macromolecule Glycosylation	BIOLOGICAL_PROCESS	0.984682	8	107	4253	28919
Day22	up	NOT SIGNIF	GO:0043413	Macromolecule Glycosylation	BIOLOGICAL_PROCESS	0.931824	3	112	1665	31507
Day0	down	NOT SIGNIF	GO:0033036	Macromolecule Localization	BIOLOGICAL_PROCESS	1	0	406	14	32867
Day0	up	NOT SIGNIF	GO:0033036	Macromolecule Localization	BIOLOGICAL_PROCESS	1	0	406	5	32876
Day14	down	NOT SIGNIF	GO:0033036	Macromolecule Localization	BIOLOGICAL_PROCESS	1	0	406	42	32839
Day14	up	NOT SIGNIF	GO:0033036	Macromolecule Localization	BIOLOGICAL_PROCESS	0.544406	1	405	63	32818
Day18	down	NOT SIGNIF	GO:0033036	Macromolecule Localization	BIOLOGICAL_PROCESS	0.999986	3	403	1291	31590
Day18	up	NOT SIGNIF	GO:0033036	Macromolecule Localization	BIOLOGICAL_PROCESS	0.999975	1	405	850	32031
Day22	down	NOT SIGNIF	GO:0033036	Macromolecule Localization	BIOLOGICAL_PROCESS	1	9	397	4252	28629
Day22	up	NOT SIGNIF	GO:0033036	Macromolecule Localization	BIOLOGICAL_PROCESS	0.999858	7	399	1661	31220
Day0	down	NOT SIGNIF	GO:0043170	Macromolecule Metabolic Process	BIOLOGICAL_PROCESS	0.46	2	3627	12	29646
Day0	up	NOT SIGNIF	GO:0043170	Macromolecule Metabolic Process	BIOLOGICAL_PROCESS	0.438538	1	3628	4	29654
Day14	down	NOT SIGNIF	GO:0043170	Macromolecule Metabolic Process	BIOLOGICAL_PROCESS	1	0	3629	42	29616
Day14	up	NOT SIGNIF	GO:0043170	Macromolecule Metabolic Process	BIOLOGICAL_PROCESS	0.555537	7	3622	57	29601
Day18	down	NOT SIGNIF	GO:0043170	Macromolecule Metabolic Process	BIOLOGICAL_PROCESS	1	57	3572	1237	28421
Day18	up	NOT SIGNIF	GO:0043170	Macromolecule Metabolic Process	BIOLOGICAL_PROCESS	0.999985	58	3571	793	28865
Day22	down	NOT SIGNIF	GO:0043170	Macromolecule Metabolic Process	BIOLOGICAL_PROCESS	1	216	3413	4045	25613
Day22	up	NOT SIGNIF	GO:0043170	Macromolecule Metabolic Process	BIOLOGICAL_PROCESS	0.999983	133	3496	1535	28123
Day0	down	NOT SIGNIF	GO:0043414	Macromolecule Methylation	BIOLOGICAL_PROCESS	1	0	2	14	33271
Day0	up	NOT SIGNIF	GO:0043414	Macromolecule Methylation	BIOLOGICAL_PROCESS	1	0	2	5	33280
Day14	down	NOT SIGNIF	GO:0043414	Macromolecule Methylation	BIOLOGICAL_PROCESS	1	0	2	42	33243
Day14	up	NOT SIGNIF	GO:0043414	Macromolecule Methylation	BIOLOGICAL_PROCESS	1	0	2	64	33221
Day18	down	NOT SIGNIF	GO:0043414	Macromolecule Methylation	BIOLOGICAL_PROCESS	1	0	2	1294	31991
Day18	up	NOT SIGNIF	GO:0043414	Macromolecule Methylation	BIOLOGICAL_PROCESS	1	0	2	851	32434
Day22	down	NOT SIGNIF	GO:0043414	Macromolecule Methylation	BIOLOGICAL_PROCESS	1	0	2	4261	29024
Day22	up	NOT SIGNIF	GO:0043414	Macromolecule Methylation	BIOLOGICAL_PROCESS	1	0	2	1668	31617
Day0	down	NOT SIGNIF	GO:0043412	Macromolecule Modification	BIOLOGICAL_PROCESS	0.49	1	1577	13	31696
Day0	up	NOT SIGNIF	GO:0043412	Macromolecule Modification	BIOLOGICAL_PROCESS	1	0	1578	5	31704
Day14	down	NOT SIGNIF	GO:0043412	Macromolecule Modification	BIOLOGICAL_PROCESS	1	0	1578	42	31667
Day14	up	NOT SIGNIF	GO:0043412	Macromolecule Modification	BIOLOGICAL_PROCESS	0.590163	3	1575	61	31648
Day18	down	NOT SIGNIF	GO:0043412	Macromolecule Modification	BIOLOGICAL_PROCESS	0.999999	29	1549	1265	30444
Day18	up	NOT SIGNIF	GO:0043412	Macromolecule Modification	BIOLOGICAL_PROCESS	0.994839	26	1552	825	30884
Day22	down	NOT SIGNIF	GO:0043412	Macromolecule Modification	BIOLOGICAL_PROCESS	1	103	1475	4158	27551
Day22	up	NOT SIGNIF	GO:0043412	Macromolecule Modification	BIOLOGICAL_PROCESS	0.977801	63	1515	1605	30104
Day0	down	NOT SIGNIF	GO:0051235	Maintenance Of Location	BIOLOGICAL_PROCESS	1	0	1	14	33272
Day0	up	NOT SIGNIF	GO:0051235	Maintenance Of Location	BIOLOGICAL_PROCESS	1	0	1	5	33281
Day14	down	NOT SIGNIF	GO:0051235	Maintenance Of Location	BIOLOGICAL_PROCESS	1	0	1	42	33244
Day14	up	NOT SIGNIF	GO:0051235	Maintenance Of Location	BIOLOGICAL_PROCESS	1	0	1	64	33222
Day18	down	NOT SIGNIF	GO:0051235	Maintenance Of Location	BIOLOGICAL_PROCESS	1	0	1	1294	31992
Day18	up	NOT SIGNIF	GO:0051235	Maintenance Of Location	BIOLOGICAL_PROCESS	1	0	1	851	32435
Day22	down	NOT SIGNIF	GO:0051235	Maintenance Of Location	BIOLOGICAL_PROCESS	1	0	1	4261	29025
Day22	up	NOT SIGNIF	GO:0051235	Maintenance Of Location	BIOLOGICAL_PROCESS	1	0	1	1668	31618
Day0	down	NOT SIGNIF	GO:0051321	Meiotic Cell Cycle	BIOLOGICAL_PROCESS	1	0	22	14	33251
Day0	up	NOT SIGNIF	GO:0051321	Meiotic Cell Cycle	BIOLOGICAL_PROCESS	1	0	22	5	33260
Day14	down	NOT SIGNIF	GO:0051321	Meiotic Cell Cycle	BIOLOGICAL_PROCESS	1	0	22	42	33223
Day14	up	NOT SIGNIF	GO:0051321	Meiotic Cell Cycle	BIOLOGICAL_PROCESS	1	0	22	64	33201
Day18	down	NOT SIGNIF	GO:0051321	Meiotic Cell Cycle	BIOLOGICAL_PROCESS	0.21005	2	20	1292	31973
Day18	up	NOT SIGNIF	GO:0051321	Meiotic Cell Cycle	BIOLOGICAL_PROCESS	1	0	22	851	32414
Day22	down	NOT SIGNIF	GO:0051321	Meiotic Cell Cycle	BIOLOGICAL_PROCESS	0.54776	3	19	4258	29007
Day22	up	NOT SIGNIF	GO:0051321	Meiotic Cell Cycle	BIOLOGICAL_PROCESS	1	0	22	1668	31597
Day0	down	NOT SIGNIF	GO:1903046	Meiotic Cell Cycle Process	BIOLOGICAL_PROCESS	1	0	22	14	33251
Day0	up	NOT SIGNIF	GO:1903046	Meiotic Cell Cycle Process	BIOLOGICAL_PROCESS	1	0	22	5	33260
Day14	down	NOT SIGNIF	GO:1903046	Meiotic Cell Cycle Process	BIOLOGICAL_PROCESS	1	0	22	42	33223
Day14	up	NOT SIGNIF	GO:1903046	Meiotic Cell Cycle Process	BIOLOGICAL_PROCESS	1	0	22	64	33201
Day18	down	NOT SIGNIF	GO:1903046	Meiotic Cell Cycle Process	BIOLOGICAL_PROCESS	0.21005	2	20	1292	31973
Day18	up	NOT SIGNIF	GO:1903046	Meiotic Cell Cycle Process	BIOLOGICAL_PROCESS	1	0	22	851	32414
Day22	down	NOT SIGNIF	GO:1903046	Meiotic Cell Cycle Process	BIOLOGICAL_PROCESS	0.54776	3	19	4258	29007
Day22	up	NOT SIGNIF	GO:1903046	Meiotic Cell Cycle Process	BIOLOGICAL_PROCESS	1	0	22	1668	31597
Day0	down	NOT SIGNIF	GO:0140013	Meiotic Nuclear Division	BIOLOGICAL_PROCESS	1	0	22	14	33251
Day0	up	NOT SIGNIF	GO:0140013	Meiotic Nuclear Division	BIOLOGICAL_PROCESS	1	0	22	5	33260
Day14	down	NOT SIGNIF	GO:0140013	Meiotic Nuclear Division	BIOLOGICAL_PROCESS	1	0	22	42	33223
Day14	up	NOT SIGNIF	GO:0140013	Meiotic Nuclear Division	BIOLOGICAL_PROCESS	1	0	22	64	33201
Day18	down	NOT SIGNIF	GO:0140013	Meiotic Nuclear Division	BIOLOGICAL_PROCESS	0.21005	2	20	1292	31973
Day18	up	NOT SIGNIF	GO:0140013	Meiotic Nuclear Division	BIOLOGICAL_PROCESS	1	0	22	851	32414
Day22	down	NOT SIGNIF	GO:0140013	Meiotic Nuclear Division	BIOLOGICAL_PROCESS	0.54776	3	19	4258	29007
Day22	up	NOT SIGNIF	GO:0140013	Meiotic Nuclear Division	BIOLOGICAL_PROCESS	1	0	22	1668	31597
Day0	down	NOT SIGNIF	GO:0016020	Membrane	CELLULAR_COMPONENT	0.55	1	1852	13	31421
Day0	up	NOT SIGNIF	GO:0016020	Membrane	CELLULAR_COMPONENT	1	0	1853	5	31429
Day14	down	NOT SIGNIF	GO:0016020	Membrane	CELLULAR_COMPONENT	0.000421786	9	1844	33	31401
Day14	up	NOT SIGNIF	GO:0016020	Membrane	CELLULAR_COMPONENT	0.144911	6	1847	58	31376
Day18	down	NOT SIGNIF	GO:0016020	Membrane	CELLULAR_COMPONENT	0.0176587	90	1763	1204	30230
Day18	up	NOT SIGNIF	GO:0016020	Membrane	CELLULAR_COMPONENT	0.019082	62	1791	789	30645
Day22	down	NOT SIGNIF	GO:0016020	Membrane	CELLULAR_COMPONENT	0.707239	230	1623	4031	27403
Day0	down	NOT SIGNIF	GO:0030117	Membrane Coat	CELLULAR_COMPONENT	1	0	1	14	33272
Day0	up	NOT SIGNIF	GO:0030117	Membrane Coat	CELLULAR_COMPONENT	1	0	1	5	33281
Day14	down	NOT SIGNIF	GO:0030117	Membrane Coat	CELLULAR_COMPONENT	1	0	1	42	33244
Day14	up	NOT SIGNIF	GO:0030117	Membrane Coat	CELLULAR_COMPONENT	1	0	1	64	33222
Day18	down	NOT SIGNIF	GO:0030117	Membrane Coat	CELLULAR_COMPONENT	1	0	1	1294	31992
Day18	up	NOT SIGNIF	GO:0030117	Membrane Coat	CELLULAR_COMPONENT	1	0	1	851	32435
Day22	down	NOT SIGNIF	GO:0030117	Membrane Coat	CELLULAR_COMPONENT	1	0	1	4261	29025
Day22	up	NOT SIGNIF	GO:0030117	Membrane Coat	CELLULAR_COMPONENT	1	0	1	1668	31618
Day0	down	NOT SIGNIF	GO:0061024	Membrane Organization	BIOLOGICAL_PROCESS	1	0	145	14	33128
Day0	up	NOT SIGNIF	GO:0061024	Membrane Organization	BIOLOGICAL_PROCESS	1	0	145	5	33137
Day14	down	NOT SIGNIF	GO:0061024	Membrane Organization	BIOLOGICAL_PROCESS	1	0	145	42	33100
Day14	up	NOT SIGNIF	GO:0061024	Membrane Organization	BIOLOGICAL_PROCESS	1	0	145	64	33078
Day18	down	NOT SIGNIF	GO:0061024	Membrane Organization	BIOLOGICAL_PROCESS	0.996855	1	144	1293	31849
Day18	up	NOT SIGNIF	GO:0061024	Membrane Organization	BIOLOGICAL_PROCESS	0.976797	1	144	850	32292
Day22	down	NOT SIGNIF	GO:0061024	Membrane Organization	BIOLOGICAL_PROCESS	0.999977	5	140	4256	28886
Day22	up	NOT SIGNIF	GO:0061024	Membrane Organization	BIOLOGICAL_PROCESS	0.936275	4	141	1664	31478
Day0	down	NOT SIGNIF	GO:0098796	Membrane Protein Complex	CELLULAR_COMPONENT	1	0	1	14	33272
Day0	up	NOT SIGNIF	GO:0098796	Membrane Protein Complex	CELLULAR_COMPONENT	1	0	1	5	33281
Day14	down	NOT SIGNIF	GO:0098796	Membrane Protein Complex	CELLULAR_COMPONENT	1	0	1	42	33244
Day14	up	NOT SIGNIF	GO:0098796	Membrane Protein Complex	CELLULAR_COMPONENT	1	0	1	64	33222
Day18	down	NOT SIGNIF	GO:0098796	Membrane Protein Complex	CELLULAR_COMPONENT	1	0	1	1294	31992
Day18	up	NOT SIGNIF	GO:0098796	Membrane Protein Complex	CELLULAR_COMPONENT	1	0	1	851	32435
Day22	down	NOT SIGNIF	GO:0098796	Membrane Protein Complex	CELLULAR_COMPONENT	1	0	1	4261	29025
Day22	up	NOT SIGNIF	GO:0098796	Membrane Protein Complex	CELLULAR_COMPONENT	1	0	1	1668	31618
Day0	down	NOT SIGNIF	GO:0043227	Membrane-Bounded Organelle	CELLULAR_COMPONENT	0.7	2	5477	12	27796
Day0	up	NOT SIGNIF	GO:0043227	Membrane-Bounded Organelle	CELLULAR_COMPONENT	1	0	5479	5	27803
Day14	down	NOT SIGNIF	GO:0043227	Membrane-Bounded Organelle	CELLULAR_COMPONENT	0.931693	4	5475	38	27770
Day14	up	NOT SIGNIF	GO:0043227	Membrane-Bounded Organelle	CELLULAR_COMPONENT	0.995908	4	5475	60	27748
Day18	down	NOT SIGNIF	GO:0043227	Membrane-Bounded Organelle	CELLULAR_COMPONENT	1	114	5365	1180	26628
Day18	up	NOT SIGNIF	GO:0043227	Membrane-Bounded Organelle	CELLULAR_COMPONENT	1	89	5390	762	27046
Day22	down	NOT SIGNIF	GO:0043227	Membrane-Bounded Organelle	CELLULAR_COMPONENT	1	343	5136	3918	23890
Day22	up	NOT SIGNIF	GO:0043227	Membrane-Bounded Organelle	CELLULAR_COMPONENT	0.999996	211	5268	1457	26351
Day0	down	NOT SIGNIF	GO:0031974	Membrane-Enclosed Lumen	CELLULAR_COMPONENT	1	0	384	14	32889
Day0	up	NOT SIGNIF	GO:0031974	Membrane-Enclosed Lumen	CELLULAR_COMPONENT	1	0	384	5	32898
Day14	down	NOT SIGNIF	GO:0031974	Membrane-Enclosed Lumen	CELLULAR_COMPONENT	1	0	384	42	32861
Day14	up	NOT SIGNIF	GO:0031974	Membrane-Enclosed Lumen	CELLULAR_COMPONENT	1	0	384	64	32839
Day18	down	NOT SIGNIF	GO:0031974	Membrane-Enclosed Lumen	CELLULAR_COMPONENT	1	1	383	1293	31610
Day18	up	NOT SIGNIF	GO:0031974	Membrane-Enclosed Lumen	CELLULAR_COMPONENT	1	0	384	851	32052
Day22	down	NOT SIGNIF	GO:0031974	Membrane-Enclosed Lumen	CELLULAR_COMPONENT	1	7	377	4254	28649
Day22	up	NOT SIGNIF	GO:0031974	Membrane-Enclosed Lumen	CELLULAR_COMPONENT	1	1	383	1667	31236
Day0	down	NOT SIGNIF	GO:0008152	Metabolic Process	BIOLOGICAL_PROCESS	0.79	2	6454	12	26819
Day0	up	NOT SIGNIF	GO:0008152	Metabolic Process	BIOLOGICAL_PROCESS	0.250371	2	6454	3	26828
Day14	down	NOT SIGNIF	GO:0008152	Metabolic Process	BIOLOGICAL_PROCESS	0.5845	8	6448	34	26797
Day14	up	NOT SIGNIF	GO:0008152	Metabolic Process	BIOLOGICAL_PROCESS	0.976164	7	6449	57	26774
Day18	down	NOT SIGNIF	GO:0008152	Metabolic Process	BIOLOGICAL_PROCESS	0.999998	189	6267	1105	25726
Day18	up	NOT SIGNIF	GO:0008152	Metabolic Process	BIOLOGICAL_PROCESS	0.411704	168	6288	683	26148
Day22	down	NOT SIGNIF	GO:0008152	Metabolic Process	BIOLOGICAL_PROCESS	1	521	5935	3740	23091
Day22	up	NOT SIGNIF	GO:0008152	Metabolic Process	BIOLOGICAL_PROCESS	0.0503067	350	6106	1318	25513
Day0	down	NOT SIGNIF	GO:0051540	Metal Cluster Binding	MOLECULAR_FUNCTION	1	0	4	14	33269
Day0	up	NOT SIGNIF	GO:0051540	Metal Cluster Binding	MOLECULAR_FUNCTION	1	0	4	5	33278
Day14	down	NOT SIGNIF	GO:0051540	Metal Cluster Binding	MOLECULAR_FUNCTION	1	0	4	42	33241
Day14	up	NOT SIGNIF	GO:0051540	Metal Cluster Binding	MOLECULAR_FUNCTION	1	0	4	64	33219
Day18	down	NOT SIGNIF	GO:0051540	Metal Cluster Binding	MOLECULAR_FUNCTION	0.146668	1	3	1293	31990
Day18	up	NOT SIGNIF	GO:0051540	Metal Cluster Binding	MOLECULAR_FUNCTION	1	0	4	851	32432
Day22	down	NOT SIGNIF	GO:0051540	Metal Cluster Binding	MOLECULAR_FUNCTION	0.0823305	2	2	4259	29024
Day22	up	NOT SIGNIF	GO:0051540	Metal Cluster Binding	MOLECULAR_FUNCTION	1	0	4	1668	31615
Day0	down	NOT SIGNIF	GO:0046872	Metal Ion Binding	MOLECULAR_FUNCTION	1	0	180	14	33093
Day0	up	NOT SIGNIF	GO:0046872	Metal Ion Binding	MOLECULAR_FUNCTION	1	0	180	5	33102
Day14	down	NOT SIGNIF	GO:0046872	Metal Ion Binding	MOLECULAR_FUNCTION	1	0	180	42	33065
Day14	up	NOT SIGNIF	GO:0046872	Metal Ion Binding	MOLECULAR_FUNCTION	0.293442	1	179	63	33044
Day18	down	NOT SIGNIF	GO:0046872	Metal Ion Binding	MOLECULAR_FUNCTION	0.0492061	12	168	1282	31825
Day18	up	NOT SIGNIF	GO:0046872	Metal Ion Binding	MOLECULAR_FUNCTION	0.0919336	8	172	843	32264
Day22	down	NOT SIGNIF	GO:0046872	Metal Ion Binding	MOLECULAR_FUNCTION	0.284684	26	154	4235	28872
Day22	up	NOT SIGNIF	GO:0046872	Metal Ion Binding	MOLECULAR_FUNCTION	0.292956	11	169	1657	31450
Day0	down	NOT SIGNIF	GO:0032259	Methylation	BIOLOGICAL_PROCESS	1	0	3	14	33270
Day0	up	NOT SIGNIF	GO:0032259	Methylation	BIOLOGICAL_PROCESS	1	0	3	5	33279
Day14	down	NOT SIGNIF	GO:0032259	Methylation	BIOLOGICAL_PROCESS	1	0	3	42	33242
Day14	up	NOT SIGNIF	GO:0032259	Methylation	BIOLOGICAL_PROCESS	1	0	3	64	33220
Day18	down	NOT SIGNIF	GO:0032259	Methylation	BIOLOGICAL_PROCESS	1	0	3	1294	31990
Day18	up	NOT SIGNIF	GO:0032259	Methylation	BIOLOGICAL_PROCESS	1	0	3	851	32433
Day22	down	NOT SIGNIF	GO:0032259	Methylation	BIOLOGICAL_PROCESS	1	0	3	4261	29023
Day22	up	NOT SIGNIF	GO:0032259	Methylation	BIOLOGICAL_PROCESS	1	0	3	1668	31616
Day0	down	NOT SIGNIF	GO:0042579	Microbody	CELLULAR_COMPONENT	1	0	175	14	33098
Day0	up	NOT SIGNIF	GO:0042579	Microbody	CELLULAR_COMPONENT	1	0	175	5	33107
Day14	down	NOT SIGNIF	GO:0042579	Microbody	CELLULAR_COMPONENT	1	0	175	42	33070
Day14	up	NOT SIGNIF	GO:0042579	Microbody	CELLULAR_COMPONENT	1	0	175	64	33048
Day18	down	NOT SIGNIF	GO:0042579	Microbody	CELLULAR_COMPONENT	0.91227	4	171	1290	31822
Day22	down	NOT SIGNIF	GO:0042579	Microbody	CELLULAR_COMPONENT	0.946817	16	159	4245	28867
Day0	down	NOT SIGNIF	GO:0015630	Microtubule Cytoskeleton	CELLULAR_COMPONENT	1	0	18	14	33255
Day0	up	NOT SIGNIF	GO:0015630	Microtubule Cytoskeleton	CELLULAR_COMPONENT	1	0	18	5	33264
Day14	down	NOT SIGNIF	GO:0015630	Microtubule Cytoskeleton	CELLULAR_COMPONENT	1	0	18	42	33227
Day14	up	NOT SIGNIF	GO:0015630	Microtubule Cytoskeleton	CELLULAR_COMPONENT	1	0	18	64	33205
Day18	down	NOT SIGNIF	GO:0015630	Microtubule Cytoskeleton	CELLULAR_COMPONENT	1	0	18	1294	31975
Day18	up	NOT SIGNIF	GO:0015630	Microtubule Cytoskeleton	CELLULAR_COMPONENT	1	0	18	851	32418
Day22	down	NOT SIGNIF	GO:0015630	Microtubule Cytoskeleton	CELLULAR_COMPONENT	1	0	18	4261	29008
Day22	up	NOT SIGNIF	GO:0015630	Microtubule Cytoskeleton	CELLULAR_COMPONENT	1	0	18	1668	31601
Day0	down	NOT SIGNIF	GO:0005815	Microtubule Organizing Center	CELLULAR_COMPONENT	1	0	18	14	33255
Day0	up	NOT SIGNIF	GO:0005815	Microtubule Organizing Center	CELLULAR_COMPONENT	1	0	18	5	33264
Day14	down	NOT SIGNIF	GO:0005815	Microtubule Organizing Center	CELLULAR_COMPONENT	1	0	18	42	33227
Day14	up	NOT SIGNIF	GO:0005815	Microtubule Organizing Center	CELLULAR_COMPONENT	1	0	18	64	33205
Day18	down	NOT SIGNIF	GO:0005815	Microtubule Organizing Center	CELLULAR_COMPONENT	1	0	18	1294	31975
Day18	up	NOT SIGNIF	GO:0005815	Microtubule Organizing Center	CELLULAR_COMPONENT	1	0	18	851	32418
Day22	down	NOT SIGNIF	GO:0005815	Microtubule Organizing Center	CELLULAR_COMPONENT	1	0	18	4261	29008
Day22	up	NOT SIGNIF	GO:0005815	Microtubule Organizing Center	CELLULAR_COMPONENT	1	0	18	1668	31601
Day0	down	NOT SIGNIF	GO:0007018	Microtubule-Based Movement	BIOLOGICAL_PROCESS	1	0	25	14	33248
Day0	up	NOT SIGNIF	GO:0007018	Microtubule-Based Movement	BIOLOGICAL_PROCESS	1	0	25	5	33257
Day14	down	NOT SIGNIF	GO:0007018	Microtubule-Based Movement	BIOLOGICAL_PROCESS	1	0	25	42	33220
Day14	up	NOT SIGNIF	GO:0007018	Microtubule-Based Movement	BIOLOGICAL_PROCESS	0.0469905	1	24	63	33199
Day18	down	NOT SIGNIF	GO:0007018	Microtubule-Based Movement	BIOLOGICAL_PROCESS	1	0	25	1294	31968
Day18	up	NOT SIGNIF	GO:0007018	Microtubule-Based Movement	BIOLOGICAL_PROCESS	0.133285	2	23	849	32413
Day22	down	NOT SIGNIF	GO:0007018	Microtubule-Based Movement	BIOLOGICAL_PROCESS	1	0	25	4261	29001
Day22	up	NOT SIGNIF	GO:0007018	Microtubule-Based Movement	BIOLOGICAL_PROCESS	0.358663	2	23	1666	31596
Day0	down	NOT SIGNIF	GO:0007017	Microtubule-Based Process	BIOLOGICAL_PROCESS	1	0	25	14	33248
Day0	up	NOT SIGNIF	GO:0007017	Microtubule-Based Process	BIOLOGICAL_PROCESS	1	0	25	5	33257
Day14	down	NOT SIGNIF	GO:0007017	Microtubule-Based Process	BIOLOGICAL_PROCESS	1	0	25	42	33220
Day14	up	NOT SIGNIF	GO:0007017	Microtubule-Based Process	BIOLOGICAL_PROCESS	0.0469905	1	24	63	33199
Day18	down	NOT SIGNIF	GO:0007017	Microtubule-Based Process	BIOLOGICAL_PROCESS	1	0	25	1294	31968
Day18	up	NOT SIGNIF	GO:0007017	Microtubule-Based Process	BIOLOGICAL_PROCESS	0.133285	2	23	849	32413
Day22	down	NOT SIGNIF	GO:0007017	Microtubule-Based Process	BIOLOGICAL_PROCESS	1	0	25	4261	29001
Day22	up	NOT SIGNIF	GO:0007017	Microtubule-Based Process	BIOLOGICAL_PROCESS	0.358663	2	23	1666	31596
Day0	down	NOT SIGNIF	GO:0140053	Mitochondrial Gene Expression	BIOLOGICAL_PROCESS	1	0	43	14	33230
Day0	up	NOT SIGNIF	GO:0140053	Mitochondrial Gene Expression	BIOLOGICAL_PROCESS	1	0	43	5	33239
Day14	down	NOT SIGNIF	GO:0140053	Mitochondrial Gene Expression	BIOLOGICAL_PROCESS	1	0	43	42	33202
Day14	up	NOT SIGNIF	GO:0140053	Mitochondrial Gene Expression	BIOLOGICAL_PROCESS	1	0	43	64	33180
Day18	down	NOT SIGNIF	GO:0140053	Mitochondrial Gene Expression	BIOLOGICAL_PROCESS	1	0	43	1294	31950
Day18	up	NOT SIGNIF	GO:0140053	Mitochondrial Gene Expression	BIOLOGICAL_PROCESS	1	0	43	851	32393
Day22	down	NOT SIGNIF	GO:0140053	Mitochondrial Gene Expression	BIOLOGICAL_PROCESS	0.979821	2	41	4259	28985
Day22	up	NOT SIGNIF	GO:0140053	Mitochondrial Gene Expression	BIOLOGICAL_PROCESS	0.890519	1	42	1667	31577
Day0	down	NOT SIGNIF	GO:0005739	Mitochondrion	CELLULAR_COMPONENT	0.26	1	717	13	32556
Day0	up	NOT SIGNIF	GO:0005739	Mitochondrion	CELLULAR_COMPONENT	1	0	718	5	32564
Day14	down	NOT SIGNIF	GO:0005739	Mitochondrion	CELLULAR_COMPONENT	1	0	718	42	32527
Day14	up	NOT SIGNIF	GO:0005739	Mitochondrion	CELLULAR_COMPONENT	1	0	718	64	32505
Day18	down	NOT SIGNIF	GO:0005739	Mitochondrion	CELLULAR_COMPONENT	1	4	714	1290	31279
Day18	up	NOT SIGNIF	GO:0005739	Mitochondrion	CELLULAR_COMPONENT	0.995084	9	709	842	31727
Day22	down	NOT SIGNIF	GO:0005739	Mitochondrion	CELLULAR_COMPONENT	1	17	701	4244	28325
Day22	up	NOT SIGNIF	GO:0005739	Mitochondrion	CELLULAR_COMPONENT	0.454312	37	681	1631	30938
Day0	down	NOT SIGNIF	GO:0007005	Mitochondrion Organization	BIOLOGICAL_PROCESS	1	0	115	14	33158
Day0	up	NOT SIGNIF	GO:0007005	Mitochondrion Organization	BIOLOGICAL_PROCESS	1	0	115	5	33167
Day14	down	NOT SIGNIF	GO:0007005	Mitochondrion Organization	BIOLOGICAL_PROCESS	1	0	115	42	33130
Day14	up	NOT SIGNIF	GO:0007005	Mitochondrion Organization	BIOLOGICAL_PROCESS	1	0	115	64	33108
Day18	down	NOT SIGNIF	GO:0007005	Mitochondrion Organization	BIOLOGICAL_PROCESS	1	0	115	1294	31878
Day18	up	NOT SIGNIF	GO:0007005	Mitochondrion Organization	BIOLOGICAL_PROCESS	1	0	115	851	32321
Day22	down	NOT SIGNIF	GO:0007005	Mitochondrion Organization	BIOLOGICAL_PROCESS	1	0	115	4261	28911
Day22	up	NOT SIGNIF	GO:0007005	Mitochondrion Organization	BIOLOGICAL_PROCESS	0.997321	1	114	1667	31505
Day0	down	NOT SIGNIF	GO:0000278	Mitotic Cell Cycle	BIOLOGICAL_PROCESS	1	0	176	14	33097
Day0	up	NOT SIGNIF	GO:0000278	Mitotic Cell Cycle	BIOLOGICAL_PROCESS	1	0	176	5	33106
Day14	down	NOT SIGNIF	GO:0000278	Mitotic Cell Cycle	BIOLOGICAL_PROCESS	0.199721	1	175	41	33070
Day14	up	NOT SIGNIF	GO:0000278	Mitotic Cell Cycle	BIOLOGICAL_PROCESS	1	0	176	64	33047
Day18	down	NOT SIGNIF	GO:0000278	Mitotic Cell Cycle	BIOLOGICAL_PROCESS	0.1491	10	166	1284	31827
Day18	up	NOT SIGNIF	GO:0000278	Mitotic Cell Cycle	BIOLOGICAL_PROCESS	1	0	176	851	32260
Day22	down	NOT SIGNIF	GO:0000278	Mitotic Cell Cycle	BIOLOGICAL_PROCESS	0.984375	14	162	4247	28864
Day22	up	NOT SIGNIF	GO:0000278	Mitotic Cell Cycle	BIOLOGICAL_PROCESS	0.978567	4	172	1664	31447
Day0	down	NOT SIGNIF	GO:1903047	Mitotic Cell Cycle Process	BIOLOGICAL_PROCESS	1	0	42	14	33231
Day0	up	NOT SIGNIF	GO:1903047	Mitotic Cell Cycle Process	BIOLOGICAL_PROCESS	1	0	42	5	33240
Day14	down	NOT SIGNIF	GO:1903047	Mitotic Cell Cycle Process	BIOLOGICAL_PROCESS	1	0	42	42	33203
Day14	up	NOT SIGNIF	GO:1903047	Mitotic Cell Cycle Process	BIOLOGICAL_PROCESS	1	0	42	64	33181
Day18	down	NOT SIGNIF	GO:1903047	Mitotic Cell Cycle Process	BIOLOGICAL_PROCESS	1	0	42	1294	31951
Day18	up	NOT SIGNIF	GO:1903047	Mitotic Cell Cycle Process	BIOLOGICAL_PROCESS	1	0	42	851	32394
Day22	down	NOT SIGNIF	GO:1903047	Mitotic Cell Cycle Process	BIOLOGICAL_PROCESS	1	0	42	4261	28984
Day22	up	NOT SIGNIF	GO:1903047	Mitotic Cell Cycle Process	BIOLOGICAL_PROCESS	1	0	42	1668	31577
Day0	down	NOT SIGNIF	GO:0140014	Mitotic Nuclear Division	BIOLOGICAL_PROCESS	1	0	42	14	33231
Day0	up	NOT SIGNIF	GO:0140014	Mitotic Nuclear Division	BIOLOGICAL_PROCESS	1	0	42	5	33240
Day14	down	NOT SIGNIF	GO:0140014	Mitotic Nuclear Division	BIOLOGICAL_PROCESS	1	0	42	42	33203
[truncated: 2,273 more rows]

## Sheet: S7.2 Table
GO_Term	Level_GO	GO_Name	GO_Category	padj	pvalue	Nr_Test	Nr_Reference	Not_Annot_Test	Not_Annot_Ref	Tot_Test	Tot_Ref	Seq_Test	Seq_Ref	Ratio_Test_Ref_pourcent	Day	Regulation
GO:0005975	2	Carbohydrate Metabolic Process	BIOLOGICAL_PROCESS	8.96582e-08	5.34532e-10	96	894	1572	30725	1668	31619	5.7554	2.82741	2.03557	Day22	up
GO:0005975	2	Carbohydrate Metabolic Process	BIOLOGICAL_PROCESS	0.000449874	1.01095e-05	49	941	802	31495	851	32436	5.75793	2.9011	1.98474	Day18	up
GO:0005975	2	Carbohydrate Metabolic Process	BIOLOGICAL_PROCESS	0.00591723	9.97286e-05	63	927	1231	31066	1294	31993	4.86862	2.89751	1.68028	Day18	down
GO:0071554	2	Cell Wall Organization Or Biogenesis	BIOLOGICAL_PROCESS	1.70451e-06	1.27679e-08	37	297	1257	31696	1294	31993	2.85935	0.928328	3.08011	Day18	down
GO:0006952	4	Defense Response	BIOLOGICAL_PROCESS	1.05122e-06	1.57486e-08	36	216	1632	31403	1668	31619	2.15827	0.683134	3.15937	Day22	up
GO:0006952	4	Defense Response	BIOLOGICAL_PROCESS	7.20862e-06	4.04979e-08	24	228	827	32208	851	32436	2.82021	0.702923	4.01212	Day18	up
GO:0098754	2	Detoxification	BIOLOGICAL_PROCESS	0.00660443	0.000136046	12	75	1282	31918	1294	31993	0.927357	0.234426	3.95586	Day18	down
GO:0032502	2	Developmental Process	BIOLOGICAL_PROCESS	0.0352069	0.00250536	54	670	1614	30949	1668	31619	3.23741	2.11898	1.52782	Day22	up
GO:0051179	2	Localization	BIOLOGICAL_PROCESS	0.0325911	0.00225819	120	1730	1548	29889	1668	31619	7.19424	5.47139	1.31488	Day22	up
GO:0015979	2	Photosynthesis	BIOLOGICAL_PROCESS	3.62102e-27	6.78093e-30	76	71	4185	28955	4261	29026	1.78362	0.244608	7.29174	Day22	down
GO:0050789	2	Regulation Of Biological Process	BIOLOGICAL_PROCESS	0.022134	0.00128493	99	1356	1569	30263	1668	31619	5.93525	4.28856	1.38397	Day22	up
GO:0050790	4	Regulation Of Catalytic Activity	BIOLOGICAL_PROCESS	0.000216775	8.11891e-07	2	8	3	33274	5	33282	40	0.024037	1664.1	Day0	up
GO:0050794	2	Regulation Of Cellular Process	BIOLOGICAL_PROCESS	0.0185369	0.00010414	3	733	2	32549	5	33282	60	2.20239	27.2431	Day0	up
GO:0065009	3	Regulation Of Molecular Function	BIOLOGICAL_PROCESS	0.000216775	8.11891e-07	2	8	3	33274	5	33282	40	0.024037	1664.1	Day0	up
GO:0009737	5	Response To Abscisic Acid	BIOLOGICAL_PROCESS	0.000532521	1.39612e-05	4	3	847	32433	851	32436	0.470035	0.00924898	50.8202	Day18	up
GO:0009737	5	Response To Abscisic Acid	BIOLOGICAL_PROCESS	0.00384909	0.000194617	4	3	1664	31616	1668	31619	0.239808	0.00948797	25.275	Day22	up
GO:0009605	3	Response To External Stimulus	BIOLOGICAL_PROCESS	3.72749e-05	9.77245e-07	30	194	1638	31425	1668	31619	1.79856	0.613555	2.93138	Day22	up
GO:0009605	3	Response To External Stimulus	BIOLOGICAL_PROCESS	0.000305244	5.71618e-06	19	205	832	32231	851	32436	2.23267	0.632014	3.53262	Day18	up
GO:0009725	4	Response To Hormone	BIOLOGICAL_PROCESS	0.0201381	0.00105593	5	26	846	32410	851	32436	0.587544	0.0801578	7.32984	Day18	up
GO:0006970	4	Response To Osmotic Stress	BIOLOGICAL_PROCESS	0.00400298	0.000160223	3	2	848	32434	851	32436	0.352526	0.00616599	57.1727	Day18	up
GO:0006970	4	Response To Osmotic Stress	BIOLOGICAL_PROCESS	0.0207143	0.00116373	3	2	1665	31617	1668	31619	0.179856	0.00632531	28.4344	Day22	up
GO:0055085	2	Transmembrane Transport	BIOLOGICAL_PROCESS	2.00346e-07	2.62626e-09	109	1103	1559	30516	1668	31619	6.53477	3.48841	1.87328	Day22	up
GO:0033993	4	Response To Lipid	BIOLOGICAL_PROCESS	0.000874057	2.6189e-05	5	10	846	32426	851	32436	2.62363	0.0308299	19.0576	Day18	up
GO:0033993	4	Response To Lipid	BIOLOGICAL_PROCESS	0.00134956	5.30726e-05	6	9	1662	31610	1668	31619	5.27531	0.0284639	12.6375	Day22	up
GO:0071944	2	Cell Periphery	CELLULAR_COMPONENT	3.64906e-05	6.92906e-07	77	783	1591	30836	1668	31619	4.61631	2.47636	1.86415	Day22	up
GO:0071944	2	Cell Periphery	CELLULAR_COMPONENT	6.96132e-05	6.51809e-07	64	796	1230	31197	1294	31993	4.9459	2.48804	1.98787	Day18	down
GO:0071944	2	Cell Periphery	CELLULAR_COMPONENT	0.0102896	0.000462452	39	821	812	31615	851	32436	4.58284	2.53114	1.81059	Day18	up
GO:0005618	3	Cell Wall	CELLULAR_COMPONENT	0.00283839	0.000124986	11	47	1657	31572	1668	31619	0.659472	0.148645	4.43657	Day22	up
GO:0005618	3	Cell Wall	CELLULAR_COMPONENT	0.00324346	0.00010933	8	50	843	32386	851	32436	0.940071	0.15415	6.09843	Day18	up
GO:0005618	3	Cell Wall	CELLULAR_COMPONENT	0.00553333	7.25344e-05	10	48	1284	31945	1294	31993	0.772798	0.150033	5.15086	Day18	down
GO:0030312	2	External Encapsulating Structure	CELLULAR_COMPONENT	0.00366576	0.000171618	11	49	1657	31570	1668	31619	0.659472	0.15497	4.25548	Day22	up
GO:0030312	2	External Encapsulating Structure	CELLULAR_COMPONENT	0.00392165	0.000139534	8	52	843	32384	851	32436	0.940071	0.160316	5.86387	Day18	up
GO:0030312	2	External Encapsulating Structure	CELLULAR_COMPONENT	0.00591723	9.769e-05	10	50	1284	31943	1294	31993	0.772798	0.156284	4.94482	Day18	down
GO:0005576	2	Extracellular Region	CELLULAR_COMPONENT	4.02268e-06	6.7798e-08	52	414	1616	31205	1668	31619	3.11751	1.30934	2.38098	Day22	up
GO:0016020	2	Membrane	CELLULAR_COMPONENT	0.000340813	1.21263e-05	134	1719	1534	29900	1668	31619	8.03357	5.4366	1.47768	Day22	up
GO:0042579	2	Microbody	CELLULAR_COMPONENT	8.96582e-08	8.39497e-10	31	144	1637	31475	1668	31619	1.85851	0.455422	4.08086	Day22	up
GO:0042579	2	Microbody	CELLULAR_COMPONENT	6.8299e-05	6.39504e-07	18	157	833	32279	851	32436	2.11516	0.48403	4.36989	Day18	up
GO:0005777	3	Peroxisome	CELLULAR_COMPONENT	8.96582e-08	8.39497e-10	31	144	1637	31475	1668	31619	1.85851	0.455422	4.08086	Day22	up
GO:0005777	3	Peroxisome	CELLULAR_COMPONENT	6.8299e-05	6.39504e-07	18	157	833	32279	851	32436	2.11516	0.48403	4.36989	Day18	up
GO:0005886	3	Plasma Membrane	CELLULAR_COMPONENT	0.002384	9.82172e-05	65	735	1603	30884	1668	31619	3.89688	2.32455	1.6764	Day22	up
GO:0005886	3	Plasma Membrane	CELLULAR_COMPONENT	0.00553333	6.98978e-05	54	746	1240	31247	1294	31993	4.17311	2.33176	1.78968	Day18	down
GO:0009579	2	Thylakoid	CELLULAR_COMPONENT	6.10957e-15	2.28823e-17	72	126	4189	28900	4261	29026	1.68974	0.434094	3.89258	Day22	down
GO:0016209	2	Antioxidant Activity	MOLECULAR_FUNCTION	2.1064e-07	7.88913e-10	23	167	828	32269	851	32436	2.7027	0.51486	5.24939	Day18	up
GO:0016209	2	Antioxidant Activity	MOLECULAR_FUNCTION	3.73462e-05	1.04905e-06	27	163	1641	31456	1668	31619	1.61871	0.515513	3.13999	Day22	up
GO:0003824	2	Catalytic Activity	MOLECULAR_FUNCTION	6.04415e-16	2.26373e-18	503	8786	791	23207	1294	31993	38.8717	27.4623	1.41546	Day18	down
GO:0003824	2	Catalytic Activity	MOLECULAR_FUNCTION	8.96582e-08	7.58765e-10	576	8713	1092	22906	1668	31619	34.5324	27.5562	1.25316	Day22	up
GO:0003824	2	Catalytic Activity	MOLECULAR_FUNCTION	0.00299848	9.54572e-05	287	9002	564	23434	851	32436	33.725	27.7531	1.21518	Day18	up
GO:0016829	3	Lyase Activity	MOLECULAR_FUNCTION	0.0256861	0.00158734	37	403	1631	31216	1668	31619	2.21823	1.27455	1.7404	Day22	up
GO:0016829	3	Lyase Activity	MOLECULAR_FUNCTION	0.0425556	0.00239076	22	418	829	32018	851	32436	2.58519	1.28869	2.00606	Day18	up
GO:0016491	3	Oxidoreductase Activity	MOLECULAR_FUNCTION	5.86321e-13	1.09798e-15	180	1773	1488	29846	1668	31619	10.7914	5.60739	1.92449	Day22	up
GO:0016491	3	Oxidoreductase Activity	MOLECULAR_FUNCTION	3.14725e-09	5.89372e-12	102	1851	749	30585	851	32436	11.9859	5.70662	2.10035	Day18	up
GO:0016491	3	Oxidoreductase Activity	MOLECULAR_FUNCTION	4.57366e-07	2.56947e-09	129	1824	1165	30169	1294	31993	9.96909	5.70125	1.74858	Day18	down
GO:0016740	3	Transferase Activity	MOLECULAR_FUNCTION	3.95541e-17	7.40714e-20	259	3555	1035	28438	1294	31993	20.0155	11.1118	1.80128	Day18	down
GO:0016740	3	Transferase Activity	MOLECULAR_FUNCTION	4.45939e-10	2.50528e-12	627	3187	3634	25839	4261	29026	14.7149	10.9798	1.34017	Day22	down
GO:0005215	2	Transporter Activity	MOLECULAR_FUNCTION	1.20989e-07	1.35942e-09	113	1144	1555	30475	1668	31619	6.77458	3.61808	1.87243	Day22	up
GO:0005215	2	Transporter Activity	MOLECULAR_FUNCTION	0.0076781	0.000172542	75	1182	1219	30811	1294	31993	5.79598	3.69456	1.56879	Day18	down
