# Supplementary material for: De novo transcriptome assembly and discovery of drought-responsive genes in white spruce (Picea glauca)
Source: PLoS One. 2025 Jan 3;20(1):e0316661. doi: 10.1371/journal.pone.0316661 (PMC11698436; doi:10.1371/journal.pone.0316661)
Supplement: S8 Table — The Excel file contains three sheets; Caption, S5.1 (TFs annotation among all transcripts) and S5.2 (TFs annotation among selected DEGs). (XLSX) [file pone.0316661.s012.xlsx]

## Sheet: Caption
		Supplementary Tables
		Title : De novo transcriptome assembly and discovery of drought-responsive genes in white spruce (Picea glauca)
		Authors: Zoé Ribeyre, Claire Depardieu, Julien Prunier, Gervais Pelletier, Geneviève Parent, John Mackay, Arnaud Droit, Jean Bousquet, Philippe Nolet, Christian Messier
	Sheet	Informations
	S8.1 Table	All transcripts corresponding to transcription factors (TFs) in the de novo transcriptome assembly GCAT 4.0 and their corresponding gene based on the WS77111v2 and GCAT3.3 genomes. Annotation was performed by OmicsBox analyses (Description OmicsBox, TF_Interpro) and BLASTx from the PlantTFDB database (PlantTF_ID).
	S8.2 Table	Number of unigenes of the differentially expressed genes (DEGs) corresponding to transcription factors (TFs) and filtered for log2FC ≥ 2 and ≤ -2. The mean of lof2FC was calculated from the log2FC values of the sampling days on which the gene was found to be differentially expressed.

## Sheet: S8.1 Table
Transcript	Gene_WS77111v2	Gene_GCAT3.3	log2FoldChange	FDR	Day	mean_log2FC	Description OmicsBox	TF OmicsBox	PlantTF_ID
transcript10045,1679,f14858Z1679	JZKD02S0633494.1	GQ03913_C18	-0.149884	0.812672	Day0	-1.40903	auxin-responsive protein IAA8 [Vigna radiata var. radiata]	AUX/IAA	evm_27.model.AmTr_v1.0_scaffold00057.126
transcript10045,1679,f14858Z1679	JZKD02S0633494.1	GQ03913_C18	-3.6351	3.5375e-06	Day18	-1.40903	auxin-responsive protein IAA8 [Vigna radiata var. radiata]	AUX/IAA	evm_27.model.AmTr_v1.0_scaffold00057.126
transcript10045,1679,f14858Z1679	JZKD02S0633494.1	GQ03913_C18	-1.78069	0.00269186	Day22	-1.40903	auxin-responsive protein IAA8 [Vigna radiata var. radiata]	AUX/IAA	evm_27.model.AmTr_v1.0_scaffold00057.126
transcript10045,1679,f14858Z1679	JZKD02S0633494.1	GQ03913_C18	-0.0704388	0.968735	Day14	-1.40903	auxin-responsive protein IAA8 [Vigna radiata var. radiata]	AUX/IAA	evm_27.model.AmTr_v1.0_scaffold00057.126
transcript10053,1678,f24029Z1678	JZKD02S0423101.1	NA	0.533376	0.105796	Day22	0.44767	protein SPIRRIG-like isoform X1 [Durio zibethinus]	WD40	NA
transcript10053,1678,f24029Z1678	JZKD02S0423101.1	NA	0.28284	0.633638	Day0	0.44767	protein SPIRRIG-like isoform X1 [Durio zibethinus]	WD40	NA
transcript10053,1678,f24029Z1678	JZKD02S0423101.1	NA	0.866512	0.0013383	Day18	0.44767	protein SPIRRIG-like isoform X1 [Durio zibethinus]	WD40	NA
transcript10053,1678,f24029Z1678	JZKD02S0423101.1	NA	0.107953	0.818112	Day14	0.44767	protein SPIRRIG-like isoform X1 [Durio zibethinus]	WD40	NA
transcript1006,4506,f9038Z3904k27a0.03m-2_f9039z602	JZKD02S1637429.1	GQ03230_N13	0.186983	0.452404	Day14	0.251636	splicing factor-like protein 1 isoform X1 [Durio zibethinus]	Zinc finger, CCCH-type	KN539088.1_FGP001
transcript1006,4506,f9038Z3904k27a0.03m-2_f9039z602	JZKD02S1637429.1	GQ03230_N13	0.23187	0.293896	Day18	0.251636	splicing factor-like protein 1 isoform X1 [Durio zibethinus]	Zinc finger, CCCH-type	KN539088.1_FGP001
transcript1006,4506,f9038Z3904k27a0.03m-2_f9039z602	JZKD02S1637429.1	GQ03230_N13	0.427821	0.0264573	Day22	0.251636	splicing factor-like protein 1 isoform X1 [Durio zibethinus]	Zinc finger, CCCH-type	KN539088.1_FGP001
transcript1006,4506,f9038Z3904k27a0.03m-2_f9039z602	JZKD02S1637429.1	GQ03230_N13	0.159869	0.582074	Day0	0.251636	splicing factor-like protein 1 isoform X1 [Durio zibethinus]	Zinc finger, CCCH-type	KN539088.1_FGP001
transcript10074,1676,f8382Z1676	JZKD02S1151401.1	GQ03217_K23	0.26274	0.345091	Day14	0.190721	E3 ubiquitin-protein ligase RING1-like [Olea europaea var. sylvestris]	Zinc finger, RING-type	Do016806.1
transcript10074,1676,f8382Z1676	JZKD02S1151401.1	GQ03217_K23	0.410226	0.00640454	Day22	0.190721	E3 ubiquitin-protein ligase RING1-like [Olea europaea var. sylvestris]	Zinc finger, RING-type	Do016806.1
transcript10074,1676,f8382Z1676	JZKD02S1151401.1	GQ03217_K23	-0.0365233	0.933003	Day0	0.190721	E3 ubiquitin-protein ligase RING1-like [Olea europaea var. sylvestris]	Zinc finger, RING-type	Do016806.1
transcript10074,1676,f8382Z1676	JZKD02S1151401.1	GQ03217_K23	0.126439	0.57954	Day18	0.190721	E3 ubiquitin-protein ligase RING1-like [Olea europaea var. sylvestris]	Zinc finger, RING-type	Do016806.1
transcript10098,1674,f12994Z1674	JZKD02S0909993.1	GQ03705_P12	-0.433124	0.363876	Day0	-0.315918	PREDICTED: uncharacterized protein LOC106318404 isoform X2 [Brassica oleracea var. oleracea]	Zinc finger, CCCH-type	Sp_003600_oqtx.t1
transcript10098,1674,f12994Z1674	JZKD02S0909993.1	GQ03705_P12	-0.90718	0.00168186	Day18	-0.315918	PREDICTED: uncharacterized protein LOC106318404 isoform X2 [Brassica oleracea var. oleracea]	Zinc finger, CCCH-type	Sp_003600_oqtx.t1
transcript10098,1674,f12994Z1674	JZKD02S0909993.1	GQ03705_P12	-0.0546678	0.908286	Day22	-0.315918	PREDICTED: uncharacterized protein LOC106318404 isoform X2 [Brassica oleracea var. oleracea]	Zinc finger, CCCH-type	Sp_003600_oqtx.t1
transcript10098,1674,f12994Z1674	JZKD02S0909993.1	GQ03705_P12	0.1313	0.84561	Day14	-0.315918	PREDICTED: uncharacterized protein LOC106318404 isoform X2 [Brassica oleracea var. oleracea]	Zinc finger, CCCH-type	Sp_003600_oqtx.t1
transcript10141,1671,f6749Z1671	JZKD02S0724290.1	GQ03119_B15	0.385131	0.255868	Day0	0.59881	probable E3 ubiquitin-protein ligase RHB1A [Rosa chinensis]	Zinc finger, RING-type	GRMZM2G380897_P01
transcript10141,1671,f6749Z1671	JZKD02S0724290.1	GQ03119_B15	0.942359	4.87266e-05	Day22	0.59881	probable E3 ubiquitin-protein ligase RHB1A [Rosa chinensis]	Zinc finger, RING-type	GRMZM2G380897_P01
transcript10141,1671,f6749Z1671	JZKD02S0724290.1	GQ03119_B15	0.691739	0.000305734	Day18	0.59881	probable E3 ubiquitin-protein ligase RHB1A [Rosa chinensis]	Zinc finger, RING-type	GRMZM2G380897_P01
transcript10141,1671,f6749Z1671	JZKD02S0724290.1	GQ03119_B15	0.37601	0.56434	Day14	0.59881	probable E3 ubiquitin-protein ligase RHB1A [Rosa chinensis]	Zinc finger, RING-type	GRMZM2G380897_P01
transcript10142,1671,f9478Z1671	JZKD02S1062314.1	GQ03238_P08	-0.86317	0.000248068	Day22	-0.504758	AP2-like ethylene-responsive transcription factor TOE3 isoform X1 [Phoenix dactylifera]	AP2/ERF	Pgl009196
transcript10142,1671,f9478Z1671	JZKD02S1062314.1	GQ03238_P08	-0.149428	0.743131	Day14	-0.504758	AP2-like ethylene-responsive transcription factor TOE3 isoform X1 [Phoenix dactylifera]	AP2/ERF	Pgl009196
transcript10142,1671,f9478Z1671	JZKD02S1062314.1	GQ03238_P08	-0.785042	2.24525e-07	Day18	-0.504758	AP2-like ethylene-responsive transcription factor TOE3 isoform X1 [Phoenix dactylifera]	AP2/ERF	Pgl009196
transcript10142,1671,f9478Z1671	JZKD02S1062314.1	GQ03238_P08	-0.221393	0.299397	Day0	-0.504758	AP2-like ethylene-responsive transcription factor TOE3 isoform X1 [Phoenix dactylifera]	AP2/ERF	Pgl009196
transcript10171,1668,f17376Z1668	JZKD02S0280936.1	NA	1.06463	0.0419587	Day18	-0.429871	ethylene-responsive transcription factor TINY [Vigna radiata var. radiata]	AP2/ERF	MA_15251g0010
transcript10171,1668,f17376Z1668	JZKD02S0280936.1	NA	-0.577322	0.435617	Day0	-0.429871	ethylene-responsive transcription factor TINY [Vigna radiata var. radiata]	AP2/ERF	MA_15251g0010
transcript10171,1668,f17376Z1668	JZKD02S0280936.1	NA	-1.26879	0.00459294	Day22	-0.429871	ethylene-responsive transcription factor TINY [Vigna radiata var. radiata]	AP2/ERF	MA_15251g0010
transcript10171,1668,f17376Z1668	JZKD02S0280936.1	NA	-0.937998	0.330826	Day14	-0.429871	ethylene-responsive transcription factor TINY [Vigna radiata var. radiata]	AP2/ERF	MA_15251g0010
transcript10177,1667,f15191Z1667	NA	GQ04003_E19	2.32356	3.86964e-17	Day18	1.10945	agamous-like MADS-box protein AGL65 isoform X1 [Durio zibethinus]	MADS-box	Pgl003236
transcript10177,1667,f15191Z1667	NA	GQ04003_E19	0.21273	0.721437	Day0	1.10945	agamous-like MADS-box protein AGL65 isoform X1 [Durio zibethinus]	MADS-box	Pgl003236
transcript10177,1667,f15191Z1667	NA	GQ04003_E19	0.355184	0.568307	Day14	1.10945	agamous-like MADS-box protein AGL65 isoform X1 [Durio zibethinus]	MADS-box	Pgl003236
transcript10177,1667,f15191Z1667	NA	GQ04003_E19	1.54635	1.57919e-06	Day22	1.10945	agamous-like MADS-box protein AGL65 isoform X1 [Durio zibethinus]	MADS-box	Pgl003236
transcript10225,1663,f5672Z1663	JZKD02S0364017.1	GQ03101_M14	0.147489	0.591762	Day22	0.32228	E3 ubiquitin-protein ligase Topors-like isoform X1 [Papaver somniferum]	Zinc finger, RING-type	NA
transcript10225,1663,f5672Z1663	JZKD02S0364017.1	GQ03101_M14	-0.0626294	0.925511	Day0	0.32228	E3 ubiquitin-protein ligase Topors-like isoform X1 [Papaver somniferum]	Zinc finger, RING-type	NA
transcript10225,1663,f5672Z1663	JZKD02S0364017.1	GQ03101_M14	0.283905	0.431201	Day14	0.32228	E3 ubiquitin-protein ligase Topors-like isoform X1 [Papaver somniferum]	Zinc finger, RING-type	NA
transcript10225,1663,f5672Z1663	JZKD02S0364017.1	GQ03101_M14	0.920354	5.83129e-05	Day18	0.32228	E3 ubiquitin-protein ligase Topors-like isoform X1 [Papaver somniferum]	Zinc finger, RING-type	NA
transcript10264,1659,f17893Z1659	JZKD02S0491953.1	NA	-1.76039	0.0432356	Day18	-0.51464	coatomer subunit alpha-1-like [Papaver somniferum]	WD40	NA
transcript10264,1659,f17893Z1659	JZKD02S0491953.1	NA	0.0386795	NA	Day0	-0.51464	coatomer subunit alpha-1-like [Papaver somniferum]	WD40	NA
transcript10264,1659,f17893Z1659	JZKD02S0491953.1	NA	0.712642	NA	Day14	-0.51464	coatomer subunit alpha-1-like [Papaver somniferum]	WD40	NA
transcript10264,1659,f17893Z1659	JZKD02S0491953.1	NA	-1.04949	0.363812	Day22	-0.51464	coatomer subunit alpha-1-like [Papaver somniferum]	WD40	NA
transcript10275,1657,f8535Z1657	JZKD02S1145616.1	GQ03220_N20	-0.0347641	0.921374	Day14	-0.22161	B-box zinc finger protein 24 [Rosa chinensis]	B-box	Pgl011606
transcript10275,1657,f8535Z1657	JZKD02S1145616.1	GQ03220_N20	-0.656589	5.40225e-07	Day18	-0.22161	B-box zinc finger protein 24 [Rosa chinensis]	B-box	Pgl011606
transcript10275,1657,f8535Z1657	JZKD02S1145616.1	GQ03220_N20	0.0633424	0.806468	Day0	-0.22161	B-box zinc finger protein 24 [Rosa chinensis]	B-box	Pgl011606
transcript10275,1657,f8535Z1657	JZKD02S1145616.1	GQ03220_N20	-0.258429	0.194032	Day22	-0.22161	B-box zinc finger protein 24 [Rosa chinensis]	B-box	Pgl011606
transcript10310,1654,f29262Z1654	JZKD02S1209213.1	NA	-0.239354	0.844743	Day14	-0.677887	E3 ubiquitin-protein ligase HEL2-like [Arachis hypogaea]	Zinc finger C2H2-type	61189
transcript10310,1654,f29262Z1654	JZKD02S1209213.1	NA	-1.41763	0.000189913	Day18	-0.677887	E3 ubiquitin-protein ligase HEL2-like [Arachis hypogaea]	Zinc finger C2H2-type	61189
transcript10310,1654,f29262Z1654	JZKD02S1209213.1	NA	-0.0710627	0.952624	Day0	-0.677887	E3 ubiquitin-protein ligase HEL2-like [Arachis hypogaea]	Zinc finger C2H2-type	61189
transcript10310,1654,f29262Z1654	JZKD02S1209213.1	NA	-0.983496	0.0402572	Day22	-0.677887	E3 ubiquitin-protein ligase HEL2-like [Arachis hypogaea]	Zinc finger C2H2-type	61189
transcript10355,1650,f9757Z1650	JZKD02S0911105.1	GQ03304_E19	0.658084	0.672689	Day14	2.38143	probable WRKY transcription factor 75 [Durio zibethinus]	WRKY	Pgl017930
transcript10355,1650,f9757Z1650	JZKD02S0911105.1	GQ03304_E19	3.35661	9.02234e-07	Day22	2.38143	probable WRKY transcription factor 75 [Durio zibethinus]	WRKY	Pgl017930
transcript10355,1650,f9757Z1650	JZKD02S0911105.1	GQ03304_E19	4.76349	5.99081e-20	Day18	2.38143	probable WRKY transcription factor 75 [Durio zibethinus]	WRKY	Pgl017930
transcript10355,1650,f9757Z1650	JZKD02S0911105.1	GQ03304_E19	0.747547	0.33461	Day0	2.38143	probable WRKY transcription factor 75 [Durio zibethinus]	WRKY	Pgl017930
transcript10359,1650,f1606Z1650	JZKD02S0563238.1	GQ0195_E02	1.08148	0.0180282	Day18	0.24303	RING-H2 finger protein ATL3-like [Durio zibethinus]	Zinc finger, RING-type	GSMUA_Achr7P25320_001
transcript10359,1650,f1606Z1650	JZKD02S0563238.1	GQ0195_E02	-0.103081	0.873949	Day0	0.24303	RING-H2 finger protein ATL3-like [Durio zibethinus]	Zinc finger, RING-type	GSMUA_Achr7P25320_001
transcript10359,1650,f1606Z1650	JZKD02S0563238.1	GQ0195_E02	0.042704	0.928939	Day22	0.24303	RING-H2 finger protein ATL3-like [Durio zibethinus]	Zinc finger, RING-type	GSMUA_Achr7P25320_001
transcript10359,1650,f1606Z1650	JZKD02S0563238.1	GQ0195_E02	-0.0489851	0.967645	Day14	0.24303	RING-H2 finger protein ATL3-like [Durio zibethinus]	Zinc finger, RING-type	GSMUA_Achr7P25320_001
transcript10399,1646,f21520Z1646	JZKD02S1441106.1	WS0313_O06	0.343719	0.653492	Day14	0.867391	probable nuclear hormone receptor HR38 [Selaginella moellendorffii]	Zinc finger, PHD-type	NA
transcript10399,1646,f21520Z1646	JZKD02S1441106.1	WS0313_O06	2.40917	2.68207e-15	Day18	0.867391	probable nuclear hormone receptor HR38 [Selaginella moellendorffii]	Zinc finger, PHD-type	NA
transcript10399,1646,f21520Z1646	JZKD02S1441106.1	WS0313_O06	-0.171917	0.740225	Day0	0.867391	probable nuclear hormone receptor HR38 [Selaginella moellendorffii]	Zinc finger, PHD-type	NA
transcript10399,1646,f21520Z1646	JZKD02S1441106.1	WS0313_O06	0.888591	0.0474168	Day22	0.867391	probable nuclear hormone receptor HR38 [Selaginella moellendorffii]	Zinc finger, PHD-type	NA
transcript10481,1638,f10262Z1638	JZKD02S0797476.1	GQ03315_E13	-0.00348127	0.994561	Day0	0.324906	mitotic checkpoint protein BUB3.1-like [Phoenix dactylifera]	WD40	Tp57577_TGAC_v2_mRNA27151
transcript10481,1638,f10262Z1638	JZKD02S0797476.1	GQ03315_E13	0.226333	0.330878	Day14	0.324906	mitotic checkpoint protein BUB3.1-like [Phoenix dactylifera]	WD40	Tp57577_TGAC_v2_mRNA27151
transcript10481,1638,f10262Z1638	JZKD02S0797476.1	GQ03315_E13	0.336966	0.0506391	Day22	0.324906	mitotic checkpoint protein BUB3.1-like [Phoenix dactylifera]	WD40	Tp57577_TGAC_v2_mRNA27151
transcript10481,1638,f10262Z1638	JZKD02S0797476.1	GQ03315_E13	0.739805	0.000151139	Day18	0.324906	mitotic checkpoint protein BUB3.1-like [Phoenix dactylifera]	WD40	Tp57577_TGAC_v2_mRNA27151
transcript10540,1632,f429Z1632	JZKD02S1353041.1	GQ0046_J12	1.30722	4.58925e-07	Day18	0.595765	PHD finger protein ALFIN-LIKE 2-like [Papaver somniferum]	Zinc finger, PHD-type	CCG023946.1
transcript10540,1632,f429Z1632	JZKD02S1353041.1	GQ0046_J12	0.228084	0.425796	Day0	0.595765	PHD finger protein ALFIN-LIKE 2-like [Papaver somniferum]	Zinc finger, PHD-type	CCG023946.1
transcript10540,1632,f429Z1632	JZKD02S1353041.1	GQ0046_J12	0.264405	0.486381	Day14	0.595765	PHD finger protein ALFIN-LIKE 2-like [Papaver somniferum]	Zinc finger, PHD-type	CCG023946.1
transcript10540,1632,f429Z1632	JZKD02S1353041.1	GQ0046_J12	0.583355	0.0263299	Day22	0.595765	PHD finger protein ALFIN-LIKE 2-like [Papaver somniferum]	Zinc finger, PHD-type	CCG023946.1
transcript10559,1630,f9460Z1630	JZKD02S1389807.1	GQ03238_J24	-0.225487	0.755854	Day14	0.302872	---NA---	WD40	NA
transcript10559,1630,f9460Z1630	JZKD02S1389807.1	GQ03238_J24	1.0453	0.0296931	Day18	0.302872	---NA---	WD40	NA
transcript10559,1630,f9460Z1630	JZKD02S1389807.1	GQ03238_J24	0.568643	0.469938	Day0	0.302872	---NA---	WD40	NA
transcript10559,1630,f9460Z1630	JZKD02S1389807.1	GQ03238_J24	-0.176965	0.737703	Day22	0.302872	---NA---	WD40	NA
transcript10590,1627,f7962Z1627	JZKD02S1407813.1	GQ03211_D22	-0.262542	0.724446	Day14	-0.319574	E3 ubiquitin-protein ligase Topors [Populus trichocarpa]	Zinc finger, RING-type	NA
transcript10590,1627,f7962Z1627	JZKD02S1407813.1	GQ03211_D22	-0.861286	0.0211179	Day18	-0.319574	E3 ubiquitin-protein ligase Topors [Populus trichocarpa]	Zinc finger, RING-type	NA
transcript10590,1627,f7962Z1627	JZKD02S1407813.1	GQ03211_D22	-0.0571083	0.952442	Day0	-0.319574	E3 ubiquitin-protein ligase Topors [Populus trichocarpa]	Zinc finger, RING-type	NA
transcript10590,1627,f7962Z1627	JZKD02S1407813.1	GQ03211_D22	-0.0973584	0.8273	Day22	-0.319574	E3 ubiquitin-protein ligase Topors [Populus trichocarpa]	Zinc finger, RING-type	NA
transcript10620,1624,f26677Z1624	JZKD02S1637986.1	GQ03506_F12	0.0986808	0.94141	Day14	0.479086	probable WRKY transcription factor 14 [Phoenix dactylifera]	WRKY	MA_109104g0010
transcript10620,1624,f26677Z1624	JZKD02S1637986.1	GQ03506_F12	0.185	0.779569	Day0	0.479086	probable WRKY transcription factor 14 [Phoenix dactylifera]	WRKY	MA_109104g0010
transcript10620,1624,f26677Z1624	JZKD02S1637986.1	GQ03506_F12	1.20861	8.28656e-05	Day18	0.479086	probable WRKY transcription factor 14 [Phoenix dactylifera]	WRKY	MA_109104g0010
transcript10620,1624,f26677Z1624	JZKD02S1637986.1	GQ03506_F12	0.42405	0.261482	Day22	0.479086	probable WRKY transcription factor 14 [Phoenix dactylifera]	WRKY	MA_109104g0010
transcript10648,1622,f32653Z1622	JZKD02S0588058.1	GQ03406_L21	-0.612782	0.252199	Day22	-0.821781	copia protein [Brassica oleracea var. oleracea]	Zinc finger, CCCH-type	Sopen06g011330.1
transcript10648,1622,f32653Z1622	JZKD02S0588058.1	GQ03406_L21	-2.37022	6.91678e-07	Day18	-0.821781	copia protein [Brassica oleracea var. oleracea]	Zinc finger, CCCH-type	Sopen06g011330.1
transcript10648,1622,f32653Z1622	JZKD02S0588058.1	GQ03406_L21	-0.11084	0.912195	Day0	-0.821781	copia protein [Brassica oleracea var. oleracea]	Zinc finger, CCCH-type	Sopen06g011330.1
transcript10648,1622,f32653Z1622	JZKD02S0588058.1	GQ03406_L21	-0.193279	0.913683	Day14	-0.821781	copia protein [Brassica oleracea var. oleracea]	Zinc finger, CCCH-type	Sopen06g011330.1
transcript10649,1622,f3562Z1622	JZKD02S0320318.1	GQ02812_M01	0.674687	0.46637	Day0	1.18603	auxin response factor 5-like [Papaver somniferum]	AUX/IAA	PSME_00023239-RA
transcript10649,1622,f3562Z1622	JZKD02S0320318.1	GQ02812_M01	0.659808	0.0776755	Day14	1.18603	auxin response factor 5-like [Papaver somniferum]	AUX/IAA	PSME_00023239-RA
transcript10649,1622,f3562Z1622	JZKD02S0320318.1	GQ02812_M01	2.33662	9.5332e-17	Day18	1.18603	auxin response factor 5-like [Papaver somniferum]	AUX/IAA	PSME_00023239-RA
transcript10649,1622,f3562Z1622	JZKD02S0320318.1	GQ02812_M01	1.07301	0.011859	Day22	1.18603	auxin response factor 5-like [Papaver somniferum]	AUX/IAA	PSME_00023239-RA
transcript10718,1616,f2050Z1616	JZKD02S0649685.1	GQ0204_D17	0.283505	0.14446	Day14	0.327952	PHD finger protein ALFIN-LIKE 4-like isoform X1 [Durio zibethinus]	Zinc finger, PHD-type	Achn050401
transcript10718,1616,f2050Z1616	JZKD02S0649685.1	GQ0204_D17	0.580527	1.10688e-05	Day18	0.327952	PHD finger protein ALFIN-LIKE 4-like isoform X1 [Durio zibethinus]	Zinc finger, PHD-type	Achn050401
transcript10718,1616,f2050Z1616	JZKD02S0649685.1	GQ0204_D17	0.360496	0.00708515	Day22	0.327952	PHD finger protein ALFIN-LIKE 4-like isoform X1 [Durio zibethinus]	Zinc finger, PHD-type	Achn050401
transcript10718,1616,f2050Z1616	JZKD02S0649685.1	GQ0204_D17	0.0872804	0.779868	Day0	0.327952	PHD finger protein ALFIN-LIKE 4-like isoform X1 [Durio zibethinus]	Zinc finger, PHD-type	Achn050401
transcript10785,1610,f14611Z1610	JZKD02S0938005.1	GQ03902_N14	4.27236	1.76678e-33	Day18	1.73174	zinc finger protein ZAT5-like [Brassica napus]	Zinc finger C2H2-type	MA_30401g0010
transcript10785,1610,f14611Z1610	JZKD02S0938005.1	GQ03902_N14	2.04226	0.000615103	Day22	1.73174	zinc finger protein ZAT5-like [Brassica napus]	Zinc finger C2H2-type	MA_30401g0010
transcript10785,1610,f14611Z1610	JZKD02S0938005.1	GQ03902_N14	0.46749	0.513875	Day14	1.73174	zinc finger protein ZAT5-like [Brassica napus]	Zinc finger C2H2-type	MA_30401g0010
transcript10785,1610,f14611Z1610	JZKD02S0938005.1	GQ03902_N14	0.144855	0.854242	Day0	1.73174	zinc finger protein ZAT5-like [Brassica napus]	Zinc finger C2H2-type	MA_30401g0010
transcript1082,3822,f3815Z3822	JZKD02S0214766.1	GQ02816_M03	0.00635301	0.993118	Day14	0.254546	vacuolar protein sorting-associated protein 41 homolog isoform X1 [Durio zibethinus]	Zinc finger, RING-type	NA
transcript1082,3822,f3815Z3822	JZKD02S0214766.1	GQ02816_M03	0.535361	0.000540438	Day18	0.254546	vacuolar protein sorting-associated protein 41 homolog isoform X1 [Durio zibethinus]	Zinc finger, RING-type	NA
transcript1082,3822,f3815Z3822	JZKD02S0214766.1	GQ02816_M03	0.175552	0.581002	Day0	0.254546	vacuolar protein sorting-associated protein 41 homolog isoform X1 [Durio zibethinus]	Zinc finger, RING-type	NA
transcript1082,3822,f3815Z3822	JZKD02S0214766.1	GQ02816_M03	0.300918	0.16327	Day22	0.254546	vacuolar protein sorting-associated protein 41 homolog isoform X1 [Durio zibethinus]	Zinc finger, RING-type	NA
transcript10842,1605,f11296Z1605	JZKD02S1638080.1	GQ03417_H02	-0.971537	0.00168363	Day22	-0.851836	zinc finger protein CONSTANS-LIKE 4-like [Physcomitrella patens]	B-box	Psi002004
transcript10842,1605,f11296Z1605	JZKD02S1638080.1	GQ03417_H02	-2.05117	1.39656e-11	Day18	-0.851836	zinc finger protein CONSTANS-LIKE 4-like [Physcomitrella patens]	B-box	Psi002004
transcript10842,1605,f11296Z1605	JZKD02S1638080.1	GQ03417_H02	-0.162011	0.839429	Day14	-0.851836	zinc finger protein CONSTANS-LIKE 4-like [Physcomitrella patens]	B-box	Psi002004
transcript10842,1605,f11296Z1605	JZKD02S1638080.1	GQ03417_H02	-0.222626	0.623521	Day0	-0.851836	zinc finger protein CONSTANS-LIKE 4-like [Physcomitrella patens]	B-box	Psi002004
transcript10906,1598,f3267Z1598	JZKD02S1523483.1	GQ02808_H19	0.579052	0.0352055	Day22	0.496645	E3 ubiquitin-protein ligase BRE1-like 1 isoform X1 [Phoenix dactylifera]	Zinc finger, RING-type	NA
transcript10906,1598,f3267Z1598	JZKD02S1523483.1	GQ02808_H19	0.167808	0.655161	Day14	0.496645	E3 ubiquitin-protein ligase BRE1-like 1 isoform X1 [Phoenix dactylifera]	Zinc finger, RING-type	NA
transcript10906,1598,f3267Z1598	JZKD02S1523483.1	GQ02808_H19	1.00605	1.87589e-06	Day18	0.496645	E3 ubiquitin-protein ligase BRE1-like 1 isoform X1 [Phoenix dactylifera]	Zinc finger, RING-type	NA
transcript10906,1598,f3267Z1598	JZKD02S1523483.1	GQ02808_H19	0.233667	0.508771	Day0	0.496645	E3 ubiquitin-protein ligase BRE1-like 1 isoform X1 [Phoenix dactylifera]	Zinc finger, RING-type	NA
transcript10962,1593,f17535Z1593	JZKD02S0068191.1	NA	0.751063	0.425162	Day14	-0.319813	zinc finger CCCH domain-containing protein 18-like isoform X1 [Durio zibethinus]	Zinc finger, CCCH-type	PSME_00039964-RA
transcript10962,1593,f17535Z1593	JZKD02S0068191.1	NA	-0.212757	0.821679	Day22	-0.319813	zinc finger CCCH domain-containing protein 18-like isoform X1 [Durio zibethinus]	Zinc finger, CCCH-type	PSME_00039964-RA
transcript10962,1593,f17535Z1593	JZKD02S0068191.1	NA	-0.742382	0.494365	Day0	-0.319813	zinc finger CCCH domain-containing protein 18-like isoform X1 [Durio zibethinus]	Zinc finger, CCCH-type	PSME_00039964-RA
transcript10962,1593,f17535Z1593	JZKD02S0068191.1	NA	-1.07518	0.0166334	Day18	-0.319813	zinc finger CCCH domain-containing protein 18-like isoform X1 [Durio zibethinus]	Zinc finger, CCCH-type	PSME_00039964-RA
transcript11043,1585,f6862Z1585	JZKD02S0544399.1	GQ03121_D17	-0.590438	0.486839	Day0	-1.3065	zinc finger protein ZAT9 [Populus trichocarpa]	Zinc finger C2H2-type	50114.m000014
transcript11043,1585,f6862Z1585	JZKD02S0544399.1	GQ03121_D17	-0.23103	0.905319	Day14	-1.3065	zinc finger protein ZAT9 [Populus trichocarpa]	Zinc finger C2H2-type	50114.m000014
transcript11043,1585,f6862Z1585	JZKD02S0544399.1	GQ03121_D17	-2.90812	0.00441221	Day18	-1.3065	zinc finger protein ZAT9 [Populus trichocarpa]	Zinc finger C2H2-type	50114.m000014
transcript11043,1585,f6862Z1585	JZKD02S0544399.1	GQ03121_D17	-1.49642	0.025294	Day22	-1.3065	zinc finger protein ZAT9 [Populus trichocarpa]	Zinc finger C2H2-type	50114.m000014
transcript11096,1580,f21640Z1580	JZKD02S1623788.1	WS03216_P11	-3.11796	0.000244929	Day22	-2.26906	zinc finger protein WIP6-like [Physcomitrella patens]	Zinc finger C2H2-type	MA_795128g0010
transcript11096,1580,f21640Z1580	JZKD02S1623788.1	WS03216_P11	-0.643025	0.74702	Day14	-2.26906	zinc finger protein WIP6-like [Physcomitrella patens]	Zinc finger C2H2-type	MA_795128g0010
transcript11096,1580,f21640Z1580	JZKD02S1623788.1	WS03216_P11	-4.89408	2.15471e-07	Day18	-2.26906	zinc finger protein WIP6-like [Physcomitrella patens]	Zinc finger C2H2-type	MA_795128g0010
transcript11096,1580,f21640Z1580	JZKD02S1623788.1	WS03216_P11	-0.421177	0.485487	Day0	-2.26906	zinc finger protein WIP6-like [Physcomitrella patens]	Zinc finger C2H2-type	MA_795128g0010
transcript111,6645,f8787Z6645	JZKD02S1513521.1	GQ03226_B03	0.0827096	0.887577	Day14	0.548305	uncharacterized protein LOC111987748 [Quercus suber]	WD40	NA
transcript111,6645,f8787Z6645	JZKD02S1513521.1	GQ03226_B03	0.158082	0.578982	Day0	0.548305	uncharacterized protein LOC111987748 [Quercus suber]	WD40	NA
transcript111,6645,f8787Z6645	JZKD02S1513521.1	GQ03226_B03	1.07383	1.21074e-08	Day18	0.548305	uncharacterized protein LOC111987748 [Quercus suber]	WD40	NA
transcript111,6645,f8787Z6645	JZKD02S1513521.1	GQ03226_B03	0.878592	2.32689e-05	Day22	0.548305	uncharacterized protein LOC111987748 [Quercus suber]	WD40	NA
transcript11200,1571,f13397Z1571	JZKD02S1136834.1	GQ03714_K03	0.374461	0.437474	Day14	0.75431	E3 ubiquitin-protein ligase RING1-like [Selaginella moellendorffii]	Zinc finger, RING-type	Do016806.1
transcript11200,1571,f13397Z1571	JZKD02S1136834.1	GQ03714_K03	0.373535	0.488883	Day0	0.75431	E3 ubiquitin-protein ligase RING1-like [Selaginella moellendorffii]	Zinc finger, RING-type	Do016806.1
transcript11200,1571,f13397Z1571	JZKD02S1136834.1	GQ03714_K03	1.12048	2.89232e-05	Day22	0.75431	E3 ubiquitin-protein ligase RING1-like [Selaginella moellendorffii]	Zinc finger, RING-type	Do016806.1
transcript11200,1571,f13397Z1571	JZKD02S1136834.1	GQ03714_K03	1.14876	0.000750398	Day18	0.75431	E3 ubiquitin-protein ligase RING1-like [Selaginella moellendorffii]	Zinc finger, RING-type	Do016806.1
transcript11278,1564,f16389Z1564	JZKD02S0633494.1	GQ04107_G04	-1.80429	9.85669e-05	Day18	-0.809739	auxin-responsive protein IAA16 [Populus trichocarpa]	AUX/IAA	evm_27.model.AmTr_v1.0_scaffold00057.126
transcript11278,1564,f16389Z1564	JZKD02S0633494.1	GQ04107_G04	-0.33478	0.432393	Day0	-0.809739	auxin-responsive protein IAA16 [Populus trichocarpa]	AUX/IAA	evm_27.model.AmTr_v1.0_scaffold00057.126
transcript11278,1564,f16389Z1564	JZKD02S0633494.1	GQ04107_G04	-0.0622479	0.968735	Day14	-0.809739	auxin-responsive protein IAA16 [Populus trichocarpa]	AUX/IAA	evm_27.model.AmTr_v1.0_scaffold00057.126
transcript11278,1564,f16389Z1564	JZKD02S0633494.1	GQ04107_G04	-1.03764	0.051054	Day22	-0.809739	auxin-responsive protein IAA16 [Populus trichocarpa]	AUX/IAA	evm_27.model.AmTr_v1.0_scaffold00057.126
transcript11347,1558,f7108Z1558	JZKD02S0589754.1	GQ03125_G15	-0.265839	0.587748	Day14	0.105521	E3 ubiquitin-protein ligase BIG BROTHER-like isoform X1 [Papaver somniferum]	Zinc finger, RING-type	Dca22548.1
transcript11347,1558,f7108Z1558	JZKD02S0589754.1	GQ03125_G15	0.35044	0.00641942	Day22	0.105521	E3 ubiquitin-protein ligase BIG BROTHER-like isoform X1 [Papaver somniferum]	Zinc finger, RING-type	Dca22548.1
transcript11347,1558,f7108Z1558	JZKD02S0589754.1	GQ03125_G15	0.293594	0.0187967	Day18	0.105521	E3 ubiquitin-protein ligase BIG BROTHER-like isoform X1 [Papaver somniferum]	Zinc finger, RING-type	Dca22548.1
transcript11347,1558,f7108Z1558	JZKD02S0589754.1	GQ03125_G15	0.0438872	0.914939	Day0	0.105521	E3 ubiquitin-protein ligase BIG BROTHER-like isoform X1 [Papaver somniferum]	Zinc finger, RING-type	Dca22548.1
transcript11379,1556,f13692Z1556	JZKD02S0945232.1	GQ03802_B11	0.600117	0.00863636	Day22	0.603972	uncharacterized protein LOC9629808 [Selaginella moellendorffii]	Zinc finger, RING-type	KZV44452.1
transcript11379,1556,f13692Z1556	JZKD02S0945232.1	GQ03802_B11	0.17132	0.576099	Day0	0.603972	uncharacterized protein LOC9629808 [Selaginella moellendorffii]	Zinc finger, RING-type	KZV44452.1
transcript11379,1556,f13692Z1556	JZKD02S0945232.1	GQ03802_B11	0.221268	0.319842	Day14	0.603972	uncharacterized protein LOC9629808 [Selaginella moellendorffii]	Zinc finger, RING-type	KZV44452.1
transcript11379,1556,f13692Z1556	JZKD02S0945232.1	GQ03802_B11	1.42318	2.48307e-08	Day18	0.603972	uncharacterized protein LOC9629808 [Selaginella moellendorffii]	Zinc finger, RING-type	KZV44452.1
transcript1143,3775,f20888Z3775	JZKD02S1473810.1	WS00820_P09	0.31825	0.160549	Day22	0.290956	E3 ubiquitin-protein ligase HEL2-like [Arachis hypogaea]	Zinc finger C2H2-type	61189
transcript1143,3775,f20888Z3775	JZKD02S1473810.1	WS00820_P09	0.333314	0.0400199	Day18	0.290956	E3 ubiquitin-protein ligase HEL2-like [Arachis hypogaea]	Zinc finger C2H2-type	61189
transcript1143,3775,f20888Z3775	JZKD02S1473810.1	WS00820_P09	0.243601	0.388594	Day14	0.290956	E3 ubiquitin-protein ligase HEL2-like [Arachis hypogaea]	Zinc finger C2H2-type	61189
transcript1143,3775,f20888Z3775	JZKD02S1473810.1	WS00820_P09	0.268661	0.45793	Day0	0.290956	E3 ubiquitin-protein ligase HEL2-like [Arachis hypogaea]	Zinc finger C2H2-type	61189
transcript1145,3775,f9416Z3775	JZKD02S1175194.1	GQ03237_M17	-0.0031563	0.991924	Day22	0.0831088	remodeling and spacing factor 1 [Citrus clementina]	Zinc finger, PHD-type	NA
transcript1145,3775,f9416Z3775	JZKD02S1175194.1	GQ03237_M17	0.315986	0.0124432	Day18	0.0831088	remodeling and spacing factor 1 [Citrus clementina]	Zinc finger, PHD-type	NA
transcript1145,3775,f9416Z3775	JZKD02S1175194.1	GQ03237_M17	0.0671848	0.840735	Day0	0.0831088	remodeling and spacing factor 1 [Citrus clementina]	Zinc finger, PHD-type	NA
transcript1145,3775,f9416Z3775	JZKD02S1175194.1	GQ03237_M17	-0.0475793	0.931	Day14	0.0831088	remodeling and spacing factor 1 [Citrus clementina]	Zinc finger, PHD-type	NA
transcript11741,1525,f2957Z1525	JZKD02S0819268.1	GQ02804_A18	0.906037	0.00657482	Day14	1.56297	probable E3 ubiquitin-protein ligase RZFP34 [Quercus suber]	Zinc finger, RING-type	MDP0000124187
transcript11741,1525,f2957Z1525	JZKD02S0819268.1	GQ02804_A18	1.80762	3.44818e-06	Day18	1.56297	probable E3 ubiquitin-protein ligase RZFP34 [Quercus suber]	Zinc finger, RING-type	MDP0000124187
transcript11741,1525,f2957Z1525	JZKD02S0819268.1	GQ02804_A18	2.19057	2.13766e-06	Day22	1.56297	probable E3 ubiquitin-protein ligase RZFP34 [Quercus suber]	Zinc finger, RING-type	MDP0000124187
transcript11741,1525,f2957Z1525	JZKD02S0819268.1	GQ02804_A18	1.34767	0.0167146	Day0	1.56297	probable E3 ubiquitin-protein ligase RZFP34 [Quercus suber]	Zinc finger, RING-type	MDP0000124187
transcript11824,1518,f12497Z1518	JZKD02S1521637.1	GQ03611_C23	0.228286	0.28009	Day22	0.304839	protein transport protein SEC13 homolog B-like [Papaver somniferum]	WD40	NA
transcript11824,1518,f12497Z1518	JZKD02S1521637.1	GQ03611_C23	0.671713	0.000197721	Day18	0.304839	protein transport protein SEC13 homolog B-like [Papaver somniferum]	WD40	NA
transcript11824,1518,f12497Z1518	JZKD02S1521637.1	GQ03611_C23	0.200989	0.516715	Day14	0.304839	protein transport protein SEC13 homolog B-like [Papaver somniferum]	WD40	NA
transcript11824,1518,f12497Z1518	JZKD02S1521637.1	GQ03611_C23	0.118366	0.656809	Day0	0.304839	protein transport protein SEC13 homolog B-like [Papaver somniferum]	WD40	NA
transcript1183,3745,f9065Z3745	JZKD02S0278209.1	GQ03231_G19	-0.254342	0.44993	Day14	-0.583702	transcription factor bHLH77-like [Coffea arabica]	bHLH	Psi000940
transcript1183,3745,f9065Z3745	JZKD02S0278209.1	GQ03231_G19	-0.391613	0.212128	Day22	-0.583702	transcription factor bHLH77-like [Coffea arabica]	bHLH	Psi000940
transcript1183,3745,f9065Z3745	JZKD02S0278209.1	GQ03231_G19	-0.0783648	0.866019	Day0	-0.583702	transcription factor bHLH77-like [Coffea arabica]	bHLH	Psi000940
transcript1183,3745,f9065Z3745	JZKD02S0278209.1	GQ03231_G19	-1.61049	0.000659291	Day18	-0.583702	transcription factor bHLH77-like [Coffea arabica]	bHLH	Psi000940
transcript1190,3737,f4272Z3737	JZKD02S1200699.1	GQ02822_N20	0.601881	0.00512639	Day22	0.457379	uncharacterized protein LOC103707865 isoform X1 [Phoenix dactylifera]	WD40	NA
transcript1190,3737,f4272Z3737	JZKD02S1200699.1	GQ02822_N20	0.0888505	0.904818	Day14	0.457379	uncharacterized protein LOC103707865 isoform X1 [Phoenix dactylifera]	WD40	NA
transcript1190,3737,f4272Z3737	JZKD02S1200699.1	GQ02822_N20	0.0559383	0.920642	Day0	0.457379	uncharacterized protein LOC103707865 isoform X1 [Phoenix dactylifera]	WD40	NA
transcript1190,3737,f4272Z3737	JZKD02S1200699.1	GQ02822_N20	1.08285	1.37541e-05	Day18	0.457379	uncharacterized protein LOC103707865 isoform X1 [Phoenix dactylifera]	WD40	NA
transcript11950,1508,f21664Z1508	JZKD02S0683479.1	WS03218_I18	-0.126007	0.897787	Day0	1.40391	RING-H2 finger protein ATL3-like [Durio zibethinus]	Zinc finger, RING-type	GSMUA_Achr7P25320_001
transcript11950,1508,f21664Z1508	JZKD02S0683479.1	WS03218_I18	0.258443	0.831519	Day14	1.40391	RING-H2 finger protein ATL3-like [Durio zibethinus]	Zinc finger, RING-type	GSMUA_Achr7P25320_001
transcript11950,1508,f21664Z1508	JZKD02S0683479.1	WS03218_I18	3.4956	1.15834e-14	Day18	1.40391	RING-H2 finger protein ATL3-like [Durio zibethinus]	Zinc finger, RING-type	GSMUA_Achr7P25320_001
transcript11950,1508,f21664Z1508	JZKD02S0683479.1	WS03218_I18	1.98758	9.28136e-05	Day22	1.40391	RING-H2 finger protein ATL3-like [Durio zibethinus]	Zinc finger, RING-type	GSMUA_Achr7P25320_001
transcript12014,1502,f6518Z1502	JZKD02S0834252.1	GQ03115_H04	0.0953508	0.903699	Day14	0.345599	E3 ubiquitin-protein ligase BRE1-like 1 isoform X1 [Phoenix dactylifera]	Zinc finger, RING-type	NA
transcript12014,1502,f6518Z1502	JZKD02S0834252.1	GQ03115_H04	0.936435	0.000766142	Day18	0.345599	E3 ubiquitin-protein ligase BRE1-like 1 isoform X1 [Phoenix dactylifera]	Zinc finger, RING-type	NA
transcript12014,1502,f6518Z1502	JZKD02S0834252.1	GQ03115_H04	0.137683	0.712023	Day22	0.345599	E3 ubiquitin-protein ligase BRE1-like 1 isoform X1 [Phoenix dactylifera]	Zinc finger, RING-type	NA
transcript12014,1502,f6518Z1502	JZKD02S0834252.1	GQ03115_H04	0.212928	0.703374	Day0	0.345599	E3 ubiquitin-protein ligase BRE1-like 1 isoform X1 [Phoenix dactylifera]	Zinc finger, RING-type	NA
transcript12079,1497,f7859Z1497	JZKD02S0449562.1	GQ03210_A11	-0.218276	0.39704	Day14	-0.239363	PHD finger protein ALFIN-LIKE 4 [Ziziphus jujuba]	Zinc finger, PHD-type	Itr_sc000843.1_g00006.1
transcript12079,1497,f7859Z1497	JZKD02S0449562.1	GQ03210_A11	-0.0392359	0.910178	Day0	-0.239363	PHD finger protein ALFIN-LIKE 4 [Ziziphus jujuba]	Zinc finger, PHD-type	Itr_sc000843.1_g00006.1
transcript12079,1497,f7859Z1497	JZKD02S0449562.1	GQ03210_A11	-0.165788	0.490529	Day22	-0.239363	PHD finger protein ALFIN-LIKE 4 [Ziziphus jujuba]	Zinc finger, PHD-type	Itr_sc000843.1_g00006.1
transcript12079,1497,f7859Z1497	JZKD02S0449562.1	GQ03210_A11	-0.534153	0.00762543	Day18	-0.239363	PHD finger protein ALFIN-LIKE 4 [Ziziphus jujuba]	Zinc finger, PHD-type	Itr_sc000843.1_g00006.1
transcript12099,1495,f16160Z1495	JZKD02S0908271.1	GQ04103_N04	1.14387	1.50291e-11	Day18	0.815958	probable E3 ubiquitin-protein ligase BAH1-like [Populus trichocarpa]	Zinc finger, RING-type	NA
transcript12099,1495,f16160Z1495	JZKD02S0908271.1	GQ04103_N04	1.2468	1.3615e-08	Day22	0.815958	probable E3 ubiquitin-protein ligase BAH1-like [Populus trichocarpa]	Zinc finger, RING-type	NA
transcript12099,1495,f16160Z1495	JZKD02S0908271.1	GQ04103_N04	0.22953	0.58872	Day14	0.815958	probable E3 ubiquitin-protein ligase BAH1-like [Populus trichocarpa]	Zinc finger, RING-type	NA
transcript12099,1495,f16160Z1495	JZKD02S0908271.1	GQ04103_N04	0.643628	0.12111	Day0	0.815958	probable E3 ubiquitin-protein ligase BAH1-like [Populus trichocarpa]	Zinc finger, RING-type	NA
transcript12143,1491,f1563Z1491	NA	GQ0192_J18	0.519051	0.00300301	Day22	0.352686	chromatin remodeling protein EBS-like [Durio zibethinus]	Zinc finger, PHD-type	mrna00537.1-v1.0-hybrid
transcript12143,1491,f1563Z1491	NA	GQ0192_J18	0.115718	0.804775	Day0	0.352686	chromatin remodeling protein EBS-like [Durio zibethinus]	Zinc finger, PHD-type	mrna00537.1-v1.0-hybrid
transcript12143,1491,f1563Z1491	NA	GQ0192_J18	0.305222	0.457262	Day14	0.352686	chromatin remodeling protein EBS-like [Durio zibethinus]	Zinc finger, PHD-type	mrna00537.1-v1.0-hybrid
transcript12143,1491,f1563Z1491	NA	GQ0192_J18	0.470752	0.0188521	Day18	0.352686	chromatin remodeling protein EBS-like [Durio zibethinus]	Zinc finger, PHD-type	mrna00537.1-v1.0-hybrid
transcript12184,1488,f10688Z1488	JZKD02S1073882.1	GQ03322_P14	-0.210378	0.693517	Day0	-0.822926	E3 ubiquitin-protein ligase RZF1-like isoform X2 [Phoenix dactylifera]	Zinc finger, RING-type	Peinf101Scf01969g06011.1
transcript12184,1488,f10688Z1488	JZKD02S1073882.1	GQ03322_P14	-0.604618	0.113804	Day22	-0.822926	E3 ubiquitin-protein ligase RZF1-like isoform X2 [Phoenix dactylifera]	Zinc finger, RING-type	Peinf101Scf01969g06011.1
transcript12184,1488,f10688Z1488	JZKD02S1073882.1	GQ03322_P14	-2.16074	5.34547e-06	Day18	-0.822926	E3 ubiquitin-protein ligase RZF1-like isoform X2 [Phoenix dactylifera]	Zinc finger, RING-type	Peinf101Scf01969g06011.1
transcript12184,1488,f10688Z1488	JZKD02S1073882.1	GQ03322_P14	-0.315972	0.315145	Day14	-0.822926	E3 ubiquitin-protein ligase RZF1-like isoform X2 [Phoenix dactylifera]	Zinc finger, RING-type	Peinf101Scf01969g06011.1
transcript12209,1485,f7715Z1485	JZKD02S0047034.1	GQ03207_O08	-0.300669	0.602778	Day14	-1.0541	RING-H2 finger protein ATL74 [Citrus sinensis]	Zinc finger, RING-type	Zmw_sc01355.1.g00120.1
transcript12209,1485,f7715Z1485	JZKD02S0047034.1	GQ03207_O08	-0.342214	0.395383	Day0	-1.0541	RING-H2 finger protein ATL74 [Citrus sinensis]	Zinc finger, RING-type	Zmw_sc01355.1.g00120.1
transcript12209,1485,f7715Z1485	JZKD02S0047034.1	GQ03207_O08	-1.84327	9.95093e-12	Day18	-1.0541	RING-H2 finger protein ATL74 [Citrus sinensis]	Zinc finger, RING-type	Zmw_sc01355.1.g00120.1
transcript12209,1485,f7715Z1485	JZKD02S0047034.1	GQ03207_O08	-1.73024	5.43757e-09	Day22	-1.0541	RING-H2 finger protein ATL74 [Citrus sinensis]	Zinc finger, RING-type	Zmw_sc01355.1.g00120.1
transcript12233,1483,f21428Z1483	JZKD02S0159572.1	WS02633_M16	-0.687761	0.263369	Day22	-1.22045	RING-H2 finger protein ATL74-like [Durio zibethinus]	Zinc finger, RING-type	Zmw_sc01355.1.g00120.1
transcript12233,1483,f21428Z1483	JZKD02S0159572.1	WS02633_M16	-3.53794	0.00121173	Day18	-1.22045	RING-H2 finger protein ATL74-like [Durio zibethinus]	Zinc finger, RING-type	Zmw_sc01355.1.g00120.1
transcript12233,1483,f21428Z1483	JZKD02S0159572.1	WS02633_M16	-0.383788	0.636151	Day0	-1.22045	RING-H2 finger protein ATL74-like [Durio zibethinus]	Zinc finger, RING-type	Zmw_sc01355.1.g00120.1
transcript12233,1483,f21428Z1483	JZKD02S0159572.1	WS02633_M16	-0.27229	0.852239	Day14	-1.22045	RING-H2 finger protein ATL74-like [Durio zibethinus]	Zinc finger, RING-type	Zmw_sc01355.1.g00120.1
transcript12244,1483,f23753Z1483	JZKD02S0356223.1	GQ03211_B12	-0.0817151	0.971084	Day14	-0.613585	transcription factor IIIA-like [Coffea arabica]	Zinc finger C2H2-type	PSME_00035567-RA
transcript12244,1483,f23753Z1483	JZKD02S0356223.1	GQ03211_B12	-0.506925	0.372861	Day22	-0.613585	transcription factor IIIA-like [Coffea arabica]	Zinc finger C2H2-type	PSME_00035567-RA
transcript12244,1483,f23753Z1483	JZKD02S0356223.1	GQ03211_B12	-0.287429	0.79441	Day0	-0.613585	transcription factor IIIA-like [Coffea arabica]	Zinc finger C2H2-type	PSME_00035567-RA
transcript12244,1483,f23753Z1483	JZKD02S0356223.1	GQ03211_B12	-1.57827	0.0150429	Day18	-0.613585	transcription factor IIIA-like [Coffea arabica]	Zinc finger C2H2-type	PSME_00035567-RA
transcript12303,1479,f19245Z1479	JZKD02S0778793.1	GQ03226_M04	-0.161615	0.600287	Day22	-0.269361	E3 ubiquitin-protein ligase SP1-like [Physcomitrella patens]	Zinc finger, RING/FYVE/PHD-type	NA
transcript12303,1479,f19245Z1479	JZKD02S0778793.1	GQ03226_M04	-0.61907	0.0406538	Day18	-0.269361	E3 ubiquitin-protein ligase SP1-like [Physcomitrella patens]	Zinc finger, RING/FYVE/PHD-type	NA
transcript12303,1479,f19245Z1479	JZKD02S0778793.1	GQ03226_M04	0.0715056	0.880186	Day14	-0.269361	E3 ubiquitin-protein ligase SP1-like [Physcomitrella patens]	Zinc finger, RING/FYVE/PHD-type	NA
transcript12303,1479,f19245Z1479	JZKD02S0778793.1	GQ03226_M04	-0.368266	0.368916	Day0	-0.269361	E3 ubiquitin-protein ligase SP1-like [Physcomitrella patens]	Zinc finger, RING/FYVE/PHD-type	NA
transcript1239,3697,f19071Z3697	JZKD02S0841060.1	NA	-1.55934	2.95917e-06	Day18	-0.51186	nuclear fragile X mental retardation-interacting protein 1-like [Physcomitrella patens]	Zinc finger C2H2-type	Mapoly0025s0136.1.p
transcript1239,3697,f19071Z3697	JZKD02S0841060.1	NA	-0.0639066	0.925401	Day14	-0.51186	nuclear fragile X mental retardation-interacting protein 1-like [Physcomitrella patens]	Zinc finger C2H2-type	Mapoly0025s0136.1.p
transcript1239,3697,f19071Z3697	JZKD02S0841060.1	NA	-0.4664	0.0666489	Day22	-0.51186	nuclear fragile X mental retardation-interacting protein 1-like [Physcomitrella patens]	Zinc finger C2H2-type	Mapoly0025s0136.1.p
transcript1239,3697,f19071Z3697	JZKD02S0841060.1	NA	0.0422015	0.959153	Day0	-0.51186	nuclear fragile X mental retardation-interacting protein 1-like [Physcomitrella patens]	Zinc finger C2H2-type	Mapoly0025s0136.1.p
transcript12394,1474,f3120Z1474	JZKD02S1471076.1	GQ02806_J06	-1.40374	0.00169291	Day0	-0.381527	B-box zinc finger protein 32-like [Quercus suber]	B-box	Aco008479.1
transcript12394,1474,f3120Z1474	JZKD02S1471076.1	GQ02806_J06	0.691121	0.174704	Day18	-0.381527	B-box zinc finger protein 32-like [Quercus suber]	B-box	Aco008479.1
transcript12394,1474,f3120Z1474	JZKD02S1471076.1	GQ02806_J06	0.213446	0.84195	Day14	-0.381527	B-box zinc finger protein 32-like [Quercus suber]	B-box	Aco008479.1
transcript12394,1474,f3120Z1474	JZKD02S1471076.1	GQ02806_J06	-1.02694	9.85014e-06	Day22	-0.381527	B-box zinc finger protein 32-like [Quercus suber]	B-box	Aco008479.1
transcript12446,1470,f1258Z1470	JZKD02S1604188.1	GQ0166_J08	0.122605	0.893491	Day14	-0.112249	probable WRKY transcription factor 7 isoform X1 [Populus trichocarpa]	WRKY	Pgl010393
transcript12446,1470,f1258Z1470	JZKD02S1604188.1	GQ0166_J08	-0.48091	0.0296522	Day22	-0.112249	probable WRKY transcription factor 7 isoform X1 [Populus trichocarpa]	WRKY	Pgl010393
transcript12446,1470,f1258Z1470	JZKD02S1604188.1	GQ0166_J08	-0.517617	0.0117623	Day18	-0.112249	probable WRKY transcription factor 7 isoform X1 [Populus trichocarpa]	WRKY	Pgl010393
transcript12446,1470,f1258Z1470	JZKD02S1604188.1	GQ0166_J08	0.426927	0.400984	Day0	-0.112249	probable WRKY transcription factor 7 isoform X1 [Populus trichocarpa]	WRKY	Pgl010393
transcript12451,1469,f1617Z1469	NA	GQ0195_I01	-0.364298	0.693517	Day0	-1.26457	probable transcription factor KAN2 isoform X3 [Coffea arabica]	SANT/Myb	Pgl016084
transcript12451,1469,f1617Z1469	NA	GQ0195_I01	-1.52698	0.0782367	Day22	-1.26457	probable transcription factor KAN2 isoform X3 [Coffea arabica]	SANT/Myb	Pgl016084
transcript12451,1469,f1617Z1469	NA	GQ0195_I01	-2.17046	6.40934e-05	Day18	-1.26457	probable transcription factor KAN2 isoform X3 [Coffea arabica]	SANT/Myb	Pgl016084
transcript12451,1469,f1617Z1469	NA	GQ0195_I01	-0.996551	0.0375818	Day14	-1.26457	probable transcription factor KAN2 isoform X3 [Coffea arabica]	SANT/Myb	Pgl016084
transcript12528,1463,f20614Z1463	JZKD02S0715640.1	GQ03213_B01	2.01517	9.82232e-07	Day18	0.913273	RING-H2 finger protein ATL2-like [Durio zibethinus]	Zinc finger, RING-type	676788138
transcript12528,1463,f20614Z1463	JZKD02S0715640.1	GQ03213_B01	0.431424	0.629502	Day0	0.913273	RING-H2 finger protein ATL2-like [Durio zibethinus]	Zinc finger, RING-type	676788138
transcript12528,1463,f20614Z1463	JZKD02S0715640.1	GQ03213_B01	0.226842	0.846089	Day14	0.913273	RING-H2 finger protein ATL2-like [Durio zibethinus]	Zinc finger, RING-type	676788138
transcript12528,1463,f20614Z1463	JZKD02S0715640.1	GQ03213_B01	0.979659	0.00712337	Day22	0.913273	RING-H2 finger protein ATL2-like [Durio zibethinus]	Zinc finger, RING-type	676788138
transcript12583,1458,f31361Z1458	JZKD02S1089948.1	GQ03806_I15	-0.0929048	0.958064	Day14	-0.396516	topless-related protein 1 isoform X1 [Vigna radiata var. radiata]	WD40	MDP0000825712
transcript12583,1458,f31361Z1458	JZKD02S1089948.1	GQ03806_I15	-1.4379	0.0432784	Day18	-0.396516	topless-related protein 1 isoform X1 [Vigna radiata var. radiata]	WD40	MDP0000825712
transcript12583,1458,f31361Z1458	JZKD02S1089948.1	GQ03806_I15	0.38891	0.712829	Day0	-0.396516	topless-related protein 1 isoform X1 [Vigna radiata var. radiata]	WD40	MDP0000825712
transcript12583,1458,f31361Z1458	JZKD02S1089948.1	GQ03806_I15	-0.444167	0.375401	Day22	-0.396516	topless-related protein 1 isoform X1 [Vigna radiata var. radiata]	WD40	MDP0000825712
transcript12652,1453,f4490Z1453	JZKD02S0807262.1	GQ02826_N24	-0.623765	0.109879	Day22	-0.476223	DDB1- and CUL4-associated factor 8 [Ziziphus jujuba]	WD40	NA
transcript12652,1453,f4490Z1453	JZKD02S0807262.1	GQ02826_N24	-0.153866	0.828105	Day0	-0.476223	DDB1- and CUL4-associated factor 8 [Ziziphus jujuba]	WD40	NA
transcript12652,1453,f4490Z1453	JZKD02S0807262.1	GQ02826_N24	-0.126528	0.859284	Day14	-0.476223	DDB1- and CUL4-associated factor 8 [Ziziphus jujuba]	WD40	NA
transcript12652,1453,f4490Z1453	JZKD02S0807262.1	GQ02826_N24	-1.00074	0.0453863	Day18	-0.476223	DDB1- and CUL4-associated factor 8 [Ziziphus jujuba]	WD40	NA
transcript12660,1452,f1348Z1452	JZKD02S0142429.1	GQ0171_B17	6.59836	4.24343e-43	Day18	4.10173	RING-H2 finger protein ATL74 [Glycine max]	Zinc finger, RING-type	Zmw_sc01355.1.g00120.1
transcript12660,1452,f1348Z1452	JZKD02S0142429.1	GQ0171_B17	1.10355	NA	Day0	4.10173	RING-H2 finger protein ATL74 [Glycine max]	Zinc finger, RING-type	Zmw_sc01355.1.g00120.1
transcript12660,1452,f1348Z1452	JZKD02S0142429.1	GQ0171_B17	5.96956	9.42757e-18	Day22	4.10173	RING-H2 finger protein ATL74 [Glycine max]	Zinc finger, RING-type	Zmw_sc01355.1.g00120.1
transcript12660,1452,f1348Z1452	JZKD02S0142429.1	GQ0171_B17	2.73546	0.00261301	Day14	4.10173	RING-H2 finger protein ATL74 [Glycine max]	Zinc finger, RING-type	Zmw_sc01355.1.g00120.1
transcript12745,1446,f1637Z1446	NA	GQ0195_N18	-0.0351399	0.940741	Day0	-0.358669	E3 ubiquitin-protein ligase RING1-like [Cucurbita moschata]	Zinc finger, RING-type	Do016806.1
transcript12745,1446,f1637Z1446	NA	GQ0195_N18	-0.888436	1.26901e-06	Day18	-0.358669	E3 ubiquitin-protein ligase RING1-like [Cucurbita moschata]	Zinc finger, RING-type	Do016806.1
transcript12745,1446,f1637Z1446	NA	GQ0195_N18	-0.0163733	0.980998	Day14	-0.358669	E3 ubiquitin-protein ligase RING1-like [Cucurbita moschata]	Zinc finger, RING-type	Do016806.1
transcript12745,1446,f1637Z1446	NA	GQ0195_N18	-0.494726	0.00279282	Day22	-0.358669	E3 ubiquitin-protein ligase RING1-like [Cucurbita moschata]	Zinc finger, RING-type	Do016806.1
transcript12761,1444,f5951Z1444	JZKD02S0185000.1	GQ03105_K13	0.258148	0.584257	Day0	0.597302	uncharacterized protein LOC112295241 [Physcomitrella patens]	PLATZ	Tp57577_TGAC_v2_mRNA3016
transcript12761,1444,f5951Z1444	JZKD02S0185000.1	GQ03105_K13	0.373747	0.302851	Day14	0.597302	uncharacterized protein LOC112295241 [Physcomitrella patens]	PLATZ	Tp57577_TGAC_v2_mRNA3016
transcript12761,1444,f5951Z1444	JZKD02S0185000.1	GQ03105_K13	0.904246	0.000160296	Day22	0.597302	uncharacterized protein LOC112295241 [Physcomitrella patens]	PLATZ	Tp57577_TGAC_v2_mRNA3016
transcript12761,1444,f5951Z1444	JZKD02S0185000.1	GQ03105_K13	0.853069	0.000457788	Day18	0.597302	uncharacterized protein LOC112295241 [Physcomitrella patens]	PLATZ	Tp57577_TGAC_v2_mRNA3016
transcript12783,1442,f6427Z1442	JZKD02S0896587.1	GQ03113_O04	2.09279	2.46574e-07	Day22	1.43571	transcription activator GLK1-like [Physcomitrella patens]	SANT/Myb	Pgl002672
transcript12783,1442,f6427Z1442	JZKD02S0896587.1	GQ03113_O04	0.611254	0.370285	Day0	1.43571	transcription activator GLK1-like [Physcomitrella patens]	SANT/Myb	Pgl002672
transcript12783,1442,f6427Z1442	JZKD02S0896587.1	GQ03113_O04	1.90059	6.07538e-07	Day18	1.43571	transcription activator GLK1-like [Physcomitrella patens]	SANT/Myb	Pgl002672
transcript12783,1442,f6427Z1442	JZKD02S0896587.1	GQ03113_O04	1.1382	0.0746844	Day14	1.43571	transcription activator GLK1-like [Physcomitrella patens]	SANT/Myb	Pgl002672
transcript12787,1441,f7946Z1441	JZKD02S1139389.1	GQ03211_B12	-0.000484949	0.999374	Day14	-0.306487	transcription factor IIIA-like [Papaver somniferum]	Zinc finger C2H2-type	Pgl005962
transcript12787,1441,f7946Z1441	JZKD02S1139389.1	GQ03211_B12	-0.422656	0.0488167	Day22	-0.306487	transcription factor IIIA-like [Papaver somniferum]	Zinc finger C2H2-type	Pgl005962
transcript12787,1441,f7946Z1441	JZKD02S1139389.1	GQ03211_B12	-0.0138492	0.98012	Day0	-0.306487	transcription factor IIIA-like [Papaver somniferum]	Zinc finger C2H2-type	Pgl005962
transcript12787,1441,f7946Z1441	JZKD02S1139389.1	GQ03211_B12	-0.788956	0.000899461	Day18	-0.306487	transcription factor IIIA-like [Papaver somniferum]	Zinc finger C2H2-type	Pgl005962
transcript12815,1440,f1334Z1440	JZKD02S0694710.1	GQ0168_K17	-0.237824	0.778795	Day0	-1.64549	probable E3 ubiquitin-protein ligase RHC2A [Durio zibethinus]	Zinc finger, RING-type	Do016806.1
transcript12815,1440,f1334Z1440	JZKD02S0694710.1	GQ0168_K17	-1.09264	0.234913	Day14	-1.64549	probable E3 ubiquitin-protein ligase RHC2A [Durio zibethinus]	Zinc finger, RING-type	Do016806.1
transcript12815,1440,f1334Z1440	JZKD02S0694710.1	GQ0168_K17	-3.01159	8.13866e-06	Day18	-1.64549	probable E3 ubiquitin-protein ligase RHC2A [Durio zibethinus]	Zinc finger, RING-type	Do016806.1
transcript12815,1440,f1334Z1440	JZKD02S0694710.1	GQ0168_K17	-2.2399	9.87775e-05	Day22	-1.64549	probable E3 ubiquitin-protein ligase RHC2A [Durio zibethinus]	Zinc finger, RING-type	Do016806.1
transcript12904,1432,f10302Z1432	JZKD02S1597448.1	GQ03316_C15	0.117555	0.83683	Day14	0.377766	E3 ubiquitin-protein ligase CIP8 [Ziziphus jujuba]	Zinc finger, RING-type	Do016806.1
transcript12904,1432,f10302Z1432	JZKD02S1597448.1	GQ03316_C15	0.0153441	0.979647	Day0	0.377766	E3 ubiquitin-protein ligase CIP8 [Ziziphus jujuba]	Zinc finger, RING-type	Do016806.1
transcript12904,1432,f10302Z1432	JZKD02S1597448.1	GQ03316_C15	0.706144	0.000721211	Day18	0.377766	E3 ubiquitin-protein ligase CIP8 [Ziziphus jujuba]	Zinc finger, RING-type	Do016806.1
transcript12904,1432,f10302Z1432	JZKD02S1597448.1	GQ03316_C15	0.67202	0.0466046	Day22	0.377766	E3 ubiquitin-protein ligase CIP8 [Ziziphus jujuba]	Zinc finger, RING-type	Do016806.1
transcript12919,1429,f30841Z1429	JZKD02S1628616.1	GQ03211_C10	0.250237	0.508053	Day0	0.40641	E3 ubiquitin ligase BIG BROTHER-related [Morus notabilis]	Zinc finger, RING-type	Dca22548.1
transcript12919,1429,f30841Z1429	JZKD02S1628616.1	GQ03211_C10	1.03973	0.000104396	Day18	0.40641	E3 ubiquitin ligase BIG BROTHER-related [Morus notabilis]	Zinc finger, RING-type	Dca22548.1
transcript12919,1429,f30841Z1429	JZKD02S1628616.1	GQ03211_C10	0.333562	0.120461	Day22	0.40641	E3 ubiquitin ligase BIG BROTHER-related [Morus notabilis]	Zinc finger, RING-type	Dca22548.1
transcript12919,1429,f30841Z1429	JZKD02S1628616.1	GQ03211_C10	0.00210379	0.997878	Day14	0.40641	E3 ubiquitin ligase BIG BROTHER-related [Morus notabilis]	Zinc finger, RING-type	Dca22548.1
transcript1294,3645,f7519Z3645	JZKD02S0186491.1	GQ03205_G05	-0.0335446	0.935136	Day0	-0.712634	protein indeterminate-domain 7 [Citrus clementina]	Zinc finger C2H2-type	PSME_00045485-RA
transcript1294,3645,f7519Z3645	JZKD02S0186491.1	GQ03205_G05	-1.00996	5.03804e-05	Day22	-0.712634	protein indeterminate-domain 7 [Citrus clementina]	Zinc finger C2H2-type	PSME_00045485-RA
transcript1294,3645,f7519Z3645	JZKD02S0186491.1	GQ03205_G05	-0.00563048	0.996563	Day14	-0.712634	protein indeterminate-domain 7 [Citrus clementina]	Zinc finger C2H2-type	PSME_00045485-RA
transcript1294,3645,f7519Z3645	JZKD02S0186491.1	GQ03205_G05	-1.80141	5.44782e-08	Day18	-0.712634	protein indeterminate-domain 7 [Citrus clementina]	Zinc finger C2H2-type	PSME_00045485-RA
transcript12977,1425,f24421Z1425	JZKD02S0217769.1	WS03220_N20	3.07381	0.000876082	Day22	2.47926	NAC domain-containing protein 68-like [Papaver somniferum]	NAC	Pta008119
transcript12977,1425,f24421Z1425	JZKD02S0217769.1	WS03220_N20	0.602071	0.607879	Day0	2.47926	NAC domain-containing protein 68-like [Papaver somniferum]	NAC	Pta008119
transcript12977,1425,f24421Z1425	JZKD02S0217769.1	WS03220_N20	2.24119	0.00474812	Day14	2.47926	NAC domain-containing protein 68-like [Papaver somniferum]	NAC	Pta008119
transcript12977,1425,f24421Z1425	JZKD02S0217769.1	WS03220_N20	3.99996	5.5814e-09	Day18	2.47926	NAC domain-containing protein 68-like [Papaver somniferum]	NAC	Pta008119
transcript13062,1419,f2850Z1419	JZKD02S1032816.1	GQ02802_D12	-0.146012	0.806042	Day0	0.394586	probable E3 ubiquitin-protein ligase RHY1A [Durio zibethinus]	Zinc finger, RING-type	Peinf101Scf01969g06011.1
transcript13062,1419,f2850Z1419	JZKD02S1032816.1	GQ02802_D12	1.06204	0.000396629	Day18	0.394586	probable E3 ubiquitin-protein ligase RHY1A [Durio zibethinus]	Zinc finger, RING-type	Peinf101Scf01969g06011.1
transcript13062,1419,f2850Z1419	JZKD02S1032816.1	GQ02802_D12	0.62622	0.216272	Day22	0.394586	probable E3 ubiquitin-protein ligase RHY1A [Durio zibethinus]	Zinc finger, RING-type	Peinf101Scf01969g06011.1
transcript13062,1419,f2850Z1419	JZKD02S1032816.1	GQ02802_D12	0.0360907	0.980146	Day14	0.394586	probable E3 ubiquitin-protein ligase RHY1A [Durio zibethinus]	Zinc finger, RING-type	Peinf101Scf01969g06011.1
transcript13069,1418,f27487Z1418	JZKD02S0787915.1	GQ0208_B04	-0.298305	0.60357	Day14	0.662565	ethylene-responsive transcription factor 1A-like [Brassica napus]	AP2/ERF	PSME_00005188-RA
transcript13069,1418,f27487Z1418	JZKD02S0787915.1	GQ0208_B04	0.814253	0.0826629	Day22	0.662565	ethylene-responsive transcription factor 1A-like [Brassica napus]	AP2/ERF	PSME_00005188-RA
transcript13069,1418,f27487Z1418	JZKD02S0787915.1	GQ0208_B04	2.15687	2.72837e-12	Day18	0.662565	ethylene-responsive transcription factor 1A-like [Brassica napus]	AP2/ERF	PSME_00005188-RA
transcript13069,1418,f27487Z1418	JZKD02S0787915.1	GQ0208_B04	-0.0225572	0.979777	Day0	0.662565	ethylene-responsive transcription factor 1A-like [Brassica napus]	AP2/ERF	PSME_00005188-RA
transcript13083,1417,f21710Z1417	JZKD02S0243368.1	WS03220_J13	4.70435	9.259e-19	Day18	2.18739	zinc finger protein ZAT5-like [Olea europaea var. sylvestris]	Zinc finger C2H2-type	MA_109421g0010
transcript13083,1417,f21710Z1417	JZKD02S0243368.1	WS03220_J13	2.98972	1.16242e-07	Day22	2.18739	zinc finger protein ZAT5-like [Olea europaea var. sylvestris]	Zinc finger C2H2-type	MA_109421g0010
transcript13083,1417,f21710Z1417	JZKD02S0243368.1	WS03220_J13	0.615107	0.42754	Day0	2.18739	zinc finger protein ZAT5-like [Olea europaea var. sylvestris]	Zinc finger C2H2-type	MA_109421g0010
transcript13083,1417,f21710Z1417	JZKD02S0243368.1	WS03220_J13	0.440386	0.732704	Day14	2.18739	zinc finger protein ZAT5-like [Olea europaea var. sylvestris]	Zinc finger C2H2-type	MA_109421g0010
transcript13087,1417,f13357Z1417	JZKD02S1649718.1	GQ03713_J08	-0.0367398	0.960609	Day14	0.492813	F-box protein SKIP8-like [Cucurbita moschata]	F-box	NA
transcript13087,1417,f13357Z1417	JZKD02S1649718.1	GQ03713_J08	0.0268538	0.967843	Day0	0.492813	F-box protein SKIP8-like [Cucurbita moschata]	F-box	NA
transcript13087,1417,f13357Z1417	JZKD02S1649718.1	GQ03713_J08	1.37516	6.49501e-07	Day18	0.492813	F-box protein SKIP8-like [Cucurbita moschata]	F-box	NA
transcript13087,1417,f13357Z1417	JZKD02S1649718.1	GQ03713_J08	0.605979	0.014847	Day22	0.492813	F-box protein SKIP8-like [Cucurbita moschata]	F-box	NA
transcript13147,1411,f21187Z1411	JZKD02S0163912.1	GQ03919_D04	0.612476	0.0131855	Day18	0.438794	NAC domain-containing protein 86-like [Coffea arabica]	NAC	Pgl000456
transcript13147,1411,f21187Z1411	JZKD02S0163912.1	GQ03919_D04	0.375313	0.365431	Day14	0.438794	NAC domain-containing protein 86-like [Coffea arabica]	NAC	Pgl000456
transcript13147,1411,f21187Z1411	JZKD02S0163912.1	GQ03919_D04	-0.0596868	0.928562	Day0	0.438794	NAC domain-containing protein 86-like [Coffea arabica]	NAC	Pgl000456
transcript13147,1411,f21187Z1411	JZKD02S0163912.1	GQ03919_D04	0.827076	0.00017022	Day22	0.438794	NAC domain-containing protein 86-like [Coffea arabica]	NAC	Pgl000456
transcript13196,1407,f20870Z1407	JZKD02S0060278.1	WS0081_D14	-0.274598	0.706847	Day0	-0.903718	E3 ubiquitin-protein ligase SINAT2 [Cicer arietinum]	Zinc finger, RING/FYVE/PHD-type	NA
transcript13196,1407,f20870Z1407	JZKD02S0060278.1	WS0081_D14	-0.453205	0.275452	Day22	-0.903718	E3 ubiquitin-protein ligase SINAT2 [Cicer arietinum]	Zinc finger, RING/FYVE/PHD-type	NA
transcript13196,1407,f20870Z1407	JZKD02S0060278.1	WS0081_D14	-3.23341	0.000717046	Day18	-0.903718	E3 ubiquitin-protein ligase SINAT2 [Cicer arietinum]	Zinc finger, RING/FYVE/PHD-type	NA
transcript13196,1407,f20870Z1407	JZKD02S0060278.1	WS0081_D14	0.346339	0.620059	Day14	-0.903718	E3 ubiquitin-protein ligase SINAT2 [Cicer arietinum]	Zinc finger, RING/FYVE/PHD-type	NA
transcript13266,1402,f7952Z1402	JZKD02S1628616.1	GQ03211_C10	0.296675	0.436044	Day0	0.337219	E3 ubiquitin ligase BIG BROTHER-related [Morus notabilis]	Zinc finger, RING-type	GSMUA_Achr4P19750_001
transcript13266,1402,f7952Z1402	JZKD02S1628616.1	GQ03211_C10	0.019142	0.985696	Day14	0.337219	E3 ubiquitin ligase BIG BROTHER-related [Morus notabilis]	Zinc finger, RING-type	GSMUA_Achr4P19750_001
transcript13266,1402,f7952Z1402	JZKD02S1628616.1	GQ03211_C10	0.873297	0.00346309	Day18	0.337219	E3 ubiquitin ligase BIG BROTHER-related [Morus notabilis]	Zinc finger, RING-type	GSMUA_Achr4P19750_001
transcript13266,1402,f7952Z1402	JZKD02S1628616.1	GQ03211_C10	0.159762	0.601954	Day22	0.337219	E3 ubiquitin ligase BIG BROTHER-related [Morus notabilis]	Zinc finger, RING-type	GSMUA_Achr4P19750_001
transcript133,6396,f2862Z6396	JZKD02S0960022.1	GQ02802_H05	0.134155	0.715196	Day14	0.218564	E3 ubiquitin-protein ligase listerin-like [Papaver somniferum]	Zinc finger, RING-type	NA
transcript133,6396,f2862Z6396	JZKD02S0960022.1	GQ02802_H05	-0.0890575	0.683427	Day18	0.218564	E3 ubiquitin-protein ligase listerin-like [Papaver somniferum]	Zinc finger, RING-type	NA
transcript133,6396,f2862Z6396	JZKD02S0960022.1	GQ02802_H05	0.427095	0.0619566	Day22	0.218564	E3 ubiquitin-protein ligase listerin-like [Papaver somniferum]	Zinc finger, RING-type	NA
transcript133,6396,f2862Z6396	JZKD02S0960022.1	GQ02802_H05	0.402066	0.0411234	Day0	0.218564	E3 ubiquitin-protein ligase listerin-like [Papaver somniferum]	Zinc finger, RING-type	NA
transcript13315,1399,f1956Z1399	JZKD02S1631669.1	GQ0202_H12	1.5944	4.13127e-05	Day22	1.32627	F-box protein At4g35930 [Quercus suber]	F-box	NA
transcript13315,1399,f1956Z1399	JZKD02S1631669.1	GQ0202_H12	2.86984	5.52775e-20	Day18	1.32627	F-box protein At4g35930 [Quercus suber]	F-box	NA
transcript13315,1399,f1956Z1399	JZKD02S1631669.1	GQ0202_H12	0.356153	0.591755	Day14	1.32627	F-box protein At4g35930 [Quercus suber]	F-box	NA
transcript13315,1399,f1956Z1399	JZKD02S1631669.1	GQ0202_H12	0.484675	0.492899	Day0	1.32627	F-box protein At4g35930 [Quercus suber]	F-box	NA
transcript1341,3613,f10060Z3613	JZKD02S0402292.1	GQ03311_L15	1.11479	0.000263623	Day18	0.544193	zinc finger CCCH domain-containing protein 30-like [Arachis hypogaea]	Zinc finger, CCCH-type	MA_11306g0010
transcript1341,3613,f10060Z3613	JZKD02S0402292.1	GQ03311_L15	0.0916756	0.870911	Day14	0.544193	zinc finger CCCH domain-containing protein 30-like [Arachis hypogaea]	Zinc finger, CCCH-type	MA_11306g0010
transcript1341,3613,f10060Z3613	JZKD02S0402292.1	GQ03311_L15	0.62249	0.196879	Day0	0.544193	zinc finger CCCH domain-containing protein 30-like [Arachis hypogaea]	Zinc finger, CCCH-type	MA_11306g0010
transcript1341,3613,f10060Z3613	JZKD02S0402292.1	GQ03311_L15	0.347813	0.396207	Day22	0.544193	zinc finger CCCH domain-containing protein 30-like [Arachis hypogaea]	Zinc finger, CCCH-type	MA_11306g0010
transcript13451,1389,f10465Z1389	JZKD02S1448795.1	GQ03319_I07	0.065299	0.867008	Day0	0.284198	NEP1-interacting protein-like 2 isoform X1 [Durio zibethinus]	Zinc finger, RING-type	GSMUA_Achr7P25320_001
transcript13451,1389,f10465Z1389	JZKD02S1448795.1	GQ03319_I07	0.403649	0.152433	Day22	0.284198	NEP1-interacting protein-like 2 isoform X1 [Durio zibethinus]	Zinc finger, RING-type	GSMUA_Achr7P25320_001
transcript13451,1389,f10465Z1389	JZKD02S1448795.1	GQ03319_I07	0.428602	0.0246094	Day18	0.284198	NEP1-interacting protein-like 2 isoform X1 [Durio zibethinus]	Zinc finger, RING-type	GSMUA_Achr7P25320_001
transcript13451,1389,f10465Z1389	JZKD02S1448795.1	GQ03319_I07	0.239241	0.476749	Day14	0.284198	NEP1-interacting protein-like 2 isoform X1 [Durio zibethinus]	Zinc finger, RING-type	GSMUA_Achr7P25320_001
transcript135,6384,f5188Z6384	JZKD02S0333296.1	GQ03002_E22	0.293522	0.10489	Day22	0.229507	protein ENHANCED DOWNY MILDEW 2 isoform X1 [Cucurbita maxima]	Zinc finger, PHD-type	Aan010516
transcript135,6384,f5188Z6384	JZKD02S0333296.1	GQ03002_E22	0.29923	0.00324692	Day18	0.229507	protein ENHANCED DOWNY MILDEW 2 isoform X1 [Cucurbita maxima]	Zinc finger, PHD-type	Aan010516
transcript135,6384,f5188Z6384	JZKD02S0333296.1	GQ03002_E22	0.269851	0.327359	Day14	0.229507	protein ENHANCED DOWNY MILDEW 2 isoform X1 [Cucurbita maxima]	Zinc finger, PHD-type	Aan010516
transcript135,6384,f5188Z6384	JZKD02S0333296.1	GQ03002_E22	0.055426	0.872215	Day0	0.229507	protein ENHANCED DOWNY MILDEW 2 isoform X1 [Cucurbita maxima]	Zinc finger, PHD-type	Aan010516
transcript13659,1375,f16823Z1375	JZKD02S1449574.1	NA	0.18075	0.859493	Day14	-0.569748	zinc finger CCCH domain-containing protein ZFN-like isoform X2 [Citrus sinensis]	Zinc finger, CCCH-type	Psi001459
transcript13659,1375,f16823Z1375	JZKD02S1449574.1	NA	-1.25793	0.0209232	Day18	-0.569748	zinc finger CCCH domain-containing protein ZFN-like isoform X2 [Citrus sinensis]	Zinc finger, CCCH-type	Psi001459
transcript13659,1375,f16823Z1375	JZKD02S1449574.1	NA	-0.469468	0.371697	Day0	-0.569748	zinc finger CCCH domain-containing protein ZFN-like isoform X2 [Citrus sinensis]	Zinc finger, CCCH-type	Psi001459
transcript13659,1375,f16823Z1375	JZKD02S1449574.1	NA	-0.73235	0.0239585	Day22	-0.569748	zinc finger CCCH domain-containing protein ZFN-like isoform X2 [Citrus sinensis]	Zinc finger, CCCH-type	Psi001459
transcript13677,1373,f20707Z1373	JZKD02S0398481.1	GQ03215_K12	-1.65706	0.0344433	Day18	-0.730108	uncharacterized protein LOC112288141 isoform X5 [Physcomitrella patens]	AP2/ERF	PSME_00026937-RA
transcript13677,1373,f20707Z1373	JZKD02S0398481.1	GQ03215_K12	-0.102895	0.952982	Day14	-0.730108	uncharacterized protein LOC112288141 isoform X5 [Physcomitrella patens]	AP2/ERF	PSME_00026937-RA
transcript13677,1373,f20707Z1373	JZKD02S0398481.1	GQ03215_K12	0.0416499	0.971799	Day0	-0.730108	uncharacterized protein LOC112288141 isoform X5 [Physcomitrella patens]	AP2/ERF	PSME_00026937-RA
transcript13677,1373,f20707Z1373	JZKD02S0398481.1	GQ03215_K12	-1.20213	0.0241381	Day22	-0.730108	uncharacterized protein LOC112288141 isoform X5 [Physcomitrella patens]	AP2/ERF	PSME_00026937-RA
transcript13749,1368,f13060Z1368	JZKD02S0510614.1	GQ03707_I04	-0.0903247	0.923888	Day14	-0.19649	MADS-box protein JOINTLESS-like [Papaver somniferum]	MADS-box	Pgl006542
transcript13749,1368,f13060Z1368	JZKD02S0510614.1	GQ03707_I04	-0.475095	0.0110197	Day18	-0.19649	MADS-box protein JOINTLESS-like [Papaver somniferum]	MADS-box	Pgl006542
transcript13749,1368,f13060Z1368	JZKD02S0510614.1	GQ03707_I04	-0.120982	0.798528	Day0	-0.19649	MADS-box protein JOINTLESS-like [Papaver somniferum]	MADS-box	Pgl006542
transcript13749,1368,f13060Z1368	JZKD02S0510614.1	GQ03707_I04	-0.0995572	0.743219	Day22	-0.19649	MADS-box protein JOINTLESS-like [Papaver somniferum]	MADS-box	Pgl006542
transcript13755,1368,f20604Z1368	JZKD02S0232871.1	WS00748_F15	-0.978304	0.222422	Day14	-1.76748	ethylene-responsive transcription factor 1A-like [Brassica napus]	AP2/ERF	Psi002212
transcript13755,1368,f20604Z1368	JZKD02S0232871.1	WS00748_F15	-3.40403	8.7399e-14	Day18	-1.76748	ethylene-responsive transcription factor 1A-like [Brassica napus]	AP2/ERF	Psi002212
transcript13755,1368,f20604Z1368	JZKD02S0232871.1	WS00748_F15	-2.48047	5.06598e-09	Day22	-1.76748	ethylene-responsive transcription factor 1A-like [Brassica napus]	AP2/ERF	Psi002212
transcript13755,1368,f20604Z1368	JZKD02S0232871.1	WS00748_F15	-0.207134	0.840209	Day0	-1.76748	ethylene-responsive transcription factor 1A-like [Brassica napus]	AP2/ERF	Psi002212
transcript13846,1362,f8172Z1362	JZKD02S0515864.1	GQ03213_N17	-0.00446231	0.989962	Day0	0.222538	E3 ubiquitin-protein ligase BRE1-like 1 isoform X1 [Phoenix dactylifera]	Zinc finger, RING-type	NA
transcript13846,1362,f8172Z1362	JZKD02S0515864.1	GQ03213_N17	0.537334	0.0072034	Day18	0.222538	E3 ubiquitin-protein ligase BRE1-like 1 isoform X1 [Phoenix dactylifera]	Zinc finger, RING-type	NA
transcript13846,1362,f8172Z1362	JZKD02S0515864.1	GQ03213_N17	0.282833	0.0908702	Day22	0.222538	E3 ubiquitin-protein ligase BRE1-like 1 isoform X1 [Phoenix dactylifera]	Zinc finger, RING-type	NA
transcript13846,1362,f8172Z1362	JZKD02S0515864.1	GQ03213_N17	0.0744467	0.851509	Day14	0.222538	E3 ubiquitin-protein ligase BRE1-like 1 isoform X1 [Phoenix dactylifera]	Zinc finger, RING-type	NA
transcript13847,1362,f13645Z1362	JZKD02S0950347.1	GQ03803_J23	-1.85665	1.98222e-13	Day18	-0.713524	trihelix transcription factor GT-3b-like [Physcomitrella patens]	SANT/Myb	Psi000457
transcript13847,1362,f13645Z1362	JZKD02S0950347.1	GQ03803_J23	0.1178	0.800922	Day0	-0.713524	trihelix transcription factor GT-3b-like [Physcomitrella patens]	SANT/Myb	Psi000457
transcript13847,1362,f13645Z1362	JZKD02S0950347.1	GQ03803_J23	-0.930537	0.00224822	Day22	-0.713524	trihelix transcription factor GT-3b-like [Physcomitrella patens]	SANT/Myb	Psi000457
transcript13847,1362,f13645Z1362	JZKD02S0950347.1	GQ03803_J23	-0.184707	0.851694	Day14	-0.713524	trihelix transcription factor GT-3b-like [Physcomitrella patens]	SANT/Myb	Psi000457
transcript13876,1360,f9036Z1360	JZKD02S0237022.1	GQ03230_M23	0.525127	0.225239	Day22	0.707975	probable WRKY transcription factor 14 [Coffea arabica]	WRKY	PSME_00025597-RA
transcript13876,1360,f9036Z1360	JZKD02S0237022.1	GQ03230_M23	1.53859	2.48785e-10	Day18	0.707975	probable WRKY transcription factor 14 [Coffea arabica]	WRKY	PSME_00025597-RA
transcript13876,1360,f9036Z1360	JZKD02S0237022.1	GQ03230_M23	0.549846	0.044716	Day0	0.707975	probable WRKY transcription factor 14 [Coffea arabica]	WRKY	PSME_00025597-RA
transcript13876,1360,f9036Z1360	JZKD02S0237022.1	GQ03230_M23	0.218339	0.732378	Day14	0.707975	probable WRKY transcription factor 14 [Coffea arabica]	WRKY	PSME_00025597-RA
transcript13909,1358,f4528Z1358	JZKD02S0551781.1	GQ02828_A09	-1.7651	5.84076e-05	Day18	-0.790131	B-box zinc finger protein 19 isoform X1 [Populus trichocarpa]	B-box	MA_10433513g0010
transcript13909,1358,f4528Z1358	JZKD02S0551781.1	GQ02828_A09	-0.987888	4.68271e-06	Day22	-0.790131	B-box zinc finger protein 19 isoform X1 [Populus trichocarpa]	B-box	MA_10433513g0010
transcript13909,1358,f4528Z1358	JZKD02S0551781.1	GQ02828_A09	-0.251694	0.500986	Day14	-0.790131	B-box zinc finger protein 19 isoform X1 [Populus trichocarpa]	B-box	MA_10433513g0010
transcript13909,1358,f4528Z1358	JZKD02S0551781.1	GQ02828_A09	-0.155839	0.619317	Day0	-0.790131	B-box zinc finger protein 19 isoform X1 [Populus trichocarpa]	B-box	MA_10433513g0010
transcript13923,1356,f15971Z1356	JZKD02S0738196.1	GQ04101_B06	1.52564	0.00766477	Day22	1.51271	F-box protein At4g35930-like [Coffea arabica]	F-box	NA
transcript13923,1356,f15971Z1356	JZKD02S0738196.1	GQ04101_B06	0.32877	0.620749	Day14	1.51271	F-box protein At4g35930-like [Coffea arabica]	F-box	NA
transcript13923,1356,f15971Z1356	JZKD02S0738196.1	GQ04101_B06	0.159759	0.786155	Day0	1.51271	F-box protein At4g35930-like [Coffea arabica]	F-box	NA
transcript13923,1356,f15971Z1356	JZKD02S0738196.1	GQ04101_B06	4.03666	1.31303e-22	Day18	1.51271	F-box protein At4g35930-like [Coffea arabica]	F-box	NA
transcript14002,1350,f2920Z1350	JZKD02S0062972.1	GQ02803_F20	-1.03079	0.00520688	Day22	-0.671739	transcription factor bHLH63-like isoform X2 [Citrus sinensis]	bHLH	MA_52085g0010
transcript14002,1350,f2920Z1350	JZKD02S0062972.1	GQ02803_F20	0.0654318	0.888539	Day0	-0.671739	transcription factor bHLH63-like isoform X2 [Citrus sinensis]	bHLH	MA_52085g0010
transcript14002,1350,f2920Z1350	JZKD02S0062972.1	GQ02803_F20	-0.29103	0.552665	Day14	-0.671739	transcription factor bHLH63-like isoform X2 [Citrus sinensis]	bHLH	MA_52085g0010
transcript14002,1350,f2920Z1350	JZKD02S0062972.1	GQ02803_F20	-1.43057	4.83558e-06	Day18	-0.671739	transcription factor bHLH63-like isoform X2 [Citrus sinensis]	bHLH	MA_52085g0010
transcript14047,1347,f18356Z1347	JZKD02S1613844.1	GQ02830_E17	0.0278102	0.991864	Day14	-0.616535	zinc finger protein GIS2 [Glycine max]	Zinc finger, CCCH-type	NA
transcript14047,1347,f18356Z1347	JZKD02S1613844.1	GQ02830_E17	-1.37025	0.0189439	Day18	-0.616535	zinc finger protein GIS2 [Glycine max]	Zinc finger, CCCH-type	NA
transcript14047,1347,f18356Z1347	JZKD02S1613844.1	GQ02830_E17	-0.274631	0.5947	Day22	-0.616535	zinc finger protein GIS2 [Glycine max]	Zinc finger, CCCH-type	NA
transcript14047,1347,f18356Z1347	JZKD02S1613844.1	GQ02830_E17	-0.849066	0.323166	Day0	-0.616535	zinc finger protein GIS2 [Glycine max]	Zinc finger, CCCH-type	NA
transcript14099,1343,f19487Z1343	JZKD02S0006142.1	NA	-0.436574	0.339609	Day18	0.31461	AP2/ERF and B3 domain-containing transcription factor RAV1-like [Papaver somniferum]	AP2/ERF	PSME_00032471-RA
transcript14099,1343,f19487Z1343	JZKD02S0006142.1	NA	0.220392	0.749816	Day0	0.31461	AP2/ERF and B3 domain-containing transcription factor RAV1-like [Papaver somniferum]	AP2/ERF	PSME_00032471-RA
transcript14099,1343,f19487Z1343	JZKD02S0006142.1	NA	0.369117	0.482707	Day22	0.31461	AP2/ERF and B3 domain-containing transcription factor RAV1-like [Papaver somniferum]	AP2/ERF	PSME_00032471-RA
transcript14099,1343,f19487Z1343	JZKD02S0006142.1	NA	1.10551	0.00575076	Day14	0.31461	AP2/ERF and B3 domain-containing transcription factor RAV1-like [Papaver somniferum]	AP2/ERF	PSME_00032471-RA
transcript14114,1342,f5157Z1342	JZKD02S0725736.1	GQ03001_I10	-0.0766246	0.887982	Day0	-0.840999	E3 ubiquitin-protein ligase RNF185-like [Olea europaea var. sylvestris]	Zinc finger, RING-type	NA
transcript14114,1342,f5157Z1342	JZKD02S0725736.1	GQ03001_I10	-0.403726	0.575582	Day14	-0.840999	E3 ubiquitin-protein ligase RNF185-like [Olea europaea var. sylvestris]	Zinc finger, RING-type	NA
transcript14114,1342,f5157Z1342	JZKD02S0725736.1	GQ03001_I10	-0.827913	0.0230374	Day22	-0.840999	E3 ubiquitin-protein ligase RNF185-like [Olea europaea var. sylvestris]	Zinc finger, RING-type	NA
transcript14114,1342,f5157Z1342	JZKD02S0725736.1	GQ03001_I10	-2.05573	7.43999e-05	Day18	-0.840999	E3 ubiquitin-protein ligase RNF185-like [Olea europaea var. sylvestris]	Zinc finger, RING-type	NA
transcript1413,3561,f15564Z3561	JZKD02S0517090.1	GQ04008_A07	0.762302	2.98824e-05	Day22	0.580191	nascent polypeptide-associated complex subunit alpha, muscle-specific form-like isoform X1 [Papaver somniferum]	Zinc finger, RING/FYVE/PHD-type	DCAR_004609
transcript1413,3561,f15564Z3561	JZKD02S0517090.1	GQ04008_A07	0.419344	0.0175624	Day14	0.580191	nascent polypeptide-associated complex subunit alpha, muscle-specific form-like isoform X1 [Papaver somniferum]	Zinc finger, RING/FYVE/PHD-type	DCAR_004609
transcript1413,3561,f15564Z3561	JZKD02S0517090.1	GQ04008_A07	1.04031	2.19764e-07	Day18	0.580191	nascent polypeptide-associated complex subunit alpha, muscle-specific form-like isoform X1 [Papaver somniferum]	Zinc finger, RING/FYVE/PHD-type	DCAR_004609
transcript1413,3561,f15564Z3561	JZKD02S0517090.1	GQ04008_A07	0.0988088	0.684903	Day0	0.580191	nascent polypeptide-associated complex subunit alpha, muscle-specific form-like isoform X1 [Papaver somniferum]	Zinc finger, RING/FYVE/PHD-type	DCAR_004609
transcript14307,1329,f32721Z1329	JZKD02S1011155.1	GQ02829_K02	-0.319461	0.751957	Day14	-0.667376	uncharacterized protein LOC111381821, partial [Olea europaea var. sylvestris]	Zinc finger, CCCH-type	Sopen11g017580.1
transcript14307,1329,f32721Z1329	JZKD02S1011155.1	GQ02829_K02	-0.204753	0.687494	Day22	-0.667376	uncharacterized protein LOC111381821, partial [Olea europaea var. sylvestris]	Zinc finger, CCCH-type	Sopen11g017580.1
transcript14307,1329,f32721Z1329	JZKD02S1011155.1	GQ02829_K02	-1.81816	0.000218506	Day18	-0.667376	uncharacterized protein LOC111381821, partial [Olea europaea var. sylvestris]	Zinc finger, CCCH-type	Sopen11g017580.1
transcript14307,1329,f32721Z1329	JZKD02S1011155.1	GQ02829_K02	-0.327134	0.510659	Day0	-0.667376	uncharacterized protein LOC111381821, partial [Olea europaea var. sylvestris]	Zinc finger, CCCH-type	Sopen11g017580.1
transcript1445,3534,f10537Z3534	JZKD02S0269860.1	GQ03320_K22	0.138533	0.598232	Day0	0.311835	zinc finger CCCH domain-containing protein 32-like [Phoenix dactylifera]	Zinc finger, CCCH-type	MA_126678g0010
transcript1445,3534,f10537Z3534	JZKD02S0269860.1	GQ03320_K22	0.343678	0.0390495	Day22	0.311835	zinc finger CCCH domain-containing protein 32-like [Phoenix dactylifera]	Zinc finger, CCCH-type	MA_126678g0010
transcript1445,3534,f10537Z3534	JZKD02S0269860.1	GQ03320_K22	0.453861	0.00214512	Day18	0.311835	zinc finger CCCH domain-containing protein 32-like [Phoenix dactylifera]	Zinc finger, CCCH-type	MA_126678g0010
transcript1445,3534,f10537Z3534	JZKD02S0269860.1	GQ03320_K22	0.311267	0.0724751	Day14	0.311835	zinc finger CCCH domain-containing protein 32-like [Phoenix dactylifera]	Zinc finger, CCCH-type	MA_126678g0010
transcript14529,1312,f7162Z1312	JZKD02S1056043.1	GQ03126_I09	-0.159987	NA	Day0	1.24227	nuclear transcription factor Y subunit C-2 [Ziziphus jujuba]	CBF/NF	Pgl004923
transcript14529,1312,f7162Z1312	JZKD02S1056043.1	GQ03126_I09	0.741905	NA	Day14	1.24227	nuclear transcription factor Y subunit C-2 [Ziziphus jujuba]	CBF/NF	Pgl004923
transcript14529,1312,f7162Z1312	JZKD02S1056043.1	GQ03126_I09	3.11681	0.000792551	Day18	1.24227	nuclear transcription factor Y subunit C-2 [Ziziphus jujuba]	CBF/NF	Pgl004923
transcript14529,1312,f7162Z1312	JZKD02S1056043.1	GQ03126_I09	1.27036	0.207322	Day22	1.24227	nuclear transcription factor Y subunit C-2 [Ziziphus jujuba]	CBF/NF	Pgl004923
transcript14559,1311,f13964Z1311	JZKD02S0232871.1	GQ03808_A03	0.543006	0.270983	Day14	0.67213	ethylene-responsive transcription factor 2-like [Cucurbita moschata]	AP2/ERF	Psi002533
transcript14559,1311,f13964Z1311	JZKD02S0232871.1	GQ03808_A03	0.443733	0.424818	Day18	0.67213	ethylene-responsive transcription factor 2-like [Cucurbita moschata]	AP2/ERF	Psi002533
transcript14559,1311,f13964Z1311	JZKD02S0232871.1	GQ03808_A03	0.947921	0.0481495	Day0	0.67213	ethylene-responsive transcription factor 2-like [Cucurbita moschata]	AP2/ERF	Psi002533
transcript14559,1311,f13964Z1311	JZKD02S0232871.1	GQ03808_A03	0.753858	0.0618729	Day22	0.67213	ethylene-responsive transcription factor 2-like [Cucurbita moschata]	AP2/ERF	Psi002533
transcript14690,1303,f13146Z1303	JZKD02S0798697.1	GQ03709_H02	0.836868	NA	Day0	3.76734	NAC transcription factor 56-like [Cynara cardunculus var. scolymus]	NAC	Pgl010493
transcript14690,1303,f13146Z1303	JZKD02S0798697.1	GQ03709_H02	5.11961	2.09648e-16	Day22	3.76734	NAC transcription factor 56-like [Cynara cardunculus var. scolymus]	NAC	Pgl010493
transcript14690,1303,f13146Z1303	JZKD02S0798697.1	GQ03709_H02	2.44161	2.37661e-05	Day14	3.76734	NAC transcription factor 56-like [Cynara cardunculus var. scolymus]	NAC	Pgl010493
transcript14690,1303,f13146Z1303	JZKD02S0798697.1	GQ03709_H02	6.67129	5.69281e-53	Day18	3.76734	NAC transcription factor 56-like [Cynara cardunculus var. scolymus]	NAC	Pgl010493
transcript14797,1295,f9735Z1295	JZKD02S0856296.1	GQ03304_A06	-0.201439	0.831105	Day0	-1.8445	E3 ubiquitin-protein ligase RHA1B-like [Lactuca sativa]	Zinc finger, RING-type	GSMUA_Achr7P25320_001
transcript14797,1295,f9735Z1295	JZKD02S0856296.1	GQ03304_A06	-1.9838	0.00792994	Day22	-1.8445	E3 ubiquitin-protein ligase RHA1B-like [Lactuca sativa]	Zinc finger, RING-type	GSMUA_Achr7P25320_001
transcript14797,1295,f9735Z1295	JZKD02S0856296.1	GQ03304_A06	-3.42794	0.000264718	Day18	-1.8445	E3 ubiquitin-protein ligase RHA1B-like [Lactuca sativa]	Zinc finger, RING-type	GSMUA_Achr7P25320_001
transcript14797,1295,f9735Z1295	JZKD02S0856296.1	GQ03304_A06	-1.76483	0.0985438	Day14	-1.8445	E3 ubiquitin-protein ligase RHA1B-like [Lactuca sativa]	Zinc finger, RING-type	GSMUA_Achr7P25320_001
transcript14818,1294,f8800Z1294	JZKD02S1450018.1	GQ03215_H21	0.25026	0.58314	Day0	0.189196	DDB1- and CUL4-associated factor 13-like [Cucurbita maxima]	WD40	NA
transcript14818,1294,f8800Z1294	JZKD02S1450018.1	GQ03215_H21	0.128415	0.851694	Day14	0.189196	DDB1- and CUL4-associated factor 13-like [Cucurbita maxima]	WD40	NA
transcript14818,1294,f8800Z1294	JZKD02S1450018.1	GQ03215_H21	0.485552	0.0398547	Day18	0.189196	DDB1- and CUL4-associated factor 13-like [Cucurbita maxima]	WD40	NA
transcript14818,1294,f8800Z1294	JZKD02S1450018.1	GQ03215_H21	-0.107443	0.783712	Day22	0.189196	DDB1- and CUL4-associated factor 13-like [Cucurbita maxima]	WD40	NA
transcript14863,1290,f16828Z1290	JZKD02S1234682.1	NA	0.584943	0.612698	Day22	1.16575	uncharacterized LOC102666705 isoform X1 [Glycine max]	Zinc finger C2H2-type	PSME_00056799-RA
transcript14863,1290,f16828Z1290	JZKD02S1234682.1	NA	0.518969	NA	Day14	1.16575	uncharacterized LOC102666705 isoform X1 [Glycine max]	Zinc finger C2H2-type	PSME_00056799-RA
transcript14863,1290,f16828Z1290	JZKD02S1234682.1	NA	2.73236	0.000472426	Day18	1.16575	uncharacterized LOC102666705 isoform X1 [Glycine max]	Zinc finger C2H2-type	PSME_00056799-RA
transcript14863,1290,f16828Z1290	JZKD02S1234682.1	NA	0.826718	NA	Day0	1.16575	uncharacterized LOC102666705 isoform X1 [Glycine max]	Zinc finger C2H2-type	PSME_00056799-RA
transcript14886,1289,f12439Z1289	JZKD02S0422376.1	GQ03609_M01	0.0916181	0.803433	Day14	0.274221	E3 ubiquitin-protein ligase RNF185-like [Quercus suber]	Zinc finger, RING-type	NA
transcript14886,1289,f12439Z1289	JZKD02S0422376.1	GQ03609_M01	0.33286	0.0818498	Day22	0.274221	E3 ubiquitin-protein ligase RNF185-like [Quercus suber]	Zinc finger, RING-type	NA
transcript14886,1289,f12439Z1289	JZKD02S0422376.1	GQ03609_M01	0.111693	0.677064	Day0	0.274221	E3 ubiquitin-protein ligase RNF185-like [Quercus suber]	Zinc finger, RING-type	NA
transcript14886,1289,f12439Z1289	JZKD02S0422376.1	GQ03609_M01	0.560714	9.06469e-06	Day18	0.274221	E3 ubiquitin-protein ligase RNF185-like [Quercus suber]	Zinc finger, RING-type	NA
transcript1491,3506,f16352Z3506	JZKD02S0675912.1	GQ04106_N03	-0.00272522	0.994202	Day22	0.0325654	PHD finger protein EHD3-like [Cucurbita maxima]	Zinc finger, PHD-type	kfl00334_0040
transcript1491,3506,f16352Z3506	JZKD02S0675912.1	GQ04106_N03	0.145125	0.689468	Day14	0.0325654	PHD finger protein EHD3-like [Cucurbita maxima]	Zinc finger, PHD-type	kfl00334_0040
transcript1491,3506,f16352Z3506	JZKD02S0675912.1	GQ04106_N03	-0.426974	0.0214792	Day18	0.0325654	PHD finger protein EHD3-like [Cucurbita maxima]	Zinc finger, PHD-type	kfl00334_0040
transcript1491,3506,f16352Z3506	JZKD02S0675912.1	GQ04106_N03	0.414836	0.1547	Day0	0.0325654	PHD finger protein EHD3-like [Cucurbita maxima]	Zinc finger, PHD-type	kfl00334_0040
transcript15033,1279,f10724Z1279	JZKD02S1384833.1	GQ03323_K17	0.105586	0.903699	Day14	0.515476	probable E3 ubiquitin-protein ligase RHG1A [Physcomitrella patens]	Zinc finger, RING-type	MDP0000320739
transcript15033,1279,f10724Z1279	JZKD02S1384833.1	GQ03323_K17	-0.0389699	0.957366	Day0	0.515476	probable E3 ubiquitin-protein ligase RHG1A [Physcomitrella patens]	Zinc finger, RING-type	MDP0000320739
transcript15033,1279,f10724Z1279	JZKD02S1384833.1	GQ03323_K17	1.23867	3.04697e-07	Day18	0.515476	probable E3 ubiquitin-protein ligase RHG1A [Physcomitrella patens]	Zinc finger, RING-type	MDP0000320739
transcript15033,1279,f10724Z1279	JZKD02S1384833.1	GQ03323_K17	0.756618	0.0387071	Day22	0.515476	probable E3 ubiquitin-protein ligase RHG1A [Physcomitrella patens]	Zinc finger, RING-type	MDP0000320739
transcript15051,1278,f16269Z1278	JZKD02S0289673.1	GQ04105_I13	0.242398	0.661802	Day14	0.601828	ethylene-responsive transcription factor ERF016-like [Brassica napus]	AP2/ERF	Psi004499
transcript15051,1278,f16269Z1278	JZKD02S0289673.1	GQ04105_I13	0.901891	0.00250381	Day18	0.601828	ethylene-responsive transcription factor ERF016-like [Brassica napus]	AP2/ERF	Psi004499
transcript15051,1278,f16269Z1278	JZKD02S0289673.1	GQ04105_I13	0.405503	0.226593	Day0	0.601828	ethylene-responsive transcription factor ERF016-like [Brassica napus]	AP2/ERF	Psi004499
transcript15051,1278,f16269Z1278	JZKD02S0289673.1	GQ04105_I13	0.857522	0.000190931	Day22	0.601828	ethylene-responsive transcription factor ERF016-like [Brassica napus]	AP2/ERF	Psi004499
transcript15149,1270,f208Z1270	JZKD02S1628265.1	GQ0034_O15	-0.614777	0.00972039	Day18	-0.342588	chromatin remodeling protein EBS-like [Durio zibethinus]	Zinc finger, PHD-type	mrna00537.1-v1.0-hybrid
transcript15149,1270,f208Z1270	JZKD02S1628265.1	GQ0034_O15	-0.205955	0.66843	Day14	-0.342588	chromatin remodeling protein EBS-like [Durio zibethinus]	Zinc finger, PHD-type	mrna00537.1-v1.0-hybrid
transcript15149,1270,f208Z1270	JZKD02S1628265.1	GQ0034_O15	-0.160915	0.680813	Day0	-0.342588	chromatin remodeling protein EBS-like [Durio zibethinus]	Zinc finger, PHD-type	mrna00537.1-v1.0-hybrid
transcript15149,1270,f208Z1270	JZKD02S1628265.1	GQ0034_O15	-0.388704	0.130269	Day22	-0.342588	chromatin remodeling protein EBS-like [Durio zibethinus]	Zinc finger, PHD-type	mrna00537.1-v1.0-hybrid
transcript15190,1268,f12699Z1268	JZKD02S1648503.1	GQ03616_J03	-2.10301	3.31096e-16	Day18	-0.934211	uncharacterized protein LOC112186418 [Rosa chinensis]	Zinc finger, RING/FYVE/PHD-type	NA
transcript15190,1268,f12699Z1268	JZKD02S1648503.1	GQ03616_J03	0.0340646	0.95846	Day0	-0.934211	uncharacterized protein LOC112186418 [Rosa chinensis]	Zinc finger, RING/FYVE/PHD-type	NA
transcript15190,1268,f12699Z1268	JZKD02S1648503.1	GQ03616_J03	-1.43825	3.25579e-05	Day22	-0.934211	uncharacterized protein LOC112186418 [Rosa chinensis]	Zinc finger, RING/FYVE/PHD-type	NA
transcript15190,1268,f12699Z1268	JZKD02S1648503.1	GQ03616_J03	-0.229649	0.703939	Day14	-0.934211	uncharacterized protein LOC112186418 [Rosa chinensis]	Zinc finger, RING/FYVE/PHD-type	NA
transcript1522,3482,f4633Z3482	JZKD02S1016839.1	GQ02829_M04	0.0665187	0.808972	Day14	0.218503	probable E3 ubiquitin-protein ligase HIP1 [Phoenix dactylifera]	Zinc finger, RING-type	MDP0000320739
transcript1522,3482,f4633Z3482	JZKD02S1016839.1	GQ02829_M04	0.495293	0.0173681	Day18	0.218503	probable E3 ubiquitin-protein ligase HIP1 [Phoenix dactylifera]	Zinc finger, RING-type	MDP0000320739
transcript1522,3482,f4633Z3482	JZKD02S1016839.1	GQ02829_M04	0.169301	0.306919	Day0	0.218503	probable E3 ubiquitin-protein ligase HIP1 [Phoenix dactylifera]	Zinc finger, RING-type	MDP0000320739
transcript1522,3482,f4633Z3482	JZKD02S1016839.1	GQ02829_M04	0.142897	0.438739	Day22	0.218503	probable E3 ubiquitin-protein ligase HIP1 [Phoenix dactylifera]	Zinc finger, RING-type	MDP0000320739
transcript15249,1264,f37194Z1264	JZKD02S0829142.1	NA	-0.614743	0.293093	Day0	-2.31225	NAC domain-containing protein 35 [Glycine max]	NAC	MA_95225g0010
transcript15249,1264,f37194Z1264	JZKD02S0829142.1	NA	-3.7273	1.02618e-10	Day18	-2.31225	NAC domain-containing protein 35 [Glycine max]	NAC	MA_95225g0010
transcript15249,1264,f37194Z1264	JZKD02S0829142.1	NA	-1.17945	0.0703974	Day14	-2.31225	NAC domain-containing protein 35 [Glycine max]	NAC	MA_95225g0010
transcript15249,1264,f37194Z1264	JZKD02S0829142.1	NA	-3.72751	9.9513e-21	Day22	-2.31225	NAC domain-containing protein 35 [Glycine max]	NAC	MA_95225g0010
transcript15313,1259,f21957Z1259	JZKD02S1543193.1	WS0337_H23	5.94087	1.14864e-07	Day18	2.38701	putative dehydration-responsive element-binding protein 2H [Arachis hypogaea]	AP2/ERF	Pta002212
transcript15313,1259,f21957Z1259	JZKD02S1543193.1	WS0337_H23	3.36246	0.0204067	Day22	2.38701	putative dehydration-responsive element-binding protein 2H [Arachis hypogaea]	AP2/ERF	Pta002212
transcript15313,1259,f21957Z1259	JZKD02S1543193.1	WS0337_H23	-0.823469	NA	Day14	2.38701	putative dehydration-responsive element-binding protein 2H [Arachis hypogaea]	AP2/ERF	Pta002212
transcript15313,1259,f21957Z1259	JZKD02S1543193.1	WS0337_H23	1.06819	NA	Day0	2.38701	putative dehydration-responsive element-binding protein 2H [Arachis hypogaea]	AP2/ERF	Pta002212
transcript1537,3473,f3106Z3473	JZKD02S0564610.1	GQ02806_G04	0.395143	0.0339952	Day22	0.419058	protein SENSITIVE TO PROTON RHIZOTOXICITY 1-like isoform X2 [Coffea arabica]	Zinc finger C2H2-type	MA_5313g0010
transcript1537,3473,f3106Z3473	JZKD02S0564610.1	GQ02806_G04	0.622825	0.00533881	Day14	0.419058	protein SENSITIVE TO PROTON RHIZOTOXICITY 1-like isoform X2 [Coffea arabica]	Zinc finger C2H2-type	MA_5313g0010
transcript1537,3473,f3106Z3473	JZKD02S0564610.1	GQ02806_G04	0.321067	0.10528	Day18	0.419058	protein SENSITIVE TO PROTON RHIZOTOXICITY 1-like isoform X2 [Coffea arabica]	Zinc finger C2H2-type	MA_5313g0010
transcript1537,3473,f3106Z3473	JZKD02S0564610.1	GQ02806_G04	0.337196	0.390388	Day0	0.419058	protein SENSITIVE TO PROTON RHIZOTOXICITY 1-like isoform X2 [Coffea arabica]	Zinc finger C2H2-type	MA_5313g0010
transcript15402,1252,f9293Z1252	JZKD02S0071322.1	GQ03235_L08	1.24908	6.48457e-06	Day18	0.435001	MADS-box protein SOC1-like isoform X1 [Abrus precatorius]	MADS-box	Pgl006966
transcript15402,1252,f9293Z1252	JZKD02S0071322.1	GQ03235_L08	0.0603043	0.945334	Day14	0.435001	MADS-box protein SOC1-like isoform X1 [Abrus precatorius]	MADS-box	Pgl006966
transcript15402,1252,f9293Z1252	JZKD02S0071322.1	GQ03235_L08	-0.0158045	0.972126	Day0	0.435001	MADS-box protein SOC1-like isoform X1 [Abrus precatorius]	MADS-box	Pgl006966
transcript15402,1252,f9293Z1252	JZKD02S0071322.1	GQ03235_L08	0.446429	0.0687453	Day22	0.435001	MADS-box protein SOC1-like isoform X1 [Abrus precatorius]	MADS-box	Pgl006966
transcript15417,1251,f4219Z1251	JZKD02S0747982.1	GQ02821_P07	-3.33289	0.0019856	Day18	-1.85002	ethylene-responsive transcription factor ERF003 [Populus trichocarpa]	AP2/ERF	MA_94228g0010
transcript15417,1251,f4219Z1251	JZKD02S0747982.1	GQ02821_P07	-3.04414	0.000212149	Day22	-1.85002	ethylene-responsive transcription factor ERF003 [Populus trichocarpa]	AP2/ERF	MA_94228g0010
transcript15417,1251,f4219Z1251	JZKD02S0747982.1	GQ02821_P07	-1.15209	0.463248	Day14	-1.85002	ethylene-responsive transcription factor ERF003 [Populus trichocarpa]	AP2/ERF	MA_94228g0010
transcript15417,1251,f4219Z1251	JZKD02S0747982.1	GQ02821_P07	0.129014	0.927319	Day0	-1.85002	ethylene-responsive transcription factor ERF003 [Populus trichocarpa]	AP2/ERF	MA_94228g0010
transcript15472,1247,f25345Z1247	JZKD02S0829886.1	GQ03123_C06	-0.205636	0.796768	Day22	-0.745415	uncharacterized WD repeat-containing protein C2A9.03-like isoform X3 [Coffea arabica]	WD40	MDP0000304584
transcript15472,1247,f25345Z1247	JZKD02S0829886.1	GQ03123_C06	0.627007	0.587534	Day14	-0.745415	uncharacterized WD repeat-containing protein C2A9.03-like isoform X3 [Coffea arabica]	WD40	MDP0000304584
transcript15472,1247,f25345Z1247	JZKD02S0829886.1	GQ03123_C06	-0.790614	0.0275535	Day0	-0.745415	uncharacterized WD repeat-containing protein C2A9.03-like isoform X3 [Coffea arabica]	WD40	MDP0000304584
transcript15472,1247,f25345Z1247	JZKD02S0829886.1	GQ03123_C06	-2.61242	0.016549	Day18	-0.745415	uncharacterized WD repeat-containing protein C2A9.03-like isoform X3 [Coffea arabica]	WD40	MDP0000304584
transcript15499,1246,f21453Z1246	JZKD02S0757630.1	GQ03512_F18	2.87106	6.44446e-14	Day22	1.83057	RING-H2 finger protein ATL40-like [Brassica napus]	Zinc finger, RING-type	GSMUA_Achr7P25320_001
transcript15499,1246,f21453Z1246	JZKD02S0757630.1	GQ03512_F18	0.167143	0.921806	Day0	1.83057	RING-H2 finger protein ATL40-like [Brassica napus]	Zinc finger, RING-type	GSMUA_Achr7P25320_001
transcript15499,1246,f21453Z1246	JZKD02S0757630.1	GQ03512_F18	3.27726	2.70655e-18	Day18	1.83057	RING-H2 finger protein ATL40-like [Brassica napus]	Zinc finger, RING-type	GSMUA_Achr7P25320_001
transcript15499,1246,f21453Z1246	JZKD02S0757630.1	GQ03512_F18	1.00683	0.26004	Day14	1.83057	RING-H2 finger protein ATL40-like [Brassica napus]	Zinc finger, RING-type	GSMUA_Achr7P25320_001
transcript1551,3464,f13364Z3464	JZKD02S0142763.1	GQ03713_M04	-0.682572	NA	Day14	-0.74732	AP2-like ethylene-responsive transcription factor ANT [Ziziphus jujuba]	AP2/ERF	MA_98095g0010
transcript1551,3464,f13364Z3464	JZKD02S0142763.1	GQ03713_M04	-2.7003	0.0210854	Day22	-0.74732	AP2-like ethylene-responsive transcription factor ANT [Ziziphus jujuba]	AP2/ERF	MA_98095g0010
transcript1551,3464,f13364Z3464	JZKD02S0142763.1	GQ03713_M04	0.546083	0.780875	Day18	-0.74732	AP2-like ethylene-responsive transcription factor ANT [Ziziphus jujuba]	AP2/ERF	MA_98095g0010
transcript1551,3464,f13364Z3464	JZKD02S0142763.1	GQ03713_M04	-0.152496	NA	Day0	-0.74732	AP2-like ethylene-responsive transcription factor ANT [Ziziphus jujuba]	AP2/ERF	MA_98095g0010
transcript15511,1244,f25297Z1244	JZKD02S0823604.1	GQ02828_A09	-0.0289864	0.96474	Day14	-0.603081	B-box zinc finger protein 19 isoform X1 [Populus trichocarpa]	B-box	Pgl007797
transcript15511,1244,f25297Z1244	JZKD02S0823604.1	GQ02828_A09	-1.87619	7.22656e-05	Day18	-0.603081	B-box zinc finger protein 19 isoform X1 [Populus trichocarpa]	B-box	Pgl007797
transcript15511,1244,f25297Z1244	JZKD02S0823604.1	GQ02828_A09	-0.584761	0.0682241	Day22	-0.603081	B-box zinc finger protein 19 isoform X1 [Populus trichocarpa]	B-box	Pgl007797
transcript15511,1244,f25297Z1244	JZKD02S0823604.1	GQ02828_A09	0.0776153	0.823604	Day0	-0.603081	B-box zinc finger protein 19 isoform X1 [Populus trichocarpa]	B-box	Pgl007797
transcript1556,3462,f6296Z3462	JZKD02S0481829.1	GQ03112_B03	-0.050663	0.882853	Day0	0.171349	uncharacterized protein LOC103705263 isoform X2 [Phoenix dactylifera]	WD40	NA
transcript1556,3462,f6296Z3462	JZKD02S0481829.1	GQ03112_B03	0.161224	0.612128	Day22	0.171349	uncharacterized protein LOC103705263 isoform X2 [Phoenix dactylifera]	WD40	NA
transcript1556,3462,f6296Z3462	JZKD02S0481829.1	GQ03112_B03	0.763418	0.00133858	Day18	0.171349	uncharacterized protein LOC103705263 isoform X2 [Phoenix dactylifera]	WD40	NA
transcript1556,3462,f6296Z3462	JZKD02S0481829.1	GQ03112_B03	-0.188584	0.521148	Day14	0.171349	uncharacterized protein LOC103705263 isoform X2 [Phoenix dactylifera]	WD40	NA
transcript15598,1238,f8390Z1238	JZKD02S0630832.1	GQ03217_O17	0.79714	0.332912	Day14	1.61032	RING-H2 finger protein ATL2-like [Cucurbita maxima]	Zinc finger, RING-type	GSMUA_Achr7P25320_001
transcript15598,1238,f8390Z1238	JZKD02S0630832.1	GQ03217_O17	2.95517	7.26031e-11	Day18	1.61032	RING-H2 finger protein ATL2-like [Cucurbita maxima]	Zinc finger, RING-type	GSMUA_Achr7P25320_001
transcript15598,1238,f8390Z1238	JZKD02S0630832.1	GQ03217_O17	0.67653	0.455598	Day0	1.61032	RING-H2 finger protein ATL2-like [Cucurbita maxima]	Zinc finger, RING-type	GSMUA_Achr7P25320_001
transcript15598,1238,f8390Z1238	JZKD02S0630832.1	GQ03217_O17	2.01244	2.53262e-05	Day22	1.61032	RING-H2 finger protein ATL2-like [Cucurbita maxima]	Zinc finger, RING-type	GSMUA_Achr7P25320_001
transcript15611,1237,f128Z1237	JZKD02S1068431.1	GQ0024_E20	0.775226	0.0035436	Day22	0.475055	F-box/SPRY domain-containing protein 1-like isoform X2 [Phoenix dactylifera]	F-box	NA
transcript15611,1237,f128Z1237	JZKD02S1068431.1	GQ0024_E20	0.0518732	0.966486	Day14	0.475055	F-box/SPRY domain-containing protein 1-like isoform X2 [Phoenix dactylifera]	F-box	NA
transcript15611,1237,f128Z1237	JZKD02S1068431.1	GQ0024_E20	0.208695	0.791177	Day0	0.475055	F-box/SPRY domain-containing protein 1-like isoform X2 [Phoenix dactylifera]	F-box	NA
transcript15611,1237,f128Z1237	JZKD02S1068431.1	GQ0024_E20	0.864425	0.00356382	Day18	0.475055	F-box/SPRY domain-containing protein 1-like isoform X2 [Phoenix dactylifera]	F-box	NA
transcript15637,1236,f11786Z1236	JZKD02S0839835.1	GQ03512_F18	0.916467	0.0058813	Day22	0.754236	RING-H2 finger protein ATL74-like [Brassica napus]	Zinc finger, RING-type	GSMUA_Achr7P25320_001
transcript15637,1236,f11786Z1236	JZKD02S0839835.1	GQ03512_F18	0.368908	0.246064	Day18	0.754236	RING-H2 finger protein ATL74-like [Brassica napus]	Zinc finger, RING-type	GSMUA_Achr7P25320_001
transcript15637,1236,f11786Z1236	JZKD02S0839835.1	GQ03512_F18	1.0238	0.173609	Day14	0.754236	RING-H2 finger protein ATL74-like [Brassica napus]	Zinc finger, RING-type	GSMUA_Achr7P25320_001
transcript15637,1236,f11786Z1236	JZKD02S0839835.1	GQ03512_F18	0.707772	0.478229	Day0	0.754236	RING-H2 finger protein ATL74-like [Brassica napus]	Zinc finger, RING-type	GSMUA_Achr7P25320_001
transcript1565,3452,f8229Z3452	JZKD02S1648918.1	GQ03214_J19	0.473042	0.0106358	Day22	0.438125	30-kDa cleavage and polyadenylation specificity factor 30-like [Papaver somniferum]	Zinc finger, CCCH-type	Seita.4G262400.1.p
transcript1565,3452,f8229Z3452	JZKD02S1648918.1	GQ03214_J19	0.941293	2.39055e-06	Day18	0.438125	30-kDa cleavage and polyadenylation specificity factor 30-like [Papaver somniferum]	Zinc finger, CCCH-type	Seita.4G262400.1.p
transcript1565,3452,f8229Z3452	JZKD02S1648918.1	GQ03214_J19	0.10582	0.799342	Day14	0.438125	30-kDa cleavage and polyadenylation specificity factor 30-like [Papaver somniferum]	Zinc finger, CCCH-type	Seita.4G262400.1.p
transcript1565,3452,f8229Z3452	JZKD02S1648918.1	GQ03214_J19	0.232343	0.522087	Day0	0.438125	30-kDa cleavage and polyadenylation specificity factor 30-like [Papaver somniferum]	Zinc finger, CCCH-type	Seita.4G262400.1.p
transcript15694,1232,f5291Z1232	JZKD02S0202638.1	GQ03005_E17	-0.233198	0.889164	Day14	-1.97704	E3 ubiquitin-protein ligase ATL23-like [Abrus precatorius]	Zinc finger, RING-type	Sme2.5_00572.1_g00001.1
transcript15694,1232,f5291Z1232	JZKD02S0202638.1	GQ03005_E17	-3.71618	7.09503e-08	Day22	-1.97704	E3 ubiquitin-protein ligase ATL23-like [Abrus precatorius]	Zinc finger, RING-type	Sme2.5_00572.1_g00001.1
transcript15694,1232,f5291Z1232	JZKD02S0202638.1	GQ03005_E17	-0.794668	0.522087	Day0	-1.97704	E3 ubiquitin-protein ligase ATL23-like [Abrus precatorius]	Zinc finger, RING-type	Sme2.5_00572.1_g00001.1
transcript15694,1232,f5291Z1232	JZKD02S0202638.1	GQ03005_E17	-3.16413	8.70951e-05	Day18	-1.97704	E3 ubiquitin-protein ligase ATL23-like [Abrus precatorius]	Zinc finger, RING-type	Sme2.5_00572.1_g00001.1
transcript15894,1218,f35720Z1218	JZKD02S1145616.1	GQ03220_N20	-0.805872	0.00180033	Day18	-0.301789	B-box zinc finger protein 24 [Rosa chinensis]	B-box	Pgl011606
transcript15894,1218,f35720Z1218	JZKD02S1145616.1	GQ03220_N20	0.0461547	0.934308	Day0	-0.301789	B-box zinc finger protein 24 [Rosa chinensis]	B-box	Pgl011606
transcript15894,1218,f35720Z1218	JZKD02S1145616.1	GQ03220_N20	-0.174651	0.505919	Day22	-0.301789	B-box zinc finger protein 24 [Rosa chinensis]	B-box	Pgl011606
transcript15894,1218,f35720Z1218	JZKD02S1145616.1	GQ03220_N20	-0.272788	0.502271	Day14	-0.301789	B-box zinc finger protein 24 [Rosa chinensis]	B-box	Pgl011606
transcript15982,1213,f29111Z1213	JZKD02S0472587.1	GQ02805_I08	0.632369	NA	Day0	1.51849	transcription factor bHLH66-like [Olea europaea var. sylvestris]	bHLH	MA_50630g0010
transcript15982,1213,f29111Z1213	JZKD02S0472587.1	GQ02805_I08	2.45724	0.000378066	Day18	1.51849	transcription factor bHLH66-like [Olea europaea var. sylvestris]	bHLH	MA_50630g0010
transcript15982,1213,f29111Z1213	JZKD02S0472587.1	GQ02805_I08	0.912785	0.383044	Day14	1.51849	transcription factor bHLH66-like [Olea europaea var. sylvestris]	bHLH	MA_50630g0010
transcript15982,1213,f29111Z1213	JZKD02S0472587.1	GQ02805_I08	2.07156	0.000117458	Day22	1.51849	transcription factor bHLH66-like [Olea europaea var. sylvestris]	bHLH	MA_50630g0010
transcript16045,1208,f25136Z1208	JZKD02S1599829.1	GQ04001_J22	0.389468	0.766813	Day14	-0.115149	RING-H2 finger protein ATL74 [Glycine max]	Zinc finger, RING-type	Zmw_sc01355.1.g00120.1
transcript16045,1208,f25136Z1208	JZKD02S1599829.1	GQ04001_J22	-1.59091	0.00824345	Day18	-0.115149	RING-H2 finger protein ATL74 [Glycine max]	Zinc finger, RING-type	Zmw_sc01355.1.g00120.1
transcript16045,1208,f25136Z1208	JZKD02S1599829.1	GQ04001_J22	0.284814	0.705887	Day22	-0.115149	RING-H2 finger protein ATL74 [Glycine max]	Zinc finger, RING-type	Zmw_sc01355.1.g00120.1
transcript16045,1208,f25136Z1208	JZKD02S1599829.1	GQ04001_J22	0.456034	0.555953	Day0	-0.115149	RING-H2 finger protein ATL74 [Glycine max]	Zinc finger, RING-type	Zmw_sc01355.1.g00120.1
transcript16067,1207,f20105Z1207	JZKD02S0047034.1	WS0031_N12	3.90173	4.6207e-29	Day18	2.19407	RING-H2 finger protein ATL74 [Populus trichocarpa]	Zinc finger, RING-type	Zmw_sc01355.1.g00120.1
transcript16067,1207,f20105Z1207	JZKD02S0047034.1	WS0031_N12	2.98843	2.49875e-07	Day22	2.19407	RING-H2 finger protein ATL74 [Populus trichocarpa]	Zinc finger, RING-type	Zmw_sc01355.1.g00120.1
transcript16067,1207,f20105Z1207	JZKD02S0047034.1	WS0031_N12	1.67294	0.00114406	Day14	2.19407	RING-H2 finger protein ATL74 [Populus trichocarpa]	Zinc finger, RING-type	Zmw_sc01355.1.g00120.1
transcript16067,1207,f20105Z1207	JZKD02S0047034.1	WS0031_N12	0.213169	0.847225	Day0	2.19407	RING-H2 finger protein ATL74 [Populus trichocarpa]	Zinc finger, RING-type	Zmw_sc01355.1.g00120.1
transcript16126,1204,f5620Z1204	JZKD02S0200888.1	GQ03101_B18	0.694222	0.00563593	Day18	0.378523	probable E3 ubiquitin-protein ligase LOG2 [Phoenix dactylifera]	Zinc finger, RING-type	FANhyb_rscf00000373.1.g00002.1
transcript16126,1204,f5620Z1204	JZKD02S0200888.1	GQ03101_B18	0.0482244	0.925789	Day14	0.378523	probable E3 ubiquitin-protein ligase LOG2 [Phoenix dactylifera]	Zinc finger, RING-type	FANhyb_rscf00000373.1.g00002.1
transcript16126,1204,f5620Z1204	JZKD02S0200888.1	GQ03101_B18	0.610966	0.00141902	Day22	0.378523	probable E3 ubiquitin-protein ligase LOG2 [Phoenix dactylifera]	Zinc finger, RING-type	FANhyb_rscf00000373.1.g00002.1
transcript16126,1204,f5620Z1204	JZKD02S0200888.1	GQ03101_B18	0.16068	0.629211	Day0	0.378523	probable E3 ubiquitin-protein ligase LOG2 [Phoenix dactylifera]	Zinc finger, RING-type	FANhyb_rscf00000373.1.g00002.1
transcript16174,1200,f10419Z1200	JZKD02S0778349.1	GQ03318_K12	1.57365	0.0067854	Day14	1.65105	E3 ubiquitin ligase BIG BROTHER-related-like isoform X1 [Physcomitrella patens]	Zinc finger, RING-type	GRMZM2G426140_P01
transcript16174,1200,f10419Z1200	JZKD02S0778349.1	GQ03318_K12	0.563712	0.500942	Day0	1.65105	E3 ubiquitin ligase BIG BROTHER-related-like isoform X1 [Physcomitrella patens]	Zinc finger, RING-type	GRMZM2G426140_P01
transcript16174,1200,f10419Z1200	JZKD02S0778349.1	GQ03318_K12	2.88357	8.05408e-08	Day18	1.65105	E3 ubiquitin ligase BIG BROTHER-related-like isoform X1 [Physcomitrella patens]	Zinc finger, RING-type	GRMZM2G426140_P01
transcript16174,1200,f10419Z1200	JZKD02S0778349.1	GQ03318_K12	1.58328	0.0186239	Day22	1.65105	E3 ubiquitin ligase BIG BROTHER-related-like isoform X1 [Physcomitrella patens]	Zinc finger, RING-type	GRMZM2G426140_P01
transcript16297,1193,f29610Z1193	JZKD02S0522860.1	GQ02807_J18	-0.0958518	0.888246	Day0	0.600871	E3 ubiquitin-protein ligase At1g63170-like [Lactuca sativa]	Zinc finger, RING-type	GSMUA_Achr7P25320_001
transcript16297,1193,f29610Z1193	JZKD02S0522860.1	GQ02807_J18	0.06763	0.968039	Day14	0.600871	E3 ubiquitin-protein ligase At1g63170-like [Lactuca sativa]	Zinc finger, RING-type	GSMUA_Achr7P25320_001
transcript16297,1193,f29610Z1193	JZKD02S0522860.1	GQ02807_J18	0.860385	0.0512593	Day18	0.600871	E3 ubiquitin-protein ligase At1g63170-like [Lactuca sativa]	Zinc finger, RING-type	GSMUA_Achr7P25320_001
transcript16297,1193,f29610Z1193	JZKD02S0522860.1	GQ02807_J18	1.57132	0.00157781	Day22	0.600871	E3 ubiquitin-protein ligase At1g63170-like [Lactuca sativa]	Zinc finger, RING-type	GSMUA_Achr7P25320_001
transcript16316,1192,f8107Z1192	JZKD02S1426299.1	GQ03213_B01	1.09506	3.12264e-07	Day22	0.666206	RING-H2 finger protein ATL3-like [Durio zibethinus]	Zinc finger, RING-type	676788138
transcript16316,1192,f8107Z1192	JZKD02S1426299.1	GQ03213_B01	0.687894	0.0103334	Day18	0.666206	RING-H2 finger protein ATL3-like [Durio zibethinus]	Zinc finger, RING-type	676788138
transcript16316,1192,f8107Z1192	JZKD02S1426299.1	GQ03213_B01	0.275871	0.732378	Day14	0.666206	RING-H2 finger protein ATL3-like [Durio zibethinus]	Zinc finger, RING-type	676788138
transcript16316,1192,f8107Z1192	JZKD02S1426299.1	GQ03213_B01	0.605994	0.520929	Day0	0.666206	RING-H2 finger protein ATL3-like [Durio zibethinus]	Zinc finger, RING-type	676788138
transcript16334,1191,f21053Z1191	JZKD02S0741756.1	WS00837_A18	0.0436336	0.951714	Day0	0.177752	protein CHROMATIN REMODELING 20 isoform X1 [Durio zibethinus]	Zinc finger, RING/FYVE/PHD-type	NA
transcript16334,1191,f21053Z1191	JZKD02S0741756.1	WS00837_A18	0.680672	0.0121574	Day22	0.177752	protein CHROMATIN REMODELING 20 isoform X1 [Durio zibethinus]	Zinc finger, RING/FYVE/PHD-type	NA
transcript16334,1191,f21053Z1191	JZKD02S0741756.1	WS00837_A18	-0.131762	0.745676	Day18	0.177752	protein CHROMATIN REMODELING 20 isoform X1 [Durio zibethinus]	Zinc finger, RING/FYVE/PHD-type	NA
transcript16334,1191,f21053Z1191	JZKD02S0741756.1	WS00837_A18	0.118464	0.864143	Day14	0.177752	protein CHROMATIN REMODELING 20 isoform X1 [Durio zibethinus]	Zinc finger, RING/FYVE/PHD-type	NA
transcript16439,1185,f1754Z1185	JZKD02S1487274.1	GQ02010_C23	0.180085	0.680834	Day0	-0.599036	RING-H2 finger protein ATL43 [Cucurbita moschata]	Zinc finger, RING-type	Achn313101
transcript16439,1185,f1754Z1185	JZKD02S1487274.1	GQ02010_C23	-1.93098	1.52728e-05	Day18	-0.599036	RING-H2 finger protein ATL43 [Cucurbita moschata]	Zinc finger, RING-type	Achn313101
transcript16439,1185,f1754Z1185	JZKD02S1487274.1	GQ02010_C23	-0.0221765	0.985695	Day14	-0.599036	RING-H2 finger protein ATL43 [Cucurbita moschata]	Zinc finger, RING-type	Achn313101
transcript16439,1185,f1754Z1185	JZKD02S1487274.1	GQ02010_C23	-0.623075	0.22125	Day22	-0.599036	RING-H2 finger protein ATL43 [Cucurbita moschata]	Zinc finger, RING-type	Achn313101
transcript1646,3402,f18768Z3402	NA	GQ03214_J19	0.198448	0.56167	Day22	0.280885	30-kDa cleavage and polyadenylation specificity factor 30-like [Papaver somniferum]	Zinc finger, CCCH-type	Pahal.D00506.1
transcript1646,3402,f18768Z3402	NA	GQ03214_J19	0.0327605	0.969047	Day0	0.280885	30-kDa cleavage and polyadenylation specificity factor 30-like [Papaver somniferum]	Zinc finger, CCCH-type	Pahal.D00506.1
transcript1646,3402,f18768Z3402	NA	GQ03214_J19	0.878812	0.00111981	Day18	0.280885	30-kDa cleavage and polyadenylation specificity factor 30-like [Papaver somniferum]	Zinc finger, CCCH-type	Pahal.D00506.1
transcript1646,3402,f18768Z3402	NA	GQ03214_J19	0.0135207	0.988997	Day14	0.280885	30-kDa cleavage and polyadenylation specificity factor 30-like [Papaver somniferum]	Zinc finger, CCCH-type	Pahal.D00506.1
transcript1650,3401,f15785Z3401	JZKD02S0703658.1	GQ04010_P15	-1.61376	8.628e-05	Day22	-1.13789	auxin-responsive protein IAA26-like isoform X1 [Ziziphus jujuba]	AUX/IAA	Zosma34g00620.1
transcript1650,3401,f15785Z3401	JZKD02S0703658.1	GQ04010_P15	-0.114778	0.914875	Day14	-1.13789	auxin-responsive protein IAA26-like isoform X1 [Ziziphus jujuba]	AUX/IAA	Zosma34g00620.1
transcript1650,3401,f15785Z3401	JZKD02S0703658.1	GQ04010_P15	-0.0263037	0.961615	Day0	-1.13789	auxin-responsive protein IAA26-like isoform X1 [Ziziphus jujuba]	AUX/IAA	Zosma34g00620.1
transcript1650,3401,f15785Z3401	JZKD02S0703658.1	GQ04010_P15	-2.79671	9.59344e-06	Day18	-1.13789	auxin-responsive protein IAA26-like isoform X1 [Ziziphus jujuba]	AUX/IAA	Zosma34g00620.1
transcript1658,3397,f4030Z3397	JZKD02S1130025.1	GQ02819_H10	0.124221	0.731556	Day0	0.410103	zinc finger CCCH domain-containing protein 34-like [Citrus sinensis]	Zinc finger, CCCH-type	PSME_00003774-RA
transcript1658,3397,f4030Z3397	JZKD02S1130025.1	GQ02819_H10	0.281457	0.388594	Day14	0.410103	zinc finger CCCH domain-containing protein 34-like [Citrus sinensis]	Zinc finger, CCCH-type	PSME_00003774-RA
transcript1658,3397,f4030Z3397	JZKD02S1130025.1	GQ02819_H10	0.620902	0.000106274	Day18	0.410103	zinc finger CCCH domain-containing protein 34-like [Citrus sinensis]	Zinc finger, CCCH-type	PSME_00003774-RA
transcript1658,3397,f4030Z3397	JZKD02S1130025.1	GQ02819_H10	0.61383	0.00258652	Day22	0.410103	zinc finger CCCH domain-containing protein 34-like [Citrus sinensis]	Zinc finger, CCCH-type	PSME_00003774-RA
transcript16585,1175,f24221Z1175	JZKD02S0418839.1	NA	1.22581	0.151139	Day22	1.01494	probable F-box protein At5g04010 [Populus trichocarpa]	F-box	NA
transcript16585,1175,f24221Z1175	JZKD02S0418839.1	NA	-0.374947	NA	Day14	1.01494	probable F-box protein At5g04010 [Populus trichocarpa]	F-box	NA
transcript16585,1175,f24221Z1175	JZKD02S0418839.1	NA	3.18174	2.8418e-05	Day18	1.01494	probable F-box protein At5g04010 [Populus trichocarpa]	F-box	NA
transcript16585,1175,f24221Z1175	JZKD02S0418839.1	NA	0.0271639	NA	Day0	1.01494	probable F-box protein At5g04010 [Populus trichocarpa]	F-box	NA
transcript16608,1174,f1587Z1174	JZKD02S1640240.1	GQ0193_P18	0.0103962	0.980596	Day22	0.33964	ethylene-responsive transcription factor 3-like [Cucurbita moschata]	AP2/ERF	Psi008125
transcript16608,1174,f1587Z1174	JZKD02S1640240.1	GQ0193_P18	0.0182493	0.98337	Day0	0.33964	ethylene-responsive transcription factor 3-like [Cucurbita moschata]	AP2/ERF	Psi008125
transcript16608,1174,f1587Z1174	JZKD02S1640240.1	GQ0193_P18	1.50563	3.01709e-09	Day18	0.33964	ethylene-responsive transcription factor 3-like [Cucurbita moschata]	AP2/ERF	Psi008125
transcript16608,1174,f1587Z1174	JZKD02S1640240.1	GQ0193_P18	-0.175722	0.763062	Day14	0.33964	ethylene-responsive transcription factor 3-like [Cucurbita moschata]	AP2/ERF	Psi008125
transcript16618,1173,f31520Z1173	JZKD02S0249179.1	GQ03318_A22	0.230066	0.82371	Day14	2.12934	zinc finger protein ZAT9-like [Solanum lycopersicum]	Zinc finger C2H2-type	Pgl012736
transcript16618,1173,f31520Z1173	JZKD02S0249179.1	GQ03318_A22	1.71064	0.0291832	Day22	2.12934	zinc finger protein ZAT9-like [Solanum lycopersicum]	Zinc finger C2H2-type	Pgl012736
transcript16618,1173,f31520Z1173	JZKD02S0249179.1	GQ03318_A22	5.48798	1.69338e-17	Day18	2.12934	zinc finger protein ZAT9-like [Solanum lycopersicum]	Zinc finger C2H2-type	Pgl012736
transcript16618,1173,f31520Z1173	JZKD02S0249179.1	GQ03318_A22	1.08868	0.245139	Day0	2.12934	zinc finger protein ZAT9-like [Solanum lycopersicum]	Zinc finger C2H2-type	Pgl012736
transcript16715,1166,f6380Z1166	JZKD02S0351214.1	GQ03113_C13	0.131491	0.871521	Day0	0.345347	zinc finger AN1 and C2H2 domain-containing stress-associated protein 16 [Glycine max]	Zinc finger C2H2-type	Pgl011182
transcript16715,1166,f6380Z1166	JZKD02S0351214.1	GQ03113_C13	0.744796	0.00518799	Day18	0.345347	zinc finger AN1 and C2H2 domain-containing stress-associated protein 16 [Glycine max]	Zinc finger C2H2-type	Pgl011182
transcript16715,1166,f6380Z1166	JZKD02S0351214.1	GQ03113_C13	0.561678	0.0257635	Day22	0.345347	zinc finger AN1 and C2H2 domain-containing stress-associated protein 16 [Glycine max]	Zinc finger C2H2-type	Pgl011182
transcript16715,1166,f6380Z1166	JZKD02S0351214.1	GQ03113_C13	-0.0565762	0.957035	Day14	0.345347	zinc finger AN1 and C2H2 domain-containing stress-associated protein 16 [Glycine max]	Zinc finger C2H2-type	Pgl011182
transcript16829,1159,f14756Z1159	JZKD02S0165024.1	GQ03907_P14	0.118859	0.703569	Day18	0.490934	F-box protein GID2-like [Papaver somniferum]	F-box	TRAES3BF110700030CFD_t1
transcript16829,1159,f14756Z1159	JZKD02S0165024.1	GQ03907_P14	0.229566	0.763062	Day14	0.490934	F-box protein GID2-like [Papaver somniferum]	F-box	TRAES3BF110700030CFD_t1
transcript16829,1159,f14756Z1159	JZKD02S0165024.1	GQ03907_P14	0.961348	0.00906927	Day22	0.490934	F-box protein GID2-like [Papaver somniferum]	F-box	TRAES3BF110700030CFD_t1
transcript16829,1159,f14756Z1159	JZKD02S0165024.1	GQ03907_P14	0.653963	0.153948	Day0	0.490934	F-box protein GID2-like [Papaver somniferum]	F-box	TRAES3BF110700030CFD_t1
transcript1686,3380,f16409Z3380	JZKD02S0529322.1	GQ04107_J08	0.590067	0.00586474	Day22	0.369134	phytochrome A-associated F-box protein-like [Cucurbita pepo subsp. pepo]	F-box	NA
transcript1686,3380,f16409Z3380	JZKD02S0529322.1	GQ04107_J08	-0.0237265	0.948391	Day0	0.369134	phytochrome A-associated F-box protein-like [Cucurbita pepo subsp. pepo]	F-box	NA
transcript1686,3380,f16409Z3380	JZKD02S0529322.1	GQ04107_J08	0.795544	2.08408e-05	Day18	0.369134	phytochrome A-associated F-box protein-like [Cucurbita pepo subsp. pepo]	F-box	NA
transcript1686,3380,f16409Z3380	JZKD02S0529322.1	GQ04107_J08	0.114654	0.765744	Day14	0.369134	phytochrome A-associated F-box protein-like [Cucurbita pepo subsp. pepo]	F-box	NA
transcript17062,1146,f5521Z1146	JZKD02S1419535.1	GQ03011_N02	1.96183	1.20923e-09	Day18	0.5877	E3 ubiquitin-protein ligase ATL31-like [Ziziphus jujuba]	Zinc finger, RING-type	Achn313101
transcript17062,1146,f5521Z1146	JZKD02S1419535.1	GQ03011_N02	0.507625	0.558565	Day14	0.5877	E3 ubiquitin-protein ligase ATL31-like [Ziziphus jujuba]	Zinc finger, RING-type	Achn313101
transcript17062,1146,f5521Z1146	JZKD02S1419535.1	GQ03011_N02	0.64202	0.131646	Day22	0.5877	E3 ubiquitin-protein ligase ATL31-like [Ziziphus jujuba]	Zinc finger, RING-type	Achn313101
transcript17062,1146,f5521Z1146	JZKD02S1419535.1	GQ03011_N02	-0.760676	0.404746	Day0	0.5877	E3 ubiquitin-protein ligase ATL31-like [Ziziphus jujuba]	Zinc finger, RING-type	Achn313101
transcript1707,3370,f21285Z3370	JZKD02S0511860.1	WS02620_G03	1.34771	0.0401331	Day18	0.189692	protein BREAST CANCER SUSCEPTIBILITY 1 homolog isoform X1 [Glycine max]	Zinc finger, RING-type	NA
transcript1707,3370,f21285Z3370	JZKD02S0511860.1	WS02620_G03	0.0979973	0.890773	Day22	0.189692	protein BREAST CANCER SUSCEPTIBILITY 1 homolog isoform X1 [Glycine max]	Zinc finger, RING-type	NA
transcript1707,3370,f21285Z3370	JZKD02S0511860.1	WS02620_G03	-0.697802	0.470203	Day14	0.189692	protein BREAST CANCER SUSCEPTIBILITY 1 homolog isoform X1 [Glycine max]	Zinc finger, RING-type	NA
transcript1707,3370,f21285Z3370	JZKD02S0511860.1	WS02620_G03	0.0108654	0.993327	Day0	0.189692	protein BREAST CANCER SUSCEPTIBILITY 1 homolog isoform X1 [Glycine max]	Zinc finger, RING-type	NA
transcript1714,3365,f3707Z3365	JZKD02S1596240.1	GQ02815_E08	-0.270377	0.0238484	Day18	-0.000340033	NAC domain-containing protein 86-like [Papaver somniferum]	NAC	Pta000237
transcript1714,3365,f3707Z3365	JZKD02S1596240.1	GQ02815_E08	0.169916	0.368204	Day0	-0.000340033	NAC domain-containing protein 86-like [Papaver somniferum]	NAC	Pta000237
transcript1714,3365,f3707Z3365	JZKD02S1596240.1	GQ02815_E08	0.0392078	0.935341	Day14	-0.000340033	NAC domain-containing protein 86-like [Papaver somniferum]	NAC	Pta000237
transcript1714,3365,f3707Z3365	JZKD02S1596240.1	GQ02815_E08	0.0598931	0.753844	Day22	-0.000340033	NAC domain-containing protein 86-like [Papaver somniferum]	NAC	Pta000237
transcript17229,1136,f30259Z1136	JZKD02S0980813.1	NA	1.61921	NA	Day0	1.07389	probable WRKY transcription factor 57 [Populus trichocarpa]	WRKY	MA_126273g0010
transcript17229,1136,f30259Z1136	JZKD02S0980813.1	NA	0.255573	0.91321	Day14	1.07389	probable WRKY transcription factor 57 [Populus trichocarpa]	WRKY	MA_126273g0010
transcript17229,1136,f30259Z1136	JZKD02S0980813.1	NA	0.746449	0.162513	Day22	1.07389	probable WRKY transcription factor 57 [Populus trichocarpa]	WRKY	MA_126273g0010
transcript17229,1136,f30259Z1136	JZKD02S0980813.1	NA	1.67432	1.53592e-08	Day18	1.07389	probable WRKY transcription factor 57 [Populus trichocarpa]	WRKY	MA_126273g0010
transcript1730,4659,f17244z1302k112a0m-198_f2465Z3357	JZKD02S0555095.1	GQ0252_F05	0.534391	0.0152866	Day18	0.595662	enhancer of mRNA-decapping protein 4-like isoform X1 [Cynara cardunculus var. scolymus]	WD40	NA
transcript1730,4659,f17244z1302k112a0m-198_f2465Z3357	JZKD02S0555095.1	GQ0252_F05	0.677759	0.285897	Day0	0.595662	enhancer of mRNA-decapping protein 4-like isoform X1 [Cynara cardunculus var. scolymus]	WD40	NA
transcript1730,4659,f17244z1302k112a0m-198_f2465Z3357	JZKD02S0555095.1	GQ0252_F05	0.0392521	0.951009	Day14	0.595662	enhancer of mRNA-decapping protein 4-like isoform X1 [Cynara cardunculus var. scolymus]	WD40	NA
transcript1730,4659,f17244z1302k112a0m-198_f2465Z3357	JZKD02S0555095.1	GQ0252_F05	1.13125	0.000334828	Day22	0.595662	enhancer of mRNA-decapping protein 4-like isoform X1 [Cynara cardunculus var. scolymus]	WD40	NA
transcript1751,3349,f17542Z3349	JZKD02S0077405.1	NA	-0.386666	0.0154272	Day22	-0.224069	hormone receptor 4-like isoform X3 [Physcomitrella patens]	bHLH	PSME_00038811-RA
transcript1751,3349,f17542Z3349	JZKD02S0077405.1	NA	0.00441187	0.995299	Day14	-0.224069	hormone receptor 4-like isoform X3 [Physcomitrella patens]	bHLH	PSME_00038811-RA
transcript1751,3349,f17542Z3349	JZKD02S0077405.1	NA	-0.498646	0.0246503	Day18	-0.224069	hormone receptor 4-like isoform X3 [Physcomitrella patens]	bHLH	PSME_00038811-RA
transcript1751,3349,f17542Z3349	JZKD02S0077405.1	NA	-0.0153736	0.969144	Day0	-0.224069	hormone receptor 4-like isoform X3 [Physcomitrella patens]	bHLH	PSME_00038811-RA
transcript17532,1120,f12143Z1120	JZKD02S0399509.1	GQ03601_O17	2.24733	4.48976e-12	Day18	1.08495	probable E3 ubiquitin-protein ligase XERICO [Citrus clementina]	Zinc finger, RING-type	Zmw_sc05604.1.g00100.1
transcript17532,1120,f12143Z1120	JZKD02S0399509.1	GQ03601_O17	1.17141	0.000148376	Day22	1.08495	probable E3 ubiquitin-protein ligase XERICO [Citrus clementina]	Zinc finger, RING-type	Zmw_sc05604.1.g00100.1
transcript17532,1120,f12143Z1120	JZKD02S0399509.1	GQ03601_O17	0.446845	0.377386	Day0	1.08495	probable E3 ubiquitin-protein ligase XERICO [Citrus clementina]	Zinc finger, RING-type	Zmw_sc05604.1.g00100.1
transcript17532,1120,f12143Z1120	JZKD02S0399509.1	GQ03601_O17	0.474205	0.169474	Day14	1.08495	probable E3 ubiquitin-protein ligase XERICO [Citrus clementina]	Zinc finger, RING-type	Zmw_sc05604.1.g00100.1
transcript17608,1115,f10154Z1115	JZKD02S1615736.1	GQ03313_G07	0.0458878	0.95553	Day14	-0.795145	probable E3 ubiquitin-protein ligase RHY1A [Rosa chinensis]	Zinc finger, RING-type	Peinf101Scf01969g06011.1
transcript17608,1115,f10154Z1115	JZKD02S1615736.1	GQ03313_G07	-0.911779	0.0157984	Day22	-0.795145	probable E3 ubiquitin-protein ligase RHY1A [Rosa chinensis]	Zinc finger, RING-type	Peinf101Scf01969g06011.1
transcript17608,1115,f10154Z1115	JZKD02S1615736.1	GQ03313_G07	0.181447	0.615854	Day0	-0.795145	probable E3 ubiquitin-protein ligase RHY1A [Rosa chinensis]	Zinc finger, RING-type	Peinf101Scf01969g06011.1
transcript17608,1115,f10154Z1115	JZKD02S1615736.1	GQ03313_G07	-2.49614	3.85558e-09	Day18	-0.795145	probable E3 ubiquitin-protein ligase RHY1A [Rosa chinensis]	Zinc finger, RING-type	Peinf101Scf01969g06011.1
transcript17908,1096,f21528Z1096	JZKD02S0269308.1	WS03210_G10	-0.251205	0.725712	Day0	-0.628373	uncharacterized protein LOC113295833 [Papaver somniferum]	Zinc finger, CCCH-type	PSME_00052617-RA
transcript17908,1096,f21528Z1096	JZKD02S0269308.1	WS03210_G10	-1.49914	3.30067e-06	Day18	-0.628373	uncharacterized protein LOC113295833 [Papaver somniferum]	Zinc finger, CCCH-type	PSME_00052617-RA
transcript17908,1096,f21528Z1096	JZKD02S0269308.1	WS03210_G10	-0.622006	0.186603	Day22	-0.628373	uncharacterized protein LOC113295833 [Papaver somniferum]	Zinc finger, CCCH-type	PSME_00052617-RA
transcript17908,1096,f21528Z1096	JZKD02S0269308.1	WS03210_G10	-0.141145	0.939688	Day14	-0.628373	uncharacterized protein LOC113295833 [Papaver somniferum]	Zinc finger, CCCH-type	PSME_00052617-RA
transcript17914,1096,f11797Z1096	JZKD02S1123758.1	GQ03512_I20	-1.93625	7.2745e-06	Day22	-1.33851	E3 ubiquitin-protein ligase RHA1B-like [Durio zibethinus]	Zinc finger, RING-type	Achn313101
transcript17914,1096,f11797Z1096	JZKD02S1123758.1	GQ03512_I20	-0.569319	0.640972	Day14	-1.33851	E3 ubiquitin-protein ligase RHA1B-like [Durio zibethinus]	Zinc finger, RING-type	Achn313101
transcript17914,1096,f11797Z1096	JZKD02S1123758.1	GQ03512_I20	0.160515	0.84063	Day0	-1.33851	E3 ubiquitin-protein ligase RHA1B-like [Durio zibethinus]	Zinc finger, RING-type	Achn313101
transcript17914,1096,f11797Z1096	JZKD02S1123758.1	GQ03512_I20	-3.00898	2.54192e-09	Day18	-1.33851	E3 ubiquitin-protein ligase RHA1B-like [Durio zibethinus]	Zinc finger, RING-type	Achn313101
transcript1804,3316,f1315Z3316	JZKD02S1230235.1	GQ0168_D02	0.458218	0.0176617	Day18	0.309031	auxin-responsive protein IAA26-like isoform X1 [Ziziphus jujuba]	AUX/IAA	Zosma34g00620.1
transcript1804,3316,f1315Z3316	JZKD02S1230235.1	GQ0168_D02	0.366716	0.0012699	Day22	0.309031	auxin-responsive protein IAA26-like isoform X1 [Ziziphus jujuba]	AUX/IAA	Zosma34g00620.1
transcript1804,3316,f1315Z3316	JZKD02S1230235.1	GQ0168_D02	0.213296	0.52556	Day14	0.309031	auxin-responsive protein IAA26-like isoform X1 [Ziziphus jujuba]	AUX/IAA	Zosma34g00620.1
transcript1804,3316,f1315Z3316	JZKD02S1230235.1	GQ0168_D02	0.197893	0.525456	Day0	0.309031	auxin-responsive protein IAA26-like isoform X1 [Ziziphus jujuba]	AUX/IAA	Zosma34g00620.1
transcript18142,1083,f30418Z1083	JZKD02S0644223.1	GQ03812_D11	0.0702457	0.956992	Day14	0.565836	AP2-like ethylene-responsive transcription factor At1g16060 [Populus trichocarpa]	AP2/ERF	Pta007225
transcript18142,1083,f30418Z1083	JZKD02S0644223.1	GQ03812_D11	0.473157	0.600943	Day22	0.565836	AP2-like ethylene-responsive transcription factor At1g16060 [Populus trichocarpa]	AP2/ERF	Pta007225
transcript18142,1083,f30418Z1083	JZKD02S0644223.1	GQ03812_D11	1.89846	0.00110656	Day18	0.565836	AP2-like ethylene-responsive transcription factor At1g16060 [Populus trichocarpa]	AP2/ERF	Pta007225
transcript18142,1083,f30418Z1083	JZKD02S0644223.1	GQ03812_D11	-0.178524	0.835346	Day0	0.565836	AP2-like ethylene-responsive transcription factor At1g16060 [Populus trichocarpa]	AP2/ERF	Pta007225
transcript1816,3306,f17882Z3306	JZKD02S0556341.1	WS00755_D13	-0.156316	0.761045	Day14	-0.595804	zinc finger protein NUTCRACKER-like [Arachis hypogaea]	Zinc finger C2H2-type	MA_10430013g0020
transcript1816,3306,f17882Z3306	JZKD02S0556341.1	WS00755_D13	-1.436	0.00205588	Day18	-0.595804	zinc finger protein NUTCRACKER-like [Arachis hypogaea]	Zinc finger C2H2-type	MA_10430013g0020
transcript1816,3306,f17882Z3306	JZKD02S0556341.1	WS00755_D13	0.048994	0.934936	Day0	-0.595804	zinc finger protein NUTCRACKER-like [Arachis hypogaea]	Zinc finger C2H2-type	MA_10430013g0020
transcript1816,3306,f17882Z3306	JZKD02S0556341.1	WS00755_D13	-0.839893	0.00493651	Day22	-0.595804	zinc finger protein NUTCRACKER-like [Arachis hypogaea]	Zinc finger C2H2-type	MA_10430013g0020
transcript18169,1082,f1203Z1082	JZKD02S1437926.1	GQ0164_N20	0.498499	0.523173	Day0	-0.182969	NAC domain-containing protein 22-like [Phoenix dactylifera]	NAC	Pgl010835
transcript18169,1082,f1203Z1082	JZKD02S1437926.1	GQ0164_N20	0.593194	0.217454	Day22	-0.182969	NAC domain-containing protein 22-like [Phoenix dactylifera]	NAC	Pgl010835
transcript18169,1082,f1203Z1082	JZKD02S1437926.1	GQ0164_N20	-1.65788	0.00127458	Day18	-0.182969	NAC domain-containing protein 22-like [Phoenix dactylifera]	NAC	Pgl010835
transcript18169,1082,f1203Z1082	JZKD02S1437926.1	GQ0164_N20	-0.165695	0.856789	Day14	-0.182969	NAC domain-containing protein 22-like [Phoenix dactylifera]	NAC	Pgl010835
transcript1829,3300,f5630Z3300	JZKD02S1640945.1	GQ03101_E12	0.0464349	0.931	Day14	0.272638	transcription factor VOZ1-like [Abrus precatorius]	VOZ1/VOZ2	MA_69872g0010
transcript1829,3300,f5630Z3300	JZKD02S1640945.1	GQ03101_E12	-0.0159818	0.963956	Day0	0.272638	transcription factor VOZ1-like [Abrus precatorius]	VOZ1/VOZ2	MA_69872g0010
transcript1829,3300,f5630Z3300	JZKD02S1640945.1	GQ03101_E12	0.781543	1.56901e-05	Day18	0.272638	transcription factor VOZ1-like [Abrus precatorius]	VOZ1/VOZ2	MA_69872g0010
transcript1829,3300,f5630Z3300	JZKD02S1640945.1	GQ03101_E12	0.278555	0.194533	Day22	0.272638	transcription factor VOZ1-like [Abrus precatorius]	VOZ1/VOZ2	MA_69872g0010
transcript18479,1065,f27833Z1065	JZKD02S0111264.1	GQ02819_D16	0.478367	0.323563	Day0	-0.0777971	protein goliath [Zea mays]	Zinc finger, RING-type	NA
transcript18479,1065,f27833Z1065	JZKD02S0111264.1	GQ02819_D16	-0.807351	0.00337247	Day18	-0.0777971	protein goliath [Zea mays]	Zinc finger, RING-type	NA
transcript18479,1065,f27833Z1065	JZKD02S0111264.1	GQ02819_D16	-0.129054	0.788135	Day22	-0.0777971	protein goliath [Zea mays]	Zinc finger, RING-type	NA
transcript18479,1065,f27833Z1065	JZKD02S0111264.1	GQ02819_D16	0.146849	0.831519	Day14	-0.0777971	protein goliath [Zea mays]	Zinc finger, RING-type	NA
transcript1851,3285,f1859Z3285	JZKD02S1604766.1	GQ02015_N21	0.552776	0.0283272	Day22	0.193173	auxin-responsive protein IAA33 [Vigna radiata var. radiata]	AUX/IAA	NA
transcript1851,3285,f1859Z3285	JZKD02S1604766.1	GQ02015_N21	0.075709	0.900802	Day0	0.193173	auxin-responsive protein IAA33 [Vigna radiata var. radiata]	AUX/IAA	NA
transcript1851,3285,f1859Z3285	JZKD02S1604766.1	GQ02015_N21	-0.11258	0.891501	Day14	0.193173	auxin-responsive protein IAA33 [Vigna radiata var. radiata]	AUX/IAA	NA
transcript1851,3285,f1859Z3285	JZKD02S1604766.1	GQ02015_N21	0.256789	0.364359	Day18	0.193173	auxin-responsive protein IAA33 [Vigna radiata var. radiata]	AUX/IAA	NA
transcript18518,1063,f27664Z1063	JZKD02S1328864.1	GQ02908_J09	-1.80507	2.90193e-06	Day18	-0.706982	uncharacterized protein LOC113001190 [Glycine max]	Zinc finger, CCCH-type	PSME_00052617-RA
transcript18518,1063,f27664Z1063	JZKD02S1328864.1	GQ02908_J09	-0.244604	0.63644	Day0	-0.706982	uncharacterized protein LOC113001190 [Glycine max]	Zinc finger, CCCH-type	PSME_00052617-RA
transcript18518,1063,f27664Z1063	JZKD02S1328864.1	GQ02908_J09	-0.537738	0.201013	Day22	-0.706982	uncharacterized protein LOC113001190 [Glycine max]	Zinc finger, CCCH-type	PSME_00052617-RA
transcript18518,1063,f27664Z1063	JZKD02S1328864.1	GQ02908_J09	-0.240518	0.865463	Day14	-0.706982	uncharacterized protein LOC113001190 [Glycine max]	Zinc finger, CCCH-type	PSME_00052617-RA
transcript18617,1057,f24653Z1057	JZKD02S0134190.1	WS0321_F02	1.15876	NA	Day14	3.12065	NAC transcription factor 47-like [Durio zibethinus]	NAC	Pta007891
transcript18617,1057,f24653Z1057	JZKD02S0134190.1	WS0321_F02	7.44887	5.69445e-11	Day18	3.12065	NAC transcription factor 47-like [Durio zibethinus]	NAC	Pta007891
transcript18617,1057,f24653Z1057	JZKD02S0134190.1	WS0321_F02	3.53726	0.0171025	Day22	3.12065	NAC transcription factor 47-like [Durio zibethinus]	NAC	Pta007891
transcript18617,1057,f24653Z1057	JZKD02S0134190.1	WS0321_F02	0.337722	NA	Day0	3.12065	NAC transcription factor 47-like [Durio zibethinus]	NAC	Pta007891
transcript1863,3280,f14363Z3280	JZKD02S0161352.1	GQ03816_G01	0.630185	0.00651998	Day18	-0.011819	protein PHOSPHATE STARVATION RESPONSE 1-like [Papaver somniferum]	SANT/Myb	Psi006326
transcript1863,3280,f14363Z3280	JZKD02S0161352.1	GQ03816_G01	-0.223519	0.368573	Day14	-0.011819	protein PHOSPHATE STARVATION RESPONSE 1-like [Papaver somniferum]	SANT/Myb	Psi006326
transcript1863,3280,f14363Z3280	JZKD02S0161352.1	GQ03816_G01	-0.1932	0.39103	Day0	-0.011819	protein PHOSPHATE STARVATION RESPONSE 1-like [Papaver somniferum]	SANT/Myb	Psi006326
transcript1863,3280,f14363Z3280	JZKD02S0161352.1	GQ03816_G01	-0.260743	0.184911	Day22	-0.011819	protein PHOSPHATE STARVATION RESPONSE 1-like [Papaver somniferum]	SANT/Myb	Psi006326
transcript18648,1056,f32055Z1056	JZKD02S0463766.1	WS02629_L06	-1.43426	0.023691	Day18	-0.20142	probable WRKY transcription factor 51 [Populus trichocarpa]	WRKY	MA_7513437g0010
transcript18648,1056,f32055Z1056	JZKD02S0463766.1	WS02629_L06	0.293636	0.835617	Day0	-0.20142	probable WRKY transcription factor 51 [Populus trichocarpa]	WRKY	MA_7513437g0010
transcript18648,1056,f32055Z1056	JZKD02S0463766.1	WS02629_L06	0.195618	0.817953	Day22	-0.20142	probable WRKY transcription factor 51 [Populus trichocarpa]	WRKY	MA_7513437g0010
transcript18648,1056,f32055Z1056	JZKD02S0463766.1	WS02629_L06	0.139324	0.955628	Day14	-0.20142	probable WRKY transcription factor 51 [Populus trichocarpa]	WRKY	MA_7513437g0010
transcript1868,3278,f2593Z3278	JZKD02S0410637.1	GQ0257_M15	-0.426825	0.0202462	Day22	-0.444236	protein TPR2-like isoform X2 [Physcomitrella patens]	WD40	MDP0000825712
transcript1868,3278,f2593Z3278	JZKD02S0410637.1	GQ0257_M15	-0.340269	0.300485	Day0	-0.444236	protein TPR2-like isoform X2 [Physcomitrella patens]	WD40	MDP0000825712
transcript1868,3278,f2593Z3278	JZKD02S0410637.1	GQ0257_M15	-0.0464419	0.923262	Day14	-0.444236	protein TPR2-like isoform X2 [Physcomitrella patens]	WD40	MDP0000825712
transcript1868,3278,f2593Z3278	JZKD02S0410637.1	GQ0257_M15	-0.963408	1.74938e-10	Day18	-0.444236	protein TPR2-like isoform X2 [Physcomitrella patens]	WD40	MDP0000825712
transcript18680,1054,f5674Z1054	JZKD02S1643485.1	GQ03101_M16	0.80153	0.00333849	Day18	0.257383	protein Dr1 homolog isoform X2 [Arachis hypogaea]	CBF/NF	Pgl007968
transcript18680,1054,f5674Z1054	JZKD02S1643485.1	GQ03101_M16	0.149315	0.580415	Day22	0.257383	protein Dr1 homolog isoform X2 [Arachis hypogaea]	CBF/NF	Pgl007968
transcript18680,1054,f5674Z1054	JZKD02S1643485.1	GQ03101_M16	-0.152736	0.68936	Day0	0.257383	protein Dr1 homolog isoform X2 [Arachis hypogaea]	CBF/NF	Pgl007968
transcript18680,1054,f5674Z1054	JZKD02S1643485.1	GQ03101_M16	0.231424	0.66843	Day14	0.257383	protein Dr1 homolog isoform X2 [Arachis hypogaea]	CBF/NF	Pgl007968
transcript18762,1050,f22981Z1050	JZKD02S0757630.1	GQ03512_F18	1.9879	1.59398e-07	Day22	1.26972	RING-H2 finger protein ATL78-like [Physcomitrella patens]	Zinc finger, RING-type	GSMUA_Achr7P25320_001
transcript18762,1050,f22981Z1050	JZKD02S0757630.1	GQ03512_F18	0.443187	0.566157	Day0	1.26972	RING-H2 finger protein ATL78-like [Physcomitrella patens]	Zinc finger, RING-type	GSMUA_Achr7P25320_001
transcript18762,1050,f22981Z1050	JZKD02S0757630.1	GQ03512_F18	1.67546	2.92526e-05	Day18	1.26972	RING-H2 finger protein ATL78-like [Physcomitrella patens]	Zinc finger, RING-type	GSMUA_Achr7P25320_001
transcript18762,1050,f22981Z1050	JZKD02S0757630.1	GQ03512_F18	0.972349	0.137769	Day14	1.26972	RING-H2 finger protein ATL78-like [Physcomitrella patens]	Zinc finger, RING-type	GSMUA_Achr7P25320_001
transcript18886,1042,f1846Z1042	JZKD02S1056224.1	GQ02014_K13	1.08562	0.116153	Day14	1.91497	uncharacterized protein LOC112295241 [Physcomitrella patens]	PLATZ	Tp57577_TGAC_v2_mRNA3016
transcript18886,1042,f1846Z1042	JZKD02S1056224.1	GQ02014_K13	2.12087	0.000174806	Day22	1.91497	uncharacterized protein LOC112295241 [Physcomitrella patens]	PLATZ	Tp57577_TGAC_v2_mRNA3016
transcript18886,1042,f1846Z1042	JZKD02S1056224.1	GQ02014_K13	1.54929	0.187495	Day0	1.91497	uncharacterized protein LOC112295241 [Physcomitrella patens]	PLATZ	Tp57577_TGAC_v2_mRNA3016
transcript18886,1042,f1846Z1042	JZKD02S1056224.1	GQ02014_K13	2.9041	1.30991e-10	Day18	1.91497	uncharacterized protein LOC112295241 [Physcomitrella patens]	PLATZ	Tp57577_TGAC_v2_mRNA3016
transcript18930,1039,f21685Z1039	JZKD02S0134190.1	WS0321_F02	6.97691	8.85786e-18	Day18	3.93522	NAC transcription factor 56-like [Abrus precatorius]	NAC	Pta007891
transcript18930,1039,f21685Z1039	JZKD02S0134190.1	WS0321_F02	1.81463	NA	Day14	3.93522	NAC transcription factor 56-like [Abrus precatorius]	NAC	Pta007891
transcript18930,1039,f21685Z1039	JZKD02S0134190.1	WS0321_F02	1.25845	NA	Day0	3.93522	NAC transcription factor 56-like [Abrus precatorius]	NAC	Pta007891
transcript18930,1039,f21685Z1039	JZKD02S0134190.1	WS0321_F02	5.69088	2.50693e-11	Day22	3.93522	NAC transcription factor 56-like [Abrus precatorius]	NAC	Pta007891
transcript18961,1038,f7206Z1038	JZKD02S0637652.1	GQ03201_D02	-0.279921	0.541185	Day0	-0.903987	probable E3 ubiquitin-protein ligase RHY1A isoform X1 [Morus notabilis]	Zinc finger, RING-type	Peinf101Scf01969g06011.1
transcript18961,1038,f7206Z1038	JZKD02S0637652.1	GQ03201_D02	-1.18552	0.0153719	Day22	-0.903987	probable E3 ubiquitin-protein ligase RHY1A isoform X1 [Morus notabilis]	Zinc finger, RING-type	Peinf101Scf01969g06011.1
transcript18961,1038,f7206Z1038	JZKD02S0637652.1	GQ03201_D02	-1.90492	1.19128e-05	Day18	-0.903987	probable E3 ubiquitin-protein ligase RHY1A isoform X1 [Morus notabilis]	Zinc finger, RING-type	Peinf101Scf01969g06011.1
transcript18961,1038,f7206Z1038	JZKD02S0637652.1	GQ03201_D02	-0.245586	0.540256	Day14	-0.903987	probable E3 ubiquitin-protein ligase RHY1A isoform X1 [Morus notabilis]	Zinc finger, RING-type	Peinf101Scf01969g06011.1
transcript19,8880,f20480Z8880	JZKD02S1341615.1	WS0073_B15	0.211559	0.364946	Day14	0.304842	PREDICTED: uncharacterized protein LOC102581686 [Solanum tuberosum]	Zinc finger, PHD-type	XP_016447462.1
transcript19,8880,f20480Z8880	JZKD02S1341615.1	WS0073_B15	0.467997	0.0159945	Day22	0.304842	PREDICTED: uncharacterized protein LOC102581686 [Solanum tuberosum]	Zinc finger, PHD-type	XP_016447462.1
transcript19,8880,f20480Z8880	JZKD02S1341615.1	WS0073_B15	0.0506492	0.894159	Day0	0.304842	PREDICTED: uncharacterized protein LOC102581686 [Solanum tuberosum]	Zinc finger, PHD-type	XP_016447462.1
transcript19,8880,f20480Z8880	JZKD02S1341615.1	WS0073_B15	0.489163	0.015467	Day18	0.304842	PREDICTED: uncharacterized protein LOC102581686 [Solanum tuberosum]	Zinc finger, PHD-type	XP_016447462.1
transcript19047,1033,f11532Z1033	JZKD02S0660792.1	GQ03505_O03	-0.582336	0.0528988	Day0	-0.556781	ethylene-responsive transcription factor 12-like [Papaver somniferum]	AP2/ERF	Pgl006996
transcript19047,1033,f11532Z1033	JZKD02S0660792.1	GQ03505_O03	-0.912053	0.00686876	Day18	-0.556781	ethylene-responsive transcription factor 12-like [Papaver somniferum]	AP2/ERF	Pgl006996
transcript19047,1033,f11532Z1033	JZKD02S0660792.1	GQ03505_O03	0.0293727	0.977862	Day14	-0.556781	ethylene-responsive transcription factor 12-like [Papaver somniferum]	AP2/ERF	Pgl006996
transcript19047,1033,f11532Z1033	JZKD02S0660792.1	GQ03505_O03	-0.762108	0.0238383	Day22	-0.556781	ethylene-responsive transcription factor 12-like [Papaver somniferum]	AP2/ERF	Pgl006996
transcript19135,1029,f26389Z1029	JZKD02S0279730.1	GQ02807_E21	0.90665	NA	Day14	2.43648	E3 ubiquitin-protein ligase ATL23-like [Arachis hypogaea]	Zinc finger, RING-type	Sme2.5_00572.1_g00001.1
transcript19135,1029,f26389Z1029	JZKD02S0279730.1	GQ02807_E21	4.02822	7.74207e-07	Day22	2.43648	E3 ubiquitin-protein ligase ATL23-like [Arachis hypogaea]	Zinc finger, RING-type	Sme2.5_00572.1_g00001.1
transcript19135,1029,f26389Z1029	JZKD02S0279730.1	GQ02807_E21	-0.668085	NA	Day0	2.43648	E3 ubiquitin-protein ligase ATL23-like [Arachis hypogaea]	Zinc finger, RING-type	Sme2.5_00572.1_g00001.1
transcript19135,1029,f26389Z1029	JZKD02S0279730.1	GQ02807_E21	5.47915	4.14677e-09	Day18	2.43648	E3 ubiquitin-protein ligase ATL23-like [Arachis hypogaea]	Zinc finger, RING-type	Sme2.5_00572.1_g00001.1
transcript19284,1020,f12598Z1020	JZKD02S0741755.1	GQ03614_D07	2.14847	0.00780662	Day18	0.774662	RING-H2 finger protein ATL39-like [Coffea arabica]	Zinc finger, RING-type	Sme2.5_00572.1_g00001.1
transcript19284,1020,f12598Z1020	JZKD02S0741755.1	GQ03614_D07	-0.082619	0.977238	Day14	0.774662	RING-H2 finger protein ATL39-like [Coffea arabica]	Zinc finger, RING-type	Sme2.5_00572.1_g00001.1
transcript19284,1020,f12598Z1020	JZKD02S0741755.1	GQ03614_D07	0.479111	NA	Day0	0.774662	RING-H2 finger protein ATL39-like [Coffea arabica]	Zinc finger, RING-type	Sme2.5_00572.1_g00001.1
transcript19284,1020,f12598Z1020	JZKD02S0741755.1	GQ03614_D07	0.553685	0.497278	Day22	0.774662	RING-H2 finger protein ATL39-like [Coffea arabica]	Zinc finger, RING-type	Sme2.5_00572.1_g00001.1
transcript19341,1017,f31394Z1017	JZKD02S0794908.1	WS00712_E09	-3.06544	1.13521e-06	Day18	-1.63593	ethylene-responsive transcription factor 2-like [Durio zibethinus]	AP2/ERF	MA_166248g0020
transcript19341,1017,f31394Z1017	JZKD02S0794908.1	WS00712_E09	-0.402742	0.64902	Day0	-1.63593	ethylene-responsive transcription factor 2-like [Durio zibethinus]	AP2/ERF	MA_166248g0020
transcript19341,1017,f31394Z1017	JZKD02S0794908.1	WS00712_E09	-2.67583	3.63697e-05	Day22	-1.63593	ethylene-responsive transcription factor 2-like [Durio zibethinus]	AP2/ERF	MA_166248g0020
transcript19341,1017,f31394Z1017	JZKD02S0794908.1	WS00712_E09	-0.399713	0.687063	Day14	-1.63593	ethylene-responsive transcription factor 2-like [Durio zibethinus]	AP2/ERF	MA_166248g0020
transcript19478,1010,f21839Z1010	JZKD02S0765779.1	WS0322_H07	0.327741	NA	Day14	1.91936	---NA---	WD40	NA
transcript19478,1010,f21839Z1010	JZKD02S0765779.1	WS0322_H07	5.19484	0.000208845	Day18	1.91936	---NA---	WD40	NA
transcript19478,1010,f21839Z1010	JZKD02S0765779.1	WS0322_H07	1.91279	NA	Day22	1.91936	---NA---	WD40	NA
transcript19478,1010,f21839Z1010	JZKD02S0765779.1	WS0322_H07	0.24205	NA	Day0	1.91936	---NA---	WD40	NA
transcript1950,3237,f20881Z3237	JZKD02S0659564.1	WS00820_D20	-0.0228247	0.969464	Day0	1.10338	zinc finger protein ZAT1-like [Durio zibethinus]	Zinc finger C2H2-type	MA_10426425g0010
transcript1950,3237,f20881Z3237	JZKD02S0659564.1	WS00820_D20	1.71021	9.33099e-09	Day22	1.10338	zinc finger protein ZAT1-like [Durio zibethinus]	Zinc finger C2H2-type	MA_10426425g0010
transcript1950,3237,f20881Z3237	JZKD02S0659564.1	WS00820_D20	2.2508	1.38693e-40	Day18	1.10338	zinc finger protein ZAT1-like [Durio zibethinus]	Zinc finger C2H2-type	MA_10426425g0010
transcript1950,3237,f20881Z3237	JZKD02S0659564.1	WS00820_D20	0.475334	0.176261	Day14	1.10338	zinc finger protein ZAT1-like [Durio zibethinus]	Zinc finger C2H2-type	MA_10426425g0010
transcript19558,1007,f7527Z1007	JZKD02S0481828.1	GQ03205_H21	0.184934	0.827216	Day0	1.29932	probable E3 ubiquitin-protein ligase XERICO [Brassica napus]	Zinc finger, RING-type	Zmw_sc05604.1.g00100.1
transcript19558,1007,f7527Z1007	JZKD02S0481828.1	GQ03205_H21	3.20225	5.66935e-08	Day22	1.29932	probable E3 ubiquitin-protein ligase XERICO [Brassica napus]	Zinc finger, RING-type	Zmw_sc05604.1.g00100.1
transcript19558,1007,f7527Z1007	JZKD02S0481828.1	GQ03205_H21	1.67884	0.0433241	Day14	1.29932	probable E3 ubiquitin-protein ligase XERICO [Brassica napus]	Zinc finger, RING-type	Zmw_sc05604.1.g00100.1
transcript19558,1007,f7527Z1007	JZKD02S0481828.1	GQ03205_H21	0.131265	0.869758	Day18	1.29932	probable E3 ubiquitin-protein ligase XERICO [Brassica napus]	Zinc finger, RING-type	Zmw_sc05604.1.g00100.1
transcript19747,998,f34186Z998	JZKD02S0082054.1	GQ03011_B21	-0.743368	0.106877	Day18	-0.197314	transcription factor bHLH35-like [Physcomitrella patens]	bHLH	Psi007258
transcript19747,998,f34186Z998	JZKD02S0082054.1	GQ03011_B21	-0.156808	0.907701	Day14	-0.197314	transcription factor bHLH35-like [Physcomitrella patens]	bHLH	Psi007258
transcript19747,998,f34186Z998	JZKD02S0082054.1	GQ03011_B21	1.19839	0.128699	Day0	-0.197314	transcription factor bHLH35-like [Physcomitrella patens]	bHLH	Psi007258
transcript19747,998,f34186Z998	JZKD02S0082054.1	GQ03011_B21	-1.08747	0.0266318	Day22	-0.197314	transcription factor bHLH35-like [Physcomitrella patens]	bHLH	Psi007258
transcript19910,989,f25413Z989	JZKD02S0795919.1	GQ03208_J06	4.09477	0.0210115	Day18	0.939429	E3 ubiquitin-protein ligase RZFP34-like isoform X1 [Ziziphus jujuba]	Zinc finger, RING-type	MDP0000181937
transcript19910,989,f25413Z989	JZKD02S0795919.1	GQ03208_J06	-0.450232	NA	Day14	0.939429	E3 ubiquitin-protein ligase RZFP34-like isoform X1 [Ziziphus jujuba]	Zinc finger, RING-type	MDP0000181937
transcript19910,989,f25413Z989	JZKD02S0795919.1	GQ03208_J06	-2.04813	NA	Day0	0.939429	E3 ubiquitin-protein ligase RZFP34-like isoform X1 [Ziziphus jujuba]	Zinc finger, RING-type	MDP0000181937
transcript19910,989,f25413Z989	JZKD02S0795919.1	GQ03208_J06	2.1613	0.21903	Day22	0.939429	E3 ubiquitin-protein ligase RZFP34-like isoform X1 [Ziziphus jujuba]	Zinc finger, RING-type	MDP0000181937
transcript2000,3214,f3648Z3214	JZKD02S0557454.1	GQ02814_C01	0.373131	0.0317097	Day14	0.648465	uncharacterized protein LOC8262542 [Ricinus communis]	Zinc finger, PHD-type	MDP0000284588
transcript2000,3214,f3648Z3214	JZKD02S0557454.1	GQ02814_C01	1.01474	1.60988e-07	Day22	0.648465	uncharacterized protein LOC8262542 [Ricinus communis]	Zinc finger, PHD-type	MDP0000284588
transcript2000,3214,f3648Z3214	JZKD02S0557454.1	GQ02814_C01	1.19286	3.49738e-19	Day18	0.648465	uncharacterized protein LOC8262542 [Ricinus communis]	Zinc finger, PHD-type	MDP0000284588
transcript2000,3214,f3648Z3214	JZKD02S0557454.1	GQ02814_C01	0.0131307	0.975767	Day0	0.648465	uncharacterized protein LOC8262542 [Ricinus communis]	Zinc finger, PHD-type	MDP0000284588
transcript2001,3211,f3085Z3211	JZKD02S1105382.1	GQ02806_B01	-0.0850832	0.883681	Day14	0.56221	probable E3 ubiquitin-protein ligase RHG1A [Physcomitrella patens]	Zinc finger, RING-type	MDP0000320739
transcript2001,3211,f3085Z3211	JZKD02S1105382.1	GQ02806_B01	1.49271	3.88177e-14	Day18	0.56221	probable E3 ubiquitin-protein ligase RHG1A [Physcomitrella patens]	Zinc finger, RING-type	MDP0000320739
transcript2001,3211,f3085Z3211	JZKD02S1105382.1	GQ02806_B01	0.849063	0.00109596	Day22	0.56221	probable E3 ubiquitin-protein ligase RHG1A [Physcomitrella patens]	Zinc finger, RING-type	MDP0000320739
transcript2001,3211,f3085Z3211	JZKD02S1105382.1	GQ02806_B01	-0.00784643	0.982043	Day0	0.56221	probable E3 ubiquitin-protein ligase RHG1A [Physcomitrella patens]	Zinc finger, RING-type	MDP0000320739
transcript20026,983,f26398Z983	JZKD02S1595677.1	GQ03505_I12	-0.473022	0.00685259	Day18	-0.303334	DEAD-box ATP-dependent RNA helicase 3, chloroplastic isoform X1 [Populus trichocarpa]	Zinc finger, CCCH-type	NA
transcript20026,983,f26398Z983	JZKD02S1595677.1	GQ03505_I12	-0.604232	0.0253843	Day22	-0.303334	DEAD-box ATP-dependent RNA helicase 3, chloroplastic isoform X1 [Populus trichocarpa]	Zinc finger, CCCH-type	NA
transcript20026,983,f26398Z983	JZKD02S1595677.1	GQ03505_I12	-0.341772	0.433079	Day0	-0.303334	DEAD-box ATP-dependent RNA helicase 3, chloroplastic isoform X1 [Populus trichocarpa]	Zinc finger, CCCH-type	NA
transcript20026,983,f26398Z983	JZKD02S1595677.1	GQ03505_I12	0.205689	0.727411	Day14	-0.303334	DEAD-box ATP-dependent RNA helicase 3, chloroplastic isoform X1 [Populus trichocarpa]	Zinc finger, CCCH-type	NA
transcript20080,980,f19037Z980	JZKD02S0925559.1	NA	1.14186	NA	Day0	0.789372	RING-H2 finger protein ATL78-like [Olea europaea var. sylvestris]	Zinc finger, RING-type	Zmw_sc01355.1.g00120.1
transcript20080,980,f19037Z980	JZKD02S0925559.1	NA	-1.34316	0.433437	Day14	0.789372	RING-H2 finger protein ATL78-like [Olea europaea var. sylvestris]	Zinc finger, RING-type	Zmw_sc01355.1.g00120.1
transcript20080,980,f19037Z980	JZKD02S0925559.1	NA	2.66457	0.00608268	Day18	0.789372	RING-H2 finger protein ATL78-like [Olea europaea var. sylvestris]	Zinc finger, RING-type	Zmw_sc01355.1.g00120.1
transcript20080,980,f19037Z980	JZKD02S0925559.1	NA	0.694225	0.608864	Day22	0.789372	RING-H2 finger protein ATL78-like [Olea europaea var. sylvestris]	Zinc finger, RING-type	Zmw_sc01355.1.g00120.1
transcript20188,975,f776Z975	JZKD02S0660792.1	GQ0073_J08	0.381184	0.34588	Day22	0.431485	ethylene-responsive transcription factor 3-like [Cucurbita pepo subsp. pepo]	AP2/ERF	Pgl007133
transcript20188,975,f776Z975	JZKD02S0660792.1	GQ0073_J08	0.432458	0.437474	Day14	0.431485	ethylene-responsive transcription factor 3-like [Cucurbita pepo subsp. pepo]	AP2/ERF	Pgl007133
transcript20188,975,f776Z975	JZKD02S0660792.1	GQ0073_J08	-0.129646	0.875514	Day0	0.431485	ethylene-responsive transcription factor 3-like [Cucurbita pepo subsp. pepo]	AP2/ERF	Pgl007133
transcript20188,975,f776Z975	JZKD02S0660792.1	GQ0073_J08	1.04194	0.00786904	Day18	0.431485	ethylene-responsive transcription factor 3-like [Cucurbita pepo subsp. pepo]	AP2/ERF	Pgl007133
transcript20264,971,f26497Z971	JZKD02S0725736.1	GQ03001_I10	0.019495	0.972126	Day0	-0.645087	E3 ubiquitin-protein ligase RNF185-like [Solanum tuberosum]	Zinc finger, RING-type	NA
transcript20264,971,f26497Z971	JZKD02S0725736.1	GQ03001_I10	-0.250615	0.732897	Day14	-0.645087	E3 ubiquitin-protein ligase RNF185-like [Solanum tuberosum]	Zinc finger, RING-type	NA
transcript20264,971,f26497Z971	JZKD02S0725736.1	GQ03001_I10	-0.940004	0.100673	Day22	-0.645087	E3 ubiquitin-protein ligase RNF185-like [Solanum tuberosum]	Zinc finger, RING-type	NA
transcript20264,971,f26497Z971	JZKD02S0725736.1	GQ03001_I10	-1.40922	5.89554e-05	Day18	-0.645087	E3 ubiquitin-protein ligase RNF185-like [Solanum tuberosum]	Zinc finger, RING-type	NA
transcript20322,968,f20382Z968	JZKD02S0705403.1	WS00732_E07	-1.50791	0.00145243	Day18	-0.384797	NAC domain-containing protein 35-like [Brassica napus]	NAC	Psi002241
transcript20322,968,f20382Z968	JZKD02S0705403.1	WS00732_E07	-0.241421	0.65941	Day22	-0.384797	NAC domain-containing protein 35-like [Brassica napus]	NAC	Psi002241
transcript20322,968,f20382Z968	JZKD02S0705403.1	WS00732_E07	0.243544	0.807345	Day0	-0.384797	NAC domain-containing protein 35-like [Brassica napus]	NAC	Psi002241
transcript20322,968,f20382Z968	JZKD02S0705403.1	WS00732_E07	-0.0333956	0.984821	Day14	-0.384797	NAC domain-containing protein 35-like [Brassica napus]	NAC	Psi002241
transcript20861,940,f7377Z940	NA	GQ03203_J04	0.642183	0.0119017	Day18	0.304123	zinc finger protein GIS2-like [Physcomitrella patens]	Zinc finger, CCCH-type	NA
transcript20861,940,f7377Z940	NA	GQ03203_J04	0.175521	0.572911	Day0	0.304123	zinc finger protein GIS2-like [Physcomitrella patens]	Zinc finger, CCCH-type	NA
transcript20861,940,f7377Z940	NA	GQ03203_J04	0.402256	0.108619	Day22	0.304123	zinc finger protein GIS2-like [Physcomitrella patens]	Zinc finger, CCCH-type	NA
transcript20861,940,f7377Z940	NA	GQ03203_J04	-0.00346989	0.996984	Day14	0.304123	zinc finger protein GIS2-like [Physcomitrella patens]	Zinc finger, CCCH-type	NA
transcript2106,3159,f16148Z3159	JZKD02S0546078.1	GQ04103_J03	3.21402	2.85944e-17	Day18	1.29974	probable WRKY transcription factor 2 isoform X1 [Solanum pennellii]	WRKY	MA_53351g0010
transcript2106,3159,f16148Z3159	JZKD02S0546078.1	GQ04103_J03	0.318541	0.571934	Day14	1.29974	probable WRKY transcription factor 2 isoform X1 [Solanum pennellii]	WRKY	MA_53351g0010
transcript2106,3159,f16148Z3159	JZKD02S0546078.1	GQ04103_J03	1.34735	0.00207184	Day22	1.29974	probable WRKY transcription factor 2 isoform X1 [Solanum pennellii]	WRKY	MA_53351g0010
transcript2106,3159,f16148Z3159	JZKD02S0546078.1	GQ04103_J03	0.31905	0.617728	Day0	1.29974	probable WRKY transcription factor 2 isoform X1 [Solanum pennellii]	WRKY	MA_53351g0010
transcript2110,3158,f15959Z3158	JZKD02S0563794.1	GQ04013_O17	-0.124038	0.714405	Day14	-0.403216	transcription factor bHLH143 [Selaginella moellendorffii]	bHLH	Psi001331
transcript2110,3158,f15959Z3158	JZKD02S0563794.1	GQ04013_O17	-0.4433	0.0198108	Day22	-0.403216	transcription factor bHLH143 [Selaginella moellendorffii]	bHLH	Psi001331
transcript2110,3158,f15959Z3158	JZKD02S0563794.1	GQ04013_O17	-0.0825495	0.692968	Day0	-0.403216	transcription factor bHLH143 [Selaginella moellendorffii]	bHLH	Psi001331
transcript2110,3158,f15959Z3158	JZKD02S0563794.1	GQ04013_O17	-0.962977	4.56428e-17	Day18	-0.403216	transcription factor bHLH143 [Selaginella moellendorffii]	bHLH	Psi001331
transcript21138,926,f21376Z926	JZKD02S1639070.1	WS02629_L06	-1.23746	0.0105184	Day18	-0.201855	probable WRKY transcription factor 51 [Durio zibethinus]	WRKY	MA_179641g0010
transcript21138,926,f21376Z926	JZKD02S1639070.1	WS02629_L06	0.840022	0.462685	Day0	-0.201855	probable WRKY transcription factor 51 [Durio zibethinus]	WRKY	MA_179641g0010
transcript21138,926,f21376Z926	JZKD02S1639070.1	WS02629_L06	-0.716947	0.601205	Day14	-0.201855	probable WRKY transcription factor 51 [Durio zibethinus]	WRKY	MA_179641g0010
transcript21138,926,f21376Z926	JZKD02S1639070.1	WS02629_L06	0.306966	0.652019	Day22	-0.201855	probable WRKY transcription factor 51 [Durio zibethinus]	WRKY	MA_179641g0010
transcript21173,925,f21891Z925	JZKD02S1058370.1	WS0327_E09	5.19519	0.000212235	Day18	2.24458	nuclear transcription factor Y subunit C-2 isoform X1 [Abrus precatorius]	CBF/NF	MA_8756989g0010
transcript21173,925,f21891Z925	JZKD02S1058370.1	WS0327_E09	-0.030331	NA	Day0	2.24458	nuclear transcription factor Y subunit C-2 isoform X1 [Abrus precatorius]	CBF/NF	MA_8756989g0010
transcript21173,925,f21891Z925	JZKD02S1058370.1	WS0327_E09	1.56889	NA	Day22	2.24458	nuclear transcription factor Y subunit C-2 isoform X1 [Abrus precatorius]	CBF/NF	MA_8756989g0010
transcript21308,918,f11117Z918	JZKD02S1340520.1	GQ03408_M17	0.24631	0.835826	Day0	-0.364889	probable WRKY transcription factor 51 isoform X1 [Papaver somniferum]	WRKY	Pgl016411
transcript21308,918,f11117Z918	JZKD02S1340520.1	GQ03408_M17	-1.53216	0.00382548	Day18	-0.364889	probable WRKY transcription factor 51 isoform X1 [Papaver somniferum]	WRKY	Pgl016411
transcript21308,918,f11117Z918	JZKD02S1340520.1	GQ03408_M17	0.42875	0.506757	Day22	-0.364889	probable WRKY transcription factor 51 isoform X1 [Papaver somniferum]	WRKY	Pgl016411
transcript21308,918,f11117Z918	JZKD02S1340520.1	GQ03408_M17	-0.602454	0.720043	Day14	-0.364889	probable WRKY transcription factor 51 isoform X1 [Papaver somniferum]	WRKY	Pgl016411
transcript2132,3150,f5940Z3150	JZKD02S0343536.1	GQ03105_I15	0.188921	0.34773	Day14	0.433221	probable WRKY transcription factor 4 [Phoenix dactylifera]	WRKY	MA_10426648g0010
transcript2132,3150,f5940Z3150	JZKD02S0343536.1	GQ03105_I15	0.600912	0.0027306	Day22	0.433221	probable WRKY transcription factor 4 [Phoenix dactylifera]	WRKY	MA_10426648g0010
transcript2132,3150,f5940Z3150	JZKD02S0343536.1	GQ03105_I15	0.724052	2.34305e-05	Day18	0.433221	probable WRKY transcription factor 4 [Phoenix dactylifera]	WRKY	MA_10426648g0010
transcript2132,3150,f5940Z3150	JZKD02S0343536.1	GQ03105_I15	0.218998	0.35547	Day0	0.433221	probable WRKY transcription factor 4 [Phoenix dactylifera]	WRKY	MA_10426648g0010
transcript21447,911,f32669Z911	JZKD02S0083178.1	GQ03210_D16	-0.394892	0.588278	Day18	0.585889	NAC domain-containing protein 22-like [Phoenix dactylifera]	NAC	MA_464490g0010
transcript21447,911,f32669Z911	JZKD02S0083178.1	GQ03210_D16	1.31084	0.436044	Day0	0.585889	NAC domain-containing protein 22-like [Phoenix dactylifera]	NAC	MA_464490g0010
transcript21447,911,f32669Z911	JZKD02S0083178.1	GQ03210_D16	0.332435	0.733328	Day14	0.585889	NAC domain-containing protein 22-like [Phoenix dactylifera]	NAC	MA_464490g0010
transcript21447,911,f32669Z911	JZKD02S0083178.1	GQ03210_D16	1.09517	0.0281094	Day22	0.585889	NAC domain-containing protein 22-like [Phoenix dactylifera]	NAC	MA_464490g0010
transcript2163,3139,f9936Z3139	JZKD02S0233685.1	GQ03309_D20	0.180688	0.509071	Day14	0.335395	transcription factor RF2a-like [Physcomitrella patens]	bZIP	Psi006489
transcript2163,3139,f9936Z3139	JZKD02S0233685.1	GQ03309_D20	0.851019	7.03351e-07	Day18	0.335395	transcription factor RF2a-like [Physcomitrella patens]	bZIP	Psi006489
transcript2163,3139,f9936Z3139	JZKD02S0233685.1	GQ03309_D20	0.282966	0.240372	Day22	0.335395	transcription factor RF2a-like [Physcomitrella patens]	bZIP	Psi006489
transcript2163,3139,f9936Z3139	JZKD02S0233685.1	GQ03309_D20	0.026908	0.940729	Day0	0.335395	transcription factor RF2a-like [Physcomitrella patens]	bZIP	Psi006489
transcript21756,897,f20784Z897	JZKD02S0134190.1	WS00811_F18	1.71783	NA	Day14	4.6293	NAC transcription factor 25-like [Lactuca sativa]	NAC	MA_123846g0010
transcript21756,897,f20784Z897	JZKD02S0134190.1	WS00811_F18	1.56421	NA	Day0	4.6293	NAC transcription factor 25-like [Lactuca sativa]	NAC	MA_123846g0010
transcript21756,897,f20784Z897	JZKD02S0134190.1	WS00811_F18	9.35471	3.94953e-19	Day18	4.6293	NAC transcription factor 25-like [Lactuca sativa]	NAC	MA_123846g0010
transcript21756,897,f20784Z897	JZKD02S0134190.1	WS00811_F18	5.88044	7.23117e-09	Day22	4.6293	NAC transcription factor 25-like [Lactuca sativa]	NAC	MA_123846g0010
transcript21811,893,f17944Z893	NA	NA	0.633219	NA	Day0	2.87369	ethylene-responsive transcription factor ERF036 [Citrus clementina]	AP2/ERF	MA_32651g0010
transcript21811,893,f17944Z893	NA	NA	2.03083	NA	Day14	2.87369	ethylene-responsive transcription factor ERF036 [Citrus clementina]	AP2/ERF	MA_32651g0010
transcript21811,893,f17944Z893	NA	NA	5.97637	1.49226e-12	Day18	2.87369	ethylene-responsive transcription factor ERF036 [Citrus clementina]	AP2/ERF	MA_32651g0010
transcript21811,893,f17944Z893	NA	NA	2.85434	0.00105904	Day22	2.87369	ethylene-responsive transcription factor ERF036 [Citrus clementina]	AP2/ERF	MA_32651g0010
transcript21914,888,f10614Z888	JZKD02S0641217.1	GQ03321_N20	-0.781845	0.00539883	Day22	-0.387517	probable WRKY transcription factor 14 [Phoenix dactylifera]	WRKY	MA_10432914g0010
transcript21914,888,f10614Z888	JZKD02S0641217.1	GQ03321_N20	-0.00789419	0.996563	Day14	-0.387517	probable WRKY transcription factor 14 [Phoenix dactylifera]	WRKY	MA_10432914g0010
transcript21914,888,f10614Z888	JZKD02S0641217.1	GQ03321_N20	-0.195753	0.738367	Day0	-0.387517	probable WRKY transcription factor 14 [Phoenix dactylifera]	WRKY	MA_10432914g0010
transcript21914,888,f10614Z888	JZKD02S0641217.1	GQ03321_N20	-0.564574	0.0703091	Day18	-0.387517	probable WRKY transcription factor 14 [Phoenix dactylifera]	WRKY	MA_10432914g0010
transcript2200,3119,f16595Z3119	JZKD02S1270198.1	GQ04110_H21	-0.606887	0.0285655	Day22	-0.160967	RING-H2 finger protein ATL13 [Populus trichocarpa]	Zinc finger, RING-type	DCAR_024960
transcript2200,3119,f16595Z3119	JZKD02S1270198.1	GQ04110_H21	-0.0714947	0.880103	Day18	-0.160967	RING-H2 finger protein ATL13 [Populus trichocarpa]	Zinc finger, RING-type	DCAR_024960
transcript2200,3119,f16595Z3119	JZKD02S1270198.1	GQ04110_H21	0.515712	0.289783	Day0	-0.160967	RING-H2 finger protein ATL13 [Populus trichocarpa]	Zinc finger, RING-type	DCAR_024960
transcript2200,3119,f16595Z3119	JZKD02S1270198.1	GQ04110_H21	-0.4812	0.125264	Day14	-0.160967	RING-H2 finger protein ATL13 [Populus trichocarpa]	Zinc finger, RING-type	DCAR_024960
transcript22116,878,f29684Z878	JZKD02S1487274.1	GQ02010_C23	-0.923181	0.0414821	Day22	-0.628312	E3 ubiquitin-protein ligase ATL42-like [Papaver somniferum]	Zinc finger, RING-type	Achn313101
transcript22116,878,f29684Z878	JZKD02S1487274.1	GQ02010_C23	-1.95446	7.58416e-05	Day18	-0.628312	E3 ubiquitin-protein ligase ATL42-like [Papaver somniferum]	Zinc finger, RING-type	Achn313101
transcript22116,878,f29684Z878	JZKD02S1487274.1	GQ02010_C23	0.252842	0.548911	Day0	-0.628312	E3 ubiquitin-protein ligase ATL42-like [Papaver somniferum]	Zinc finger, RING-type	Achn313101
transcript22116,878,f29684Z878	JZKD02S1487274.1	GQ02010_C23	0.111551	0.898174	Day14	-0.628312	E3 ubiquitin-protein ligase ATL42-like [Papaver somniferum]	Zinc finger, RING-type	Achn313101
transcript223,5577,f4728Z5577	JZKD02S1621982.1	GQ02901_B17	0.50723	0.00543279	Day22	0.221741	histone-lysine N-methyltransferase SUVR5-like isoform X1 [Durio zibethinus]	Zinc finger C2H2-type	PSME_00002384-RA
transcript223,5577,f4728Z5577	JZKD02S1621982.1	GQ02901_B17	0.407493	0.0236863	Day18	0.221741	histone-lysine N-methyltransferase SUVR5-like isoform X1 [Durio zibethinus]	Zinc finger C2H2-type	PSME_00002384-RA
transcript223,5577,f4728Z5577	JZKD02S1621982.1	GQ02901_B17	-0.0105423	0.982071	Day0	0.221741	histone-lysine N-methyltransferase SUVR5-like isoform X1 [Durio zibethinus]	Zinc finger C2H2-type	PSME_00002384-RA
transcript223,5577,f4728Z5577	JZKD02S1621982.1	GQ02901_B17	-0.0172179	0.977758	Day14	0.221741	histone-lysine N-methyltransferase SUVR5-like isoform X1 [Durio zibethinus]	Zinc finger C2H2-type	PSME_00002384-RA
transcript2296,3075,f829Z3075	JZKD02S1378161.1	GQ01301_D21	0.0855874	0.833194	Day0	-0.885206	F-box protein At2g26850-like isoform X1 [Physcomitrella patens]	F-box	NA
transcript2296,3075,f829Z3075	JZKD02S1378161.1	GQ01301_D21	-1.36066	0.00153064	Day22	-0.885206	F-box protein At2g26850-like isoform X1 [Physcomitrella patens]	F-box	NA
transcript2296,3075,f829Z3075	JZKD02S1378161.1	GQ01301_D21	-0.380705	0.516715	Day14	-0.885206	F-box protein At2g26850-like isoform X1 [Physcomitrella patens]	F-box	NA
transcript2296,3075,f829Z3075	JZKD02S1378161.1	GQ01301_D21	-1.88505	2.25935e-16	Day18	-0.885206	F-box protein At2g26850-like isoform X1 [Physcomitrella patens]	F-box	NA
transcript22996,838,f1095Z838	JZKD02S0076532.1	GQ0133_D07	3.57101	0.000119358	Day18	2.09565	ethylene-responsive transcription factor 1-like [Papaver somniferum]	AP2/ERF	MA_10031781g0010
transcript22996,838,f1095Z838	JZKD02S0076532.1	GQ0133_D07	3.62671	0.00012154	Day22	2.09565	ethylene-responsive transcription factor 1-like [Papaver somniferum]	AP2/ERF	MA_10031781g0010
transcript22996,838,f1095Z838	JZKD02S0076532.1	GQ0133_D07	0.404724	0.921374	Day14	2.09565	ethylene-responsive transcription factor 1-like [Papaver somniferum]	AP2/ERF	MA_10031781g0010
transcript22996,838,f1095Z838	JZKD02S0076532.1	GQ0133_D07	0.780157	NA	Day0	2.09565	ethylene-responsive transcription factor 1-like [Papaver somniferum]	AP2/ERF	MA_10031781g0010
transcript23002,838,f14216Z838	JZKD02S1287281.1	NA	1.80527	2.13913e-05	Day18	0.643214	methyl-CpG-binding domain-containing protein 9-like [Cucurbita maxima]	Zinc finger, PHD-type	NA
transcript23002,838,f14216Z838	JZKD02S1287281.1	NA	0.681495	0.126555	Day22	0.643214	methyl-CpG-binding domain-containing protein 9-like [Cucurbita maxima]	Zinc finger, PHD-type	NA
transcript23002,838,f14216Z838	JZKD02S1287281.1	NA	0.0198672	0.986213	Day0	0.643214	methyl-CpG-binding domain-containing protein 9-like [Cucurbita maxima]	Zinc finger, PHD-type	NA
transcript23002,838,f14216Z838	JZKD02S1287281.1	NA	0.066219	0.963188	Day14	0.643214	methyl-CpG-binding domain-containing protein 9-like [Cucurbita maxima]	Zinc finger, PHD-type	NA
transcript23191,829,f9411Z829	JZKD02S1594383.1	GQ03237_L23	0.0178727	0.977429	Day0	-0.360128	peroxisome biogenesis factor 10-like [Coffea arabica]	Zinc finger, RING-type	NA
transcript23191,829,f9411Z829	JZKD02S1594383.1	GQ03237_L23	-0.818221	0.00321844	Day18	-0.360128	peroxisome biogenesis factor 10-like [Coffea arabica]	Zinc finger, RING-type	NA
transcript23191,829,f9411Z829	JZKD02S1594383.1	GQ03237_L23	-0.589768	0.0618272	Day22	-0.360128	peroxisome biogenesis factor 10-like [Coffea arabica]	Zinc finger, RING-type	NA
transcript23191,829,f9411Z829	JZKD02S1594383.1	GQ03237_L23	-0.0503976	0.955219	Day14	-0.360128	peroxisome biogenesis factor 10-like [Coffea arabica]	Zinc finger, RING-type	NA
transcript23301,824,f2532Z824	NA	GQ0255_P01	-2.43927	5.53675e-05	Day18	-1.15707	E3 ubiquitin-protein ligase RNF126-like [Phoenix dactylifera]	Zinc finger, RING-type	Zmw_sc05604.1.g00100.1
transcript23301,824,f2532Z824	NA	GQ0255_P01	-1.46073	2.36091e-06	Day22	-1.15707	E3 ubiquitin-protein ligase RNF126-like [Phoenix dactylifera]	Zinc finger, RING-type	Zmw_sc05604.1.g00100.1
transcript23301,824,f2532Z824	NA	GQ0255_P01	-0.48529	0.557468	Day14	-1.15707	E3 ubiquitin-protein ligase RNF126-like [Phoenix dactylifera]	Zinc finger, RING-type	Zmw_sc05604.1.g00100.1
transcript23301,824,f2532Z824	NA	GQ0255_P01	-0.242991	0.686904	Day0	-1.15707	E3 ubiquitin-protein ligase RNF126-like [Phoenix dactylifera]	Zinc finger, RING-type	Zmw_sc05604.1.g00100.1
transcript23454,818,f30964Z818	JZKD02S0410637.1	GQ03226_C21	-1.03166	0.165378	Day0	-1.1275	protein TPR2-like isoform X1 [Durio zibethinus]	WD40	NA
transcript23454,818,f30964Z818	JZKD02S0410637.1	GQ03226_C21	-1.05813	0.0498978	Day22	-1.1275	protein TPR2-like isoform X1 [Durio zibethinus]	WD40	NA
transcript23454,818,f30964Z818	JZKD02S0410637.1	GQ03226_C21	-0.71278	0.303463	Day14	-1.1275	protein TPR2-like isoform X1 [Durio zibethinus]	WD40	NA
transcript23454,818,f30964Z818	JZKD02S0410637.1	GQ03226_C21	-1.70744	0.0733048	Day18	-1.1275	protein TPR2-like isoform X1 [Durio zibethinus]	WD40	NA
transcript23464,817,f26171Z817	JZKD02S0705403.1	WS00732_E07	0.244889	0.705763	Day0	-1.13177	NAC domain-containing protein 22-like [Phoenix dactylifera]	NAC	MA_125022g0010
transcript23464,817,f26171Z817	JZKD02S0705403.1	WS00732_E07	-2.72107	3.27177e-06	Day18	-1.13177	NAC domain-containing protein 22-like [Phoenix dactylifera]	NAC	MA_125022g0010
transcript23464,817,f26171Z817	JZKD02S0705403.1	WS00732_E07	-1.71252	0.0113255	Day22	-1.13177	NAC domain-containing protein 22-like [Phoenix dactylifera]	NAC	MA_125022g0010
transcript23464,817,f26171Z817	JZKD02S0705403.1	WS00732_E07	-0.33838	0.705079	Day14	-1.13177	NAC domain-containing protein 22-like [Phoenix dactylifera]	NAC	MA_125022g0010
transcript23509,815,f23484Z815	JZKD02S0829886.1	GQ03123_C06	-0.28547	0.542592	Day22	-0.352575	uncharacterized WD repeat-containing protein C2A9.03-like isoform X1 [Physcomitrella patens]	WD40	MDP0000304584
transcript23509,815,f23484Z815	JZKD02S0829886.1	GQ03123_C06	0.286595	0.530933	Day14	-0.352575	uncharacterized WD repeat-containing protein C2A9.03-like isoform X1 [Physcomitrella patens]	WD40	MDP0000304584
transcript23509,815,f23484Z815	JZKD02S0829886.1	GQ03123_C06	-1.14762	0.00252583	Day18	-0.352575	uncharacterized WD repeat-containing protein C2A9.03-like isoform X1 [Physcomitrella patens]	WD40	MDP0000304584
transcript23509,815,f23484Z815	JZKD02S0829886.1	GQ03123_C06	-0.263805	0.6048	Day0	-0.352575	uncharacterized WD repeat-containing protein C2A9.03-like isoform X1 [Physcomitrella patens]	WD40	MDP0000304584
transcript23760,805,f31437Z805	JZKD02S0795919.1	GQ03208_J06	2.3361	0.00053938	Day22	1.33559	probable E3 ubiquitin-protein ligase RZFP34 isoform X1 [Vigna radiata var. radiata]	Zinc finger, RING/FYVE/PHD-type	MDP0000124187
transcript23760,805,f31437Z805	JZKD02S0795919.1	GQ03208_J06	0.337619	0.836034	Day14	1.33559	probable E3 ubiquitin-protein ligase RZFP34 isoform X1 [Vigna radiata var. radiata]	Zinc finger, RING/FYVE/PHD-type	MDP0000124187
transcript23760,805,f31437Z805	JZKD02S0795919.1	GQ03208_J06	2.38919	0.011398	Day18	1.33559	probable E3 ubiquitin-protein ligase RZFP34 isoform X1 [Vigna radiata var. radiata]	Zinc finger, RING/FYVE/PHD-type	MDP0000124187
transcript23760,805,f31437Z805	JZKD02S0795919.1	GQ03208_J06	0.279436	NA	Day0	1.33559	probable E3 ubiquitin-protein ligase RZFP34 isoform X1 [Vigna radiata var. radiata]	Zinc finger, RING/FYVE/PHD-type	MDP0000124187
transcript2379,3037,f9156Z3037	JZKD02S0676849.1	GQ03232_P11	-0.0611389	0.900446	Day0	0.442428	two-component response regulator ORR21 isoform X1 [Selaginella moellendorffii]	SANT/Myb	Pgl001862
transcript2379,3037,f9156Z3037	JZKD02S0676849.1	GQ03232_P11	0.664476	0.000171305	Day22	0.442428	two-component response regulator ORR21 isoform X1 [Selaginella moellendorffii]	SANT/Myb	Pgl001862
transcript2379,3037,f9156Z3037	JZKD02S0676849.1	GQ03232_P11	0.63878	0.00261194	Day18	0.442428	two-component response regulator ORR21 isoform X1 [Selaginella moellendorffii]	SANT/Myb	Pgl001862
transcript2379,3037,f9156Z3037	JZKD02S0676849.1	GQ03232_P11	0.527594	0.00246766	Day14	0.442428	two-component response regulator ORR21 isoform X1 [Selaginella moellendorffii]	SANT/Myb	Pgl001862
transcript23818,803,f18942Z803	JZKD02S0219648.1	NA	-0.134265	0.87878	Day0	-0.682028	RING-H2 finger protein ATL5-like [Brassica napus]	Zinc finger, RING-type	NA
transcript23818,803,f18942Z803	JZKD02S0219648.1	NA	-0.355114	0.733963	Day14	-0.682028	RING-H2 finger protein ATL5-like [Brassica napus]	Zinc finger, RING-type	NA
transcript23818,803,f18942Z803	JZKD02S0219648.1	NA	-0.127832	0.828983	Day22	-0.682028	RING-H2 finger protein ATL5-like [Brassica napus]	Zinc finger, RING-type	NA
transcript23818,803,f18942Z803	JZKD02S0219648.1	NA	-2.1109	0.00155584	Day18	-0.682028	RING-H2 finger protein ATL5-like [Brassica napus]	Zinc finger, RING-type	NA
transcript23846,802,f20356Z802	NA	WS0072_M14	-0.443579	NA	Day0	0.235823	putative RING-H2 finger protein ATL69 [Physcomitrella patens]	Zinc finger, RING-type	Zmw_sc01355.1.g00120.1
transcript23846,802,f20356Z802	NA	WS0072_M14	2.19854	0.000833137	Day18	0.235823	putative RING-H2 finger protein ATL69 [Physcomitrella patens]	Zinc finger, RING-type	Zmw_sc01355.1.g00120.1
transcript23846,802,f20356Z802	NA	WS0072_M14	-0.599084	0.632553	Day14	0.235823	putative RING-H2 finger protein ATL69 [Physcomitrella patens]	Zinc finger, RING-type	Zmw_sc01355.1.g00120.1
transcript23846,802,f20356Z802	NA	WS0072_M14	-0.212586	0.821938	Day22	0.235823	putative RING-H2 finger protein ATL69 [Physcomitrella patens]	Zinc finger, RING-type	Zmw_sc01355.1.g00120.1
transcript2387,3033,f611Z3033	JZKD02S0278211.1	GQ0064_P20	0.268228	0.152381	Day22	0.412723	ethylene-responsive transcription factor 12-like [Olea europaea var. sylvestris]	AP2/ERF	MA_10426586g0010
transcript2387,3033,f611Z3033	JZKD02S0278211.1	GQ0064_P20	0.132921	0.669308	Day0	0.412723	ethylene-responsive transcription factor 12-like [Olea europaea var. sylvestris]	AP2/ERF	MA_10426586g0010
transcript2387,3033,f611Z3033	JZKD02S0278211.1	GQ0064_P20	0.193133	0.398396	Day14	0.412723	ethylene-responsive transcription factor 12-like [Olea europaea var. sylvestris]	AP2/ERF	MA_10426586g0010
transcript2387,3033,f611Z3033	JZKD02S0278211.1	GQ0064_P20	1.05661	1.63974e-06	Day18	0.412723	ethylene-responsive transcription factor 12-like [Olea europaea var. sylvestris]	AP2/ERF	MA_10426586g0010
transcript24051,793,f8895Z793	JZKD02S1173527.1	GQ03228_E18	0.290364	0.660947	Day0	-0.935327	NAC domain-containing protein 22 [Populus trichocarpa]	NAC	MA_204471g0010
transcript24051,793,f8895Z793	JZKD02S1173527.1	GQ03228_E18	-2.55769	4.63886e-05	Day18	-0.935327	NAC domain-containing protein 22 [Populus trichocarpa]	NAC	MA_204471g0010
transcript24051,793,f8895Z793	JZKD02S1173527.1	GQ03228_E18	-0.274218	0.465379	Day14	-0.935327	NAC domain-containing protein 22 [Populus trichocarpa]	NAC	MA_204471g0010
transcript24051,793,f8895Z793	JZKD02S1173527.1	GQ03228_E18	-1.19977	0.00113055	Day22	-0.935327	NAC domain-containing protein 22 [Populus trichocarpa]	NAC	MA_204471g0010
transcript24170,788,f1297Z788	JZKD02S0053794.1	GQ0167_K20	0.644361	0.273515	Day0	1.19128	ethylene-responsive transcription factor 3-like [Arachis hypogaea]	AP2/ERF	Pgl001177
transcript24170,788,f1297Z788	JZKD02S0053794.1	GQ0167_K20	1.46416	1.65669e-05	Day22	1.19128	ethylene-responsive transcription factor 3-like [Arachis hypogaea]	AP2/ERF	Pgl001177
transcript24170,788,f1297Z788	JZKD02S0053794.1	GQ0167_K20	0.503206	0.335917	Day14	1.19128	ethylene-responsive transcription factor 3-like [Arachis hypogaea]	AP2/ERF	Pgl001177
transcript24170,788,f1297Z788	JZKD02S0053794.1	GQ0167_K20	2.15339	3.50896e-15	Day18	1.19128	ethylene-responsive transcription factor 3-like [Arachis hypogaea]	AP2/ERF	Pgl001177
transcript2450,3010,f1660Z3010	JZKD02S1619097.1	GQ0196_G06	-0.818145	0.000471456	Day22	-0.504477	AP2-like ethylene-responsive transcription factor TOE3 isoform X1 [Phoenix dactylifera]	AP2/ERF	Psi000808
transcript2450,3010,f1660Z3010	JZKD02S1619097.1	GQ0196_G06	-0.109627	0.855109	Day14	-0.504477	AP2-like ethylene-responsive transcription factor TOE3 isoform X1 [Phoenix dactylifera]	AP2/ERF	Psi000808
transcript2450,3010,f1660Z3010	JZKD02S1619097.1	GQ0196_G06	-1.11808	3.63406e-08	Day18	-0.504477	AP2-like ethylene-responsive transcription factor TOE3 isoform X1 [Phoenix dactylifera]	AP2/ERF	Psi000808
transcript2450,3010,f1660Z3010	JZKD02S1619097.1	GQ0196_G06	0.02794	0.949057	Day0	-0.504477	AP2-like ethylene-responsive transcription factor TOE3 isoform X1 [Phoenix dactylifera]	AP2/ERF	Psi000808
transcript24527,773,f31789Z773	NA	NA	0.417977	0.505179	Day0	-0.265825	zinc finger protein CONSTANS-LIKE 6-like [Brassica napus]	B-box	MA_10192193g0020
transcript24527,773,f31789Z773	NA	NA	0.111229	0.950287	Day14	-0.265825	zinc finger protein CONSTANS-LIKE 6-like [Brassica napus]	B-box	MA_10192193g0020
transcript24527,773,f31789Z773	NA	NA	-1.63674	0.000570597	Day18	-0.265825	zinc finger protein CONSTANS-LIKE 6-like [Brassica napus]	B-box	MA_10192193g0020
transcript24527,773,f31789Z773	NA	NA	0.0442391	0.931327	Day22	-0.265825	zinc finger protein CONSTANS-LIKE 6-like [Brassica napus]	B-box	MA_10192193g0020
transcript2453,3009,f2932Z3009	JZKD02S1504179.1	GQ02803_J03	-0.0663974	0.854144	Day14	0.287152	E3 ubiquitin protein ligase RIN2 [Glycine max]	Zinc finger, RING-type	NA
transcript2453,3009,f2932Z3009	JZKD02S1504179.1	GQ02803_J03	0.439624	0.00762337	Day22	0.287152	E3 ubiquitin protein ligase RIN2 [Glycine max]	Zinc finger, RING-type	NA
transcript2453,3009,f2932Z3009	JZKD02S1504179.1	GQ02803_J03	0.0802456	0.809425	Day0	0.287152	E3 ubiquitin protein ligase RIN2 [Glycine max]	Zinc finger, RING-type	NA
transcript2453,3009,f2932Z3009	JZKD02S1504179.1	GQ02803_J03	0.695134	0.000218075	Day18	0.287152	E3 ubiquitin protein ligase RIN2 [Glycine max]	Zinc finger, RING-type	NA
transcript24656,767,f12560Z767	JZKD02S0032580.1	GQ03613_C24	0.367728	0.163694	Day22	0.276263	RING-box protein 1a [Arachis hypogaea]	Zinc finger, RING/FYVE/PHD-type	NA
transcript24656,767,f12560Z767	JZKD02S0032580.1	GQ03613_C24	0.475709	0.000919871	Day18	0.276263	RING-box protein 1a [Arachis hypogaea]	Zinc finger, RING/FYVE/PHD-type	NA
transcript24656,767,f12560Z767	JZKD02S0032580.1	GQ03613_C24	0.0857736	0.836809	Day0	0.276263	RING-box protein 1a [Arachis hypogaea]	Zinc finger, RING/FYVE/PHD-type	NA
transcript24656,767,f12560Z767	JZKD02S0032580.1	GQ03613_C24	0.17584	0.573199	Day14	0.276263	RING-box protein 1a [Arachis hypogaea]	Zinc finger, RING/FYVE/PHD-type	NA
transcript2488,2992,f142Z2992	NA	GQ0025_E20	-2.32337	0.0530061	Day18	-1.17029	AP2-like ethylene-responsive transcription factor ANT [Durio zibethinus]	AP2/ERF	PSME_00039531-RA
transcript2488,2992,f142Z2992	NA	GQ0025_E20	-0.758162	0.278452	Day14	-1.17029	AP2-like ethylene-responsive transcription factor ANT [Durio zibethinus]	AP2/ERF	PSME_00039531-RA
transcript2488,2992,f142Z2992	NA	GQ0025_E20	0.363086	0.721854	Day0	-1.17029	AP2-like ethylene-responsive transcription factor ANT [Durio zibethinus]	AP2/ERF	PSME_00039531-RA
transcript2488,2992,f142Z2992	NA	GQ0025_E20	-1.9627	0.00607817	Day22	-1.17029	AP2-like ethylene-responsive transcription factor ANT [Durio zibethinus]	AP2/ERF	PSME_00039531-RA
transcript2507,2986,f15047Z2986	JZKD02S1599942.1	GQ04001_D16	0.536555	0.0578048	Day22	0.252084	uncharacterized protein LOC9642023 [Selaginella moellendorffii]	Zinc finger, PHD-type	MDP0000284588
transcript2507,2986,f15047Z2986	JZKD02S1599942.1	GQ04001_D16	-0.128737	0.78579	Day14	0.252084	uncharacterized protein LOC9642023 [Selaginella moellendorffii]	Zinc finger, PHD-type	MDP0000284588
transcript2507,2986,f15047Z2986	JZKD02S1599942.1	GQ04001_D16	0.380673	0.0231494	Day18	0.252084	uncharacterized protein LOC9642023 [Selaginella moellendorffii]	Zinc finger, PHD-type	MDP0000284588
transcript2507,2986,f15047Z2986	JZKD02S1599942.1	GQ04001_D16	0.219844	0.675485	Day0	0.252084	uncharacterized protein LOC9642023 [Selaginella moellendorffii]	Zinc finger, PHD-type	MDP0000284588
transcript25114,751,f24431Z751	JZKD02S0633494.1	GQ03913_C18	-3.52967	4.00117e-07	Day18	-1.45035	auxin-responsive protein IAA27-like [Cucurbita maxima]	AUX/IAA	NA
transcript25114,751,f24431Z751	JZKD02S0633494.1	GQ03913_C18	-1.76973	0.00165258	Day22	-1.45035	auxin-responsive protein IAA27-like [Cucurbita maxima]	AUX/IAA	NA
transcript25114,751,f24431Z751	JZKD02S0633494.1	GQ03913_C18	-0.268899	0.605257	Day0	-1.45035	auxin-responsive protein IAA27-like [Cucurbita maxima]	AUX/IAA	NA
transcript25114,751,f24431Z751	JZKD02S0633494.1	GQ03913_C18	-0.233085	0.862219	Day14	-1.45035	auxin-responsive protein IAA27-like [Cucurbita maxima]	AUX/IAA	NA
transcript2526,2975,f12397Z2975	JZKD02S1092343.1	GQ03608_F12	0.245753	0.277878	Day14	0.216633	zinc finger CCCH domain-containing protein 37 isoform X1 [Ziziphus jujuba]	Zinc finger, CCCH-type	MA_8911g0010
transcript2526,2975,f12397Z2975	JZKD02S1092343.1	GQ03608_F12	0.278904	0.0360943	Day22	0.216633	zinc finger CCCH domain-containing protein 37 isoform X1 [Ziziphus jujuba]	Zinc finger, CCCH-type	MA_8911g0010
transcript2526,2975,f12397Z2975	JZKD02S1092343.1	GQ03608_F12	0.300245	0.0359497	Day18	0.216633	zinc finger CCCH domain-containing protein 37 isoform X1 [Ziziphus jujuba]	Zinc finger, CCCH-type	MA_8911g0010
transcript2526,2975,f12397Z2975	JZKD02S1092343.1	GQ03608_F12	0.0416313	0.902576	Day0	0.216633	zinc finger CCCH domain-containing protein 37 isoform X1 [Ziziphus jujuba]	Zinc finger, CCCH-type	MA_8911g0010
transcript2560,2961,f21655Z2961	JZKD02S0066529.1	WS03217_M14	-0.133599	0.789111	Day14	-0.531344	transcription factor bHLH10-like [Phoenix dactylifera]	bHLH	MA_3940g0010
transcript2560,2961,f21655Z2961	JZKD02S0066529.1	WS03217_M14	-1.18632	7.82943e-06	Day18	-0.531344	transcription factor bHLH10-like [Phoenix dactylifera]	bHLH	MA_3940g0010
transcript2560,2961,f21655Z2961	JZKD02S0066529.1	WS03217_M14	-0.02508	0.964362	Day0	-0.531344	transcription factor bHLH10-like [Phoenix dactylifera]	bHLH	MA_3940g0010
transcript2560,2961,f21655Z2961	JZKD02S0066529.1	WS03217_M14	-0.780379	0.00187805	Day22	-0.531344	transcription factor bHLH10-like [Phoenix dactylifera]	bHLH	MA_3940g0010
transcript2574,2952,f13785Z2952	JZKD02S0908271.1	GQ03804_B12	1.58397	5.53932e-07	Day18	0.909155	probable E3 ubiquitin-protein ligase BAH1-like [Citrus clementina]	Zinc finger, RING-type	NA
transcript2574,2952,f13785Z2952	JZKD02S0908271.1	GQ03804_B12	0.174575	0.698295	Day0	0.909155	probable E3 ubiquitin-protein ligase BAH1-like [Citrus clementina]	Zinc finger, RING-type	NA
transcript2574,2952,f13785Z2952	JZKD02S0908271.1	GQ03804_B12	1.62404	7.8748e-11	Day22	0.909155	probable E3 ubiquitin-protein ligase BAH1-like [Citrus clementina]	Zinc finger, RING-type	NA
transcript2574,2952,f13785Z2952	JZKD02S0908271.1	GQ03804_B12	0.254037	0.665676	Day14	0.909155	probable E3 ubiquitin-protein ligase BAH1-like [Citrus clementina]	Zinc finger, RING-type	NA
transcript25815,726,f26441Z726	JZKD02S1445901.1	GQ03919_D04	-0.107851	0.892372	Day0	0.671551	NAC domain-containing protein 45 isoform X1 [Oryza sativa Japonica Group]	NAC	MA_10430397g0010
transcript25815,726,f26441Z726	JZKD02S1445901.1	GQ03919_D04	1.08662	0.00510942	Day22	0.671551	NAC domain-containing protein 45 isoform X1 [Oryza sativa Japonica Group]	NAC	MA_10430397g0010
transcript25815,726,f26441Z726	JZKD02S1445901.1	GQ03919_D04	0.162744	0.922008	Day14	0.671551	NAC domain-containing protein 45 isoform X1 [Oryza sativa Japonica Group]	NAC	MA_10430397g0010
transcript25815,726,f26441Z726	JZKD02S1445901.1	GQ03919_D04	1.54469	1.25348e-07	Day18	0.671551	NAC domain-containing protein 45 isoform X1 [Oryza sativa Japonica Group]	NAC	MA_10430397g0010
transcript2588,2947,f7816Z2947	JZKD02S0363528.1	GQ03209_E17	0.165819	0.74789	Day14	-0.18808	transcription factor RF2a-like [Physcomitrella patens]	bZIP	MA_6407g0010
transcript2588,2947,f7816Z2947	JZKD02S0363528.1	GQ03209_E17	0.0549662	0.871809	Day0	-0.18808	transcription factor RF2a-like [Physcomitrella patens]	bZIP	MA_6407g0010
transcript2588,2947,f7816Z2947	JZKD02S0363528.1	GQ03209_E17	-0.471105	0.0471562	Day22	-0.18808	transcription factor RF2a-like [Physcomitrella patens]	bZIP	MA_6407g0010
transcript2588,2947,f7816Z2947	JZKD02S0363528.1	GQ03209_E17	-0.502	0.0137592	Day18	-0.18808	transcription factor RF2a-like [Physcomitrella patens]	bZIP	MA_6407g0010
transcript2600,2943,f2573Z2943	JZKD02S0068191.1	GQ0256_N07	0.0276782	0.952624	Day0	-0.43871	zinc finger CCCH domain-containing protein 18-like isoform X1 [Durio zibethinus]	Zinc finger, CCCH-type	PSME_00039964-RA
transcript2600,2943,f2573Z2943	JZKD02S0068191.1	GQ0256_N07	-1.35607	4.44682e-10	Day18	-0.43871	zinc finger CCCH domain-containing protein 18-like isoform X1 [Durio zibethinus]	Zinc finger, CCCH-type	PSME_00039964-RA
transcript2600,2943,f2573Z2943	JZKD02S0068191.1	GQ0256_N07	-0.624053	0.00160177	Day22	-0.43871	zinc finger CCCH domain-containing protein 18-like isoform X1 [Durio zibethinus]	Zinc finger, CCCH-type	PSME_00039964-RA
transcript2600,2943,f2573Z2943	JZKD02S0068191.1	GQ0256_N07	0.197605	0.743203	Day14	-0.43871	zinc finger CCCH domain-containing protein 18-like isoform X1 [Durio zibethinus]	Zinc finger, CCCH-type	PSME_00039964-RA
transcript26291,707,f27444Z707	JZKD02S0568247.1	GQ03714_G02	0.963939	0.012422	Day18	0.50525	E3 ubiquitin-protein ligase RNF144A [Glycine max]	Zinc finger, RING/FYVE/PHD-type	Pp3c8_11630V3.1.p
transcript26291,707,f27444Z707	JZKD02S0568247.1	GQ03714_G02	-0.181904	0.86919	Day0	0.50525	E3 ubiquitin-protein ligase RNF144A [Glycine max]	Zinc finger, RING/FYVE/PHD-type	Pp3c8_11630V3.1.p
transcript26291,707,f27444Z707	JZKD02S0568247.1	GQ03714_G02	0.631146	0.133757	Day22	0.50525	E3 ubiquitin-protein ligase RNF144A [Glycine max]	Zinc finger, RING/FYVE/PHD-type	Pp3c8_11630V3.1.p
transcript26291,707,f27444Z707	JZKD02S0568247.1	GQ03714_G02	0.60782	0.506827	Day14	0.50525	E3 ubiquitin-protein ligase RNF144A [Glycine max]	Zinc finger, RING/FYVE/PHD-type	Pp3c8_11630V3.1.p
transcript2640,2925,f5799Z2925	JZKD02S0177923.1	GQ03103_E13	0.466253	0.421261	Day14	0.324416	bZIP transcription factor 46-like [Coffea arabica]	bZIP	MA_18107g0010
transcript2640,2925,f5799Z2925	JZKD02S0177923.1	GQ03103_E13	0.497673	0.0149993	Day18	0.324416	bZIP transcription factor 46-like [Coffea arabica]	bZIP	MA_18107g0010
transcript2640,2925,f5799Z2925	JZKD02S0177923.1	GQ03103_E13	-0.0362838	0.941122	Day0	0.324416	bZIP transcription factor 46-like [Coffea arabica]	bZIP	MA_18107g0010
transcript2640,2925,f5799Z2925	JZKD02S0177923.1	GQ03103_E13	0.370023	0.0491489	Day22	0.324416	bZIP transcription factor 46-like [Coffea arabica]	bZIP	MA_18107g0010
transcript26435,701,f19551Z701	JZKD02S1613224.1	GQ0204_F05	-0.476552	0.446834	Day0	-0.959488	WRKY transcription factor SUSIBA2 [Glycine max]	WRKY	Psi011371
transcript26435,701,f19551Z701	JZKD02S1613224.1	GQ0204_F05	-0.34076	0.693886	Day14	-0.959488	WRKY transcription factor SUSIBA2 [Glycine max]	WRKY	Psi011371
transcript26435,701,f19551Z701	JZKD02S1613224.1	GQ0204_F05	-0.888071	0.0945318	Day22	-0.959488	WRKY transcription factor SUSIBA2 [Glycine max]	WRKY	Psi011371
transcript26435,701,f19551Z701	JZKD02S1613224.1	GQ0204_F05	-2.13257	0.000571077	Day18	-0.959488	WRKY transcription factor SUSIBA2 [Glycine max]	WRKY	Psi011371
transcript26549,697,f31085Z697	JZKD02S1058370.1	WS0327_E09	0.535653	NA	Day14	1.65342	nuclear transcription factor Y subunit C-9-like isoform X1 [Coffea arabica]	CBF/NF	Pgl012345
transcript26549,697,f31085Z697	JZKD02S1058370.1	WS0327_E09	0.756378	0.622462	Day22	1.65342	nuclear transcription factor Y subunit C-9-like isoform X1 [Coffea arabica]	CBF/NF	Pgl012345
transcript26549,697,f31085Z697	JZKD02S1058370.1	WS0327_E09	3.66822	0.00471453	Day18	1.65342	nuclear transcription factor Y subunit C-9-like isoform X1 [Coffea arabica]	CBF/NF	Pgl012345
transcript26625,694,f36917Z694	JZKD02S1597113.1	NA	0.0677443	0.965785	Day14	-0.513914	protein ROOT INITIATION DEFECTIVE 3-like [Papaver somniferum]	WD40	Lus10022454
transcript26625,694,f36917Z694	JZKD02S1597113.1	NA	-0.841793	0.115932	Day18	-0.513914	protein ROOT INITIATION DEFECTIVE 3-like [Papaver somniferum]	WD40	Lus10022454
transcript26625,694,f36917Z694	JZKD02S1597113.1	NA	-0.0762049	0.948636	Day0	-0.513914	protein ROOT INITIATION DEFECTIVE 3-like [Papaver somniferum]	WD40	Lus10022454
transcript26625,694,f36917Z694	JZKD02S1597113.1	NA	-1.2054	0.018052	Day22	-0.513914	protein ROOT INITIATION DEFECTIVE 3-like [Papaver somniferum]	WD40	Lus10022454
transcript26889,685,f22617Z685	JZKD02S0000002.1	GQ03238_J24	1.40142	NA	Day14	3.05206	---NA---	WD40	NA
transcript26889,685,f22617Z685	JZKD02S0000002.1	GQ03238_J24	4.9678	3.3284e-06	Day22	3.05206	---NA---	WD40	NA
transcript26889,685,f22617Z685	JZKD02S0000002.1	GQ03238_J24	7.14216	1.85075e-09	Day18	3.05206	---NA---	WD40	NA
transcript26889,685,f22617Z685	JZKD02S0000002.1	GQ03238_J24	-1.30313	NA	Day0	3.05206	---NA---	WD40	NA
transcript26903,685,f19485Z685	JZKD02S1452353.1	NA	-0.64707	0.32575	Day22	-0.259147	AP2/ERF and B3 domain-containing transcription factor RAV1-like [Papaver somniferum]	AP2/ERF	MA_178646g0010
transcript26903,685,f19485Z685	JZKD02S1452353.1	NA	0.427042	0.329287	Day0	-0.259147	AP2/ERF and B3 domain-containing transcription factor RAV1-like [Papaver somniferum]	AP2/ERF	MA_178646g0010
transcript26903,685,f19485Z685	JZKD02S1452353.1	NA	0.382805	0.558945	Day14	-0.259147	AP2/ERF and B3 domain-containing transcription factor RAV1-like [Papaver somniferum]	AP2/ERF	MA_178646g0010
transcript26903,685,f19485Z685	JZKD02S1452353.1	NA	-1.19937	0.00176297	Day18	-0.259147	AP2/ERF and B3 domain-containing transcription factor RAV1-like [Papaver somniferum]	AP2/ERF	MA_178646g0010
transcript26988,681,f37251Z681	NA	GQ04010_P15	1.08019	0.361503	Day14	-0.731573	auxin-responsive protein IAA26-like isoform X1 [Ziziphus jujuba]	AUX/IAA	Zmw_sc00024.1.g00510.1
transcript26988,681,f37251Z681	NA	GQ04010_P15	-0.425302	0.68834	Day0	-0.731573	auxin-responsive protein IAA26-like isoform X1 [Ziziphus jujuba]	AUX/IAA	Zmw_sc00024.1.g00510.1
transcript26988,681,f37251Z681	NA	GQ04010_P15	-2.33555	0.0211928	Day18	-0.731573	auxin-responsive protein IAA26-like isoform X1 [Ziziphus jujuba]	AUX/IAA	Zmw_sc00024.1.g00510.1
transcript26988,681,f37251Z681	NA	GQ04010_P15	-1.24563	0.044552	Day22	-0.731573	auxin-responsive protein IAA26-like isoform X1 [Ziziphus jujuba]	AUX/IAA	Zmw_sc00024.1.g00510.1
transcript2713,2894,f8325Z2894	JZKD02S0205973.1	GQ03216_I09	-1.722	9.67903e-06	Day18	-0.24502	E3 ubiquitin-protein ligase RHA1B [Brassica napus]	Zinc finger, RING-type	Achn313101
transcript2713,2894,f8325Z2894	JZKD02S0205973.1	GQ03216_I09	-0.17692	0.65088	Day22	-0.24502	E3 ubiquitin-protein ligase RHA1B [Brassica napus]	Zinc finger, RING-type	Achn313101
transcript2713,2894,f8325Z2894	JZKD02S0205973.1	GQ03216_I09	0.309199	0.257288	Day14	-0.24502	E3 ubiquitin-protein ligase RHA1B [Brassica napus]	Zinc finger, RING-type	Achn313101
transcript2713,2894,f8325Z2894	JZKD02S0205973.1	GQ03216_I09	0.609641	0.156569	Day0	-0.24502	E3 ubiquitin-protein ligase RHA1B [Brassica napus]	Zinc finger, RING-type	Achn313101
transcript27441,666,f33335Z666	NA	GQ03222_D09	0.691501	0.43726	Day0	1.8866	putative E3 ubiquitin-protein ligase XBAT31 [Brassica napus]	Zinc finger, RING/FYVE/PHD-type	NA
transcript27441,666,f33335Z666	NA	GQ03222_D09	1.89725	7.38974e-05	Day22	1.8866	putative E3 ubiquitin-protein ligase XBAT31 [Brassica napus]	Zinc finger, RING/FYVE/PHD-type	NA
transcript27441,666,f33335Z666	NA	GQ03222_D09	1.49828	0.053019	Day14	1.8866	putative E3 ubiquitin-protein ligase XBAT31 [Brassica napus]	Zinc finger, RING/FYVE/PHD-type	NA
transcript27441,666,f33335Z666	NA	GQ03222_D09	3.4594	2.12662e-14	Day18	1.8866	putative E3 ubiquitin-protein ligase XBAT31 [Brassica napus]	Zinc finger, RING/FYVE/PHD-type	NA
transcript27547,663,f30832Z663	JZKD02S0769785.1	WS0057_E02	0.616459	0.0296597	Day14	0.221628	basic leucine zipper 63-like [Physcomitrella patens]	bZIP	MA_9399348g0010
transcript27547,663,f30832Z663	JZKD02S0769785.1	WS0057_E02	0.510177	0.393464	Day0	0.221628	basic leucine zipper 63-like [Physcomitrella patens]	bZIP	MA_9399348g0010
transcript27547,663,f30832Z663	JZKD02S0769785.1	WS0057_E02	0.720273	0.0287095	Day22	0.221628	basic leucine zipper 63-like [Physcomitrella patens]	bZIP	MA_9399348g0010
transcript27547,663,f30832Z663	JZKD02S0769785.1	WS0057_E02	-0.960399	0.0261849	Day18	0.221628	basic leucine zipper 63-like [Physcomitrella patens]	bZIP	MA_9399348g0010
transcript2758,2877,f13306Z2877	NA	GQ03712_I17	0.435115	0.000196911	Day18	0.28488	receptor homology region, transmembrane domain- and RING domain-containing protein 2-like [Arachis hypogaea]	Zinc finger, RING-type	Sme2.5_00572.1_g00001.1
transcript2758,2877,f13306Z2877	NA	GQ03712_I17	0.172074	0.696145	Day14	0.28488	receptor homology region, transmembrane domain- and RING domain-containing protein 2-like [Arachis hypogaea]	Zinc finger, RING-type	Sme2.5_00572.1_g00001.1
transcript2758,2877,f13306Z2877	NA	GQ03712_I17	0.485315	0.000902701	Day22	0.28488	receptor homology region, transmembrane domain- and RING domain-containing protein 2-like [Arachis hypogaea]	Zinc finger, RING-type	Sme2.5_00572.1_g00001.1
transcript2758,2877,f13306Z2877	NA	GQ03712_I17	0.0470142	0.904275	Day0	0.28488	receptor homology region, transmembrane domain- and RING domain-containing protein 2-like [Arachis hypogaea]	Zinc finger, RING-type	Sme2.5_00572.1_g00001.1
transcript2782,2868,f22563Z2868	JZKD02S1600607.1	NA	-1.50181	0.000859893	Day22	-1.05807	RING-H2 finger protein ATL65 [Citrus sinensis]	Zinc finger, RING-type	Cotton_A_03388_BGI-A2_v1.0
transcript2782,2868,f22563Z2868	JZKD02S1600607.1	NA	-2.48681	0.000520609	Day18	-1.05807	RING-H2 finger protein ATL65 [Citrus sinensis]	Zinc finger, RING-type	Cotton_A_03388_BGI-A2_v1.0
transcript2782,2868,f22563Z2868	JZKD02S1600607.1	NA	-0.465858	0.163121	Day14	-1.05807	RING-H2 finger protein ATL65 [Citrus sinensis]	Zinc finger, RING-type	Cotton_A_03388_BGI-A2_v1.0
transcript2782,2868,f22563Z2868	JZKD02S1600607.1	NA	0.222196	0.708813	Day0	-1.05807	RING-H2 finger protein ATL65 [Citrus sinensis]	Zinc finger, RING-type	Cotton_A_03388_BGI-A2_v1.0
transcript27948,651,f37004Z651	NA	NA	0.046373	0.978336	Day0	-0.495051	protein ROOT INITIATION DEFECTIVE 3-like [Papaver somniferum]	WD40	Lus10022454
transcript27948,651,f37004Z651	NA	NA	-1.50722	0.0327718	Day18	-0.495051	protein ROOT INITIATION DEFECTIVE 3-like [Papaver somniferum]	WD40	Lus10022454
transcript27948,651,f37004Z651	NA	NA	-0.00583355	0.997878	Day14	-0.495051	protein ROOT INITIATION DEFECTIVE 3-like [Papaver somniferum]	WD40	Lus10022454
transcript27948,651,f37004Z651	NA	NA	-0.513525	0.487407	Day22	-0.495051	protein ROOT INITIATION DEFECTIVE 3-like [Papaver somniferum]	WD40	Lus10022454
transcript28081,647,f28341Z647	JZKD02S1283947.1	NA	-3.30477	1.02715e-05	Day18	-1.41837	probable WRKY transcription factor 31 isoform X2 [Arachis hypogaea]	WRKY	MA_164675g0010
transcript28081,647,f28341Z647	JZKD02S1283947.1	NA	-0.264478	0.820683	Day14	-1.41837	probable WRKY transcription factor 31 isoform X2 [Arachis hypogaea]	WRKY	MA_164675g0010
transcript28081,647,f28341Z647	JZKD02S1283947.1	NA	-2.09032	0.000163598	Day22	-1.41837	probable WRKY transcription factor 31 isoform X2 [Arachis hypogaea]	WRKY	MA_164675g0010
transcript28081,647,f28341Z647	JZKD02S1283947.1	NA	-0.0138992	0.989151	Day0	-1.41837	probable WRKY transcription factor 31 isoform X2 [Arachis hypogaea]	WRKY	MA_164675g0010
transcript281,5280,f10087Z5280	JZKD02S0034271.1	GQ03312_F16	0.491935	0.000662417	Day18	0.338303	protein FORGETTER 1-like [Arachis hypogaea]	Zinc finger, PHD-type	NA
transcript281,5280,f10087Z5280	JZKD02S0034271.1	GQ03312_F16	0.271299	0.463248	Day14	0.338303	protein FORGETTER 1-like [Arachis hypogaea]	Zinc finger, PHD-type	NA
transcript281,5280,f10087Z5280	JZKD02S0034271.1	GQ03312_F16	0.109693	0.721437	Day0	0.338303	protein FORGETTER 1-like [Arachis hypogaea]	Zinc finger, PHD-type	NA
transcript281,5280,f10087Z5280	JZKD02S0034271.1	GQ03312_F16	0.480287	0.0261737	Day22	0.338303	protein FORGETTER 1-like [Arachis hypogaea]	Zinc finger, PHD-type	NA
transcript2815,2852,f16704Z2852	JZKD02S0724290.1	GQ04113_B08	0.381945	0.0192867	Day18	0.174013	NAC domain-containing protein 86-like [Olea europaea var. sylvestris]	NAC	MA_10437041g0010
transcript2815,2852,f16704Z2852	JZKD02S0724290.1	GQ04113_B08	0.343566	0.0550177	Day22	0.174013	NAC domain-containing protein 86-like [Olea europaea var. sylvestris]	NAC	MA_10437041g0010
transcript2815,2852,f16704Z2852	JZKD02S0724290.1	GQ04113_B08	0.00589801	0.995179	Day14	0.174013	NAC domain-containing protein 86-like [Olea europaea var. sylvestris]	NAC	MA_10437041g0010
transcript2815,2852,f16704Z2852	JZKD02S0724290.1	GQ04113_B08	-0.0353578	0.926302	Day0	0.174013	NAC domain-containing protein 86-like [Olea europaea var. sylvestris]	NAC	MA_10437041g0010
transcript2859,2833,f2747Z2833	JZKD02S1446014.1	GQ03108_M09	-0.292237	0.439871	Day14	-0.579694	transcription factor bHLH112 isoform X1 [Populus trichocarpa]	bHLH	MA_114573g0010
transcript2859,2833,f2747Z2833	JZKD02S1446014.1	GQ03108_M09	-0.127982	0.815852	Day0	-0.579694	transcription factor bHLH112 isoform X1 [Populus trichocarpa]	bHLH	MA_114573g0010
transcript2859,2833,f2747Z2833	JZKD02S1446014.1	GQ03108_M09	-1.12164	0.0113852	Day18	-0.579694	transcription factor bHLH112 isoform X1 [Populus trichocarpa]	bHLH	MA_114573g0010
transcript2859,2833,f2747Z2833	JZKD02S1446014.1	GQ03108_M09	-0.776913	0.00404576	Day22	-0.579694	transcription factor bHLH112 isoform X1 [Populus trichocarpa]	bHLH	MA_114573g0010
transcript28680,628,f31315Z628	JZKD02S1638659.1	GQ0193_D02	-0.689875	0.584241	Day14	-1.57047	ethylene-responsive transcription factor ERF060-like [Brassica napus]	AP2/ERF	MA_83118g0010
transcript28680,628,f31315Z628	JZKD02S1638659.1	GQ0193_D02	-2.32538	5.59852e-07	Day18	-1.57047	ethylene-responsive transcription factor ERF060-like [Brassica napus]	AP2/ERF	MA_83118g0010
transcript28680,628,f31315Z628	JZKD02S1638659.1	GQ0193_D02	-2.19643	7.5624e-05	Day22	-1.57047	ethylene-responsive transcription factor ERF060-like [Brassica napus]	AP2/ERF	MA_83118g0010
transcript28680,628,f31315Z628	JZKD02S1638659.1	GQ0193_D02	-1.0702	0.144124	Day0	-1.57047	ethylene-responsive transcription factor ERF060-like [Brassica napus]	AP2/ERF	MA_83118g0010
transcript28781,626,f33001Z626	JZKD02S1277882.1	NA	0.959375	NA	Day0	-0.523702	uncharacterized protein LOC103702851 isoform X1 [Phoenix dactylifera]	Zinc finger, RING/FYVE/PHD-type	NA
transcript28781,626,f33001Z626	JZKD02S1277882.1	NA	-0.670679	0.619648	Day22	-0.523702	uncharacterized protein LOC103702851 isoform X1 [Phoenix dactylifera]	Zinc finger, RING/FYVE/PHD-type	NA
transcript28781,626,f33001Z626	JZKD02S1277882.1	NA	-0.487595	NA	Day14	-0.523702	uncharacterized protein LOC103702851 isoform X1 [Phoenix dactylifera]	Zinc finger, RING/FYVE/PHD-type	NA
transcript28781,626,f33001Z626	JZKD02S1277882.1	NA	-1.89591	0.0442076	Day18	-0.523702	uncharacterized protein LOC103702851 isoform X1 [Phoenix dactylifera]	Zinc finger, RING/FYVE/PHD-type	NA
transcript2895,2821,f7880Z2821	JZKD02S0587706.1	GQ03210_E05	0.014728	0.977299	Day0	0.716073	probable E3 ubiquitin-protein ligase RZFP34 [Abrus precatorius]	Zinc finger, RING-type	MDP0000124187
transcript2895,2821,f7880Z2821	JZKD02S0587706.1	GQ03210_E05	0.496592	0.298737	Day14	0.716073	probable E3 ubiquitin-protein ligase RZFP34 [Abrus precatorius]	Zinc finger, RING-type	MDP0000124187
transcript2895,2821,f7880Z2821	JZKD02S0587706.1	GQ03210_E05	0.721044	0.0154542	Day18	0.716073	probable E3 ubiquitin-protein ligase RZFP34 [Abrus precatorius]	Zinc finger, RING-type	MDP0000124187
transcript2895,2821,f7880Z2821	JZKD02S0587706.1	GQ03210_E05	1.63193	8.67165e-18	Day22	0.716073	probable E3 ubiquitin-protein ligase RZFP34 [Abrus precatorius]	Zinc finger, RING-type	MDP0000124187
transcript29150,614,f34346Z614	JZKD02S0656436.1	WS02629_L06	-0.451426	0.785852	Day14	-0.864558	probable WRKY transcription factor 51 [Durio zibethinus]	WRKY	MA_93790g0010
transcript29150,614,f34346Z614	JZKD02S0656436.1	WS02629_L06	-0.258079	0.859734	Day0	-0.864558	probable WRKY transcription factor 51 [Durio zibethinus]	WRKY	MA_93790g0010
transcript29150,614,f34346Z614	JZKD02S0656436.1	WS02629_L06	-2.66446	0.00114966	Day18	-0.864558	probable WRKY transcription factor 51 [Durio zibethinus]	WRKY	MA_93790g0010
transcript29150,614,f34346Z614	JZKD02S0656436.1	WS02629_L06	-0.0842669	0.934198	Day22	-0.864558	probable WRKY transcription factor 51 [Durio zibethinus]	WRKY	MA_93790g0010
transcript2917,2815,f14602Z2815	JZKD02S1617378.1	GQ03902_J10	-0.365568	0.145648	Day22	-0.436539	transcription factor VOZ1 [Rosa chinensis]	VOZ1/VOZ2	PSME_00048569-RA
transcript2917,2815,f14602Z2815	JZKD02S1617378.1	GQ03902_J10	-1.24696	0.000923986	Day18	-0.436539	transcription factor VOZ1 [Rosa chinensis]	VOZ1/VOZ2	PSME_00048569-RA
transcript2917,2815,f14602Z2815	JZKD02S1617378.1	GQ03902_J10	-0.0239318	0.958856	Day0	-0.436539	transcription factor VOZ1 [Rosa chinensis]	VOZ1/VOZ2	PSME_00048569-RA
transcript2917,2815,f14602Z2815	JZKD02S1617378.1	GQ03902_J10	-0.109701	0.865489	Day14	-0.436539	transcription factor VOZ1 [Rosa chinensis]	VOZ1/VOZ2	PSME_00048569-RA
transcript2925,2812,f17288Z2812	NA	NA	0.41406	0.458927	Day0	0.580264	probable WRKY transcription factor 4 isoform X1 [Citrus sinensis]	WRKY	MA_10434651g0010
transcript2925,2812,f17288Z2812	NA	NA	0.265806	0.463248	Day14	0.580264	probable WRKY transcription factor 4 isoform X1 [Citrus sinensis]	WRKY	MA_10434651g0010
transcript2925,2812,f17288Z2812	NA	NA	0.943756	0.00272629	Day18	0.580264	probable WRKY transcription factor 4 isoform X1 [Citrus sinensis]	WRKY	MA_10434651g0010
transcript2925,2812,f17288Z2812	NA	NA	0.697434	0.0527785	Day22	0.580264	probable WRKY transcription factor 4 isoform X1 [Citrus sinensis]	WRKY	MA_10434651g0010
transcript2930,2809,f3196Z2809	JZKD02S0522860.1	GQ02807_J18	0.0776452	0.899464	Day0	0.406609	E3 ubiquitin-protein ligase At1g63170 isoform X1 [Vigna radiata var. radiata]	Zinc finger, RING-type	DCAR_024960
transcript2930,2809,f3196Z2809	JZKD02S0522860.1	GQ02807_J18	0.532322	0.353042	Day18	0.406609	E3 ubiquitin-protein ligase At1g63170 isoform X1 [Vigna radiata var. radiata]	Zinc finger, RING-type	DCAR_024960
transcript2930,2809,f3196Z2809	JZKD02S0522860.1	GQ02807_J18	1.1318	0.000437075	Day22	0.406609	E3 ubiquitin-protein ligase At1g63170 isoform X1 [Vigna radiata var. radiata]	Zinc finger, RING-type	DCAR_024960
transcript2930,2809,f3196Z2809	JZKD02S0522860.1	GQ02807_J18	-0.115329	0.944069	Day14	0.406609	E3 ubiquitin-protein ligase At1g63170 isoform X1 [Vigna radiata var. radiata]	Zinc finger, RING-type	DCAR_024960
transcript2977,2795,f2934Z2795	JZKD02S1328778.1	GQ02803_J22	0.133318	0.599012	Day18	0.401024	ethylene-responsive transcription factor ERF034-like [Physcomitrella patens]	AP2/ERF	MA_84578g0010
transcript2977,2795,f2934Z2795	JZKD02S1328778.1	GQ02803_J22	0.317503	0.319988	Day0	0.401024	ethylene-responsive transcription factor ERF034-like [Physcomitrella patens]	AP2/ERF	MA_84578g0010
transcript2977,2795,f2934Z2795	JZKD02S1328778.1	GQ02803_J22	0.437661	0.131793	Day14	0.401024	ethylene-responsive transcription factor ERF034-like [Physcomitrella patens]	AP2/ERF	MA_84578g0010
transcript2977,2795,f2934Z2795	JZKD02S1328778.1	GQ02803_J22	0.715615	0.00995791	Day22	0.401024	ethylene-responsive transcription factor ERF034-like [Physcomitrella patens]	AP2/ERF	MA_84578g0010
transcript3,12767,f5923Z12767	JZKD02S0449340.1	GQ03105_F08	-0.126734	0.856789	Day14	0.373369	sacsin-like [Papaver somniferum]	Zinc finger, RING-type	NA
transcript3,12767,f5923Z12767	JZKD02S0449340.1	GQ03105_F08	0.888189	0.00106384	Day22	0.373369	sacsin-like [Papaver somniferum]	Zinc finger, RING-type	NA
transcript3,12767,f5923Z12767	JZKD02S0449340.1	GQ03105_F08	0.567714	0.0392337	Day18	0.373369	sacsin-like [Papaver somniferum]	Zinc finger, RING-type	NA
transcript3,12767,f5923Z12767	JZKD02S0449340.1	GQ03105_F08	0.164305	0.541906	Day0	0.373369	sacsin-like [Papaver somniferum]	Zinc finger, RING-type	NA
transcript3031,2779,f8708Z2779	JZKD02S0952903.1	GQ03223_O08	-0.0432204	0.92748	Day0	-0.629073	hormone receptor 4-like isoform X3 [Physcomitrella patens]	bHLH	MA_29186g0010
transcript3031,2779,f8708Z2779	JZKD02S0952903.1	GQ03223_O08	-0.0117535	0.993376	Day14	-0.629073	hormone receptor 4-like isoform X3 [Physcomitrella patens]	bHLH	MA_29186g0010
transcript3031,2779,f8708Z2779	JZKD02S0952903.1	GQ03223_O08	-1.35241	0.00107453	Day18	-0.629073	hormone receptor 4-like isoform X3 [Physcomitrella patens]	bHLH	MA_29186g0010
transcript3031,2779,f8708Z2779	JZKD02S0952903.1	GQ03223_O08	-1.10891	0.000160236	Day22	-0.629073	hormone receptor 4-like isoform X3 [Physcomitrella patens]	bHLH	MA_29186g0010
transcript3056,2772,f1988Z2772	JZKD02S0011354.1	GQ0203_D09	0.197715	0.785542	Day0	-0.436013	zinc finger CCCH domain-containing protein 20 [Glycine max]	Zinc finger, CCCH-type	Psi000888
transcript3056,2772,f1988Z2772	JZKD02S0011354.1	GQ0203_D09	-1.66257	0.000513549	Day18	-0.436013	zinc finger CCCH domain-containing protein 20 [Glycine max]	Zinc finger, CCCH-type	Psi000888
transcript3056,2772,f1988Z2772	JZKD02S0011354.1	GQ0203_D09	-0.422106	0.449395	Day22	-0.436013	zinc finger CCCH domain-containing protein 20 [Glycine max]	Zinc finger, CCCH-type	Psi000888
transcript3056,2772,f1988Z2772	JZKD02S0011354.1	GQ0203_D09	0.142915	0.781098	Day14	-0.436013	zinc finger CCCH domain-containing protein 20 [Glycine max]	Zinc finger, CCCH-type	Psi000888
transcript30647,573,f35039Z573	JZKD02S0656436.1	WS02629_L06	-1.14884	0.225717	Day14	-1.43911	probable WRKY transcription factor 51 [Durio zibethinus]	WRKY	MA_93790g0010
transcript30647,573,f35039Z573	JZKD02S0656436.1	WS02629_L06	-3.70959	3.25011e-05	Day18	-1.43911	probable WRKY transcription factor 51 [Durio zibethinus]	WRKY	MA_93790g0010
transcript30647,573,f35039Z573	JZKD02S0656436.1	WS02629_L06	-0.884534	0.24403	Day22	-1.43911	probable WRKY transcription factor 51 [Durio zibethinus]	WRKY	MA_93790g0010
transcript30647,573,f35039Z573	JZKD02S0656436.1	WS02629_L06	-0.0134856	0.994909	Day0	-1.43911	probable WRKY transcription factor 51 [Durio zibethinus]	WRKY	MA_93790g0010
transcript3065,2769,f15715Z2769	JZKD02S1619598.1	GQ04009_P22	-0.377875	0.000928124	Day18	-0.0363551	PHD finger protein ALFIN-LIKE 4-like [Papaver somniferum]	Zinc finger, PHD-type	Itr_sc000843.1_g00006.1
transcript3065,2769,f15715Z2769	JZKD02S1619598.1	GQ04009_P22	0.00684662	0.97222	Day22	-0.0363551	PHD finger protein ALFIN-LIKE 4-like [Papaver somniferum]	Zinc finger, PHD-type	Itr_sc000843.1_g00006.1
transcript3065,2769,f15715Z2769	JZKD02S1619598.1	GQ04009_P22	0.0633487	0.851175	Day0	-0.0363551	PHD finger protein ALFIN-LIKE 4-like [Papaver somniferum]	Zinc finger, PHD-type	Itr_sc000843.1_g00006.1
transcript3065,2769,f15715Z2769	JZKD02S1619598.1	GQ04009_P22	0.162259	0.511532	Day14	-0.0363551	PHD finger protein ALFIN-LIKE 4-like [Papaver somniferum]	Zinc finger, PHD-type	Itr_sc000843.1_g00006.1
transcript3072,2767,f262Z2767	JZKD02S1647159.1	GQ00411_C12	-1.15468	7.55677e-13	Day18	-0.375999	transcription factor bHLH10-like [Phoenix dactylifera]	bHLH	Pgl000613
transcript3072,2767,f262Z2767	JZKD02S1647159.1	GQ00411_C12	-0.296223	0.0893546	Day22	-0.375999	transcription factor bHLH10-like [Phoenix dactylifera]	bHLH	Pgl000613
transcript3072,2767,f262Z2767	JZKD02S1647159.1	GQ00411_C12	0.073976	0.85013	Day0	-0.375999	transcription factor bHLH10-like [Phoenix dactylifera]	bHLH	Pgl000613
transcript3072,2767,f262Z2767	JZKD02S1647159.1	GQ00411_C12	-0.127067	0.731579	Day14	-0.375999	transcription factor bHLH10-like [Phoenix dactylifera]	bHLH	Pgl000613
transcript3112,2756,f15154Z2756	JZKD02S1497108.1	GQ04002_M20	0.611513	1.41797e-05	Day22	0.340515	uncharacterized protein LOC8275774 [Ricinus communis]	Zinc finger, RING-type	NA
transcript3112,2756,f15154Z2756	JZKD02S1497108.1	GQ04002_M20	0.441158	0.000537527	Day18	0.340515	uncharacterized protein LOC8275774 [Ricinus communis]	Zinc finger, RING-type	NA
transcript3112,2756,f15154Z2756	JZKD02S1497108.1	GQ04002_M20	0.221769	0.371937	Day0	0.340515	uncharacterized protein LOC8275774 [Ricinus communis]	Zinc finger, RING-type	NA
transcript3112,2756,f15154Z2756	JZKD02S1497108.1	GQ04002_M20	0.0876196	0.77518	Day14	0.340515	uncharacterized protein LOC8275774 [Ricinus communis]	Zinc finger, RING-type	NA
transcript31185,558,f35397Z558	JZKD02S1541654.1	NA	-1.33998	0.191605	Day14	-1.68162	NAC domain-containing protein 35-like [Olea europaea var. sylvestris]	NAC	MA_10431189g0020
transcript31185,558,f35397Z558	JZKD02S1541654.1	NA	-2.43057	0.00133705	Day18	-1.68162	NAC domain-containing protein 35-like [Olea europaea var. sylvestris]	NAC	MA_10431189g0020
transcript31185,558,f35397Z558	JZKD02S1541654.1	NA	-3.11595	8.77482e-09	Day22	-1.68162	NAC domain-containing protein 35-like [Olea europaea var. sylvestris]	NAC	MA_10431189g0020
transcript31185,558,f35397Z558	JZKD02S1541654.1	NA	0.160035	0.906291	Day0	-1.68162	NAC domain-containing protein 35-like [Olea europaea var. sylvestris]	NAC	MA_10431189g0020
transcript31194,558,f36703Z558	JZKD02S1073882.1	GQ03322_P14	-0.665366	0.257706	Day22	-1.06863	RING finger protein 44 isoform X2 [Durio zibethinus]	Zinc finger, RING-type	Peinf101Scf01969g06011.1
transcript31194,558,f36703Z558	JZKD02S1073882.1	GQ03322_P14	0.0634929	0.961068	Day0	-1.06863	RING finger protein 44 isoform X2 [Durio zibethinus]	Zinc finger, RING-type	Peinf101Scf01969g06011.1
transcript31194,558,f36703Z558	JZKD02S1073882.1	GQ03322_P14	-3.03102	0.000418849	Day18	-1.06863	RING finger protein 44 isoform X2 [Durio zibethinus]	Zinc finger, RING-type	Peinf101Scf01969g06011.1
transcript31194,558,f36703Z558	JZKD02S1073882.1	GQ03322_P14	-0.641615	0.230409	Day14	-1.06863	RING finger protein 44 isoform X2 [Durio zibethinus]	Zinc finger, RING-type	Peinf101Scf01969g06011.1
transcript3123,2753,f8393Z2753	JZKD02S1010246.1	GQ03218_B05	0.231804	0.415642	Day0	0.288387	NAC domain-containing protein 86-like [Coffea arabica]	NAC	Pgl000339
transcript3123,2753,f8393Z2753	JZKD02S1010246.1	GQ03218_B05	0.0129953	0.988772	Day14	0.288387	NAC domain-containing protein 86-like [Coffea arabica]	NAC	Pgl000339
transcript3123,2753,f8393Z2753	JZKD02S1010246.1	GQ03218_B05	0.380915	0.00663876	Day22	0.288387	NAC domain-containing protein 86-like [Coffea arabica]	NAC	Pgl000339
transcript3123,2753,f8393Z2753	JZKD02S1010246.1	GQ03218_B05	0.527834	0.000413474	Day18	0.288387	NAC domain-containing protein 86-like [Coffea arabica]	NAC	Pgl000339
transcript3126,2753,f15824Z2753	JZKD02S1632990.1	GQ04011_K11	0.190974	0.68864	Day0	-1.59682	floral homeotic protein APETALA 2 isoform X3 [Abrus precatorius]	AP2/ERF	MA_8090186g0010
transcript3126,2753,f15824Z2753	JZKD02S1632990.1	GQ04011_K11	-2.14342	7.32128e-05	Day22	-1.59682	floral homeotic protein APETALA 2 isoform X3 [Abrus precatorius]	AP2/ERF	MA_8090186g0010
transcript3126,2753,f15824Z2753	JZKD02S1632990.1	GQ04011_K11	-0.622049	0.3303	Day14	-1.59682	floral homeotic protein APETALA 2 isoform X3 [Abrus precatorius]	AP2/ERF	MA_8090186g0010
transcript3126,2753,f15824Z2753	JZKD02S1632990.1	GQ04011_K11	-3.81278	9.97846e-18	Day18	-1.59682	floral homeotic protein APETALA 2 isoform X3 [Abrus precatorius]	AP2/ERF	MA_8090186g0010
transcript31291,555,f35864Z555	JZKD02S1251668.1	NA	-3.22441	5.53414e-05	Day18	-1.0024	two-component response regulator ORR21 [Selaginella moellendorffii]	SANT/Myb	PSME_00044854-RA
transcript31291,555,f35864Z555	JZKD02S1251668.1	NA	0.163685	0.924972	Day14	-1.0024	two-component response regulator ORR21 [Selaginella moellendorffii]	SANT/Myb	PSME_00044854-RA
transcript31291,555,f35864Z555	JZKD02S1251668.1	NA	-0.310898	0.639427	Day22	-1.0024	two-component response regulator ORR21 [Selaginella moellendorffii]	SANT/Myb	PSME_00044854-RA
transcript31291,555,f35864Z555	JZKD02S1251668.1	NA	-0.637974	0.490493	Day0	-1.0024	two-component response regulator ORR21 [Selaginella moellendorffii]	SANT/Myb	PSME_00044854-RA
transcript3193,2732,f18310Z2732	JZKD02S0716707.1	GQ03602_L13	-0.641059	0.186712	Day0	-0.625054	zinc finger protein ZAT9 [Populus trichocarpa]	Zinc finger C2H2-type	MA_10428436g0020
transcript3193,2732,f18310Z2732	JZKD02S0716707.1	GQ03602_L13	-0.400724	0.288044	Day14	-0.625054	zinc finger protein ZAT9 [Populus trichocarpa]	Zinc finger C2H2-type	MA_10428436g0020
transcript3193,2732,f18310Z2732	JZKD02S0716707.1	GQ03602_L13	-0.568252	0.0241371	Day18	-0.625054	zinc finger protein ZAT9 [Populus trichocarpa]	Zinc finger C2H2-type	MA_10428436g0020
transcript3193,2732,f18310Z2732	JZKD02S0716707.1	GQ03602_L13	-0.890181	0.000416364	Day22	-0.625054	zinc finger protein ZAT9 [Populus trichocarpa]	Zinc finger C2H2-type	MA_10428436g0020
transcript3211,2725,f14243Z2725	JZKD02S0854406.1	GQ03813_N02	0.301623	0.453153	Day14	0.271027	protein ABSCISIC ACID-INSENSITIVE 5 isoform X2 [Momordica charantia]	bZIP	MA_61649g0010
transcript3211,2725,f14243Z2725	JZKD02S0854406.1	GQ03813_N02	0.907229	0.00038769	Day18	0.271027	protein ABSCISIC ACID-INSENSITIVE 5 isoform X2 [Momordica charantia]	bZIP	MA_61649g0010
transcript3211,2725,f14243Z2725	JZKD02S0854406.1	GQ03813_N02	0.103495	0.74996	Day22	0.271027	protein ABSCISIC ACID-INSENSITIVE 5 isoform X2 [Momordica charantia]	bZIP	MA_61649g0010
transcript3211,2725,f14243Z2725	JZKD02S0854406.1	GQ03813_N02	-0.228239	0.439603	Day0	0.271027	protein ABSCISIC ACID-INSENSITIVE 5 isoform X2 [Momordica charantia]	bZIP	MA_61649g0010
transcript3234,2720,f10634Z2720	JZKD02S0244260.1	GQ03322_C18	0.0834431	0.851175	Day0	0.297171	E3 ubiquitin-protein ligase RFI2-like [Arachis hypogaea]	Zinc finger, RING-type	NA
transcript3234,2720,f10634Z2720	JZKD02S0244260.1	GQ03322_C18	0.435117	0.0308897	Day22	0.297171	E3 ubiquitin-protein ligase RFI2-like [Arachis hypogaea]	Zinc finger, RING-type	NA
transcript3234,2720,f10634Z2720	JZKD02S0244260.1	GQ03322_C18	0.0314811	0.964687	Day14	0.297171	E3 ubiquitin-protein ligase RFI2-like [Arachis hypogaea]	Zinc finger, RING-type	NA
transcript3234,2720,f10634Z2720	JZKD02S0244260.1	GQ03322_C18	0.638644	0.0110614	Day18	0.297171	E3 ubiquitin-protein ligase RFI2-like [Arachis hypogaea]	Zinc finger, RING-type	NA
transcript3256,2713,f1916Z2713	JZKD02S0208531.1	GQ0201_L21	0.394183	0.311682	Day0	0.601803	NAC domain-containing protein 82-like [Phoenix dactylifera]	NAC	Pgl015729
transcript3256,2713,f1916Z2713	JZKD02S0208531.1	GQ0201_L21	1.04681	7.34798e-09	Day18	0.601803	NAC domain-containing protein 82-like [Phoenix dactylifera]	NAC	Pgl015729
transcript3256,2713,f1916Z2713	JZKD02S0208531.1	GQ0201_L21	0.745837	0.000388412	Day22	0.601803	NAC domain-containing protein 82-like [Phoenix dactylifera]	NAC	Pgl015729
transcript3256,2713,f1916Z2713	JZKD02S0208531.1	GQ0201_L21	0.22038	0.426442	Day14	0.601803	NAC domain-containing protein 82-like [Phoenix dactylifera]	NAC	Pgl015729
transcript3258,2712,f1663Z2712	JZKD02S1560554.1	GQ0196_H01	0.657681	0.064488	Day22	0.811488	probable WRKY transcription factor 57 [Abrus precatorius]	WRKY	MA_120697g0010
transcript3258,2712,f1663Z2712	JZKD02S1560554.1	GQ0196_H01	1.55547	2.18045e-09	Day18	0.811488	probable WRKY transcription factor 57 [Abrus precatorius]	WRKY	MA_120697g0010
transcript3258,2712,f1663Z2712	JZKD02S1560554.1	GQ0196_H01	0.530536	0.12439	Day14	0.811488	probable WRKY transcription factor 57 [Abrus precatorius]	WRKY	MA_120697g0010
transcript3258,2712,f1663Z2712	JZKD02S1560554.1	GQ0196_H01	0.502263	0.317705	Day0	0.811488	probable WRKY transcription factor 57 [Abrus precatorius]	WRKY	MA_120697g0010
transcript3283,2705,f16636Z2705	JZKD02S0342755.1	GQ04111_H12	0.555305	0.325983	Day0	0.809037	bZIP transcription factor 17-like [Papaver somniferum]	bZIP	PSME_00054353-RA
transcript3283,2705,f16636Z2705	JZKD02S0342755.1	GQ04111_H12	0.390727	0.262923	Day14	0.809037	bZIP transcription factor 17-like [Papaver somniferum]	bZIP	PSME_00054353-RA
transcript3283,2705,f16636Z2705	JZKD02S0342755.1	GQ04111_H12	0.973896	1.07289e-08	Day18	0.809037	bZIP transcription factor 17-like [Papaver somniferum]	bZIP	PSME_00054353-RA
transcript3283,2705,f16636Z2705	JZKD02S0342755.1	GQ04111_H12	1.31622	3.55978e-07	Day22	0.809037	bZIP transcription factor 17-like [Papaver somniferum]	bZIP	PSME_00054353-RA
transcript33160,504,f28804Z504	JZKD02S0082054.1	GQ03011_B21	-1.177	0.0073345	Day18	-0.243073	transcription factor bHLH35-like [Physcomitrella patens]	bHLH	MA_10427394g0020
transcript33160,504,f28804Z504	JZKD02S0082054.1	GQ03011_B21	-1.09926	0.150416	Day22	-0.243073	transcription factor bHLH35-like [Physcomitrella patens]	bHLH	MA_10427394g0020
transcript33160,504,f28804Z504	JZKD02S0082054.1	GQ03011_B21	1.36843	0.142394	Day0	-0.243073	transcription factor bHLH35-like [Physcomitrella patens]	bHLH	MA_10427394g0020
transcript33160,504,f28804Z504	JZKD02S0082054.1	GQ03011_B21	-0.0644519	0.966635	Day14	-0.243073	transcription factor bHLH35-like [Physcomitrella patens]	bHLH	MA_10427394g0020
transcript33214,503,f33149Z503	JZKD02S1602777.1	NA	0.249101	0.855047	Day14	-0.284954	uncharacterized protein LOC102659495 [Glycine max]	Zinc finger, CCCH-type	NA
transcript33214,503,f33149Z503	JZKD02S1602777.1	NA	0.212673	0.834865	Day0	-0.284954	uncharacterized protein LOC102659495 [Glycine max]	Zinc finger, CCCH-type	NA
transcript33214,503,f33149Z503	JZKD02S1602777.1	NA	-1.5322	0.00525039	Day18	-0.284954	uncharacterized protein LOC102659495 [Glycine max]	Zinc finger, CCCH-type	NA
transcript33214,503,f33149Z503	JZKD02S1602777.1	NA	-0.0693914	0.919754	Day22	-0.284954	uncharacterized protein LOC102659495 [Glycine max]	Zinc finger, CCCH-type	NA
transcript337,5057,f11526Z5057	JZKD02S1598911.1	GQ03505_M17	1.54521	1.94505e-12	Day18	0.589282	increased DNA methylation 1 [Glycine max]	Zinc finger, PHD-type	Lus10015266
transcript337,5057,f11526Z5057	JZKD02S1598911.1	GQ03505_M17	0.734998	0.00801913	Day22	0.589282	increased DNA methylation 1 [Glycine max]	Zinc finger, PHD-type	Lus10015266
transcript337,5057,f11526Z5057	JZKD02S1598911.1	GQ03505_M17	0.0881776	0.805965	Day0	0.589282	increased DNA methylation 1 [Glycine max]	Zinc finger, PHD-type	Lus10015266
transcript337,5057,f11526Z5057	JZKD02S1598911.1	GQ03505_M17	-0.0112542	0.986053	Day14	0.589282	increased DNA methylation 1 [Glycine max]	Zinc finger, PHD-type	Lus10015266
transcript3385,2679,f7504Z2679	JZKD02S0829886.1	GQ03123_C06	-1.7446	2.38583e-06	Day18	-0.390593	uncharacterized WD repeat-containing protein C2A9.03 isoform X2 [Quercus suber]	WD40	MDP0000304584
transcript3385,2679,f7504Z2679	JZKD02S0829886.1	GQ03123_C06	-0.197937	0.585954	Day0	-0.390593	uncharacterized WD repeat-containing protein C2A9.03 isoform X2 [Quercus suber]	WD40	MDP0000304584
transcript3385,2679,f7504Z2679	JZKD02S0829886.1	GQ03123_C06	0.0695643	0.855354	Day22	-0.390593	uncharacterized WD repeat-containing protein C2A9.03 isoform X2 [Quercus suber]	WD40	MDP0000304584
transcript3385,2679,f7504Z2679	JZKD02S0829886.1	GQ03123_C06	0.310597	0.0837077	Day14	-0.390593	uncharacterized WD repeat-containing protein C2A9.03 isoform X2 [Quercus suber]	WD40	MDP0000304584
transcript3442,2666,f13956Z2666	JZKD02S0582927.1	GQ03807_N07	0.0159393	0.980998	Day14	-0.452742	protein indeterminate-domain 5, chloroplastic-like [Phoenix dactylifera]	Zinc finger C2H2-type	Thecc1EG011145t5
transcript3442,2666,f13956Z2666	JZKD02S0582927.1	GQ03807_N07	-0.650113	0.000237649	Day22	-0.452742	protein indeterminate-domain 5, chloroplastic-like [Phoenix dactylifera]	Zinc finger C2H2-type	Thecc1EG011145t5
transcript3442,2666,f13956Z2666	JZKD02S0582927.1	GQ03807_N07	-0.114065	0.775795	Day0	-0.452742	protein indeterminate-domain 5, chloroplastic-like [Phoenix dactylifera]	Zinc finger C2H2-type	Thecc1EG011145t5
transcript3442,2666,f13956Z2666	JZKD02S0582927.1	GQ03807_N07	-1.06273	1.11383e-11	Day18	-0.452742	protein indeterminate-domain 5, chloroplastic-like [Phoenix dactylifera]	Zinc finger C2H2-type	Thecc1EG011145t5
transcript3453,2664,f6963Z2664	JZKD02S0262627.1	GQ03122_N08	0.0965025	0.80057	Day14	0.227915	probable E3 ubiquitin-protein ligase RHC2A [Cucurbita maxima]	Zinc finger, RING-type	Do016806.1
transcript3453,2664,f6963Z2664	JZKD02S0262627.1	GQ03122_N08	0.382856	0.0438432	Day18	0.227915	probable E3 ubiquitin-protein ligase RHC2A [Cucurbita maxima]	Zinc finger, RING-type	Do016806.1
transcript3453,2664,f6963Z2664	JZKD02S0262627.1	GQ03122_N08	0.22859	0.187514	Day22	0.227915	probable E3 ubiquitin-protein ligase RHC2A [Cucurbita maxima]	Zinc finger, RING-type	Do016806.1
transcript3453,2664,f6963Z2664	JZKD02S0262627.1	GQ03122_N08	0.203711	0.557956	Day0	0.227915	probable E3 ubiquitin-protein ligase RHC2A [Cucurbita maxima]	Zinc finger, RING-type	Do016806.1
transcript3460,2662,f2330Z2662	JZKD02S0137788.1	GQ0209_P12	0.205362	0.49943	Day0	-0.273878	zinc finger CCCH domain-containing protein ZFN-like isoform X1 [Physcomitrella patens]	Zinc finger, CCCH-type	Pta006782
transcript3460,2662,f2330Z2662	JZKD02S0137788.1	GQ0209_P12	-0.508647	0.00139222	Day22	-0.273878	zinc finger CCCH domain-containing protein ZFN-like isoform X1 [Physcomitrella patens]	Zinc finger, CCCH-type	Pta006782
transcript3460,2662,f2330Z2662	JZKD02S0137788.1	GQ0209_P12	-0.501806	0.00134705	Day18	-0.273878	zinc finger CCCH domain-containing protein ZFN-like isoform X1 [Physcomitrella patens]	Zinc finger, CCCH-type	Pta006782
transcript3460,2662,f2330Z2662	JZKD02S0137788.1	GQ0209_P12	-0.290422	0.431083	Day14	-0.273878	zinc finger CCCH domain-containing protein ZFN-like isoform X1 [Physcomitrella patens]	Zinc finger, CCCH-type	Pta006782
transcript3462,2662,f3555Z2662	JZKD02S1503313.1	GQ02812_K18	0.16643	0.85923	Day14	-0.333644	NAC transcription factor 25-like [Quercus suber]	NAC	Pgl005530
transcript3462,2662,f3555Z2662	JZKD02S1503313.1	GQ02812_K18	0.97559	0.0100762	Day0	-0.333644	NAC transcription factor 25-like [Quercus suber]	NAC	Pgl005530
transcript3462,2662,f3555Z2662	JZKD02S1503313.1	GQ02812_K18	-1.76803	4.1744e-08	Day18	-0.333644	NAC transcription factor 25-like [Quercus suber]	NAC	Pgl005530
transcript3462,2662,f3555Z2662	JZKD02S1503313.1	GQ02812_K18	-0.708566	0.0156294	Day22	-0.333644	NAC transcription factor 25-like [Quercus suber]	NAC	Pgl005530
transcript3470,2657,f27151Z2657	JZKD02S0656569.1	NA	0.18574	0.56527	Day14	0.367724	U-box domain-containing protein 62-like [Papaver somniferum]	Zinc finger, RING/FYVE/PHD-type	NA
transcript3470,2657,f27151Z2657	JZKD02S0656569.1	NA	0.398138	0.0209264	Day22	0.367724	U-box domain-containing protein 62-like [Papaver somniferum]	Zinc finger, RING/FYVE/PHD-type	NA
transcript3470,2657,f27151Z2657	JZKD02S0656569.1	NA	0.160719	0.490282	Day0	0.367724	U-box domain-containing protein 62-like [Papaver somniferum]	Zinc finger, RING/FYVE/PHD-type	NA
transcript3470,2657,f27151Z2657	JZKD02S0656569.1	NA	0.726299	3.23163e-05	Day18	0.367724	U-box domain-containing protein 62-like [Papaver somniferum]	Zinc finger, RING/FYVE/PHD-type	NA
transcript3529,2640,f20408Z2640	JZKD02S1306971.1	WS00733_J08	-0.828545	0.0291099	Day18	0.257673	basic leucine zipper 23-like isoform X1 [Abrus precatorius]	bZIP	MA_11847g0020
transcript3529,2640,f20408Z2640	JZKD02S1306971.1	WS00733_J08	0.686803	0.092354	Day14	0.257673	basic leucine zipper 23-like isoform X1 [Abrus precatorius]	bZIP	MA_11847g0020
transcript3529,2640,f20408Z2640	JZKD02S1306971.1	WS00733_J08	0.9101	0.00663876	Day22	0.257673	basic leucine zipper 23-like isoform X1 [Abrus precatorius]	bZIP	MA_11847g0020
transcript3529,2640,f20408Z2640	JZKD02S1306971.1	WS00733_J08	0.262333	0.598232	Day0	0.257673	basic leucine zipper 23-like isoform X1 [Abrus precatorius]	bZIP	MA_11847g0020
transcript3547,2636,f4480Z2636	JZKD02S0752300.1	GQ02826_H24	0.774671	3.58106e-05	Day22	0.523357	RING finger and transmembrane domain-containing protein 2-like [Brassica napus]	Zinc finger, RING-type	NA
transcript3547,2636,f4480Z2636	JZKD02S0752300.1	GQ02826_H24	0.986199	1.94007e-08	Day18	0.523357	RING finger and transmembrane domain-containing protein 2-like [Brassica napus]	Zinc finger, RING-type	NA
transcript3547,2636,f4480Z2636	JZKD02S0752300.1	GQ02826_H24	0.107101	0.718562	Day14	0.523357	RING finger and transmembrane domain-containing protein 2-like [Brassica napus]	Zinc finger, RING-type	NA
transcript3547,2636,f4480Z2636	JZKD02S0752300.1	GQ02826_H24	0.225457	0.37779	Day0	0.523357	RING finger and transmembrane domain-containing protein 2-like [Brassica napus]	Zinc finger, RING-type	NA
transcript3568,2631,f14871Z2631	JZKD02S0330182.1	GQ03913_M10	0.0849995	0.790524	Day0	0.201574	transcription factor TGA2.3 isoform X1 [Medicago truncatula]	bZIP	Pgl009375
transcript3568,2631,f14871Z2631	JZKD02S0330182.1	GQ03913_M10	0.106954	0.778393	Day14	0.201574	transcription factor TGA2.3 isoform X1 [Medicago truncatula]	bZIP	Pgl009375
transcript3568,2631,f14871Z2631	JZKD02S0330182.1	GQ03913_M10	0.207854	0.121038	Day22	0.201574	transcription factor TGA2.3 isoform X1 [Medicago truncatula]	bZIP	Pgl009375
transcript3568,2631,f14871Z2631	JZKD02S0330182.1	GQ03913_M10	0.406491	0.0209061	Day18	0.201574	transcription factor TGA2.3 isoform X1 [Medicago truncatula]	bZIP	Pgl009375
transcript3603,2623,f4103Z2623	JZKD02S0576633.1	GQ02820_G13	-0.42096	0.694897	Day14	-1.37808	auxin-responsive protein IAA9-like [Momordica charantia]	AUX/IAA	evm_27.model.AmTr_v1.0_scaffold00057.126
transcript3603,2623,f4103Z2623	JZKD02S0576633.1	GQ02820_G13	-3.36876	3.23967e-16	Day18	-1.37808	auxin-responsive protein IAA9-like [Momordica charantia]	AUX/IAA	evm_27.model.AmTr_v1.0_scaffold00057.126
transcript3603,2623,f4103Z2623	JZKD02S0576633.1	GQ02820_G13	0.0448521	0.907847	Day0	-1.37808	auxin-responsive protein IAA9-like [Momordica charantia]	AUX/IAA	evm_27.model.AmTr_v1.0_scaffold00057.126
transcript3603,2623,f4103Z2623	JZKD02S0576633.1	GQ02820_G13	-1.76744	0.00107166	Day22	-1.37808	auxin-responsive protein IAA9-like [Momordica charantia]	AUX/IAA	evm_27.model.AmTr_v1.0_scaffold00057.126
transcript3681,2603,f6559Z2603	JZKD02S0120059.1	GQ03116_C07	0.141151	0.727725	Day14	0.290334	WD repeat-containing protein 20-like isoform X1 [Ziziphus jujuba]	WD40	NA
transcript3681,2603,f6559Z2603	JZKD02S0120059.1	GQ03116_C07	0.230667	0.199633	Day22	0.290334	WD repeat-containing protein 20-like isoform X1 [Ziziphus jujuba]	WD40	NA
transcript3681,2603,f6559Z2603	JZKD02S0120059.1	GQ03116_C07	0.440004	0.0325957	Day18	0.290334	WD repeat-containing protein 20-like isoform X1 [Ziziphus jujuba]	WD40	NA
transcript3681,2603,f6559Z2603	JZKD02S0120059.1	GQ03116_C07	0.349514	0.349647	Day0	0.290334	WD repeat-containing protein 20-like isoform X1 [Ziziphus jujuba]	WD40	NA
transcript3688,2602,f2753Z2602	JZKD02S1308096.1	GQ02773_A03	-0.769828	0.150143	Day0	-0.809099	receptor homology region, transmembrane domain- and RING domain-containing protein 2 [Glycine max]	Zinc finger, RING-type	Sme2.5_00572.1_g00001.1
transcript3688,2602,f2753Z2602	JZKD02S1308096.1	GQ02773_A03	-0.944322	0.0903725	Day18	-0.809099	receptor homology region, transmembrane domain- and RING domain-containing protein 2 [Glycine max]	Zinc finger, RING-type	Sme2.5_00572.1_g00001.1
transcript3688,2602,f2753Z2602	JZKD02S1308096.1	GQ02773_A03	-0.524638	0.437923	Day14	-0.809099	receptor homology region, transmembrane domain- and RING domain-containing protein 2 [Glycine max]	Zinc finger, RING-type	Sme2.5_00572.1_g00001.1
transcript3688,2602,f2753Z2602	JZKD02S1308096.1	GQ02773_A03	-0.997609	0.0488587	Day22	-0.809099	receptor homology region, transmembrane domain- and RING domain-containing protein 2 [Glycine max]	Zinc finger, RING-type	Sme2.5_00572.1_g00001.1
transcript3743,2588,f3309Z2588	JZKD02S0246264.1	GQ02809_C21	0.938606	3.17555e-07	Day22	0.647714	zinc finger CCCH domain-containing protein ZFN-like isoform X1 [Citrus sinensis]	Zinc finger, CCCH-type	Pgl009089
transcript3743,2588,f3309Z2588	JZKD02S0246264.1	GQ02809_C21	0.352022	0.0664167	Day14	0.647714	zinc finger CCCH domain-containing protein ZFN-like isoform X1 [Citrus sinensis]	Zinc finger, CCCH-type	Pgl009089
transcript3743,2588,f3309Z2588	JZKD02S0246264.1	GQ02809_C21	1.02909	2.27454e-11	Day18	0.647714	zinc finger CCCH domain-containing protein ZFN-like isoform X1 [Citrus sinensis]	Zinc finger, CCCH-type	Pgl009089
transcript3743,2588,f3309Z2588	JZKD02S0246264.1	GQ02809_C21	0.271138	0.289159	Day0	0.647714	zinc finger CCCH domain-containing protein ZFN-like isoform X1 [Citrus sinensis]	Zinc finger, CCCH-type	Pgl009089
transcript3744,2588,f7479Z2588	JZKD02S1237619.1	GQ03204_O11	0.75269	0.29981	Day14	2.05472	basic leucine zipper 63-like [Physcomitrella patens]	bZIP	Pgl005885
transcript3744,2588,f7479Z2588	JZKD02S1237619.1	GQ03204_O11	0.898905	0.14109	Day0	2.05472	basic leucine zipper 63-like [Physcomitrella patens]	bZIP	Pgl005885
transcript3744,2588,f7479Z2588	JZKD02S1237619.1	GQ03204_O11	3.07985	2.8057e-11	Day22	2.05472	basic leucine zipper 63-like [Physcomitrella patens]	bZIP	Pgl005885
transcript3744,2588,f7479Z2588	JZKD02S1237619.1	GQ03204_O11	3.48744	1.44718e-48	Day18	2.05472	basic leucine zipper 63-like [Physcomitrella patens]	bZIP	Pgl005885
transcript3745,2588,f13536Z2588	JZKD02S0585185.1	GQ03718_B07	0.202861	0.911253	Day14	1.13118	NAC domain-containing protein 92-like [Durio zibethinus]	NAC	Pgl003453
transcript3745,2588,f13536Z2588	JZKD02S0585185.1	GQ03718_B07	0.169101	0.911113	Day0	1.13118	NAC domain-containing protein 92-like [Durio zibethinus]	NAC	Pgl003453
transcript3745,2588,f13536Z2588	JZKD02S0585185.1	GQ03718_B07	3.40703	0.000650632	Day18	1.13118	NAC domain-containing protein 92-like [Durio zibethinus]	NAC	Pgl003453
transcript3745,2588,f13536Z2588	JZKD02S0585185.1	GQ03718_B07	0.745748	0.476244	Day22	1.13118	NAC domain-containing protein 92-like [Durio zibethinus]	NAC	Pgl003453
transcript3770,2583,f8882Z2583	JZKD02S1628849.1	GQ03227_P17	-0.252273	0.453956	Day14	-0.147978	zinc finger protein CONSTANS-LIKE 14-like isoform X2 [Durio zibethinus]	B-box	NNU_003189-RA
transcript3770,2583,f8882Z2583	JZKD02S1628849.1	GQ03227_P17	-0.106482	0.640157	Day18	-0.147978	zinc finger protein CONSTANS-LIKE 14-like isoform X2 [Durio zibethinus]	B-box	NNU_003189-RA
transcript3770,2583,f8882Z2583	JZKD02S1628849.1	GQ03227_P17	-0.37662	0.0455533	Day22	-0.147978	zinc finger protein CONSTANS-LIKE 14-like isoform X2 [Durio zibethinus]	B-box	NNU_003189-RA
transcript3770,2583,f8882Z2583	JZKD02S1628849.1	GQ03227_P17	0.143461	0.45385	Day0	-0.147978	zinc finger protein CONSTANS-LIKE 14-like isoform X2 [Durio zibethinus]	B-box	NNU_003189-RA
transcript382,4913,f8518Z4913	JZKD02S1646153.1	GQ03220_I23	-0.0839428	0.813475	Day14	-0.174379	uncharacterized protein At4g10930 isoform X3 [Citrus clementina]	Zinc finger, PHD-type	NA
transcript382,4913,f8518Z4913	JZKD02S1646153.1	GQ03220_I23	0.00371446	0.993458	Day0	-0.174379	uncharacterized protein At4g10930 isoform X3 [Citrus clementina]	Zinc finger, PHD-type	NA
transcript382,4913,f8518Z4913	JZKD02S1646153.1	GQ03220_I23	0.03715	0.868141	Day22	-0.174379	uncharacterized protein At4g10930 isoform X3 [Citrus clementina]	Zinc finger, PHD-type	NA
transcript382,4913,f8518Z4913	JZKD02S1646153.1	GQ03220_I23	-0.654439	0.00279997	Day18	-0.174379	uncharacterized protein At4g10930 isoform X3 [Citrus clementina]	Zinc finger, PHD-type	NA
transcript3849,2564,f19366Z2564	JZKD02S1236146.1	NA	0.0139437	0.975138	Day22	-0.199154	uncharacterized protein LOC112032069 isoform X1 [Quercus suber]	WD40	NA
transcript3849,2564,f19366Z2564	JZKD02S1236146.1	NA	0.0919929	0.884901	Day0	-0.199154	uncharacterized protein LOC112032069 isoform X1 [Quercus suber]	WD40	NA
transcript3849,2564,f19366Z2564	JZKD02S1236146.1	NA	-0.108387	0.842678	Day14	-0.199154	uncharacterized protein LOC112032069 isoform X1 [Quercus suber]	WD40	NA
transcript3849,2564,f19366Z2564	JZKD02S1236146.1	NA	-0.794167	0.0305397	Day18	-0.199154	uncharacterized protein LOC112032069 isoform X1 [Quercus suber]	WD40	NA
transcript3857,2562,f370Z2562	JZKD02S1075581.1	GQ0043_P19	0.0029447	0.995318	Day0	-0.343719	E3 ubiquitin-protein ligase UHRF1-like [Cucurbita moschata]	Zinc finger, RING-type	NA
transcript3857,2562,f370Z2562	JZKD02S1075581.1	GQ0043_P19	-0.725925	0.00034454	Day18	-0.343719	E3 ubiquitin-protein ligase UHRF1-like [Cucurbita moschata]	Zinc finger, RING-type	NA
transcript3857,2562,f370Z2562	JZKD02S1075581.1	GQ0043_P19	-0.111212	0.66951	Day14	-0.343719	E3 ubiquitin-protein ligase UHRF1-like [Cucurbita moschata]	Zinc finger, RING-type	NA
transcript3857,2562,f370Z2562	JZKD02S1075581.1	GQ0043_P19	-0.540682	0.00400191	Day22	-0.343719	E3 ubiquitin-protein ligase UHRF1-like [Cucurbita moschata]	Zinc finger, RING-type	NA
transcript3894,2553,f12378Z2553	JZKD02S1505624.1	GQ03607_N12	0.0846574	0.908689	Day0	0.363966	transcription factor bHLH66-like [Olea europaea var. sylvestris]	bHLH	Pgl008817
transcript3894,2553,f12378Z2553	JZKD02S1505624.1	GQ03607_N12	0.308728	0.423973	Day22	0.363966	transcription factor bHLH66-like [Olea europaea var. sylvestris]	bHLH	Pgl008817
transcript3894,2553,f12378Z2553	JZKD02S1505624.1	GQ03607_N12	0.961912	2.5644e-07	Day18	0.363966	transcription factor bHLH66-like [Olea europaea var. sylvestris]	bHLH	Pgl008817
transcript3894,2553,f12378Z2553	JZKD02S1505624.1	GQ03607_N12	0.100566	0.895745	Day14	0.363966	transcription factor bHLH66-like [Olea europaea var. sylvestris]	bHLH	Pgl008817
transcript3911,2549,f17781Z2549	JZKD02S1621760.1	WS0024_C16	-1.22023	0.0297523	Day0	-0.375436	NAC domain-containing protein 86-like [Coffea arabica]	NAC	MA_18975g0010
transcript3911,2549,f17781Z2549	JZKD02S1621760.1	WS0024_C16	-0.849227	0.0999552	Day14	-0.375436	NAC domain-containing protein 86-like [Coffea arabica]	NAC	MA_18975g0010
transcript3911,2549,f17781Z2549	JZKD02S1621760.1	WS0024_C16	-0.634709	0.377263	Day22	-0.375436	NAC domain-containing protein 86-like [Coffea arabica]	NAC	MA_18975g0010
transcript3911,2549,f17781Z2549	JZKD02S1621760.1	WS0024_C16	1.20242	0.015823	Day18	-0.375436	NAC domain-containing protein 86-like [Coffea arabica]	NAC	MA_18975g0010
transcript3969,2534,f3122Z2534	JZKD02S0466800.1	GQ02806_J19	0.135385	0.707497	Day14	0.193375	transcription factor-like protein DPB isoform X1 [Quercus suber]	E2F/DP	Pgl009443
transcript3969,2534,f3122Z2534	JZKD02S0466800.1	GQ02806_J19	0.0463665	0.809485	Day18	0.193375	transcription factor-like protein DPB isoform X1 [Quercus suber]	E2F/DP	Pgl009443
transcript3969,2534,f3122Z2534	JZKD02S0466800.1	GQ02806_J19	0.168293	0.509645	Day0	0.193375	transcription factor-like protein DPB isoform X1 [Quercus suber]	E2F/DP	Pgl009443
transcript3969,2534,f3122Z2534	JZKD02S0466800.1	GQ02806_J19	0.423456	0.00223606	Day22	0.193375	transcription factor-like protein DPB isoform X1 [Quercus suber]	E2F/DP	Pgl009443
transcript3985,2527,f4206Z2527	JZKD02S1150507.1	GQ02821_M18	-0.0467701	0.977184	Day14	0.365636	zinc finger protein-like 1 homolog [Arachis hypogaea]	Zinc finger, RING/FYVE/PHD-type	NA
transcript3985,2527,f4206Z2527	JZKD02S1150507.1	GQ02821_M18	0.816287	0.00637576	Day18	0.365636	zinc finger protein-like 1 homolog [Arachis hypogaea]	Zinc finger, RING/FYVE/PHD-type	NA
transcript3985,2527,f4206Z2527	JZKD02S1150507.1	GQ02821_M18	0.711698	0.447464	Day0	0.365636	zinc finger protein-like 1 homolog [Arachis hypogaea]	Zinc finger, RING/FYVE/PHD-type	NA
transcript3985,2527,f4206Z2527	JZKD02S1150507.1	GQ02821_M18	-0.0186698	0.969691	Day22	0.365636	zinc finger protein-like 1 homolog [Arachis hypogaea]	Zinc finger, RING/FYVE/PHD-type	NA
transcript3993,2526,f1476Z2526	JZKD02S0675147.1	GQ01812_C10	0.601311	0.0176993	Day18	0.326986	lysine-specific demethylase JMJ705-like isoform X1 [Abrus precatorius]	Zinc finger C2H2-type	PSME_00008383-RA
transcript3993,2526,f1476Z2526	JZKD02S0675147.1	GQ01812_C10	0.48353	0.0912856	Day22	0.326986	lysine-specific demethylase JMJ705-like isoform X1 [Abrus precatorius]	Zinc finger C2H2-type	PSME_00008383-RA
transcript3993,2526,f1476Z2526	JZKD02S0675147.1	GQ01812_C10	0.158021	0.741103	Day0	0.326986	lysine-specific demethylase JMJ705-like isoform X1 [Abrus precatorius]	Zinc finger C2H2-type	PSME_00008383-RA
transcript3993,2526,f1476Z2526	JZKD02S0675147.1	GQ01812_C10	0.0650825	0.934399	Day14	0.326986	lysine-specific demethylase JMJ705-like isoform X1 [Abrus precatorius]	Zinc finger C2H2-type	PSME_00008383-RA
transcript407,4850,f2706Z4850	JZKD02S0019129.1	GQ0209_H14	-0.00707155	0.995179	Day14	0.672937	WD repeat-containing protein 11-like [Papaver somniferum]	WD40	NA
transcript407,4850,f2706Z4850	JZKD02S0019129.1	GQ0209_H14	0.98498	0.000943943	Day22	0.672937	WD repeat-containing protein 11-like [Papaver somniferum]	WD40	NA
transcript407,4850,f2706Z4850	JZKD02S0019129.1	GQ0209_H14	0.143784	0.733557	Day0	0.672937	WD repeat-containing protein 11-like [Papaver somniferum]	WD40	NA
transcript407,4850,f2706Z4850	JZKD02S0019129.1	GQ0209_H14	1.57005	6.45194e-09	Day18	0.672937	WD repeat-containing protein 11-like [Papaver somniferum]	WD40	NA
transcript4102,2503,f8596Z2503	JZKD02S1020403.1	GQ03222_C02	0.0711092	0.807822	Day18	0.157784	protein FIZZY-RELATED 3-like [Physcomitrella patens]	WD40	PH01000622G0760
transcript4102,2503,f8596Z2503	JZKD02S1020403.1	GQ03222_C02	0.225122	0.687641	Day14	0.157784	protein FIZZY-RELATED 3-like [Physcomitrella patens]	WD40	PH01000622G0760
transcript4102,2503,f8596Z2503	JZKD02S1020403.1	GQ03222_C02	0.390045	0.0393119	Day22	0.157784	protein FIZZY-RELATED 3-like [Physcomitrella patens]	WD40	PH01000622G0760
transcript4102,2503,f8596Z2503	JZKD02S1020403.1	GQ03222_C02	-0.0551408	0.910912	Day0	0.157784	protein FIZZY-RELATED 3-like [Physcomitrella patens]	WD40	PH01000622G0760
transcript4136,2496,f8553Z2496	JZKD02S1436380.1	GQ03221_D20	-0.273379	0.478293	Day14	-0.220709	uncharacterized protein LOC103708175 isoform X1 [Phoenix dactylifera]	Zinc finger, RING-type	KFK22532.1
transcript4136,2496,f8553Z2496	JZKD02S1436380.1	GQ03221_D20	0.0919282	0.794992	Day0	-0.220709	uncharacterized protein LOC103708175 isoform X1 [Phoenix dactylifera]	Zinc finger, RING-type	KFK22532.1
transcript4136,2496,f8553Z2496	JZKD02S1436380.1	GQ03221_D20	-0.608027	0.000303202	Day22	-0.220709	uncharacterized protein LOC103708175 isoform X1 [Phoenix dactylifera]	Zinc finger, RING-type	KFK22532.1
transcript4136,2496,f8553Z2496	JZKD02S1436380.1	GQ03221_D20	-0.0933578	0.637794	Day18	-0.220709	uncharacterized protein LOC103708175 isoform X1 [Phoenix dactylifera]	Zinc finger, RING-type	KFK22532.1
transcript4179,2484,f14879Z2484	JZKD02S0278158.1	GQ03914_A08	0.217498	0.283907	Day22	0.299662	E3 ubiquitin-protein ligase RDUF1-like [Papaver somniferum]	Zinc finger, RING-type	Do016806.1
transcript4179,2484,f14879Z2484	JZKD02S0278158.1	GQ03914_A08	0.191088	0.523173	Day0	0.299662	E3 ubiquitin-protein ligase RDUF1-like [Papaver somniferum]	Zinc finger, RING-type	Do016806.1
transcript4179,2484,f14879Z2484	JZKD02S0278158.1	GQ03914_A08	-0.0215019	0.960218	Day14	0.299662	E3 ubiquitin-protein ligase RDUF1-like [Papaver somniferum]	Zinc finger, RING-type	Do016806.1
transcript4179,2484,f14879Z2484	JZKD02S0278158.1	GQ03914_A08	0.811565	0.000137857	Day18	0.299662	E3 ubiquitin-protein ligase RDUF1-like [Papaver somniferum]	Zinc finger, RING-type	Do016806.1
transcript4180,2484,f1219Z2484	JZKD02S1450418.1	GQ0165_E11	0.438602	0.104183	Day22	0.382229	zinc finger CCCH domain-containing protein ZFN-like isoform X1 [Papaver somniferum]	Zinc finger, CCCH-type	Psi006480
transcript4180,2484,f1219Z2484	JZKD02S1450418.1	GQ0165_E11	0.0406402	0.925751	Day0	0.382229	zinc finger CCCH domain-containing protein ZFN-like isoform X1 [Papaver somniferum]	Zinc finger, CCCH-type	Psi006480
transcript4180,2484,f1219Z2484	JZKD02S1450418.1	GQ0165_E11	1.25062	6.9454e-09	Day18	0.382229	zinc finger CCCH domain-containing protein ZFN-like isoform X1 [Papaver somniferum]	Zinc finger, CCCH-type	Psi006480
transcript4180,2484,f1219Z2484	JZKD02S1450418.1	GQ0165_E11	-0.200948	0.455615	Day14	0.382229	zinc finger CCCH domain-containing protein ZFN-like isoform X1 [Papaver somniferum]	Zinc finger, CCCH-type	Psi006480
transcript4185,2483,f13057Z2483	JZKD02S0234466.1	GQ03707_G19	2.7571	2.81379e-05	Day18	0.741638	zinc finger CCCH domain-containing protein 20 [Glycine max]	Zinc finger, CCCH-type	Pgl009106
transcript4185,2483,f13057Z2483	JZKD02S0234466.1	GQ03707_G19	-0.248741	0.676157	Day14	0.741638	zinc finger CCCH domain-containing protein 20 [Glycine max]	Zinc finger, CCCH-type	Pgl009106
transcript4185,2483,f13057Z2483	JZKD02S0234466.1	GQ03707_G19	0.488292	0.243934	Day22	0.741638	zinc finger CCCH domain-containing protein 20 [Glycine max]	Zinc finger, CCCH-type	Pgl009106
transcript4185,2483,f13057Z2483	JZKD02S0234466.1	GQ03707_G19	-0.0300943	0.975243	Day0	0.741638	zinc finger CCCH domain-containing protein 20 [Glycine max]	Zinc finger, CCCH-type	Pgl009106
transcript4190,2482,f25946Z2482	JZKD02S0400066.1	GQ04113_I19	0.00799064	0.986959	Day22	-0.0937141	WD repeat-containing protein 76-like [Brassica napus]	WD40	NA
transcript4190,2482,f25946Z2482	JZKD02S0400066.1	GQ04113_I19	0.148846	0.830554	Day0	-0.0937141	WD repeat-containing protein 76-like [Brassica napus]	WD40	NA
transcript4190,2482,f25946Z2482	JZKD02S0400066.1	GQ04113_I19	0.552971	0.173984	Day14	-0.0937141	WD repeat-containing protein 76-like [Brassica napus]	WD40	NA
transcript4190,2482,f25946Z2482	JZKD02S0400066.1	GQ04113_I19	-1.08466	0.00605437	Day18	-0.0937141	WD repeat-containing protein 76-like [Brassica napus]	WD40	NA
transcript4251,2468,f2885Z2468	JZKD02S0880862.1	GQ02802_M14	-0.131619	0.722745	Day0	-0.247207	auxin-responsive protein IAA9-like [Momordica charantia]	AUX/IAA	Cc10_g01900
transcript4251,2468,f2885Z2468	JZKD02S0880862.1	GQ02802_M14	-0.0330513	0.967036	Day14	-0.247207	auxin-responsive protein IAA9-like [Momordica charantia]	AUX/IAA	Cc10_g01900
transcript4251,2468,f2885Z2468	JZKD02S0880862.1	GQ02802_M14	-0.753731	0.000339654	Day18	-0.247207	auxin-responsive protein IAA9-like [Momordica charantia]	AUX/IAA	Cc10_g01900
transcript4251,2468,f2885Z2468	JZKD02S0880862.1	GQ02802_M14	-0.0704247	0.784611	Day22	-0.247207	auxin-responsive protein IAA9-like [Momordica charantia]	AUX/IAA	Cc10_g01900
transcript4257,2468,f12385Z2468	JZKD02S1122301.1	GQ03607_P03	0.0293595	0.981497	Day14	-1.24174	zinc finger CCCH domain-containing protein 35 [Selaginella moellendorffii]	Zinc finger, CCCH-type	MA_98656g0010
transcript4257,2468,f12385Z2468	JZKD02S1122301.1	GQ03607_P03	-0.698291	0.265487	Day0	-1.24174	zinc finger CCCH domain-containing protein 35 [Selaginella moellendorffii]	Zinc finger, CCCH-type	MA_98656g0010
transcript4257,2468,f12385Z2468	JZKD02S1122301.1	GQ03607_P03	-2.71759	2.56204e-06	Day18	-1.24174	zinc finger CCCH domain-containing protein 35 [Selaginella moellendorffii]	Zinc finger, CCCH-type	MA_98656g0010
transcript4257,2468,f12385Z2468	JZKD02S1122301.1	GQ03607_P03	-1.58044	0.00144336	Day22	-1.24174	zinc finger CCCH domain-containing protein 35 [Selaginella moellendorffii]	Zinc finger, CCCH-type	MA_98656g0010
transcript4275,2464,f13381Z2464	JZKD02S0666604.1	GQ03714_D04	2.26314	2.25381e-08	Day22	1.68207	putative dehydration-responsive element-binding protein 2H [Ziziphus jujuba]	AP2/ERF	MA_16778g0010
transcript4275,2464,f13381Z2464	JZKD02S0666604.1	GQ03714_D04	0.272924	0.632606	Day0	1.68207	putative dehydration-responsive element-binding protein 2H [Ziziphus jujuba]	AP2/ERF	MA_16778g0010
transcript4275,2464,f13381Z2464	JZKD02S0666604.1	GQ03714_D04	3.521	9.07059e-30	Day18	1.68207	putative dehydration-responsive element-binding protein 2H [Ziziphus jujuba]	AP2/ERF	MA_16778g0010
transcript4275,2464,f13381Z2464	JZKD02S0666604.1	GQ03714_D04	0.67122	0.00808825	Day14	1.68207	putative dehydration-responsive element-binding protein 2H [Ziziphus jujuba]	AP2/ERF	MA_16778g0010
transcript4325,2452,f3644Z2452	JZKD02S0012749.1	GQ02814_B12	-0.8119	0.411863	Day0	-0.0181542	transcription factor bHLH63-like [Arachis hypogaea]	bHLH	MA_42080g0010
transcript4325,2452,f3644Z2452	JZKD02S0012749.1	GQ02814_B12	2.44544	0.0101834	Day18	-0.0181542	transcription factor bHLH63-like [Arachis hypogaea]	bHLH	MA_42080g0010
transcript4325,2452,f3644Z2452	JZKD02S0012749.1	GQ02814_B12	-0.781581	0.449087	Day14	-0.0181542	transcription factor bHLH63-like [Arachis hypogaea]	bHLH	MA_42080g0010
transcript4325,2452,f3644Z2452	JZKD02S0012749.1	GQ02814_B12	-0.924571	0.165847	Day22	-0.0181542	transcription factor bHLH63-like [Arachis hypogaea]	bHLH	MA_42080g0010
transcript4343,2449,f8188Z2449	JZKD02S1630944.1	GQ03214_A17	0.208471	0.442228	Day0	0.250752	uncharacterized protein LOC103700892, partial [Phoenix dactylifera]	Zinc finger, RING/FYVE/PHD-type	NA
transcript4343,2449,f8188Z2449	JZKD02S1630944.1	GQ03214_A17	0.470632	0.00937797	Day22	0.250752	uncharacterized protein LOC103700892, partial [Phoenix dactylifera]	Zinc finger, RING/FYVE/PHD-type	NA
transcript4343,2449,f8188Z2449	JZKD02S1630944.1	GQ03214_A17	0.047513	0.952091	Day14	0.250752	uncharacterized protein LOC103700892, partial [Phoenix dactylifera]	Zinc finger, RING/FYVE/PHD-type	NA
transcript4343,2449,f8188Z2449	JZKD02S1630944.1	GQ03214_A17	0.276394	0.0987654	Day18	0.250752	uncharacterized protein LOC103700892, partial [Phoenix dactylifera]	Zinc finger, RING/FYVE/PHD-type	NA
transcript4450,2427,f12092Z2427	JZKD02S1416977.1	GQ03519_K15	0.602467	0.000119984	Day22	0.396952	E3 ubiquitin-protein ligase RGLG4-like [Coffea arabica]	Zinc finger, RING-type	KN540739.1_FGP003
transcript4450,2427,f12092Z2427	JZKD02S1416977.1	GQ03519_K15	0.173797	0.506827	Day14	0.396952	E3 ubiquitin-protein ligase RGLG4-like [Coffea arabica]	Zinc finger, RING-type	KN540739.1_FGP003
transcript4450,2427,f12092Z2427	JZKD02S1416977.1	GQ03519_K15	0.69644	1.92035e-07	Day18	0.396952	E3 ubiquitin-protein ligase RGLG4-like [Coffea arabica]	Zinc finger, RING-type	KN540739.1_FGP003
transcript4450,2427,f12092Z2427	JZKD02S1416977.1	GQ03519_K15	0.115105	0.696691	Day0	0.396952	E3 ubiquitin-protein ligase RGLG4-like [Coffea arabica]	Zinc finger, RING-type	KN540739.1_FGP003
transcript4475,2419,f21606Z2419	JZKD02S1106806.1	WS03215_H11	-0.0117457	0.980728	Day18	-0.276596	zinc finger CCCH domain-containing protein 18-like isoform X1 [Durio zibethinus]	Zinc finger, CCCH-type	PK20504.2
transcript4475,2419,f21606Z2419	JZKD02S1106806.1	WS03215_H11	-0.761938	0.00030648	Day22	-0.276596	zinc finger CCCH domain-containing protein 18-like isoform X1 [Durio zibethinus]	Zinc finger, CCCH-type	PK20504.2
transcript4475,2419,f21606Z2419	JZKD02S1106806.1	WS03215_H11	-0.168897	0.75947	Day0	-0.276596	zinc finger CCCH domain-containing protein 18-like isoform X1 [Durio zibethinus]	Zinc finger, CCCH-type	PK20504.2
transcript4475,2419,f21606Z2419	JZKD02S1106806.1	WS03215_H11	-0.163803	0.847541	Day14	-0.276596	zinc finger CCCH domain-containing protein 18-like isoform X1 [Durio zibethinus]	Zinc finger, CCCH-type	PK20504.2
transcript4499,2413,f23104Z2413	JZKD02S1401518.1	NA	2.79078	1.14409e-06	Day18	2.29589	AP2/ERF and B3 domain-containing transcription factor RAV1-like [Papaver somniferum]	AP2/ERF	PSME_00057154-RA
transcript4499,2413,f23104Z2413	JZKD02S1401518.1	NA	3.6004	1.77014e-09	Day22	2.29589	AP2/ERF and B3 domain-containing transcription factor RAV1-like [Papaver somniferum]	AP2/ERF	PSME_00057154-RA
transcript4499,2413,f23104Z2413	JZKD02S1401518.1	NA	1.63605	0.097952	Day14	2.29589	AP2/ERF and B3 domain-containing transcription factor RAV1-like [Papaver somniferum]	AP2/ERF	PSME_00057154-RA
transcript4499,2413,f23104Z2413	JZKD02S1401518.1	NA	1.15631	NA	Day0	2.29589	AP2/ERF and B3 domain-containing transcription factor RAV1-like [Papaver somniferum]	AP2/ERF	PSME_00057154-RA
transcript4501,2413,f16988Z2413	JZKD02S1581308.1	NA	0.10219	NA	Day22	0.732209	auxin-responsive protein IAA13 [Populus trichocarpa]	AUX/IAA	Cucsa.114840.1
transcript4501,2413,f16988Z2413	JZKD02S1581308.1	NA	0.917609	NA	Day14	0.732209	auxin-responsive protein IAA13 [Populus trichocarpa]	AUX/IAA	Cucsa.114840.1
transcript4501,2413,f16988Z2413	JZKD02S1581308.1	NA	-0.363044	NA	Day0	0.732209	auxin-responsive protein IAA13 [Populus trichocarpa]	AUX/IAA	Cucsa.114840.1
transcript4501,2413,f16988Z2413	JZKD02S1581308.1	NA	2.27208	0.0219334	Day18	0.732209	auxin-responsive protein IAA13 [Populus trichocarpa]	AUX/IAA	Cucsa.114840.1
transcript453,4718,f3731Z4718	JZKD02S0275313.1	GQ02815_L05	0.443553	0.021342	Day18	0.0663832	WD repeat-containing protein 44-like [Arachis hypogaea]	WD40	GSMUA_Achr1P17680_001
transcript453,4718,f3731Z4718	JZKD02S0275313.1	GQ02815_L05	-0.107573	0.768107	Day14	0.0663832	WD repeat-containing protein 44-like [Arachis hypogaea]	WD40	GSMUA_Achr1P17680_001
transcript453,4718,f3731Z4718	JZKD02S0275313.1	GQ02815_L05	-0.172067	0.50663	Day0	0.0663832	WD repeat-containing protein 44-like [Arachis hypogaea]	WD40	GSMUA_Achr1P17680_001
transcript453,4718,f3731Z4718	JZKD02S0275313.1	GQ02815_L05	0.10162	0.690946	Day22	0.0663832	WD repeat-containing protein 44-like [Arachis hypogaea]	WD40	GSMUA_Achr1P17680_001
transcript454,6282,f19843z1565k414a0m-35_f13547Z4717	JZKD02S0108479.1	GQ03718_C19	0.13119	0.719076	Day14	0.219324	transcriptional regulator DEF1-like [Rosa chinensis]	Zinc finger, RING/FYVE/PHD-type	XP_008220086.2
transcript454,6282,f19843z1565k414a0m-35_f13547Z4717	JZKD02S0108479.1	GQ03718_C19	0.305805	0.11073	Day22	0.219324	transcriptional regulator DEF1-like [Rosa chinensis]	Zinc finger, RING/FYVE/PHD-type	XP_008220086.2
transcript454,6282,f19843z1565k414a0m-35_f13547Z4717	JZKD02S0108479.1	GQ03718_C19	0.0552643	0.89421	Day0	0.219324	transcriptional regulator DEF1-like [Rosa chinensis]	Zinc finger, RING/FYVE/PHD-type	XP_008220086.2
transcript454,6282,f19843z1565k414a0m-35_f13547Z4717	JZKD02S0108479.1	GQ03718_C19	0.385037	0.0114037	Day18	0.219324	transcriptional regulator DEF1-like [Rosa chinensis]	Zinc finger, RING/FYVE/PHD-type	XP_008220086.2
transcript4573,2397,f21203Z2397	JZKD02S1646098.1	WS02612_M18	2.3452	7.58503e-14	Day18	0.790052	E3 ubiquitin-protein ligase RFWD2 isoform X2 [Momordica charantia]	Zinc finger, RING-type	NA
transcript4573,2397,f21203Z2397	JZKD02S1646098.1	WS02612_M18	1.10643	0.0203932	Day22	0.790052	E3 ubiquitin-protein ligase RFWD2 isoform X2 [Momordica charantia]	Zinc finger, RING-type	NA
transcript4573,2397,f21203Z2397	JZKD02S1646098.1	WS02612_M18	-0.108922	0.939688	Day14	0.790052	E3 ubiquitin-protein ligase RFWD2 isoform X2 [Momordica charantia]	Zinc finger, RING-type	NA
transcript4573,2397,f21203Z2397	JZKD02S1646098.1	WS02612_M18	-0.182499	0.759526	Day0	0.790052	E3 ubiquitin-protein ligase RFWD2 isoform X2 [Momordica charantia]	Zinc finger, RING-type	NA
transcript4585,2395,f9196Z2395	JZKD02S1305984.1	GQ03233_M04	-0.384083	0.644537	Day0	1.22088	NAC transcription factor 25 [Populus trichocarpa]	NAC	MA_18153g0010
transcript4585,2395,f9196Z2395	JZKD02S1305984.1	GQ03233_M04	3.71895	9.66304e-11	Day18	1.22088	NAC transcription factor 25 [Populus trichocarpa]	NAC	MA_18153g0010
transcript4585,2395,f9196Z2395	JZKD02S1305984.1	GQ03233_M04	1.49095	0.00799236	Day22	1.22088	NAC transcription factor 25 [Populus trichocarpa]	NAC	MA_18153g0010
transcript4585,2395,f9196Z2395	JZKD02S1305984.1	GQ03233_M04	0.0577114	0.974213	Day14	1.22088	NAC transcription factor 25 [Populus trichocarpa]	NAC	MA_18153g0010
transcript4603,2392,f20002Z2392	JZKD02S1645148.1	NA	0.0354927	0.928324	Day14	-0.208015	uncharacterized protein LOC112274419 [Physcomitrella patens]	Zinc finger, RING-type	NA
transcript4603,2392,f20002Z2392	JZKD02S1645148.1	NA	-0.69131	8.55591e-06	Day18	-0.208015	uncharacterized protein LOC112274419 [Physcomitrella patens]	Zinc finger, RING-type	NA
transcript4603,2392,f20002Z2392	JZKD02S1645148.1	NA	-0.276185	0.1062	Day22	-0.208015	uncharacterized protein LOC112274419 [Physcomitrella patens]	Zinc finger, RING-type	NA
transcript4603,2392,f20002Z2392	JZKD02S1645148.1	NA	0.0999417	0.693517	Day0	-0.208015	uncharacterized protein LOC112274419 [Physcomitrella patens]	Zinc finger, RING-type	NA
transcript4685,2374,f6087Z2374	JZKD02S0212537.1	GQ03108_D05	-0.141775	0.806079	Day14	0.496957	E3 ubiquitin-protein ligase At3g02290-like [Cucurbita maxima]	Zinc finger, RING-type	GRMZM2G380897_P01
transcript4685,2374,f6087Z2374	JZKD02S0212537.1	GQ03108_D05	1.02555	0.000124553	Day18	0.496957	E3 ubiquitin-protein ligase At3g02290-like [Cucurbita maxima]	Zinc finger, RING-type	GRMZM2G380897_P01
transcript4685,2374,f6087Z2374	JZKD02S0212537.1	GQ03108_D05	0.841017	0.00522043	Day22	0.496957	E3 ubiquitin-protein ligase At3g02290-like [Cucurbita maxima]	Zinc finger, RING-type	GRMZM2G380897_P01
transcript4685,2374,f6087Z2374	JZKD02S0212537.1	GQ03108_D05	0.263033	0.591147	Day0	0.496957	E3 ubiquitin-protein ligase At3g02290-like [Cucurbita maxima]	Zinc finger, RING-type	GRMZM2G380897_P01
transcript4720,2368,f6389Z2368	JZKD02S0807663.1	GQ03113_F08	0.0975554	0.956625	Day14	-0.511505	seryl-tRNA synthetase isoform X1 [Zea mays]	Zinc finger, CCCH-type	Rsa1.0_02878.1_g00005.1
transcript4720,2368,f6389Z2368	JZKD02S0807663.1	GQ03113_F08	-0.702414	0.0660223	Day22	-0.511505	seryl-tRNA synthetase isoform X1 [Zea mays]	Zinc finger, CCCH-type	Rsa1.0_02878.1_g00005.1
transcript4720,2368,f6389Z2368	JZKD02S0807663.1	GQ03113_F08	-1.16717	0.000458266	Day18	-0.511505	seryl-tRNA synthetase isoform X1 [Zea mays]	Zinc finger, CCCH-type	Rsa1.0_02878.1_g00005.1
transcript4720,2368,f6389Z2368	JZKD02S0807663.1	GQ03113_F08	-0.273988	0.598232	Day0	-0.511505	seryl-tRNA synthetase isoform X1 [Zea mays]	Zinc finger, CCCH-type	Rsa1.0_02878.1_g00005.1
transcript4722,2368,f11845Z2368	NA	GQ03513_N02	0.208999	0.495795	Day14	0.144917	transcription factor TGA2.3 [Selaginella moellendorffii]	bZIP	Pgl003884
transcript4722,2368,f11845Z2368	NA	GQ03513_N02	0.0491488	0.909521	Day0	0.144917	transcription factor TGA2.3 [Selaginella moellendorffii]	bZIP	Pgl003884
transcript4722,2368,f11845Z2368	NA	GQ03513_N02	0.34024	0.0339377	Day22	0.144917	transcription factor TGA2.3 [Selaginella moellendorffii]	bZIP	Pgl003884
transcript4722,2368,f11845Z2368	NA	GQ03513_N02	-0.0187191	0.932243	Day18	0.144917	transcription factor TGA2.3 [Selaginella moellendorffii]	bZIP	Pgl003884
transcript4757,2363,f6669Z2363	JZKD02S0203301.1	GQ03117_L05	-0.737534	0.0122747	Day14	-0.514926	E3 ubiquitin-protein ligase arkadia-A-like [Phoenix dactylifera]	Zinc finger, RING-type	MDP0000320739
transcript4757,2363,f6669Z2363	JZKD02S0203301.1	GQ03117_L05	-0.71228	0.0897278	Day18	-0.514926	E3 ubiquitin-protein ligase arkadia-A-like [Phoenix dactylifera]	Zinc finger, RING-type	MDP0000320739
transcript4757,2363,f6669Z2363	JZKD02S0203301.1	GQ03117_L05	-0.404892	0.415363	Day22	-0.514926	E3 ubiquitin-protein ligase arkadia-A-like [Phoenix dactylifera]	Zinc finger, RING-type	MDP0000320739
transcript4757,2363,f6669Z2363	JZKD02S0203301.1	GQ03117_L05	-0.204999	0.708883	Day0	-0.514926	E3 ubiquitin-protein ligase arkadia-A-like [Phoenix dactylifera]	Zinc finger, RING-type	MDP0000320739
transcript49,7639,f15695Z7639	JZKD02S0107478.1	GQ04009_M05	0.0960584	0.747804	Day14	0.528692	uncharacterized protein LOC102623421 isoform X1 [Citrus sinensis]	Zinc finger, CCCH-type	XP_016447462.1
transcript49,7639,f15695Z7639	JZKD02S0107478.1	GQ04009_M05	0.842451	0.000161245	Day22	0.528692	uncharacterized protein LOC102623421 isoform X1 [Citrus sinensis]	Zinc finger, CCCH-type	XP_016447462.1
transcript49,7639,f15695Z7639	JZKD02S0107478.1	GQ04009_M05	0.284048	0.44039	Day0	0.528692	uncharacterized protein LOC102623421 isoform X1 [Citrus sinensis]	Zinc finger, CCCH-type	XP_016447462.1
transcript49,7639,f15695Z7639	JZKD02S0107478.1	GQ04009_M05	0.892209	5.82624e-05	Day18	0.528692	uncharacterized protein LOC102623421 isoform X1 [Citrus sinensis]	Zinc finger, CCCH-type	XP_016447462.1
transcript4995,2320,f7492Z2320	JZKD02S0245430.1	GQ03205_A10	0.212707	0.588022	Day0	0.611577	uncharacterized protein LOC112177043 isoform X3 [Rosa chinensis]	Zinc finger, RING-type	MDP0000319726
transcript4995,2320,f7492Z2320	JZKD02S0245430.1	GQ03205_A10	0.822095	3.86997e-06	Day18	0.611577	uncharacterized protein LOC112177043 isoform X3 [Rosa chinensis]	Zinc finger, RING-type	MDP0000319726
transcript4995,2320,f7492Z2320	JZKD02S0245430.1	GQ03205_A10	1.08734	0.000376815	Day22	0.611577	uncharacterized protein LOC112177043 isoform X3 [Rosa chinensis]	Zinc finger, RING-type	MDP0000319726
transcript4995,2320,f7492Z2320	JZKD02S0245430.1	GQ03205_A10	0.324165	0.455007	Day14	0.611577	uncharacterized protein LOC112177043 isoform X3 [Rosa chinensis]	Zinc finger, RING-type	MDP0000319726
transcript5094,2302,f6591Z2302	JZKD02S0392281.1	GQ03116_I09	-0.399504	0.793786	Day14	-0.775687	auxin-responsive protein IAA9 [Glycine max]	AUX/IAA	462913466
transcript5094,2302,f6591Z2302	JZKD02S0392281.1	GQ03116_I09	-0.72969	0.401498	Day22	-0.775687	auxin-responsive protein IAA9 [Glycine max]	AUX/IAA	462913466
transcript5094,2302,f6591Z2302	JZKD02S0392281.1	GQ03116_I09	-1.75691	0.0402436	Day18	-0.775687	auxin-responsive protein IAA9 [Glycine max]	AUX/IAA	462913466
transcript5094,2302,f6591Z2302	JZKD02S0392281.1	GQ03116_I09	-0.216645	0.84787	Day0	-0.775687	auxin-responsive protein IAA9 [Glycine max]	AUX/IAA	462913466
transcript5181,2288,f2376Z2288	NA	GQ0225_B10	2.73707	1.88489e-13	Day18	1.05538	transcription factor bHLH112 isoform X1 [Quercus suber]	bHLH	PSME_00042685-RA
transcript5181,2288,f2376Z2288	NA	GQ0225_B10	0.112279	0.897112	Day14	1.05538	transcription factor bHLH112 isoform X1 [Quercus suber]	bHLH	PSME_00042685-RA
transcript5181,2288,f2376Z2288	NA	GQ0225_B10	0.916968	0.0274638	Day22	1.05538	transcription factor bHLH112 isoform X1 [Quercus suber]	bHLH	PSME_00042685-RA
transcript5181,2288,f2376Z2288	NA	GQ0225_B10	0.455191	0.46282	Day0	1.05538	transcription factor bHLH112 isoform X1 [Quercus suber]	bHLH	PSME_00042685-RA
transcript5234,2277,f8905Z2277	JZKD02S0222553.1	GQ03228_H16	0.533006	0.00254126	Day18	0.298454	protein FIZZY-RELATED 3-like [Physcomitrella patens]	WD40	PH01000622G0760
transcript5234,2277,f8905Z2277	JZKD02S0222553.1	GQ03228_H16	0.0680238	0.911786	Day14	0.298454	protein FIZZY-RELATED 3-like [Physcomitrella patens]	WD40	PH01000622G0760
transcript5234,2277,f8905Z2277	JZKD02S0222553.1	GQ03228_H16	0.107817	0.805975	Day0	0.298454	protein FIZZY-RELATED 3-like [Physcomitrella patens]	WD40	PH01000622G0760
transcript5234,2277,f8905Z2277	JZKD02S0222553.1	GQ03228_H16	0.484967	0.032172	Day22	0.298454	protein FIZZY-RELATED 3-like [Physcomitrella patens]	WD40	PH01000622G0760
transcript5246,2275,f9147Z2275	JZKD02S1556327.1	GQ03232_N19	-0.810339	0.0153643	Day18	-0.378298	transcription factor-like protein DPB [Durio zibethinus]	E2F/DP	PSME_00035099-RA
transcript5246,2275,f9147Z2275	JZKD02S1556327.1	GQ03232_N19	-0.24802	0.607698	Day14	-0.378298	transcription factor-like protein DPB [Durio zibethinus]	E2F/DP	PSME_00035099-RA
transcript5246,2275,f9147Z2275	JZKD02S1556327.1	GQ03232_N19	0.433971	0.358882	Day0	-0.378298	transcription factor-like protein DPB [Durio zibethinus]	E2F/DP	PSME_00035099-RA
transcript5246,2275,f9147Z2275	JZKD02S1556327.1	GQ03232_N19	-0.888805	0.00885752	Day22	-0.378298	transcription factor-like protein DPB [Durio zibethinus]	E2F/DP	PSME_00035099-RA
transcript5265,2271,f16693Z2271	JZKD02S0138691.1	GQ04006_D02	-0.234434	0.546801	Day22	0.160761	E3 ubiquitin-protein ligase RGLG2 [Morus notabilis]	Zinc finger, RING-type	KN540739.1_FGP003
transcript5265,2271,f16693Z2271	JZKD02S0138691.1	GQ04006_D02	0.783054	0.00850092	Day18	0.160761	E3 ubiquitin-protein ligase RGLG2 [Morus notabilis]	Zinc finger, RING-type	KN540739.1_FGP003
transcript5265,2271,f16693Z2271	JZKD02S0138691.1	GQ04006_D02	0.101197	0.764676	Day0	0.160761	E3 ubiquitin-protein ligase RGLG2 [Morus notabilis]	Zinc finger, RING-type	KN540739.1_FGP003
transcript5265,2271,f16693Z2271	JZKD02S0138691.1	GQ04006_D02	-0.00677172	0.995598	Day14	0.160761	E3 ubiquitin-protein ligase RGLG2 [Morus notabilis]	Zinc finger, RING-type	KN540739.1_FGP003
transcript5335,2258,f19077Z2258	JZKD02S0587817.1	GQ04013_O23	-0.0651545	0.934399	Day14	-0.498263	protein indeterminate-domain 2-like isoform X6 [Physcomitrella patens]	Zinc finger C2H2-type	GSVIVT01016867001
transcript5335,2258,f19077Z2258	JZKD02S0587817.1	GQ04013_O23	-1.23211	0.000745681	Day18	-0.498263	protein indeterminate-domain 2-like isoform X6 [Physcomitrella patens]	Zinc finger C2H2-type	GSVIVT01016867001
transcript5335,2258,f19077Z2258	JZKD02S0587817.1	GQ04013_O23	-0.0657747	0.905799	Day0	-0.498263	protein indeterminate-domain 2-like isoform X6 [Physcomitrella patens]	Zinc finger C2H2-type	GSVIVT01016867001
transcript5335,2258,f19077Z2258	JZKD02S0587817.1	GQ04013_O23	-0.630017	0.0279379	Day22	-0.498263	protein indeterminate-domain 2-like isoform X6 [Physcomitrella patens]	Zinc finger C2H2-type	GSVIVT01016867001
transcript5371,2249,f20599Z2249	JZKD02S0720843.1	WS00748_C19	-1.41623	9.60813e-09	Day18	-0.664939	transcription factor bHLH30-like [Olea europaea var. sylvestris]	bHLH	MA_132680g0010
transcript5371,2249,f20599Z2249	JZKD02S0720843.1	WS00748_C19	-0.289473	0.312904	Day0	-0.664939	transcription factor bHLH30-like [Olea europaea var. sylvestris]	bHLH	MA_132680g0010
transcript5371,2249,f20599Z2249	JZKD02S0720843.1	WS00748_C19	-0.655601	0.124544	Day22	-0.664939	transcription factor bHLH30-like [Olea europaea var. sylvestris]	bHLH	MA_132680g0010
transcript5371,2249,f20599Z2249	JZKD02S0720843.1	WS00748_C19	-0.298455	0.428335	Day14	-0.664939	transcription factor bHLH30-like [Olea europaea var. sylvestris]	bHLH	MA_132680g0010
transcript5391,2247,f21284Z2247	JZKD02S1270596.1	WS02620_F23	-0.0127384	0.981576	Day0	-0.0989188	E3 ubiquitin-protein ligase At1g12760-like [Arachis hypogaea]	Zinc finger, RING-type	Peinf101Scf01969g06011.1
transcript5391,2247,f21284Z2247	JZKD02S1270596.1	WS02620_F23	-0.523182	0.0469858	Day18	-0.0989188	E3 ubiquitin-protein ligase At1g12760-like [Arachis hypogaea]	Zinc finger, RING-type	Peinf101Scf01969g06011.1
transcript5391,2247,f21284Z2247	JZKD02S1270596.1	WS02620_F23	0.078267	0.904818	Day14	-0.0989188	E3 ubiquitin-protein ligase At1g12760-like [Arachis hypogaea]	Zinc finger, RING-type	Peinf101Scf01969g06011.1
transcript5391,2247,f21284Z2247	JZKD02S1270596.1	WS02620_F23	0.0619777	0.877084	Day22	-0.0989188	E3 ubiquitin-protein ligase At1g12760-like [Arachis hypogaea]	Zinc finger, RING-type	Peinf101Scf01969g06011.1
transcript5439,2238,f6527Z2238	JZKD02S1266447.1	GQ03115_J17	0.155354	0.392502	Day14	0.291009	E3 ubiquitin-protein ligase At1g12760-like [Momordica charantia]	Zinc finger, RING-type	Peinf101Scf01969g06011.1
transcript5439,2238,f6527Z2238	JZKD02S1266447.1	GQ03115_J17	0.445116	0.00641292	Day22	0.291009	E3 ubiquitin-protein ligase At1g12760-like [Momordica charantia]	Zinc finger, RING-type	Peinf101Scf01969g06011.1
transcript5439,2238,f6527Z2238	JZKD02S1266447.1	GQ03115_J17	0.40169	0.0159253	Day18	0.291009	E3 ubiquitin-protein ligase At1g12760-like [Momordica charantia]	Zinc finger, RING-type	Peinf101Scf01969g06011.1
transcript5439,2238,f6527Z2238	JZKD02S1266447.1	GQ03115_J17	0.161878	0.527394	Day0	0.291009	E3 ubiquitin-protein ligase At1g12760-like [Momordica charantia]	Zinc finger, RING-type	Peinf101Scf01969g06011.1
transcript5482,2227,f12443Z2227	JZKD02S1291395.1	GQ03609_N15	0.531743	0.000167111	Day18	0.198851	uncharacterized protein LOC103700892, partial [Phoenix dactylifera]	Zinc finger, RING/FYVE/PHD-type	NA
transcript5482,2227,f12443Z2227	JZKD02S1291395.1	GQ03609_N15	0.00288016	0.996563	Day14	0.198851	uncharacterized protein LOC103700892, partial [Phoenix dactylifera]	Zinc finger, RING/FYVE/PHD-type	NA
transcript5482,2227,f12443Z2227	JZKD02S1291395.1	GQ03609_N15	0.188598	0.226904	Day22	0.198851	uncharacterized protein LOC103700892, partial [Phoenix dactylifera]	Zinc finger, RING/FYVE/PHD-type	NA
transcript5482,2227,f12443Z2227	JZKD02S1291395.1	GQ03609_N15	0.0721824	0.778002	Day0	0.198851	uncharacterized protein LOC103700892, partial [Phoenix dactylifera]	Zinc finger, RING/FYVE/PHD-type	NA
transcript5495,2226,f3367Z2226	JZKD02S0220219.1	GQ02810_A09	1.81775	1.17087e-05	Day18	0.3161	ethylene-responsive transcription factor ERF054-like [Durio zibethinus]	AP2/ERF	MA_2446g0010
transcript5495,2226,f3367Z2226	JZKD02S0220219.1	GQ02810_A09	0.30204	0.360949	Day22	0.3161	ethylene-responsive transcription factor ERF054-like [Durio zibethinus]	AP2/ERF	MA_2446g0010
transcript5495,2226,f3367Z2226	JZKD02S0220219.1	GQ02810_A09	-0.89779	0.0922544	Day0	0.3161	ethylene-responsive transcription factor ERF054-like [Durio zibethinus]	AP2/ERF	MA_2446g0010
transcript5495,2226,f3367Z2226	JZKD02S0220219.1	GQ02810_A09	0.0424019	0.967645	Day14	0.3161	ethylene-responsive transcription factor ERF054-like [Durio zibethinus]	AP2/ERF	MA_2446g0010
transcript553,4542,f1263Z4542	JZKD02S0807707.1	GQ0166_M11	0.0213475	0.979647	Day0	-0.638632	sister chromatid cohesion protein SCC2 isoform X1 [Selaginella moellendorffii]	Zinc finger, PHD-type	mrna04303.1-v1.0-hybrid
transcript553,4542,f1263Z4542	JZKD02S0807707.1	GQ0166_M11	-0.230552	0.713626	Day14	-0.638632	sister chromatid cohesion protein SCC2 isoform X1 [Selaginella moellendorffii]	Zinc finger, PHD-type	mrna04303.1-v1.0-hybrid
transcript553,4542,f1263Z4542	JZKD02S0807707.1	GQ0166_M11	-1.52901	2.1053e-05	Day18	-0.638632	sister chromatid cohesion protein SCC2 isoform X1 [Selaginella moellendorffii]	Zinc finger, PHD-type	mrna04303.1-v1.0-hybrid
transcript553,4542,f1263Z4542	JZKD02S0807707.1	GQ0166_M11	-0.816315	0.020041	Day22	-0.638632	sister chromatid cohesion protein SCC2 isoform X1 [Selaginella moellendorffii]	Zinc finger, PHD-type	mrna04303.1-v1.0-hybrid
transcript5552,2216,f5699Z2216	JZKD02S0459461.1	GQ03102_B04	0.261817	0.183355	Day14	0.480369	E3 ubiquitin-protein ligase RFI2 [Populus trichocarpa]	Zinc finger, RING-type	NA
transcript5552,2216,f5699Z2216	JZKD02S0459461.1	GQ03102_B04	0.967667	1.2024e-05	Day18	0.480369	E3 ubiquitin-protein ligase RFI2 [Populus trichocarpa]	Zinc finger, RING-type	NA
transcript5552,2216,f5699Z2216	JZKD02S0459461.1	GQ03102_B04	0.0605686	0.829806	Day0	0.480369	E3 ubiquitin-protein ligase RFI2 [Populus trichocarpa]	Zinc finger, RING-type	NA
transcript5552,2216,f5699Z2216	JZKD02S0459461.1	GQ03102_B04	0.631424	0.00216418	Day22	0.480369	E3 ubiquitin-protein ligase RFI2 [Populus trichocarpa]	Zinc finger, RING-type	NA
transcript5594,2209,f2037Z2209	NA	GQ0204_A15	0.217497	0.573742	Day0	-0.161644	E3 ubiquitin-protein ligase Os04g0590900 [Ricinus communis]	Zinc finger, RING-type	GSMUA_Achr7P25320_001
transcript5594,2209,f2037Z2209	NA	GQ0204_A15	-0.324826	0.0209061	Day18	-0.161644	E3 ubiquitin-protein ligase Os04g0590900 [Ricinus communis]	Zinc finger, RING-type	GSMUA_Achr7P25320_001
transcript5594,2209,f2037Z2209	NA	GQ0204_A15	-0.194913	0.605545	Day14	-0.161644	E3 ubiquitin-protein ligase Os04g0590900 [Ricinus communis]	Zinc finger, RING-type	GSMUA_Achr7P25320_001
transcript5594,2209,f2037Z2209	NA	GQ0204_A15	-0.344335	0.166483	Day22	-0.161644	E3 ubiquitin-protein ligase Os04g0590900 [Ricinus communis]	Zinc finger, RING-type	GSMUA_Achr7P25320_001
transcript5625,2203,f5963Z2203	JZKD02S1646374.1	GQ03105_N08	-0.693752	9.09461e-05	Day18	-0.30554	zinc finger CCCH domain-containing protein ZFN-like isoform X1 [Physcomitrella patens]	Zinc finger, CCCH-type	MA_10435282g0010
transcript5625,2203,f5963Z2203	JZKD02S1646374.1	GQ03105_N08	0.191667	0.56238	Day0	-0.30554	zinc finger CCCH domain-containing protein ZFN-like isoform X1 [Physcomitrella patens]	Zinc finger, CCCH-type	MA_10435282g0010
transcript5625,2203,f5963Z2203	JZKD02S1646374.1	GQ03105_N08	-0.251048	0.547522	Day14	-0.30554	zinc finger CCCH domain-containing protein ZFN-like isoform X1 [Physcomitrella patens]	Zinc finger, CCCH-type	MA_10435282g0010
transcript5625,2203,f5963Z2203	JZKD02S1646374.1	GQ03105_N08	-0.469029	0.012296	Day22	-0.30554	zinc finger CCCH domain-containing protein ZFN-like isoform X1 [Physcomitrella patens]	Zinc finger, CCCH-type	MA_10435282g0010
transcript5721,2187,f3204Z2187	JZKD02S1500287.1	GQ02807_L01	0.365219	0.291544	Day22	-0.0195826	G-box-binding factor 1 [Ricinus communis]	bZIP	MA_30617g0010
transcript5721,2187,f3204Z2187	JZKD02S1500287.1	GQ02807_L01	0.111937	0.863733	Day0	-0.0195826	G-box-binding factor 1 [Ricinus communis]	bZIP	MA_30617g0010
transcript5721,2187,f3204Z2187	JZKD02S1500287.1	GQ02807_L01	0.155274	0.763271	Day14	-0.0195826	G-box-binding factor 1 [Ricinus communis]	bZIP	MA_30617g0010
transcript5721,2187,f3204Z2187	JZKD02S1500287.1	GQ02807_L01	-0.71076	0.00579423	Day18	-0.0195826	G-box-binding factor 1 [Ricinus communis]	bZIP	MA_30617g0010
transcript5806,2174,f8941Z2174	JZKD02S0998933.1	GQ03229_B18	0.0231345	0.971084	Day14	0.188902	F-box/kelch-repeat protein At1g51550-like [Physcomitrella patens]	F-box	GSMUA_Achr2P12930_001
transcript5806,2174,f8941Z2174	JZKD02S0998933.1	GQ03229_B18	0.083913	0.830347	Day0	0.188902	F-box/kelch-repeat protein At1g51550-like [Physcomitrella patens]	F-box	GSMUA_Achr2P12930_001
transcript5806,2174,f8941Z2174	JZKD02S0998933.1	GQ03229_B18	0.0616718	0.791342	Day18	0.188902	F-box/kelch-repeat protein At1g51550-like [Physcomitrella patens]	F-box	GSMUA_Achr2P12930_001
transcript5806,2174,f8941Z2174	JZKD02S0998933.1	GQ03229_B18	0.58689	0.000345144	Day22	0.188902	F-box/kelch-repeat protein At1g51550-like [Physcomitrella patens]	F-box	GSMUA_Achr2P12930_001
transcript5956,2149,f13389Z2149	JZKD02S0280433.1	GQ03714_H14	0.378624	0.077887	Day22	0.270836	F-box protein At4g18380-like [Phoenix dactylifera]	F-box	NA
transcript5956,2149,f13389Z2149	JZKD02S0280433.1	GQ03714_H14	0.135018	0.674835	Day14	0.270836	F-box protein At4g18380-like [Phoenix dactylifera]	F-box	NA
transcript5956,2149,f13389Z2149	JZKD02S0280433.1	GQ03714_H14	0.499086	0.013033	Day18	0.270836	F-box protein At4g18380-like [Phoenix dactylifera]	F-box	NA
transcript5956,2149,f13389Z2149	JZKD02S0280433.1	GQ03714_H14	0.070614	0.867516	Day0	0.270836	F-box protein At4g18380-like [Phoenix dactylifera]	F-box	NA
transcript5976,2147,f21270Z2147	JZKD02S1173861.1	WS0261_A22	-0.209835	0.789136	Day0	-0.847368	transcription factor bHLH123-like isoform X1 [Cucurbita pepo subsp. pepo]	bHLH	MA_504223g0010
transcript5976,2147,f21270Z2147	JZKD02S1173861.1	WS0261_A22	-1.21461	0.0144417	Day22	-0.847368	transcription factor bHLH123-like isoform X1 [Cucurbita pepo subsp. pepo]	bHLH	MA_504223g0010
transcript5976,2147,f21270Z2147	JZKD02S1173861.1	WS0261_A22	-1.70085	0.00130123	Day18	-0.847368	transcription factor bHLH123-like isoform X1 [Cucurbita pepo subsp. pepo]	bHLH	MA_504223g0010
transcript5976,2147,f21270Z2147	JZKD02S1173861.1	WS0261_A22	-0.264176	0.845968	Day14	-0.847368	transcription factor bHLH123-like isoform X1 [Cucurbita pepo subsp. pepo]	bHLH	MA_504223g0010
transcript6006,2142,f19919Z2142	JZKD02S0078107.1	GQ03709_E03	0.231079	0.529888	Day0	0.741016	PHD finger protein At1g33420-like [Coffea arabica]	Zinc finger, PHD-type	Sopen03g035340.1
transcript6006,2142,f19919Z2142	JZKD02S0078107.1	GQ03709_E03	1.58807	1.20014e-09	Day18	0.741016	PHD finger protein At1g33420-like [Coffea arabica]	Zinc finger, PHD-type	Sopen03g035340.1
transcript6006,2142,f19919Z2142	JZKD02S0078107.1	GQ03709_E03	0.164428	0.795244	Day14	0.741016	PHD finger protein At1g33420-like [Coffea arabica]	Zinc finger, PHD-type	Sopen03g035340.1
transcript6006,2142,f19919Z2142	JZKD02S0078107.1	GQ03709_E03	0.980493	0.00798847	Day22	0.741016	PHD finger protein At1g33420-like [Coffea arabica]	Zinc finger, PHD-type	Sopen03g035340.1
transcript611,4438,f399Z4438	JZKD02S1610251.1	GQ0045_F02	-1.48183	3.45255e-05	Day18	-0.262674	zinc finger protein CONSTANS-LIKE 9-like [Abrus precatorius]	B-box	PSME_00010244-RA
transcript611,4438,f399Z4438	JZKD02S1610251.1	GQ0045_F02	0.0491612	0.902298	Day22	-0.262674	zinc finger protein CONSTANS-LIKE 9-like [Abrus precatorius]	B-box	PSME_00010244-RA
transcript611,4438,f399Z4438	JZKD02S1610251.1	GQ0045_F02	0.0848638	0.950049	Day14	-0.262674	zinc finger protein CONSTANS-LIKE 9-like [Abrus precatorius]	B-box	PSME_00010244-RA
transcript611,4438,f399Z4438	JZKD02S1610251.1	GQ0045_F02	0.297106	0.543379	Day0	-0.262674	zinc finger protein CONSTANS-LIKE 9-like [Abrus precatorius]	B-box	PSME_00010244-RA
transcript6171,2119,f4703Z2119	JZKD02S1619612.1	GQ02830_J23	1.72689	1.94814e-09	Day18	0.625059	uncharacterized WD repeat-containing protein C2A9.03 [Vigna radiata var. radiata]	WD40	MDP0000304584
transcript6171,2119,f4703Z2119	JZKD02S1619612.1	GQ02830_J23	-0.0329066	0.932225	Day0	0.625059	uncharacterized WD repeat-containing protein C2A9.03 [Vigna radiata var. radiata]	WD40	MDP0000304584
transcript6171,2119,f4703Z2119	JZKD02S1619612.1	GQ02830_J23	0.137489	0.731819	Day14	0.625059	uncharacterized WD repeat-containing protein C2A9.03 [Vigna radiata var. radiata]	WD40	MDP0000304584
transcript6171,2119,f4703Z2119	JZKD02S1619612.1	GQ02830_J23	0.668759	0.00300337	Day22	0.625059	uncharacterized WD repeat-containing protein C2A9.03 [Vigna radiata var. radiata]	WD40	MDP0000304584
transcript6177,2118,f4081Z2118	JZKD02S1358813.1	GQ02820_C16	-0.2029	0.646611	Day22	-0.287716	zinc finger protein WIP6-like [Physcomitrella patens]	Zinc finger C2H2-type	MA_879g0010
transcript6177,2118,f4081Z2118	JZKD02S1358813.1	GQ02820_C16	-0.187705	0.837842	Day14	-0.287716	zinc finger protein WIP6-like [Physcomitrella patens]	Zinc finger C2H2-type	MA_879g0010
transcript6177,2118,f4081Z2118	JZKD02S1358813.1	GQ02820_C16	0.270997	0.680994	Day0	-0.287716	zinc finger protein WIP6-like [Physcomitrella patens]	Zinc finger C2H2-type	MA_879g0010
transcript6177,2118,f4081Z2118	JZKD02S1358813.1	GQ02820_C16	-1.03126	0.0149647	Day18	-0.287716	zinc finger protein WIP6-like [Physcomitrella patens]	Zinc finger C2H2-type	MA_879g0010
transcript6186,2117,f18937Z2117	JZKD02S1649963.1	NA	-1.58085	2.43184e-05	Day22	-1.0705	F-box protein At2g26850-like isoform X1 [Physcomitrella patens]	F-box	NA
transcript6186,2117,f18937Z2117	JZKD02S1649963.1	NA	-2.26051	7.08754e-12	Day18	-1.0705	F-box protein At2g26850-like isoform X1 [Physcomitrella patens]	F-box	NA
transcript6186,2117,f18937Z2117	JZKD02S1649963.1	NA	-0.526297	0.270811	Day14	-1.0705	F-box protein At2g26850-like isoform X1 [Physcomitrella patens]	F-box	NA
transcript6186,2117,f18937Z2117	JZKD02S1649963.1	NA	0.0856667	0.880807	Day0	-1.0705	F-box protein At2g26850-like isoform X1 [Physcomitrella patens]	F-box	NA
transcript621,4428,f4285Z4428	JZKD02S0289784.1	GQ02823_C02	0.187934	0.438825	Day14	0.20836	autophagy-related protein 18h-like [Physcomitrella patens]	WD40	NA
transcript621,4428,f4285Z4428	JZKD02S0289784.1	GQ02823_C02	0.175465	0.214419	Day18	0.20836	autophagy-related protein 18h-like [Physcomitrella patens]	WD40	NA
transcript621,4428,f4285Z4428	JZKD02S0289784.1	GQ02823_C02	0.290415	0.0406237	Day22	0.20836	autophagy-related protein 18h-like [Physcomitrella patens]	WD40	NA
transcript621,4428,f4285Z4428	JZKD02S0289784.1	GQ02823_C02	0.179628	0.507154	Day0	0.20836	autophagy-related protein 18h-like [Physcomitrella patens]	WD40	NA
transcript6215,2113,f9107Z2113	JZKD02S1627611.1	GQ03232_E19	-0.692563	0.00327592	Day22	-0.367397	E3 ubiquitin-protein ligase Os04g0590900 [Ricinus communis]	Zinc finger, RING-type	GSMUA_Achr7P25320_001
transcript6215,2113,f9107Z2113	JZKD02S1627611.1	GQ03232_E19	-0.697908	5.04533e-05	Day18	-0.367397	E3 ubiquitin-protein ligase Os04g0590900 [Ricinus communis]	Zinc finger, RING-type	GSMUA_Achr7P25320_001
transcript6215,2113,f9107Z2113	JZKD02S1627611.1	GQ03232_E19	0.266854	0.450738	Day0	-0.367397	E3 ubiquitin-protein ligase Os04g0590900 [Ricinus communis]	Zinc finger, RING-type	GSMUA_Achr7P25320_001
transcript6215,2113,f9107Z2113	JZKD02S1627611.1	GQ03232_E19	-0.345972	0.0861596	Day14	-0.367397	E3 ubiquitin-protein ligase Os04g0590900 [Ricinus communis]	Zinc finger, RING-type	GSMUA_Achr7P25320_001
transcript6239,2111,f20029Z2111	JZKD02S0611963.1	WS00113_L07	1.58451	0.000959553	Day22	1.39577	zinc finger protein ZAT9 [Populus trichocarpa]	Zinc finger C2H2-type	PSME_00056418-RA
transcript6239,2111,f20029Z2111	JZKD02S0611963.1	WS00113_L07	0.428998	0.390801	Day0	1.39577	zinc finger protein ZAT9 [Populus trichocarpa]	Zinc finger C2H2-type	PSME_00056418-RA
transcript6239,2111,f20029Z2111	JZKD02S0611963.1	WS00113_L07	0.670328	0.211025	Day14	1.39577	zinc finger protein ZAT9 [Populus trichocarpa]	Zinc finger C2H2-type	PSME_00056418-RA
transcript6239,2111,f20029Z2111	JZKD02S0611963.1	WS00113_L07	2.89926	9.43146e-14	Day18	1.39577	zinc finger protein ZAT9 [Populus trichocarpa]	Zinc finger C2H2-type	PSME_00056418-RA
transcript6264,2106,f4304Z2106	JZKD02S1604098.1	GQ02823_G11	0.487106	0.0897153	Day22	0.318136	transducin beta-like protein 2 [Glycine max]	WD40	NA
transcript6264,2106,f4304Z2106	JZKD02S1604098.1	GQ02823_G11	0.942764	0.000131563	Day18	0.318136	transducin beta-like protein 2 [Glycine max]	WD40	NA
transcript6264,2106,f4304Z2106	JZKD02S1604098.1	GQ02823_G11	-0.0944938	0.80372	Day0	0.318136	transducin beta-like protein 2 [Glycine max]	WD40	NA
transcript6264,2106,f4304Z2106	JZKD02S1604098.1	GQ02823_G11	-0.062831	0.908531	Day14	0.318136	transducin beta-like protein 2 [Glycine max]	WD40	NA
transcript6308,2099,f5712Z2099	JZKD02S0208420.1	GQ03102_D15	1.28057	0.0295406	Day18	0.351387	ethylene-responsive transcription factor RAP2-12-like [Rosa chinensis]	AP2/ERF	MA_37766g0010
transcript6308,2099,f5712Z2099	JZKD02S0208420.1	GQ03102_D15	0.611785	0.390582	Day0	0.351387	ethylene-responsive transcription factor RAP2-12-like [Rosa chinensis]	AP2/ERF	MA_37766g0010
transcript6308,2099,f5712Z2099	JZKD02S0208420.1	GQ03102_D15	-0.391772	0.530939	Day22	0.351387	ethylene-responsive transcription factor RAP2-12-like [Rosa chinensis]	AP2/ERF	MA_37766g0010
transcript6308,2099,f5712Z2099	JZKD02S0208420.1	GQ03102_D15	-0.0950372	0.952266	Day14	0.351387	ethylene-responsive transcription factor RAP2-12-like [Rosa chinensis]	AP2/ERF	MA_37766g0010
transcript6346,2096,f27895Z2096	JZKD02S1000079.1	GQ03326_F21	0.270154	0.837222	Day0	-1.12481	transcription factor bHLH49-like [Quercus suber]	bHLH	MA_13676g0010
transcript6346,2096,f27895Z2096	JZKD02S1000079.1	GQ03326_F21	-0.957053	NA	Day14	-1.12481	transcription factor bHLH49-like [Quercus suber]	bHLH	MA_13676g0010
transcript6346,2096,f27895Z2096	JZKD02S1000079.1	GQ03326_F21	-2.00442	0.0265369	Day22	-1.12481	transcription factor bHLH49-like [Quercus suber]	bHLH	MA_13676g0010
transcript6346,2096,f27895Z2096	JZKD02S1000079.1	GQ03326_F21	-1.80792	0.0629994	Day18	-1.12481	transcription factor bHLH49-like [Quercus suber]	bHLH	MA_13676g0010
transcript6397,2087,f14968Z2087	JZKD02S0552448.1	GQ03917_I16	0.240786	0.620059	Day14	0.23	protein SENSITIVE TO PROTON RHIZOTOXICITY 1 [Brassica oleracea var. oleracea]	Zinc finger C2H2-type	Psi012537
transcript6397,2087,f14968Z2087	JZKD02S0552448.1	GQ03917_I16	0.179283	0.172439	Day22	0.23	protein SENSITIVE TO PROTON RHIZOTOXICITY 1 [Brassica oleracea var. oleracea]	Zinc finger C2H2-type	Psi012537
transcript6397,2087,f14968Z2087	JZKD02S0552448.1	GQ03917_I16	0.559213	0.00660901	Day18	0.23	protein SENSITIVE TO PROTON RHIZOTOXICITY 1 [Brassica oleracea var. oleracea]	Zinc finger C2H2-type	Psi012537
transcript6397,2087,f14968Z2087	JZKD02S0552448.1	GQ03917_I16	-0.0592817	0.854377	Day0	0.23	protein SENSITIVE TO PROTON RHIZOTOXICITY 1 [Brassica oleracea var. oleracea]	Zinc finger C2H2-type	Psi012537
transcript6412,2085,f16643Z2085	JZKD02S1116266.1	GQ04111_I24	0.51577	2.0666e-05	Day18	0.237949	ethylene-responsive transcription factor 1-like [Phoenix dactylifera]	AP2/ERF	Pgl016508
transcript6412,2085,f16643Z2085	JZKD02S1116266.1	GQ04111_I24	0.155728	0.602814	Day14	0.237949	ethylene-responsive transcription factor 1-like [Phoenix dactylifera]	AP2/ERF	Pgl016508
transcript6412,2085,f16643Z2085	JZKD02S1116266.1	GQ04111_I24	0.241837	0.0930521	Day22	0.237949	ethylene-responsive transcription factor 1-like [Phoenix dactylifera]	AP2/ERF	Pgl016508
transcript6412,2085,f16643Z2085	JZKD02S1116266.1	GQ04111_I24	0.0384604	0.918257	Day0	0.237949	ethylene-responsive transcription factor 1-like [Phoenix dactylifera]	AP2/ERF	Pgl016508
transcript6439,2081,f6371Z2081	JZKD02S1620544.1	GQ03112_P21	0.146176	0.759485	Day0	-0.771148	RING-H2 finger protein ATL13 [Populus trichocarpa]	Zinc finger, RING-type	maker-scaffold07695-snap-gene-0.19-mRNA-1
transcript6439,2081,f6371Z2081	JZKD02S1620544.1	GQ03112_P21	-1.25818	0.000157907	Day22	-0.771148	RING-H2 finger protein ATL13 [Populus trichocarpa]	Zinc finger, RING-type	maker-scaffold07695-snap-gene-0.19-mRNA-1
transcript6439,2081,f6371Z2081	JZKD02S1620544.1	GQ03112_P21	-0.233326	0.72524	Day14	-0.771148	RING-H2 finger protein ATL13 [Populus trichocarpa]	Zinc finger, RING-type	maker-scaffold07695-snap-gene-0.19-mRNA-1
transcript6439,2081,f6371Z2081	JZKD02S1620544.1	GQ03112_P21	-1.73926	3.38385e-05	Day18	-0.771148	RING-H2 finger protein ATL13 [Populus trichocarpa]	Zinc finger, RING-type	maker-scaffold07695-snap-gene-0.19-mRNA-1
transcript6454,2078,f5894Z2078	JZKD02S0076655.1	GQ03105_A16	0.281668	0.465542	Day0	0.851356	uncharacterized protein LOC8275774 [Ricinus communis]	Zinc finger, RING-type	NA
transcript6454,2078,f5894Z2078	JZKD02S0076655.1	GQ03105_A16	1.90794	2.66124e-18	Day18	0.851356	uncharacterized protein LOC8275774 [Ricinus communis]	Zinc finger, RING-type	NA
transcript6454,2078,f5894Z2078	JZKD02S0076655.1	GQ03105_A16	0.740529	0.0252905	Day22	0.851356	uncharacterized protein LOC8275774 [Ricinus communis]	Zinc finger, RING-type	NA
transcript6454,2078,f5894Z2078	JZKD02S0076655.1	GQ03105_A16	0.475281	0.160038	Day14	0.851356	uncharacterized protein LOC8275774 [Ricinus communis]	Zinc finger, RING-type	NA
transcript6480,2074,f6702Z2074	JZKD02S0492286.1	GQ03118_G07	2.61541	3.27624e-08	Day22	1.96272	NAC domain-containing protein 100-like [Papaver somniferum]	NAC	MA_109677g0010
transcript6480,2074,f6702Z2074	JZKD02S0492286.1	GQ03118_G07	1.2092	0.0289942	Day14	1.96272	NAC domain-containing protein 100-like [Papaver somniferum]	NAC	MA_109677g0010
transcript6480,2074,f6702Z2074	JZKD02S0492286.1	GQ03118_G07	0.212481	0.846891	Day0	1.96272	NAC domain-containing protein 100-like [Papaver somniferum]	NAC	MA_109677g0010
transcript6480,2074,f6702Z2074	JZKD02S0492286.1	GQ03118_G07	3.8138	3.26937e-14	Day18	1.96272	NAC domain-containing protein 100-like [Papaver somniferum]	NAC	MA_109677g0010
transcript6489,2073,f2870Z2073	JZKD02S0167445.1	GQ02802_J13	-1.51133	0.000200892	Day18	-0.283835	---NA---	Zinc finger, CCCH-type	Rsa1.0_03642.1_g00002.1
transcript6489,2073,f2870Z2073	JZKD02S0167445.1	GQ02802_J13	0.117102	0.80702	Day0	-0.283835	---NA---	Zinc finger, CCCH-type	Rsa1.0_03642.1_g00002.1
transcript6489,2073,f2870Z2073	JZKD02S0167445.1	GQ02802_J13	0.110602	0.889164	Day14	-0.283835	---NA---	Zinc finger, CCCH-type	Rsa1.0_03642.1_g00002.1
transcript6489,2073,f2870Z2073	JZKD02S0167445.1	GQ02802_J13	0.148283	0.626568	Day22	-0.283835	---NA---	Zinc finger, CCCH-type	Rsa1.0_03642.1_g00002.1
transcript6544,2066,f11752Z2066	JZKD02S1559442.1	GQ03511_K16	1.41437	1.02453e-11	Day18	0.713698	E3 ubiquitin-protein ligase CIP8 [Ziziphus jujuba]	Zinc finger, RING-type	Do016806.1
transcript6544,2066,f11752Z2066	JZKD02S1559442.1	GQ03511_K16	0.129713	0.585186	Day0	0.713698	E3 ubiquitin-protein ligase CIP8 [Ziziphus jujuba]	Zinc finger, RING-type	Do016806.1
transcript6544,2066,f11752Z2066	JZKD02S1559442.1	GQ03511_K16	0.952241	1.15964e-09	Day22	0.713698	E3 ubiquitin-protein ligase CIP8 [Ziziphus jujuba]	Zinc finger, RING-type	Do016806.1
transcript6544,2066,f11752Z2066	JZKD02S1559442.1	GQ03511_K16	0.358468	0.0235174	Day14	0.713698	E3 ubiquitin-protein ligase CIP8 [Ziziphus jujuba]	Zinc finger, RING-type	Do016806.1
transcript6560,2064,f13913Z2064	NA	GQ03806_N10	0.0600383	0.892711	Day0	0.376057	probable E3 ubiquitin-protein ligase RHB1A [Glycine max]	Zinc finger, RING-type	GRMZM2G380897_P01
transcript6560,2064,f13913Z2064	NA	GQ03806_N10	0.660887	0.00855555	Day22	0.376057	probable E3 ubiquitin-protein ligase RHB1A [Glycine max]	Zinc finger, RING-type	GRMZM2G380897_P01
transcript6560,2064,f13913Z2064	NA	GQ03806_N10	0.104618	0.847541	Day14	0.376057	probable E3 ubiquitin-protein ligase RHB1A [Glycine max]	Zinc finger, RING-type	GRMZM2G380897_P01
transcript6560,2064,f13913Z2064	NA	GQ03806_N10	0.678684	0.000315866	Day18	0.376057	probable E3 ubiquitin-protein ligase RHB1A [Glycine max]	Zinc finger, RING-type	GRMZM2G380897_P01
transcript6779,2034,f4149Z2034	JZKD02S1610817.1	GQ02820_O10	-0.59969	0.0127317	Day18	-0.166563	E3 ubiquitin-protein ligase RING1-like [Physcomitrella patens]	Zinc finger, RING-type	Do016806.1
transcript6779,2034,f4149Z2034	JZKD02S1610817.1	GQ02820_O10	-0.0386303	0.83739	Day22	-0.166563	E3 ubiquitin-protein ligase RING1-like [Physcomitrella patens]	Zinc finger, RING-type	Do016806.1
transcript6779,2034,f4149Z2034	JZKD02S1610817.1	GQ02820_O10	-0.0774533	0.781979	Day14	-0.166563	E3 ubiquitin-protein ligase RING1-like [Physcomitrella patens]	Zinc finger, RING-type	Do016806.1
transcript6779,2034,f4149Z2034	JZKD02S1610817.1	GQ02820_O10	0.0495209	0.902576	Day0	-0.166563	E3 ubiquitin-protein ligase RING1-like [Physcomitrella patens]	Zinc finger, RING-type	Do016806.1
transcript683,4326,f613Z4326	JZKD02S0071509.1	GQ0065_A13	0.260962	0.351492	Day14	0.889292	autophagy-related protein 18h-like [Physcomitrella patens]	WD40	NA
transcript683,4326,f613Z4326	JZKD02S0071509.1	GQ0065_A13	0.163623	0.488883	Day0	0.889292	autophagy-related protein 18h-like [Physcomitrella patens]	WD40	NA
transcript683,4326,f613Z4326	JZKD02S0071509.1	GQ0065_A13	1.13296	0.00228771	Day22	0.889292	autophagy-related protein 18h-like [Physcomitrella patens]	WD40	NA
transcript683,4326,f613Z4326	JZKD02S0071509.1	GQ0065_A13	1.99962	1.59835e-22	Day18	0.889292	autophagy-related protein 18h-like [Physcomitrella patens]	WD40	NA
transcript6841,2026,f19905Z2026	NA	NA	-0.0217909	0.982568	Day14	0.249033	pumilio homolog 2-like [Papaver somniferum]	Zinc finger, CCCH-type	MA_6394g0010
transcript6841,2026,f19905Z2026	NA	NA	0.817893	0.00180779	Day22	0.249033	pumilio homolog 2-like [Papaver somniferum]	Zinc finger, CCCH-type	MA_6394g0010
transcript6841,2026,f19905Z2026	NA	NA	0.0970372	0.867008	Day0	0.249033	pumilio homolog 2-like [Papaver somniferum]	Zinc finger, CCCH-type	MA_6394g0010
transcript6841,2026,f19905Z2026	NA	NA	0.102994	0.679407	Day18	0.249033	pumilio homolog 2-like [Papaver somniferum]	Zinc finger, CCCH-type	MA_6394g0010
transcript6891,2021,f11191Z2021	JZKD02S0949570.1	GQ03412_N02	-0.464718	0.00624247	Day18	-0.228574	zinc finger protein CONSTANS-LIKE 4-like [Physcomitrella patens]	B-box	Pgl000558
transcript6891,2021,f11191Z2021	JZKD02S0949570.1	GQ03412_N02	-0.400682	0.0155744	Day22	-0.228574	zinc finger protein CONSTANS-LIKE 4-like [Physcomitrella patens]	B-box	Pgl000558
transcript6891,2021,f11191Z2021	JZKD02S0949570.1	GQ03412_N02	-0.130784	0.732328	Day14	-0.228574	zinc finger protein CONSTANS-LIKE 4-like [Physcomitrella patens]	B-box	Pgl000558
transcript6891,2021,f11191Z2021	JZKD02S0949570.1	GQ03412_N02	0.0818897	0.674984	Day0	-0.228574	zinc finger protein CONSTANS-LIKE 4-like [Physcomitrella patens]	B-box	Pgl000558
transcript6904,2020,f8765Z2020	JZKD02S1618815.1	GQ03225_F03	0.606144	0.356569	Day0	-0.591718	basic leucine zipper 24-like [Quercus suber]	bZIP	MA_3942g0010
transcript6904,2020,f8765Z2020	JZKD02S1618815.1	GQ03225_F03	-0.306483	0.570692	Day22	-0.591718	basic leucine zipper 24-like [Quercus suber]	bZIP	MA_3942g0010
transcript6904,2020,f8765Z2020	JZKD02S1618815.1	GQ03225_F03	0.0597302	0.931053	Day14	-0.591718	basic leucine zipper 24-like [Quercus suber]	bZIP	MA_3942g0010
transcript6904,2020,f8765Z2020	JZKD02S1618815.1	GQ03225_F03	-2.72626	1.7219e-06	Day18	-0.591718	basic leucine zipper 24-like [Quercus suber]	bZIP	MA_3942g0010
transcript7051,2001,f12057Z2001	JZKD02S0778783.1	GQ03518_M21	1.6452	4.55919e-09	Day18	0.713764	zinc finger CCCH domain-containing protein 40-like [Cucurbita maxima]	Zinc finger, CCCH-type	CCG030775.7
transcript7051,2001,f12057Z2001	JZKD02S0778783.1	GQ03518_M21	0.469003	0.328202	Day14	0.713764	zinc finger CCCH domain-containing protein 40-like [Cucurbita maxima]	Zinc finger, CCCH-type	CCG030775.7
transcript7051,2001,f12057Z2001	JZKD02S0778783.1	GQ03518_M21	0.209644	0.437596	Day0	0.713764	zinc finger CCCH domain-containing protein 40-like [Cucurbita maxima]	Zinc finger, CCCH-type	CCG030775.7
transcript7051,2001,f12057Z2001	JZKD02S0778783.1	GQ03518_M21	0.531204	0.0937903	Day22	0.713764	zinc finger CCCH domain-containing protein 40-like [Cucurbita maxima]	Zinc finger, CCCH-type	CCG030775.7
transcript7104,1993,f20337Z1993	JZKD02S0650563.1	WS00729_L12	0.218318	0.644984	Day0	0.445098	AP2-like ethylene-responsive transcription factor At2g41710 isoform X3 [Durio zibethinus]	AP2/ERF	PSME_00040413-RA
transcript7104,1993,f20337Z1993	JZKD02S0650563.1	WS00729_L12	0.613244	0.00334707	Day18	0.445098	AP2-like ethylene-responsive transcription factor At2g41710 isoform X3 [Durio zibethinus]	AP2/ERF	PSME_00040413-RA
transcript7104,1993,f20337Z1993	JZKD02S0650563.1	WS00729_L12	0.495107	0.0247836	Day22	0.445098	AP2-like ethylene-responsive transcription factor At2g41710 isoform X3 [Durio zibethinus]	AP2/ERF	PSME_00040413-RA
transcript7104,1993,f20337Z1993	JZKD02S0650563.1	WS00729_L12	0.453721	0.102367	Day14	0.445098	AP2-like ethylene-responsive transcription factor At2g41710 isoform X3 [Durio zibethinus]	AP2/ERF	PSME_00040413-RA
transcript7130,1989,f3009Z1989	NA	GQ02804_O09	-0.0357795	0.951568	Day0	0.347227	protein SUPPRESSOR OF FRI 4-like [Cucurbita moschata]	Zinc finger C2H2-type	Aco008341.1
transcript7130,1989,f3009Z1989	NA	GQ02804_O09	0.759606	5.75316e-08	Day18	0.347227	protein SUPPRESSOR OF FRI 4-like [Cucurbita moschata]	Zinc finger C2H2-type	Aco008341.1
transcript7130,1989,f3009Z1989	NA	GQ02804_O09	0.308267	0.620059	Day14	0.347227	protein SUPPRESSOR OF FRI 4-like [Cucurbita moschata]	Zinc finger C2H2-type	Aco008341.1
transcript7130,1989,f3009Z1989	NA	GQ02804_O09	0.356815	0.310391	Day22	0.347227	protein SUPPRESSOR OF FRI 4-like [Cucurbita moschata]	Zinc finger C2H2-type	Aco008341.1
transcript7277,1972,f16375Z1972	JZKD02S1591948.1	GQ04107_D16	1.16252	0.380624	Day22	1.00653	probable WRKY transcription factor 12 [Durio zibethinus]	WRKY	Pgl003677
transcript7277,1972,f16375Z1972	JZKD02S1591948.1	GQ04107_D16	0.120758	NA	Day14	1.00653	probable WRKY transcription factor 12 [Durio zibethinus]	WRKY	Pgl003677
transcript7277,1972,f16375Z1972	JZKD02S1591948.1	GQ04107_D16	3.43271	0.0300459	Day18	1.00653	probable WRKY transcription factor 12 [Durio zibethinus]	WRKY	Pgl003677
transcript7277,1972,f16375Z1972	JZKD02S1591948.1	GQ04107_D16	-0.689854	NA	Day0	1.00653	probable WRKY transcription factor 12 [Durio zibethinus]	WRKY	Pgl003677
transcript7306,1967,f4253Z1967	NA	GQ02822_H21	0.160931	0.774752	Day14	0.175023	cleavage stimulation factor subunit 50-like [Papaver somniferum]	WD40	NA
transcript7306,1967,f4253Z1967	NA	GQ02822_H21	0.468408	0.0368361	Day18	0.175023	cleavage stimulation factor subunit 50-like [Papaver somniferum]	WD40	NA
transcript7306,1967,f4253Z1967	NA	GQ02822_H21	0.0829702	0.816859	Day22	0.175023	cleavage stimulation factor subunit 50-like [Papaver somniferum]	WD40	NA
transcript7306,1967,f4253Z1967	NA	GQ02822_H21	-0.0122169	0.985939	Day0	0.175023	cleavage stimulation factor subunit 50-like [Papaver somniferum]	WD40	NA
transcript7313,1966,f21755Z1966	JZKD02S1637142.1	WS03223_H05	0.172753	0.700554	Day18	0.509919	selenium-binding protein 1 [Phoenix dactylifera]	WD40	NA
transcript7313,1966,f21755Z1966	JZKD02S1637142.1	WS03223_H05	0.787625	0.561074	Day14	0.509919	selenium-binding protein 1 [Phoenix dactylifera]	WD40	NA
transcript7313,1966,f21755Z1966	JZKD02S1637142.1	WS03223_H05	0.15938	0.872915	Day0	0.509919	selenium-binding protein 1 [Phoenix dactylifera]	WD40	NA
transcript7313,1966,f21755Z1966	JZKD02S1637142.1	WS03223_H05	0.919919	0.0475416	Day22	0.509919	selenium-binding protein 1 [Phoenix dactylifera]	WD40	NA
transcript7364,1960,f1825Z1960	JZKD02S1330824.1	GQ02013_K01	2.3078	1.89482e-08	Day18	1.08845	bZIP transcription factor TGA10-like isoform X1 [Coffea arabica]	bZIP	MA_101958g0010
transcript7364,1960,f1825Z1960	JZKD02S1330824.1	GQ02013_K01	-0.0835638	NA	Day0	1.08845	bZIP transcription factor TGA10-like isoform X1 [Coffea arabica]	bZIP	MA_101958g0010
transcript7364,1960,f1825Z1960	JZKD02S1330824.1	GQ02013_K01	0.674121	0.665328	Day14	1.08845	bZIP transcription factor TGA10-like isoform X1 [Coffea arabica]	bZIP	MA_101958g0010
transcript7364,1960,f1825Z1960	JZKD02S1330824.1	GQ02013_K01	1.45545	0.00256494	Day22	1.08845	bZIP transcription factor TGA10-like isoform X1 [Coffea arabica]	bZIP	MA_101958g0010
transcript7380,1958,f15907Z1958	JZKD02S1073436.1	GQ04013_C17	1.1305	0.00197563	Day22	0.689096	bZIP transcription factor 11-like [Coffea eugenioides]	bZIP	MA_35014g0010
transcript7380,1958,f15907Z1958	JZKD02S1073436.1	GQ04013_C17	0.492353	0.262923	Day14	0.689096	bZIP transcription factor 11-like [Coffea eugenioides]	bZIP	MA_35014g0010
transcript7380,1958,f15907Z1958	JZKD02S1073436.1	GQ04013_C17	0.911119	0.221071	Day0	0.689096	bZIP transcription factor 11-like [Coffea eugenioides]	bZIP	MA_35014g0010
transcript7380,1958,f15907Z1958	JZKD02S1073436.1	GQ04013_C17	0.222411	0.622871	Day18	0.689096	bZIP transcription factor 11-like [Coffea eugenioides]	bZIP	MA_35014g0010
transcript7393,1956,f6156Z1956	JZKD02S0747426.1	GQ03109_F20	0.042328	0.945663	Day14	0.341229	E3 ubiquitin protein ligase DRIP2-like isoform X1 [Quercus suber]	Zinc finger, RING/FYVE/PHD-type	NA
transcript7393,1956,f6156Z1956	JZKD02S0747426.1	GQ03109_F20	0.0448758	0.929413	Day0	0.341229	E3 ubiquitin protein ligase DRIP2-like isoform X1 [Quercus suber]	Zinc finger, RING/FYVE/PHD-type	NA
transcript7393,1956,f6156Z1956	JZKD02S0747426.1	GQ03109_F20	0.545064	0.102159	Day22	0.341229	E3 ubiquitin protein ligase DRIP2-like isoform X1 [Quercus suber]	Zinc finger, RING/FYVE/PHD-type	NA
transcript7393,1956,f6156Z1956	JZKD02S0747426.1	GQ03109_F20	0.732648	5.20295e-05	Day18	0.341229	E3 ubiquitin protein ligase DRIP2-like isoform X1 [Quercus suber]	Zinc finger, RING/FYVE/PHD-type	NA
transcript742,4256,f1367Z4256	JZKD02S0443976.1	GQ0172_D23	0.478957	0.107354	Day22	0.42602	putative SWI/SNF-related matrix-associated actin-dependent regulator of chromatin subfamily A member 3-like 2 [Erythranthe guttata]	Zinc finger, RING-type	Bathy05g04020
transcript742,4256,f1367Z4256	JZKD02S0443976.1	GQ0172_D23	1.02966	0.000490271	Day18	0.42602	putative SWI/SNF-related matrix-associated actin-dependent regulator of chromatin subfamily A member 3-like 2 [Erythranthe guttata]	Zinc finger, RING-type	Bathy05g04020
transcript742,4256,f1367Z4256	JZKD02S0443976.1	GQ0172_D23	-5.18286e-05	0.999934	Day14	0.42602	putative SWI/SNF-related matrix-associated actin-dependent regulator of chromatin subfamily A member 3-like 2 [Erythranthe guttata]	Zinc finger, RING-type	Bathy05g04020
transcript742,4256,f1367Z4256	JZKD02S0443976.1	GQ0172_D23	0.195517	0.657229	Day0	0.42602	putative SWI/SNF-related matrix-associated actin-dependent regulator of chromatin subfamily A member 3-like 2 [Erythranthe guttata]	Zinc finger, RING-type	Bathy05g04020
transcript7430,1951,f12280Z1951	JZKD02S1351584.1	GQ03605_I15	0.765154	0.000491518	Day22	0.51271	serine-threonine kinase receptor-associated protein-like [Arachis hypogaea]	WD40	NA
transcript7430,1951,f12280Z1951	JZKD02S1351584.1	GQ03605_I15	0.0743734	0.826321	Day0	0.51271	serine-threonine kinase receptor-associated protein-like [Arachis hypogaea]	WD40	NA
transcript7430,1951,f12280Z1951	JZKD02S1351584.1	GQ03605_I15	1.15687	4.539e-12	Day18	0.51271	serine-threonine kinase receptor-associated protein-like [Arachis hypogaea]	WD40	NA
transcript7430,1951,f12280Z1951	JZKD02S1351584.1	GQ03605_I15	0.0544388	0.880599	Day14	0.51271	serine-threonine kinase receptor-associated protein-like [Arachis hypogaea]	WD40	NA
transcript7470,1947,f14573Z1947	JZKD02S1209782.1	GQ03902_A05	0.631328	0.0015687	Day22	0.567004	E3 ubiquitin-protein ligase At1g12760-like isoform X2 [Phoenix dactylifera]	Zinc finger, RING-type	Peinf101Scf01969g06011.1
transcript7470,1947,f14573Z1947	JZKD02S1209782.1	GQ03902_A05	0.173017	0.302018	Day14	0.567004	E3 ubiquitin-protein ligase At1g12760-like isoform X2 [Phoenix dactylifera]	Zinc finger, RING-type	Peinf101Scf01969g06011.1
transcript7470,1947,f14573Z1947	JZKD02S1209782.1	GQ03902_A05	1.34131	1.64699e-10	Day18	0.567004	E3 ubiquitin-protein ligase At1g12760-like isoform X2 [Phoenix dactylifera]	Zinc finger, RING-type	Peinf101Scf01969g06011.1
transcript7470,1947,f14573Z1947	JZKD02S1209782.1	GQ03902_A05	0.122361	0.665198	Day0	0.567004	E3 ubiquitin-protein ligase At1g12760-like isoform X2 [Phoenix dactylifera]	Zinc finger, RING-type	Peinf101Scf01969g06011.1
transcript7499,1943,f6149Z1943	JZKD02S1596008.1	GQ03109_E04	-1.03514	0.000101143	Day18	-0.579891	E3 ubiquitin-protein ligase DIS1-like isoform X2 [Quercus suber]	Zinc finger, RING/FYVE/PHD-type	GSVIVT01014158001
transcript7499,1943,f6149Z1943	JZKD02S1596008.1	GQ03109_E04	-0.776506	0.000198653	Day22	-0.579891	E3 ubiquitin-protein ligase DIS1-like isoform X2 [Quercus suber]	Zinc finger, RING/FYVE/PHD-type	GSVIVT01014158001
transcript7499,1943,f6149Z1943	JZKD02S1596008.1	GQ03109_E04	-0.410455	0.250377	Day14	-0.579891	E3 ubiquitin-protein ligase DIS1-like isoform X2 [Quercus suber]	Zinc finger, RING/FYVE/PHD-type	GSVIVT01014158001
transcript7499,1943,f6149Z1943	JZKD02S1596008.1	GQ03109_E04	-0.0974624	0.806042	Day0	-0.579891	E3 ubiquitin-protein ligase DIS1-like isoform X2 [Quercus suber]	Zinc finger, RING/FYVE/PHD-type	GSVIVT01014158001
transcript7520,1939,f15189Z1939	JZKD02S0390956.1	GQ04003_E11	-0.317926	0.408624	Day0	-0.337259	transcription factor MYBC1-like [Cynara cardunculus var. scolymus]	SANT/Myb	MA_3352g0010
transcript7520,1939,f15189Z1939	JZKD02S0390956.1	GQ04003_E11	-0.35354	0.124114	Day22	-0.337259	transcription factor MYBC1-like [Cynara cardunculus var. scolymus]	SANT/Myb	MA_3352g0010
transcript7520,1939,f15189Z1939	JZKD02S0390956.1	GQ04003_E11	-0.626002	0.0302254	Day18	-0.337259	transcription factor MYBC1-like [Cynara cardunculus var. scolymus]	SANT/Myb	MA_3352g0010
transcript7520,1939,f15189Z1939	JZKD02S0390956.1	GQ04003_E11	-0.0515667	0.932208	Day14	-0.337259	transcription factor MYBC1-like [Cynara cardunculus var. scolymus]	SANT/Myb	MA_3352g0010
transcript7642,1923,f13081Z1923	JZKD02S0037222.1	GQ03707_O20	0.264081	0.511539	Day0	0.768279	uncharacterized protein LOC111994560 [Quercus suber]	Zinc finger, RING/FYVE/PHD-type	KFK22532.1
transcript7642,1923,f13081Z1923	JZKD02S0037222.1	GQ03707_O20	0.351035	0.262923	Day14	0.768279	uncharacterized protein LOC111994560 [Quercus suber]	Zinc finger, RING/FYVE/PHD-type	KFK22532.1
transcript7642,1923,f13081Z1923	JZKD02S0037222.1	GQ03707_O20	1.31068	1.70425e-08	Day18	0.768279	uncharacterized protein LOC111994560 [Quercus suber]	Zinc finger, RING/FYVE/PHD-type	KFK22532.1
transcript7642,1923,f13081Z1923	JZKD02S0037222.1	GQ03707_O20	1.14732	3.21466e-06	Day22	0.768279	uncharacterized protein LOC111994560 [Quercus suber]	Zinc finger, RING/FYVE/PHD-type	KFK22532.1
transcript7669,1921,f5468Z1921	JZKD02S0454011.1	GQ03010_F07	0.146307	0.576418	Day0	0.782472	trihelix transcription factor ASR3-like [Durio zibethinus]	SANT/Myb	PSME_00018030-RA
transcript7669,1921,f5468Z1921	JZKD02S0454011.1	GQ03010_F07	1.02899	2.70457e-08	Day22	0.782472	trihelix transcription factor ASR3-like [Durio zibethinus]	SANT/Myb	PSME_00018030-RA
transcript7669,1921,f5468Z1921	JZKD02S0454011.1	GQ03010_F07	0.323567	0.175184	Day14	0.782472	trihelix transcription factor ASR3-like [Durio zibethinus]	SANT/Myb	PSME_00018030-RA
transcript7669,1921,f5468Z1921	JZKD02S0454011.1	GQ03010_F07	1.63102	7.64918e-17	Day18	0.782472	trihelix transcription factor ASR3-like [Durio zibethinus]	SANT/Myb	PSME_00018030-RA
transcript7939,1891,f14853Z1891	JZKD02S0421206.1	GQ03913_A05	0.360868	0.304793	Day14	0.683432	DDB1- and CUL4-associated factor 8 [Ziziphus jujuba]	WD40	NA
transcript7939,1891,f14853Z1891	JZKD02S0421206.1	GQ03913_A05	1.11272	1.07743e-14	Day18	0.683432	DDB1- and CUL4-associated factor 8 [Ziziphus jujuba]	WD40	NA
transcript7939,1891,f14853Z1891	JZKD02S0421206.1	GQ03913_A05	0.0187297	0.964362	Day0	0.683432	DDB1- and CUL4-associated factor 8 [Ziziphus jujuba]	WD40	NA
transcript7939,1891,f14853Z1891	JZKD02S0421206.1	GQ03913_A05	1.24141	5.24886e-11	Day22	0.683432	DDB1- and CUL4-associated factor 8 [Ziziphus jujuba]	WD40	NA
transcript7978,1886,f15739Z1886	JZKD02S1444899.1	GQ04010_E13	-4.47925	5.871e-45	Day18	-1.95074	zinc finger protein CONSTANS-LIKE 6-like [Physcomitrella patens]	B-box	PSME_00017908-RA
transcript7978,1886,f15739Z1886	JZKD02S1444899.1	GQ04010_E13	-2.52647	1.50827e-09	Day22	-1.95074	zinc finger protein CONSTANS-LIKE 6-like [Physcomitrella patens]	B-box	PSME_00017908-RA
transcript7978,1886,f15739Z1886	JZKD02S1444899.1	GQ04010_E13	-0.468117	0.527337	Day14	-1.95074	zinc finger protein CONSTANS-LIKE 6-like [Physcomitrella patens]	B-box	PSME_00017908-RA
transcript7978,1886,f15739Z1886	JZKD02S1444899.1	GQ04010_E13	-0.329128	0.420542	Day0	-1.95074	zinc finger protein CONSTANS-LIKE 6-like [Physcomitrella patens]	B-box	PSME_00017908-RA
transcript8063,1877,f793Z1877	JZKD02S1460268.1	GQ0074_K11	0.579713	0.00232776	Day18	0.186318	zinc finger CCCH domain-containing protein 14-like [Physcomitrella patens]	Zinc finger, CCCH-type	MA_26803g0010
transcript8063,1877,f793Z1877	JZKD02S1460268.1	GQ0074_K11	0.16703	0.482155	Day22	0.186318	zinc finger CCCH domain-containing protein 14-like [Physcomitrella patens]	Zinc finger, CCCH-type	MA_26803g0010
transcript8063,1877,f793Z1877	JZKD02S1460268.1	GQ0074_K11	-0.0499655	0.851175	Day0	0.186318	zinc finger CCCH domain-containing protein 14-like [Physcomitrella patens]	Zinc finger, CCCH-type	MA_26803g0010
transcript8063,1877,f793Z1877	JZKD02S1460268.1	GQ0074_K11	0.0484941	0.927452	Day14	0.186318	zinc finger CCCH domain-containing protein 14-like [Physcomitrella patens]	Zinc finger, CCCH-type	MA_26803g0010
transcript8134,1870,f14834Z1870	NA	GQ03912_G09	0.0676073	0.914939	Day0	0.38882	E3 ubiquitin-protein ligase Hakai-like [Cucurbita moschata]	Zinc finger, RING/FYVE/PHD-type	XP_011094960.1
transcript8134,1870,f14834Z1870	NA	GQ03912_G09	0.648783	0.00169173	Day22	0.38882	E3 ubiquitin-protein ligase Hakai-like [Cucurbita moschata]	Zinc finger, RING/FYVE/PHD-type	XP_011094960.1
transcript8134,1870,f14834Z1870	NA	GQ03912_G09	0.55758	0.0168628	Day18	0.38882	E3 ubiquitin-protein ligase Hakai-like [Cucurbita moschata]	Zinc finger, RING/FYVE/PHD-type	XP_011094960.1
transcript8134,1870,f14834Z1870	NA	GQ03912_G09	0.281308	0.456085	Day14	0.38882	E3 ubiquitin-protein ligase Hakai-like [Cucurbita moschata]	Zinc finger, RING/FYVE/PHD-type	XP_011094960.1
transcript8139,1869,f30274Z1869	JZKD02S1007277.1	GQ0195_G17	1.87587	0.0621126	Day18	1.29962	NAC domain-containing protein 100-like [Papaver somniferum]	NAC	MA_16595g0010
transcript8139,1869,f30274Z1869	JZKD02S1007277.1	GQ0195_G17	0.978487	0.3104	Day0	1.29962	NAC domain-containing protein 100-like [Papaver somniferum]	NAC	MA_16595g0010
transcript8139,1869,f30274Z1869	JZKD02S1007277.1	GQ0195_G17	2.24042	0.00186022	Day22	1.29962	NAC domain-containing protein 100-like [Papaver somniferum]	NAC	MA_16595g0010
transcript8139,1869,f30274Z1869	JZKD02S1007277.1	GQ0195_G17	0.103688	0.959882	Day14	1.29962	NAC domain-containing protein 100-like [Papaver somniferum]	NAC	MA_16595g0010
transcript817,4144,f1314Z4144	JZKD02S0847400.1	GQ0168_C20	-0.509456	0.00216975	Day18	0.073919	protein TPR2-like isoform X2 [Physcomitrella patens]	WD40	MDP0000825712
transcript817,4144,f1314Z4144	JZKD02S0847400.1	GQ0168_C20	0.267718	0.0295989	Day22	0.073919	protein TPR2-like isoform X2 [Physcomitrella patens]	WD40	MDP0000825712
transcript817,4144,f1314Z4144	JZKD02S0847400.1	GQ0168_C20	0.280129	0.289654	Day0	0.073919	protein TPR2-like isoform X2 [Physcomitrella patens]	WD40	MDP0000825712
transcript817,4144,f1314Z4144	JZKD02S0847400.1	GQ0168_C20	0.257284	0.244452	Day14	0.073919	protein TPR2-like isoform X2 [Physcomitrella patens]	WD40	MDP0000825712
transcript8190,1864,f16248Z1864	JZKD02S0506839.1	GQ04105_B15	0.563348	0.000118012	Day22	0.348156	E3 ubiquitin ligase BIG BROTHER-related-like isoform X1 [Physcomitrella patens]	Zinc finger, RING-type	GRMZM2G426140_P01
transcript8190,1864,f16248Z1864	JZKD02S0506839.1	GQ04105_B15	0.215518	0.388594	Day14	0.348156	E3 ubiquitin ligase BIG BROTHER-related-like isoform X1 [Physcomitrella patens]	Zinc finger, RING-type	GRMZM2G426140_P01
transcript8190,1864,f16248Z1864	JZKD02S0506839.1	GQ04105_B15	0.0424128	0.899464	Day0	0.348156	E3 ubiquitin ligase BIG BROTHER-related-like isoform X1 [Physcomitrella patens]	Zinc finger, RING-type	GRMZM2G426140_P01
transcript8190,1864,f16248Z1864	JZKD02S0506839.1	GQ04105_B15	0.571346	0.00102672	Day18	0.348156	E3 ubiquitin ligase BIG BROTHER-related-like isoform X1 [Physcomitrella patens]	Zinc finger, RING-type	GRMZM2G426140_P01
transcript8202,1863,f8280Z1863	JZKD02S1648060.1	GQ03215_G15	0.227521	0.550922	Day0	0.331414	ABSCISIC ACID-INSENSITIVE 5-like protein 2 [Glycine max]	bZIP	Pgl006189
transcript8202,1863,f8280Z1863	JZKD02S1648060.1	GQ03215_G15	0.312788	0.092354	Day14	0.331414	ABSCISIC ACID-INSENSITIVE 5-like protein 2 [Glycine max]	bZIP	Pgl006189
transcript8202,1863,f8280Z1863	JZKD02S1648060.1	GQ03215_G15	0.535713	0.0381056	Day18	0.331414	ABSCISIC ACID-INSENSITIVE 5-like protein 2 [Glycine max]	bZIP	Pgl006189
transcript8202,1863,f8280Z1863	JZKD02S1648060.1	GQ03215_G15	0.249636	0.13852	Day22	0.331414	ABSCISIC ACID-INSENSITIVE 5-like protein 2 [Glycine max]	bZIP	Pgl006189
transcript8292,1852,f12536Z1852	JZKD02S1594861.1	GQ03612_H14	0.214169	0.673142	Day14	0.392225	aladin [Ziziphus jujuba]	WD40	NA
transcript8292,1852,f12536Z1852	JZKD02S1594861.1	GQ03612_H14	0.897492	5.62758e-05	Day18	0.392225	aladin [Ziziphus jujuba]	WD40	NA
transcript8292,1852,f12536Z1852	JZKD02S1594861.1	GQ03612_H14	0.0693555	0.906878	Day0	0.392225	aladin [Ziziphus jujuba]	WD40	NA
transcript8292,1852,f12536Z1852	JZKD02S1594861.1	GQ03612_H14	0.387884	0.278069	Day22	0.392225	aladin [Ziziphus jujuba]	WD40	NA
transcript8353,1846,f14524Z1846	NA	GQ03819_O20	0.211109	0.433238	Day0	0.507154	E3 ubiquitin-protein ligase RGLG3 [Coffea eugenioides]	Zinc finger, RING-type	KN540739.1_FGP003
transcript8353,1846,f14524Z1846	NA	GQ03819_O20	0.296344	0.212432	Day14	0.507154	E3 ubiquitin-protein ligase RGLG3 [Coffea eugenioides]	Zinc finger, RING-type	KN540739.1_FGP003
transcript8353,1846,f14524Z1846	NA	GQ03819_O20	0.762758	4.18838e-05	Day22	0.507154	E3 ubiquitin-protein ligase RGLG3 [Coffea eugenioides]	Zinc finger, RING-type	KN540739.1_FGP003
transcript8353,1846,f14524Z1846	NA	GQ03819_O20	0.758406	2.77259e-08	Day18	0.507154	E3 ubiquitin-protein ligase RGLG3 [Coffea eugenioides]	Zinc finger, RING-type	KN540739.1_FGP003
transcript8444,1838,f16013Z1838	JZKD02S1202432.1	GQ04101_K17	0.215575	0.698761	Day0	-0.583326	transcription factor bHLH49-like [Papaver somniferum]	bHLH	Pgl004783
transcript8444,1838,f16013Z1838	JZKD02S1202432.1	GQ04101_K17	-1.77201	0.000367014	Day18	-0.583326	transcription factor bHLH49-like [Papaver somniferum]	bHLH	Pgl004783
transcript8444,1838,f16013Z1838	JZKD02S1202432.1	GQ04101_K17	-0.956299	0.000437327	Day22	-0.583326	transcription factor bHLH49-like [Papaver somniferum]	bHLH	Pgl004783
transcript8444,1838,f16013Z1838	JZKD02S1202432.1	GQ04101_K17	0.179433	0.802083	Day14	-0.583326	transcription factor bHLH49-like [Papaver somniferum]	bHLH	Pgl004783
transcript8450,1837,f8182Z1837	JZKD02S0905000.1	GQ03213_P18	0.219574	0.425355	Day14	0.528612	receptor homology region, transmembrane domain- and RING domain-containing protein 1-like isoform X1 [Physcomitrella patens]	Zinc finger, RING-type	Sme2.5_00572.1_g00001.1
transcript8450,1837,f8182Z1837	JZKD02S0905000.1	GQ03213_P18	1.01603	3.84126e-09	Day18	0.528612	receptor homology region, transmembrane domain- and RING domain-containing protein 1-like isoform X1 [Physcomitrella patens]	Zinc finger, RING-type	Sme2.5_00572.1_g00001.1
transcript8450,1837,f8182Z1837	JZKD02S0905000.1	GQ03213_P18	0.642379	0.0115043	Day22	0.528612	receptor homology region, transmembrane domain- and RING domain-containing protein 1-like isoform X1 [Physcomitrella patens]	Zinc finger, RING-type	Sme2.5_00572.1_g00001.1
transcript8450,1837,f8182Z1837	JZKD02S0905000.1	GQ03213_P18	0.236467	0.494485	Day0	0.528612	receptor homology region, transmembrane domain- and RING domain-containing protein 1-like isoform X1 [Physcomitrella patens]	Zinc finger, RING-type	Sme2.5_00572.1_g00001.1
transcript8459,1836,f17715Z1836	JZKD02S0754879.1	GQ02809_I03	0.635569	0.405808	Day22	0.48185	transcription factor SCREAM2-like [Brassica napus]	bHLH	MA_57676g0010
transcript8459,1836,f17715Z1836	JZKD02S0754879.1	GQ02809_I03	-0.51649	NA	Day0	0.48185	transcription factor SCREAM2-like [Brassica napus]	bHLH	MA_57676g0010
transcript8459,1836,f17715Z1836	JZKD02S0754879.1	GQ02809_I03	1.83749	0.000681543	Day18	0.48185	transcription factor SCREAM2-like [Brassica napus]	bHLH	MA_57676g0010
transcript8459,1836,f17715Z1836	JZKD02S0754879.1	GQ02809_I03	-0.0291651	0.992751	Day14	0.48185	transcription factor SCREAM2-like [Brassica napus]	bHLH	MA_57676g0010
transcript8468,1835,f12107Z1835	JZKD02S0136954.1	GQ03519_P18	0.109243	0.827693	Day0	0.596219	E3 ubiquitin-protein ligase RFI2 isoform X1 [Glycine max]	Zinc finger, RING-type	NA
transcript8468,1835,f12107Z1835	JZKD02S0136954.1	GQ03519_P18	0.318809	0.112673	Day14	0.596219	E3 ubiquitin-protein ligase RFI2 isoform X1 [Glycine max]	Zinc finger, RING-type	NA
transcript8468,1835,f12107Z1835	JZKD02S0136954.1	GQ03519_P18	0.652631	0.0142214	Day22	0.596219	E3 ubiquitin-protein ligase RFI2 isoform X1 [Glycine max]	Zinc finger, RING-type	NA
transcript8468,1835,f12107Z1835	JZKD02S0136954.1	GQ03519_P18	1.30419	7.64073e-12	Day18	0.596219	E3 ubiquitin-protein ligase RFI2 isoform X1 [Glycine max]	Zinc finger, RING-type	NA
transcript8484,1834,f20312Z1834	JZKD02S0808854.1	WS00727_F20	1.06541	0.0489117	Day22	1.31269	NAC domain-containing protein 68-like [Papaver somniferum]	NAC	PSME_00020754-RA
transcript8484,1834,f20312Z1834	JZKD02S0808854.1	WS00727_F20	1.12789	0.0688228	Day14	1.31269	NAC domain-containing protein 68-like [Papaver somniferum]	NAC	PSME_00020754-RA
transcript8484,1834,f20312Z1834	JZKD02S0808854.1	WS00727_F20	0.2738	0.810992	Day0	1.31269	NAC domain-containing protein 68-like [Papaver somniferum]	NAC	PSME_00020754-RA
transcript8484,1834,f20312Z1834	JZKD02S0808854.1	WS00727_F20	2.78364	1.11548e-09	Day18	1.31269	NAC domain-containing protein 68-like [Papaver somniferum]	NAC	PSME_00020754-RA
transcript8486,1833,f19036Z1833	JZKD02S0925559.1	NA	2.32782	0.0022449	Day22	1.9637	RING-H2 finger protein ATL78-like [Olea europaea var. sylvestris]	Zinc finger, RING-type	676788138
transcript8486,1833,f19036Z1833	JZKD02S0925559.1	NA	3.29269	2.6424e-05	Day18	1.9637	RING-H2 finger protein ATL78-like [Olea europaea var. sylvestris]	Zinc finger, RING-type	676788138
transcript8486,1833,f19036Z1833	JZKD02S0925559.1	NA	1.18633	NA	Day14	1.9637	RING-H2 finger protein ATL78-like [Olea europaea var. sylvestris]	Zinc finger, RING-type	676788138
transcript8486,1833,f19036Z1833	JZKD02S0925559.1	NA	1.04798	NA	Day0	1.9637	RING-H2 finger protein ATL78-like [Olea europaea var. sylvestris]	Zinc finger, RING-type	676788138
transcript8636,1815,f1257Z1815	JZKD02S1099798.1	GQ0166_H24	0.780378	0.00443873	Day18	0.356837	nuclear pore complex protein NUP43-like [Durio zibethinus]	WD40	NA
transcript8636,1815,f1257Z1815	JZKD02S1099798.1	GQ0166_H24	0.053043	0.941248	Day0	0.356837	nuclear pore complex protein NUP43-like [Durio zibethinus]	WD40	NA
transcript8636,1815,f1257Z1815	JZKD02S1099798.1	GQ0166_H24	0.356328	0.147157	Day22	0.356837	nuclear pore complex protein NUP43-like [Durio zibethinus]	WD40	NA
transcript8636,1815,f1257Z1815	JZKD02S1099798.1	GQ0166_H24	0.237597	0.589512	Day14	0.356837	nuclear pore complex protein NUP43-like [Durio zibethinus]	WD40	NA
transcript8665,1812,f13052Z1812	JZKD02S1643073.1	GQ03707_E21	1.07821	0.00048096	Day22	0.842234	EID1-like F-box protein 2 [Ziziphus jujuba]	F-box	NA
transcript8665,1812,f13052Z1812	JZKD02S1643073.1	GQ03707_E21	1.95036	3.4385e-17	Day18	0.842234	EID1-like F-box protein 2 [Ziziphus jujuba]	F-box	NA
transcript8665,1812,f13052Z1812	JZKD02S1643073.1	GQ03707_E21	0.186758	0.635849	Day0	0.842234	EID1-like F-box protein 2 [Ziziphus jujuba]	F-box	NA
transcript8665,1812,f13052Z1812	JZKD02S1643073.1	GQ03707_E21	0.153604	0.726725	Day14	0.842234	EID1-like F-box protein 2 [Ziziphus jujuba]	F-box	NA
transcript8704,1807,f17827Z1807	JZKD02S0774344.1	NA	1.28752	0.00794268	Day22	0.930324	protein PHOSPHATE STARVATION RESPONSE 1-like isoform X2 [Coffea arabica]	SANT/Myb	MA_335624g0020
transcript8704,1807,f17827Z1807	JZKD02S0774344.1	NA	1.89565	6.57686e-06	Day18	0.930324	protein PHOSPHATE STARVATION RESPONSE 1-like isoform X2 [Coffea arabica]	SANT/Myb	MA_335624g0020
transcript8704,1807,f17827Z1807	JZKD02S0774344.1	NA	0.189584	0.824788	Day14	0.930324	protein PHOSPHATE STARVATION RESPONSE 1-like isoform X2 [Coffea arabica]	SANT/Myb	MA_335624g0020
transcript8704,1807,f17827Z1807	JZKD02S0774344.1	NA	0.348542	0.713914	Day0	0.930324	protein PHOSPHATE STARVATION RESPONSE 1-like isoform X2 [Coffea arabica]	SANT/Myb	MA_335624g0020
transcript8741,1805,f11001Z1805	JZKD02S1256251.1	GQ03404_M13	-0.104932	0.855021	Day0	-0.673011	E3 ubiquitin-protein ligase RGLG4 isoform X2 [Citrus sinensis]	Zinc finger, RING-type	KN540739.1_FGP003
transcript8741,1805,f11001Z1805	JZKD02S1256251.1	GQ03404_M13	-0.303937	0.570518	Day14	-0.673011	E3 ubiquitin-protein ligase RGLG4 isoform X2 [Citrus sinensis]	Zinc finger, RING-type	KN540739.1_FGP003
transcript8741,1805,f11001Z1805	JZKD02S1256251.1	GQ03404_M13	-1.722	0.000368065	Day18	-0.673011	E3 ubiquitin-protein ligase RGLG4 isoform X2 [Citrus sinensis]	Zinc finger, RING-type	KN540739.1_FGP003
transcript8741,1805,f11001Z1805	JZKD02S1256251.1	GQ03404_M13	-0.561176	0.0590297	Day22	-0.673011	E3 ubiquitin-protein ligase RGLG4 isoform X2 [Citrus sinensis]	Zinc finger, RING-type	KN540739.1_FGP003
transcript8751,1804,f8338Z1804	JZKD02S0001117.1	GQ03216_L21	0.185926	0.859284	Day14	-0.584082	zinc finger CCCH domain-containing protein 20-like [Brassica napus]	Zinc finger, CCCH-type	MA_126170g0010
transcript8751,1804,f8338Z1804	JZKD02S0001117.1	GQ03216_L21	-2.66051	0.000329252	Day18	-0.584082	zinc finger CCCH domain-containing protein 20-like [Brassica napus]	Zinc finger, CCCH-type	MA_126170g0010
transcript8751,1804,f8338Z1804	JZKD02S0001117.1	GQ03216_L21	-0.202255	0.842099	Day22	-0.584082	zinc finger CCCH domain-containing protein 20-like [Brassica napus]	Zinc finger, CCCH-type	MA_126170g0010
transcript8751,1804,f8338Z1804	JZKD02S0001117.1	GQ03216_L21	0.340511	0.662014	Day0	-0.584082	zinc finger CCCH domain-containing protein 20-like [Brassica napus]	Zinc finger, CCCH-type	MA_126170g0010
transcript8773,1801,f8388Z1801	JZKD02S1049157.1	GQ03217_M17	0.10587	0.682837	Day14	0.21676	WD repeat-containing protein LWD1 [Quercus suber]	WD40	NA
transcript8773,1801,f8388Z1801	JZKD02S1049157.1	GQ03217_M17	0.244894	0.0931108	Day22	0.21676	WD repeat-containing protein LWD1 [Quercus suber]	WD40	NA
transcript8773,1801,f8388Z1801	JZKD02S1049157.1	GQ03217_M17	0.411462	0.0276138	Day18	0.21676	WD repeat-containing protein LWD1 [Quercus suber]	WD40	NA
transcript8773,1801,f8388Z1801	JZKD02S1049157.1	GQ03217_M17	0.104812	0.754279	Day0	0.21676	WD repeat-containing protein LWD1 [Quercus suber]	WD40	NA
transcript887,4068,f21010Z4068	JZKD02S0654787.1	WS00831_F09	0.348065	0.0559517	Day22	0.254637	uncharacterized protein LOC113303506 [Papaver somniferum]	WD40	NA
transcript887,4068,f21010Z4068	JZKD02S0654787.1	WS00831_F09	0.342798	0.0224754	Day18	0.254637	uncharacterized protein LOC113303506 [Papaver somniferum]	WD40	NA
transcript887,4068,f21010Z4068	JZKD02S0654787.1	WS00831_F09	0.222805	0.709542	Day14	0.254637	uncharacterized protein LOC113303506 [Papaver somniferum]	WD40	NA
transcript887,4068,f21010Z4068	JZKD02S0654787.1	WS00831_F09	0.104879	0.737547	Day0	0.254637	uncharacterized protein LOC113303506 [Papaver somniferum]	WD40	NA
transcript8872,1791,f21577Z1791	JZKD02S0821393.1	WS03213_O24	10.014	1.3118e-17	Day18	5.68341	putative dehydration-responsive element-binding protein 2H [Arachis hypogaea]	AP2/ERF	PSME_00056426-RA
transcript8872,1791,f21577Z1791	JZKD02S0821393.1	WS03213_O24	6.13715	3.28291e-06	Day22	5.68341	putative dehydration-responsive element-binding protein 2H [Arachis hypogaea]	AP2/ERF	PSME_00056426-RA
transcript8872,1791,f21577Z1791	JZKD02S0821393.1	WS03213_O24	0.899069	NA	Day14	5.68341	putative dehydration-responsive element-binding protein 2H [Arachis hypogaea]	AP2/ERF	PSME_00056426-RA
transcript8905,1788,f2731Z1788	JZKD02S0921224.1	GQ02761_F06	1.50351	0.053019	Day14	1.6216	NAC domain-containing protein 68-like [Papaver somniferum]	NAC	MA_103386g0010
transcript8905,1788,f2731Z1788	JZKD02S0921224.1	GQ02761_F06	1.17852	0.224316	Day22	1.6216	NAC domain-containing protein 68-like [Papaver somniferum]	NAC	MA_103386g0010
transcript8905,1788,f2731Z1788	JZKD02S0921224.1	GQ02761_F06	4.53635	1.12747e-19	Day18	1.6216	NAC domain-containing protein 68-like [Papaver somniferum]	NAC	MA_103386g0010
transcript8905,1788,f2731Z1788	JZKD02S0921224.1	GQ02761_F06	-0.731969	0.225537	Day0	1.6216	NAC domain-containing protein 68-like [Papaver somniferum]	NAC	MA_103386g0010
transcript8918,1786,f19049Z1786	JZKD02S0570359.1	NA	0.705788	NA	Day14	1.67267	probable WRKY transcription factor 21 [Populus trichocarpa]	WRKY	MA_10428170g0010
transcript8918,1786,f19049Z1786	JZKD02S0570359.1	NA	2.37794	0.0180474	Day22	1.67267	probable WRKY transcription factor 21 [Populus trichocarpa]	WRKY	MA_10428170g0010
transcript8918,1786,f19049Z1786	JZKD02S0570359.1	NA	0.124865	NA	Day0	1.67267	probable WRKY transcription factor 21 [Populus trichocarpa]	WRKY	MA_10428170g0010
transcript8918,1786,f19049Z1786	JZKD02S0570359.1	NA	3.48209	0.000450295	Day18	1.67267	probable WRKY transcription factor 21 [Populus trichocarpa]	WRKY	MA_10428170g0010
transcript8989,1778,f28631Z1778	JZKD02S1603842.1	NA	-0.756701	0.211126	Day14	-1.76937	AP2-like ethylene-responsive transcription factor At2g41710 [Selaginella moellendorffii]	AP2/ERF	PSME_00040180-RA
transcript8989,1778,f28631Z1778	JZKD02S1603842.1	NA	-3.94646	1.21231e-16	Day18	-1.76937	AP2-like ethylene-responsive transcription factor At2g41710 [Selaginella moellendorffii]	AP2/ERF	PSME_00040180-RA
transcript8989,1778,f28631Z1778	JZKD02S1603842.1	NA	0.093948	0.876913	Day0	-1.76937	AP2-like ethylene-responsive transcription factor At2g41710 [Selaginella moellendorffii]	AP2/ERF	PSME_00040180-RA
transcript8989,1778,f28631Z1778	JZKD02S1603842.1	NA	-2.46826	4.97962e-06	Day22	-1.76937	AP2-like ethylene-responsive transcription factor At2g41710 [Selaginella moellendorffii]	AP2/ERF	PSME_00040180-RA
transcript8995,1778,f6981Z1778	JZKD02S0091541.1	GQ03123_B06	3.01681	2.99093e-07	Day18	0.0607545	transcription factor bHLH154-like [Olea europaea var. sylvestris]	bHLH	MA_690904g0010
transcript8995,1778,f6981Z1778	JZKD02S0091541.1	GQ03123_B06	-0.751052	0.391962	Day22	0.0607545	transcription factor bHLH154-like [Olea europaea var. sylvestris]	bHLH	MA_690904g0010
transcript8995,1778,f6981Z1778	JZKD02S0091541.1	GQ03123_B06	-0.864952	0.0723995	Day0	0.0607545	transcription factor bHLH154-like [Olea europaea var. sylvestris]	bHLH	MA_690904g0010
transcript8995,1778,f6981Z1778	JZKD02S0091541.1	GQ03123_B06	-1.15778	0.00472994	Day14	0.0607545	transcription factor bHLH154-like [Olea europaea var. sylvestris]	bHLH	MA_690904g0010
transcript9010,1776,f8276Z1776	JZKD02S0796075.1	GQ03215_F07	-0.103649	0.78035	Day14	-0.158129	uncharacterized protein LOC103700820 [Phoenix dactylifera]	Zinc finger, RING-type	OBART06G09580.1
transcript9010,1776,f8276Z1776	JZKD02S0796075.1	GQ03215_F07	0.109109	0.689618	Day0	-0.158129	uncharacterized protein LOC103700820 [Phoenix dactylifera]	Zinc finger, RING-type	OBART06G09580.1
transcript9010,1776,f8276Z1776	JZKD02S0796075.1	GQ03215_F07	-0.336526	0.0898985	Day18	-0.158129	uncharacterized protein LOC103700820 [Phoenix dactylifera]	Zinc finger, RING-type	OBART06G09580.1
transcript9010,1776,f8276Z1776	JZKD02S0796075.1	GQ03215_F07	-0.301449	0.0423871	Day22	-0.158129	uncharacterized protein LOC103700820 [Phoenix dactylifera]	Zinc finger, RING-type	OBART06G09580.1
transcript906,4032,f6854Z4032	JZKD02S0632759.1	GQ03121_C01	0.431122	0.0377726	Day18	0.141054	E3 ubiquitin-protein ligase At1g63170-like isoform X1 [Phoenix dactylifera]	Zinc finger, RING-type	Cotton_A_03388_BGI-A2_v1.0
transcript906,4032,f6854Z4032	JZKD02S0632759.1	GQ03121_C01	0.154159	0.507789	Day22	0.141054	E3 ubiquitin-protein ligase At1g63170-like isoform X1 [Phoenix dactylifera]	Zinc finger, RING-type	Cotton_A_03388_BGI-A2_v1.0
transcript906,4032,f6854Z4032	JZKD02S0632759.1	GQ03121_C01	0.107387	0.687991	Day0	0.141054	E3 ubiquitin-protein ligase At1g63170-like isoform X1 [Phoenix dactylifera]	Zinc finger, RING-type	Cotton_A_03388_BGI-A2_v1.0
transcript906,4032,f6854Z4032	JZKD02S0632759.1	GQ03121_C01	-0.128453	0.597702	Day14	0.141054	E3 ubiquitin-protein ligase At1g63170-like isoform X1 [Phoenix dactylifera]	Zinc finger, RING-type	Cotton_A_03388_BGI-A2_v1.0
transcript9091,1770,f19311Z1770	JZKD02S1333226.1	GQ03707_I21	1.58975	7.35221e-11	Day22	1.09369	E3 ubiquitin-protein ligase ATL6 [Medicago truncatula]	Zinc finger, RING-type	Achn313101
transcript9091,1770,f19311Z1770	JZKD02S1333226.1	GQ03707_I21	0.490594	0.579028	Day14	1.09369	E3 ubiquitin-protein ligase ATL6 [Medicago truncatula]	Zinc finger, RING-type	Achn313101
transcript9091,1770,f19311Z1770	JZKD02S1333226.1	GQ03707_I21	0.407467	0.585129	Day0	1.09369	E3 ubiquitin-protein ligase ATL6 [Medicago truncatula]	Zinc finger, RING-type	Achn313101
transcript9091,1770,f19311Z1770	JZKD02S1333226.1	GQ03707_I21	1.88694	4.18888e-08	Day18	1.09369	E3 ubiquitin-protein ligase ATL6 [Medicago truncatula]	Zinc finger, RING-type	Achn313101
transcript9093,1770,f3201Z1770	JZKD02S0513875.1	GQ02807_K18	4.14884	0.00442148	Day18	0.752591	auxin-responsive protein IAA27-like [Durio zibethinus]	AUX/IAA	evm_27.model.AmTr_v1.0_scaffold00057.126
transcript9093,1770,f3201Z1770	JZKD02S0513875.1	GQ02807_K18	0.772202	NA	Day14	0.752591	auxin-responsive protein IAA27-like [Durio zibethinus]	AUX/IAA	evm_27.model.AmTr_v1.0_scaffold00057.126
transcript9093,1770,f3201Z1770	JZKD02S0513875.1	GQ02807_K18	-1.77659	0.15157	Day0	0.752591	auxin-responsive protein IAA27-like [Durio zibethinus]	AUX/IAA	evm_27.model.AmTr_v1.0_scaffold00057.126
transcript9093,1770,f3201Z1770	JZKD02S0513875.1	GQ02807_K18	-0.134091	0.922471	Day22	0.752591	auxin-responsive protein IAA27-like [Durio zibethinus]	AUX/IAA	evm_27.model.AmTr_v1.0_scaffold00057.126
transcript911,4027,f3211Z4027	JZKD02S1625654.1	GQ02807_M07	0.182515	0.528815	Day14	0.355401	uncharacterized protein LOC111302856 isoform X1 [Durio zibethinus]	WD40	NA
transcript911,4027,f3211Z4027	JZKD02S1625654.1	GQ02807_M07	0.125387	0.693043	Day0	0.355401	uncharacterized protein LOC111302856 isoform X1 [Durio zibethinus]	WD40	NA
transcript911,4027,f3211Z4027	JZKD02S1625654.1	GQ02807_M07	0.47803	0.00616689	Day22	0.355401	uncharacterized protein LOC111302856 isoform X1 [Durio zibethinus]	WD40	NA
transcript911,4027,f3211Z4027	JZKD02S1625654.1	GQ02807_M07	0.635673	0.00122333	Day18	0.355401	uncharacterized protein LOC111302856 isoform X1 [Durio zibethinus]	WD40	NA
transcript9111,1768,f14158Z1768	JZKD02S1627211.1	GQ03812_A01	0.983729	4.28033e-06	Day18	0.371267	WD repeat-containing protein LWD1 [Quercus suber]	WD40	NA
transcript9111,1768,f14158Z1768	JZKD02S1627211.1	GQ03812_A01	0.241719	0.542944	Day0	0.371267	WD repeat-containing protein LWD1 [Quercus suber]	WD40	NA
transcript9111,1768,f14158Z1768	JZKD02S1627211.1	GQ03812_A01	0.202985	0.398849	Day22	0.371267	WD repeat-containing protein LWD1 [Quercus suber]	WD40	NA
transcript9111,1768,f14158Z1768	JZKD02S1627211.1	GQ03812_A01	0.056636	0.934107	Day14	0.371267	WD repeat-containing protein LWD1 [Quercus suber]	WD40	NA
transcript9154,1764,f11514Z1764	JZKD02S0163912.1	GQ03919_D04	1.1863	2.2627e-05	Day18	0.539196	NAC domain-containing protein 86-like [Coffea arabica]	NAC	Psi006246
transcript9154,1764,f11514Z1764	JZKD02S0163912.1	GQ03919_D04	-0.105973	0.854575	Day0	0.539196	NAC domain-containing protein 86-like [Coffea arabica]	NAC	Psi006246
transcript9154,1764,f11514Z1764	JZKD02S0163912.1	GQ03919_D04	0.832045	0.00189683	Day22	0.539196	NAC domain-containing protein 86-like [Coffea arabica]	NAC	Psi006246
transcript9154,1764,f11514Z1764	JZKD02S0163912.1	GQ03919_D04	0.244409	0.686578	Day14	0.539196	NAC domain-containing protein 86-like [Coffea arabica]	NAC	Psi006246
transcript9202,1758,f3412Z1758	JZKD02S1626673.1	GQ02810_J06	0.772192	3.57852e-05	Day18	0.377926	protein TOPLESS [Morus notabilis]	WD40	NA
transcript9202,1758,f3412Z1758	JZKD02S1626673.1	GQ02810_J06	0.10923	0.759668	Day14	0.377926	protein TOPLESS [Morus notabilis]	WD40	NA
transcript9202,1758,f3412Z1758	JZKD02S1626673.1	GQ02810_J06	0.38628	0.0156552	Day22	0.377926	protein TOPLESS [Morus notabilis]	WD40	NA
transcript9202,1758,f3412Z1758	JZKD02S1626673.1	GQ02810_J06	0.244001	0.542944	Day0	0.377926	protein TOPLESS [Morus notabilis]	WD40	NA
transcript9237,1755,f13065Z1755	JZKD02S1419535.1	GQ03707_I21	2.3723	4.00997e-05	Day22	2.10357	E3 ubiquitin-protein ligase ATL6 [Medicago truncatula]	Zinc finger, RING-type	Achn313101
transcript9237,1755,f13065Z1755	JZKD02S1419535.1	GQ03707_I21	1.06428	0.19025	Day0	2.10357	E3 ubiquitin-protein ligase ATL6 [Medicago truncatula]	Zinc finger, RING-type	Achn313101
transcript9237,1755,f13065Z1755	JZKD02S1419535.1	GQ03707_I21	4.00472	1.76533e-18	Day18	2.10357	E3 ubiquitin-protein ligase ATL6 [Medicago truncatula]	Zinc finger, RING-type	Achn313101
transcript9237,1755,f13065Z1755	JZKD02S1419535.1	GQ03707_I21	0.972975	0.151055	Day14	2.10357	E3 ubiquitin-protein ligase ATL6 [Medicago truncatula]	Zinc finger, RING-type	Achn313101
transcript9268,1752,f1012Z1752	JZKD02S0252116.1	GQ01312_G20	4.2059	2.07931e-18	Day18	3.22098	NAC domain-containing protein 72 [Selaginella moellendorffii]	NAC	MA_137415g0010
transcript9268,1752,f1012Z1752	JZKD02S0252116.1	GQ01312_G20	2.19446	0.0317478	Day0	3.22098	NAC domain-containing protein 72 [Selaginella moellendorffii]	NAC	MA_137415g0010
transcript9268,1752,f1012Z1752	JZKD02S0252116.1	GQ01312_G20	2.39871	1.03383e-07	Day14	3.22098	NAC domain-containing protein 72 [Selaginella moellendorffii]	NAC	MA_137415g0010
transcript9268,1752,f1012Z1752	JZKD02S0252116.1	GQ01312_G20	4.08484	4.74016e-09	Day22	3.22098	NAC domain-containing protein 72 [Selaginella moellendorffii]	NAC	MA_137415g0010
transcript9293,1750,f9940Z1750	JZKD02S1377962.1	GQ03309_F17	0.0503831	0.960451	Day14	0.863907	F-box protein At4g00755-like [Physcomitrella patens]	F-box	NA
transcript9293,1750,f9940Z1750	JZKD02S1377962.1	GQ03309_F17	0.146515	0.843458	Day0	0.863907	F-box protein At4g00755-like [Physcomitrella patens]	F-box	NA
transcript9293,1750,f9940Z1750	JZKD02S1377962.1	GQ03309_F17	1.1637	0.00212403	Day22	0.863907	F-box protein At4g00755-like [Physcomitrella patens]	F-box	NA
transcript9293,1750,f9940Z1750	JZKD02S1377962.1	GQ03309_F17	2.09503	1.18039e-14	Day18	0.863907	F-box protein At4g00755-like [Physcomitrella patens]	F-box	NA
transcript9346,1745,f9210Z1745	JZKD02S0115272.1	GQ03234_A20	-0.386981	0.0150879	Day22	-0.0816663	B-box zinc finger protein 22-like isoform X1 [Cucurbita maxima]	B-box	Psi002609
transcript9346,1745,f9210Z1745	JZKD02S0115272.1	GQ03234_A20	0.0601531	0.77467	Day18	-0.0816663	B-box zinc finger protein 22-like isoform X1 [Cucurbita maxima]	B-box	Psi002609
transcript9346,1745,f9210Z1745	JZKD02S0115272.1	GQ03234_A20	-0.0266376	0.969471	Day14	-0.0816663	B-box zinc finger protein 22-like isoform X1 [Cucurbita maxima]	B-box	Psi002609
transcript9346,1745,f9210Z1745	JZKD02S0115272.1	GQ03234_A20	0.0268005	0.96539	Day0	-0.0816663	B-box zinc finger protein 22-like isoform X1 [Cucurbita maxima]	B-box	Psi002609
transcript9356,1744,f1439Z1744	JZKD02S0449263.1	GQ0177_D02	5.27801	2.72906e-17	Day18	3.25062	NAC domain-containing protein 72 [Selaginella moellendorffii]	NAC	Psi002750
transcript9356,1744,f1439Z1744	JZKD02S0449263.1	GQ0177_D02	1.77083	0.00398461	Day14	3.25062	NAC domain-containing protein 72 [Selaginella moellendorffii]	NAC	Psi002750
transcript9356,1744,f1439Z1744	JZKD02S0449263.1	GQ0177_D02	4.41033	5.35185e-10	Day22	3.25062	NAC domain-containing protein 72 [Selaginella moellendorffii]	NAC	Psi002750
transcript9356,1744,f1439Z1744	JZKD02S0449263.1	GQ0177_D02	1.54331	0.038323	Day0	3.25062	NAC domain-containing protein 72 [Selaginella moellendorffii]	NAC	Psi002750
transcript9396,1738,f4325Z1738	NA	GQ02823_K15	0.0723294	0.875467	Day0	-0.321042	trihelix transcription factor ASR3-like [Physcomitrella patens]	SANT/Myb	Psi006777
transcript9396,1738,f4325Z1738	NA	GQ02823_K15	0.0356528	0.959828	Day14	-0.321042	trihelix transcription factor ASR3-like [Physcomitrella patens]	SANT/Myb	Psi006777
transcript9396,1738,f4325Z1738	NA	GQ02823_K15	-1.00101	0.000127359	Day18	-0.321042	trihelix transcription factor ASR3-like [Physcomitrella patens]	SANT/Myb	Psi006777
transcript9396,1738,f4325Z1738	NA	GQ02823_K15	-0.391143	0.0371106	Day22	-0.321042	trihelix transcription factor ASR3-like [Physcomitrella patens]	SANT/Myb	Psi006777
transcript9399,1738,f15056Z1738	JZKD02S0639771.1	GQ04001_F20	-0.871719	0.0234935	Day18	-0.276293	RING-H2 finger protein ATL34-like [Cucurbita moschata]	Zinc finger, RING-type	Achn313101
transcript9399,1738,f15056Z1738	JZKD02S0639771.1	GQ04001_F20	0.349936	0.377097	Day0	-0.276293	RING-H2 finger protein ATL34-like [Cucurbita moschata]	Zinc finger, RING-type	Achn313101
transcript9399,1738,f15056Z1738	JZKD02S0639771.1	GQ04001_F20	-0.20452	0.727725	Day14	-0.276293	RING-H2 finger protein ATL34-like [Cucurbita moschata]	Zinc finger, RING-type	Achn313101
transcript9399,1738,f15056Z1738	JZKD02S0639771.1	GQ04001_F20	-0.378868	0.365971	Day22	-0.276293	RING-H2 finger protein ATL34-like [Cucurbita moschata]	Zinc finger, RING-type	Achn313101
transcript9435,1734,f6793Z1734	JZKD02S1056977.1	GQ03119_O02	-0.651846	0.072643	Day14	-0.486113	WD repeat-containing protein 25-like [Papaver somniferum]	WD40	GSBRNA2T00142012001
transcript9435,1734,f6793Z1734	JZKD02S1056977.1	GQ03119_O02	-0.0161576	0.984698	Day0	-0.486113	WD repeat-containing protein 25-like [Papaver somniferum]	WD40	GSBRNA2T00142012001
transcript9435,1734,f6793Z1734	JZKD02S1056977.1	GQ03119_O02	-0.927659	0.0181641	Day18	-0.486113	WD repeat-containing protein 25-like [Papaver somniferum]	WD40	GSBRNA2T00142012001
transcript9435,1734,f6793Z1734	JZKD02S1056977.1	GQ03119_O02	-0.348789	0.265535	Day22	-0.486113	WD repeat-containing protein 25-like [Papaver somniferum]	WD40	GSBRNA2T00142012001
transcript9449,1733,f10544Z1733	JZKD02S0451644.1	GQ03320_N21	0.304607	0.428239	Day0	0.733195	single myb histone 3-like [Papaver somniferum]	SANT/Myb	MA_49770g0010
transcript9449,1733,f10544Z1733	JZKD02S0451644.1	GQ03320_N21	0.351542	0.317573	Day14	0.733195	single myb histone 3-like [Papaver somniferum]	SANT/Myb	MA_49770g0010
transcript9449,1733,f10544Z1733	JZKD02S0451644.1	GQ03320_N21	0.914306	0.000382875	Day22	0.733195	single myb histone 3-like [Papaver somniferum]	SANT/Myb	MA_49770g0010
transcript9449,1733,f10544Z1733	JZKD02S0451644.1	GQ03320_N21	1.36233	2.61792e-07	Day18	0.733195	single myb histone 3-like [Papaver somniferum]	SANT/Myb	MA_49770g0010
transcript9501,1729,f4970Z1729	JZKD02S1008389.1	GQ02905_K24	0.413962	0.0220404	Day18	0.228348	zinc finger protein-like 1 homolog [Arachis hypogaea]	Zinc finger, RING/FYVE/PHD-type	NA
transcript9501,1729,f4970Z1729	JZKD02S1008389.1	GQ02905_K24	0.136001	0.656494	Day0	0.228348	zinc finger protein-like 1 homolog [Arachis hypogaea]	Zinc finger, RING/FYVE/PHD-type	NA
transcript9501,1729,f4970Z1729	JZKD02S1008389.1	GQ02905_K24	0.276838	0.1433	Day22	0.228348	zinc finger protein-like 1 homolog [Arachis hypogaea]	Zinc finger, RING/FYVE/PHD-type	NA
transcript9501,1729,f4970Z1729	JZKD02S1008389.1	GQ02905_K24	0.0865924	0.799194	Day14	0.228348	zinc finger protein-like 1 homolog [Arachis hypogaea]	Zinc finger, RING/FYVE/PHD-type	NA
transcript9504,1729,f7765Z1729	JZKD02S0795919.1	GQ03208_J06	0.414023	0.0179473	Day14	1.01423	probable E3 ubiquitin-protein ligase RZFP34 [Coffea arabica]	Zinc finger, RING-type	MDP0000124187
transcript9504,1729,f7765Z1729	JZKD02S0795919.1	GQ03208_J06	1.525	1.90599e-11	Day22	1.01423	probable E3 ubiquitin-protein ligase RZFP34 [Coffea arabica]	Zinc finger, RING-type	MDP0000124187
transcript9504,1729,f7765Z1729	JZKD02S0795919.1	GQ03208_J06	1.91162	3.91508e-28	Day18	1.01423	probable E3 ubiquitin-protein ligase RZFP34 [Coffea arabica]	Zinc finger, RING-type	MDP0000124187
transcript9504,1729,f7765Z1729	JZKD02S0795919.1	GQ03208_J06	0.206259	0.555932	Day0	1.01423	probable E3 ubiquitin-protein ligase RZFP34 [Coffea arabica]	Zinc finger, RING-type	MDP0000124187
transcript9627,1717,f9733Z1717	JZKD02S1649752.1	GQ03303_P14	-1.70682	5.46229e-15	Day18	-0.565388	uncharacterized protein LOC111276919 [Durio zibethinus]	PLATZ	Tp57577_TGAC_v2_mRNA3016
transcript9627,1717,f9733Z1717	JZKD02S1649752.1	GQ03303_P14	-0.822832	0.0026686	Day22	-0.565388	uncharacterized protein LOC111276919 [Durio zibethinus]	PLATZ	Tp57577_TGAC_v2_mRNA3016
transcript9627,1717,f9733Z1717	JZKD02S1649752.1	GQ03303_P14	0.240038	0.421146	Day0	-0.565388	uncharacterized protein LOC111276919 [Durio zibethinus]	PLATZ	Tp57577_TGAC_v2_mRNA3016
transcript9627,1717,f9733Z1717	JZKD02S1649752.1	GQ03303_P14	0.0280601	0.971084	Day14	-0.565388	uncharacterized protein LOC111276919 [Durio zibethinus]	PLATZ	Tp57577_TGAC_v2_mRNA3016
transcript9628,1717,f16707Z1717	JZKD02S0039609.1	GQ04113_B22	-0.813126	0.0019349	Day22	-0.479997	probable E3 ubiquitin-protein ligase RHC1A [Phoenix dactylifera]	Zinc finger, RING-type	Do016806.1
transcript9628,1717,f16707Z1717	JZKD02S0039609.1	GQ04113_B22	-0.0254256	0.963956	Day0	-0.479997	probable E3 ubiquitin-protein ligase RHC1A [Phoenix dactylifera]	Zinc finger, RING-type	Do016806.1
transcript9628,1717,f16707Z1717	JZKD02S0039609.1	GQ04113_B22	-0.799696	0.00296728	Day18	-0.479997	probable E3 ubiquitin-protein ligase RHC1A [Phoenix dactylifera]	Zinc finger, RING-type	Do016806.1
transcript9628,1717,f16707Z1717	JZKD02S0039609.1	GQ04113_B22	-0.281739	0.431721	Day14	-0.479997	probable E3 ubiquitin-protein ligase RHC1A [Phoenix dactylifera]	Zinc finger, RING-type	Do016806.1
transcript9717,1710,f2246Z1710	JZKD02S1595764.1	GQ0207_M21	0.663872	0.601033	Day22	0.818609	bZIP transcription factor TGA10-like isoform X2 [Arachis hypogaea]	bZIP	MA_101958g0010
transcript9717,1710,f2246Z1710	JZKD02S1595764.1	GQ0207_M21	-0.32026	0.891501	Day14	0.818609	bZIP transcription factor TGA10-like isoform X2 [Arachis hypogaea]	bZIP	MA_101958g0010
transcript9717,1710,f2246Z1710	JZKD02S1595764.1	GQ0207_M21	1.07654	NA	Day0	0.818609	bZIP transcription factor TGA10-like isoform X2 [Arachis hypogaea]	bZIP	MA_101958g0010
transcript9717,1710,f2246Z1710	JZKD02S1595764.1	GQ0207_M21	1.85428	0.00124591	Day18	0.818609	bZIP transcription factor TGA10-like isoform X2 [Arachis hypogaea]	bZIP	MA_101958g0010
transcript9724,1710,f10707Z1710	JZKD02S1204657.1	GQ03323_F06	-1.98444	1.73918e-11	Day18	-0.743696	chromatin remodeling protein EBS-like [Durio zibethinus]	Zinc finger, PHD-type	mrna00537.1-v1.0-hybrid
transcript9724,1710,f10707Z1710	JZKD02S1204657.1	GQ03323_F06	-0.720153	0.0734045	Day22	-0.743696	chromatin remodeling protein EBS-like [Durio zibethinus]	Zinc finger, PHD-type	mrna00537.1-v1.0-hybrid
transcript9724,1710,f10707Z1710	JZKD02S1204657.1	GQ03323_F06	-0.248727	0.480609	Day14	-0.743696	chromatin remodeling protein EBS-like [Durio zibethinus]	Zinc finger, PHD-type	mrna00537.1-v1.0-hybrid
transcript9724,1710,f10707Z1710	JZKD02S1204657.1	GQ03323_F06	-0.0214609	0.964069	Day0	-0.743696	chromatin remodeling protein EBS-like [Durio zibethinus]	Zinc finger, PHD-type	mrna00537.1-v1.0-hybrid
transcript9804,1702,f804Z1702	JZKD02S1624424.1	GQ0081_P11	0.784578	1.14824e-05	Day18	0.331685	E3 ubiquitin-protein ligase SINAT5-like [Coffea arabica]	Zinc finger, RING/FYVE/PHD-type	GSVIVT01014158001
transcript9804,1702,f804Z1702	JZKD02S1624424.1	GQ0081_P11	0.148701	0.536276	Day14	0.331685	E3 ubiquitin-protein ligase SINAT5-like [Coffea arabica]	Zinc finger, RING/FYVE/PHD-type	GSVIVT01014158001
transcript9804,1702,f804Z1702	JZKD02S1624424.1	GQ0081_P11	0.150376	0.500942	Day0	0.331685	E3 ubiquitin-protein ligase SINAT5-like [Coffea arabica]	Zinc finger, RING/FYVE/PHD-type	GSVIVT01014158001
transcript9804,1702,f804Z1702	JZKD02S1624424.1	GQ0081_P11	0.243086	0.128023	Day22	0.331685	E3 ubiquitin-protein ligase SINAT5-like [Coffea arabica]	Zinc finger, RING/FYVE/PHD-type	GSVIVT01014158001
transcript9805,1702,f21632Z1702	JZKD02S0543463.1	GQ03113_F08	-0.918794	0.000264598	Day18	-0.428203	uncharacterized protein LOC18010455 [Eutrema salsugineum]	Zinc finger, CCCH-type	Rsa1.0_02878.1_g00005.1
transcript9805,1702,f21632Z1702	JZKD02S0543463.1	GQ03113_F08	0.235906	0.873333	Day14	-0.428203	uncharacterized protein LOC18010455 [Eutrema salsugineum]	Zinc finger, CCCH-type	Rsa1.0_02878.1_g00005.1
transcript9805,1702,f21632Z1702	JZKD02S0543463.1	GQ03113_F08	-0.683058	0.0845631	Day22	-0.428203	uncharacterized protein LOC18010455 [Eutrema salsugineum]	Zinc finger, CCCH-type	Rsa1.0_02878.1_g00005.1
transcript9805,1702,f21632Z1702	JZKD02S0543463.1	GQ03113_F08	-0.346867	0.426614	Day0	-0.428203	uncharacterized protein LOC18010455 [Eutrema salsugineum]	Zinc finger, CCCH-type	Rsa1.0_02878.1_g00005.1
transcript9898,1692,f4538Z1692	JZKD02S1606690.1	GQ02828_D03	1.0383	0.000370117	Day22	0.889088	protein WRKY1 [Phoenix dactylifera]	WRKY	PSME_00043733-RA
transcript9898,1692,f4538Z1692	JZKD02S1606690.1	GQ02828_D03	0.224141	0.736583	Day0	0.889088	protein WRKY1 [Phoenix dactylifera]	WRKY	PSME_00043733-RA
transcript9898,1692,f4538Z1692	JZKD02S1606690.1	GQ02828_D03	0.36718	0.353468	Day14	0.889088	protein WRKY1 [Phoenix dactylifera]	WRKY	PSME_00043733-RA
transcript9898,1692,f4538Z1692	JZKD02S1606690.1	GQ02828_D03	1.92673	4.21919e-10	Day18	0.889088	protein WRKY1 [Phoenix dactylifera]	WRKY	PSME_00043733-RA
transcript9919,1690,f11105Z1690	JZKD02S0127516.1	GQ03407_P22	-0.55481	0.00799606	Day18	-0.0105728	splicing factor-like protein 1 [Physcomitrella patens]	Zinc finger, CCCH-type	KN539088.1_FGP001
transcript9919,1690,f11105Z1690	JZKD02S0127516.1	GQ03407_P22	-0.0757547	0.913887	Day0	-0.0105728	splicing factor-like protein 1 [Physcomitrella patens]	Zinc finger, CCCH-type	KN539088.1_FGP001
transcript9919,1690,f11105Z1690	JZKD02S0127516.1	GQ03407_P22	0.268329	0.38271	Day22	-0.0105728	splicing factor-like protein 1 [Physcomitrella patens]	Zinc finger, CCCH-type	KN539088.1_FGP001
transcript9919,1690,f11105Z1690	JZKD02S0127516.1	GQ03407_P22	0.319944	0.297302	Day14	-0.0105728	splicing factor-like protein 1 [Physcomitrella patens]	Zinc finger, CCCH-type	KN539088.1_FGP001
transcript9925,1689,f2262Z1689	JZKD02S0369770.1	GQ0208_B04	-0.253803	0.712414	Day14	0.569608	ethylene-responsive transcription factor 2-like [Durio zibethinus]	AP2/ERF	PSME_00005188-RA
transcript9925,1689,f2262Z1689	JZKD02S0369770.1	GQ0208_B04	0.566246	0.201013	Day22	0.569608	ethylene-responsive transcription factor 2-like [Durio zibethinus]	AP2/ERF	PSME_00005188-RA
transcript9925,1689,f2262Z1689	JZKD02S0369770.1	GQ0208_B04	1.38364	0.000180393	Day18	0.569608	ethylene-responsive transcription factor 2-like [Durio zibethinus]	AP2/ERF	PSME_00005188-RA
transcript9925,1689,f2262Z1689	JZKD02S0369770.1	GQ0208_B04	0.582344	0.280476	Day0	0.569608	ethylene-responsive transcription factor 2-like [Durio zibethinus]	AP2/ERF	PSME_00005188-RA
transcript9983,1684,f7225Z1684	NA	GQ03201_I02	0.101679	0.899129	Day14	-0.250097	photosystem II stability/assembly factor HCF136, chloroplastic [Glycine max]	WD40	NA
transcript9983,1684,f7225Z1684	NA	GQ03201_I02	-0.620706	0.00135656	Day18	-0.250097	photosystem II stability/assembly factor HCF136, chloroplastic [Glycine max]	WD40	NA
transcript9983,1684,f7225Z1684	NA	GQ03201_I02	-0.284186	0.31809	Day22	-0.250097	photosystem II stability/assembly factor HCF136, chloroplastic [Glycine max]	WD40	NA
transcript9983,1684,f7225Z1684	NA	GQ03201_I02	-0.197174	0.602092	Day0	-0.250097	photosystem II stability/assembly factor HCF136, chloroplastic [Glycine max]	WD40	NA

## Sheet: S8.2 Table
Transcript	Gene_WS77111v2	Gene_GCAT3.3	log2FoldChange	Regulation	Day	mean_log2FC_days	Description OmicsBox	TF OmicsBox	PlantTF_ID
transcript8751,1804,f8338Z1804	JZKD02S0001117.1	GQ03216_L21	-2.66051	down	Day18	-0.584082	zinc finger CCCH domain-containing protein 20-like [Brassica napus]	Zinc finger, CCCH-type	MA_126170g0010
transcript4325,2452,f3644Z2452	JZKD02S0012749.1	GQ02814_B12	2.44544	up	Day18	-0.0181542	transcription factor bHLH63-like [Arachis hypogaea]	bHLH	MA_42080g0010
transcript16067,1207,f20105Z1207	JZKD02S0047034.1	WS0031_N12	3.90173	up	Day18	2.19407	RING-H2 finger protein ATL74 [Populus trichocarpa]	Zinc finger, RING-type	Zmw_sc01355.1.g00120.1
transcript24170,788,f1297Z788	JZKD02S0053794.1	GQ0167_K20	2.15339	up	Day18	1.19128	ethylene-responsive transcription factor 3-like [Arachis hypogaea]	AP2/ERF	Pgl001177
transcript13196,1407,f20870Z1407	JZKD02S0060278.1	WS0081_D14	-3.23341	down	Day18	-0.903718	E3 ubiquitin-protein ligase SINAT2 [Cicer arietinum]	Zinc finger, RING/FYVE/PHD-type	NA
transcript22996,838,f1095Z838	JZKD02S0076532.1	GQ0133_D07	3.57101	up	Day18	2.09565	ethylene-responsive transcription factor 1-like [Papaver somniferum]	AP2/ERF	MA_10031781g0010
transcript8995,1778,f6981Z1778	JZKD02S0091541.1	GQ03123_B06	3.01681	up	Day18	0.0607545	transcription factor bHLH154-like [Olea europaea var. sylvestris]	bHLH	MA_690904g0010
transcript18617,1057,f24653Z1057	JZKD02S0134190.1	WS0321_F02	7.44887	up	Day18	3.12065	NAC transcription factor 47-like [Durio zibethinus]	NAC	Pta007891
transcript12660,1452,f1348Z1452	JZKD02S0142429.1	GQ0171_B17	6.59836	up	Day18	4.10173	RING-H2 finger protein ATL74 [Glycine max]	Zinc finger, RING-type	Zmw_sc01355.1.g00120.1
transcript1551,3464,f13364Z3464	JZKD02S0142763.1	GQ03713_M04	-2.7003	down	Day22	-0.74732	AP2-like ethylene-responsive transcription factor ANT [Ziziphus jujuba]	AP2/ERF	MA_98095g0010
transcript12233,1483,f21428Z1483	JZKD02S0159572.1	WS02633_M16	-3.53794	down	Day18	-1.22045	RING-H2 finger protein ATL74-like [Durio zibethinus]	Zinc finger, RING-type	Zmw_sc01355.1.g00120.1
transcript15694,1232,f5291Z1232	JZKD02S0202638.1	GQ03005_E17	-3.71618	down	Day22	-1.97704	E3 ubiquitin-protein ligase ATL23-like [Abrus precatorius]	Zinc finger, RING-type	Sme2.5_00572.1_g00001.1
transcript12977,1425,f24421Z1425	JZKD02S0217769.1	WS03220_N20	3.07381	up	Day22	2.47926	NAC domain-containing protein 68-like [Papaver somniferum]	NAC	Pta008119
transcript23818,803,f18942Z803	JZKD02S0219648.1	NA	-2.1109	down	Day18	-0.682028	RING-H2 finger protein ATL5-like [Brassica napus]	Zinc finger, RING-type	NA
transcript13755,1368,f20604Z1368	JZKD02S0232871.1	WS00748_F15	-3.40403	down	Day18	-1.76748	ethylene-responsive transcription factor 1A-like [Brassica napus]	AP2/ERF	Psi002212
transcript4185,2483,f13057Z2483	JZKD02S0234466.1	GQ03707_G19	2.7571	up	Day18	0.741638	zinc finger CCCH domain-containing protein 20 [Glycine max]	Zinc finger, CCCH-type	Pgl009106
transcript13083,1417,f21710Z1417	JZKD02S0243368.1	WS03220_J13	4.70435	up	Day18	2.18739	zinc finger protein ZAT5-like [Olea europaea var. sylvestris]	Zinc finger C2H2-type	MA_109421g0010
transcript16618,1173,f31520Z1173	JZKD02S0249179.1	GQ03318_A22	5.48798	up	Day18	2.12934	zinc finger protein ZAT9-like [Solanum lycopersicum]	Zinc finger C2H2-type	Pgl012736
transcript9268,1752,f1012Z1752	JZKD02S0252116.1	GQ01312_G20	4.2059	up	Day18	3.22098	NAC domain-containing protein 72 [Selaginella moellendorffii]	NAC	MA_137415g0010
transcript19135,1029,f26389Z1029	JZKD02S0279730.1	GQ02807_E21	4.02822	up	Day22	2.43648	E3 ubiquitin-protein ligase ATL23-like [Arachis hypogaea]	Zinc finger, RING-type	Sme2.5_00572.1_g00001.1
transcript10649,1622,f3562Z1622	JZKD02S0320318.1	GQ02812_M01	2.33662	up	Day18	1.18603	auxin response factor 5-like [Papaver somniferum]	AUX/IAA	PSME_00023239-RA
transcript17532,1120,f12143Z1120	JZKD02S0399509.1	GQ03601_O17	2.24733	up	Day18	1.08495	probable E3 ubiquitin-protein ligase XERICO [Citrus clementina]	Zinc finger, RING-type	Zmw_sc05604.1.g00100.1
transcript16585,1175,f24221Z1175	JZKD02S0418839.1	NA	3.18174	up	Day18	1.01494	probable F-box protein At5g04010 [Populus trichocarpa]	F-box	NA
transcript9356,1744,f1439Z1744	JZKD02S0449263.1	GQ0177_D02	5.27801	up	Day18	3.25062	NAC domain-containing protein 72 [Selaginella moellendorffii]	NAC	Psi002750
transcript15982,1213,f29111Z1213	JZKD02S0472587.1	GQ02805_I08	2.45724	up	Day18	1.51849	transcription factor bHLH66-like [Olea europaea var. sylvestris]	bHLH	MA_50630g0010
transcript19558,1007,f7527Z1007	JZKD02S0481828.1	GQ03205_H21	3.20225	up	Day22	1.29932	probable E3 ubiquitin-protein ligase XERICO [Brassica napus]	Zinc finger, RING-type	Zmw_sc05604.1.g00100.1
transcript6480,2074,f6702Z2074	JZKD02S0492286.1	GQ03118_G07	2.61541	up	Day22	1.96272	NAC domain-containing protein 100-like [Papaver somniferum]	NAC	MA_109677g0010
transcript9093,1770,f3201Z1770	JZKD02S0513875.1	GQ02807_K18	4.14884	up	Day18	0.752591	auxin-responsive protein IAA27-like [Durio zibethinus]	AUX/IAA	evm_27.model.AmTr_v1.0_scaffold00057.126
transcript11043,1585,f6862Z1585	JZKD02S0544399.1	GQ03121_D17	-2.90812	down	Day18	-1.3065	zinc finger protein ZAT9 [Populus trichocarpa]	Zinc finger C2H2-type	50114.m000014
transcript2106,3159,f16148Z3159	JZKD02S0546078.1	GQ04103_J03	3.21402	up	Day18	1.29974	probable WRKY transcription factor 2 isoform X1 [Solanum pennellii]	WRKY	MA_53351g0010
transcript8918,1786,f19049Z1786	JZKD02S0570359.1	NA	2.37794	up	Day22	1.67267	probable WRKY transcription factor 21 [Populus trichocarpa]	WRKY	MA_10428170g0010
transcript3603,2623,f4103Z2623	JZKD02S0576633.1	GQ02820_G13	-3.36876	down	Day18	-1.37808	auxin-responsive protein IAA9-like [Momordica charantia]	AUX/IAA	evm_27.model.AmTr_v1.0_scaffold00057.126
transcript3745,2588,f13536Z2588	JZKD02S0585185.1	GQ03718_B07	3.40703	up	Day18	1.13118	NAC domain-containing protein 92-like [Durio zibethinus]	NAC	Pgl003453
transcript10648,1622,f32653Z1622	JZKD02S0588058.1	GQ03406_L21	-2.37022	down	Day18	-0.821781	copia protein [Brassica oleracea var. oleracea]	Zinc finger, CCCH-type	Sopen06g011330.1
transcript6239,2111,f20029Z2111	JZKD02S0611963.1	WS00113_L07	2.89926	up	Day18	1.39577	zinc finger protein ZAT9 [Populus trichocarpa]	Zinc finger C2H2-type	PSME_00056418-RA
transcript15598,1238,f8390Z1238	JZKD02S0630832.1	GQ03217_O17	2.95517	up	Day18	1.61032	RING-H2 finger protein ATL2-like [Cucurbita maxima]	Zinc finger, RING-type	GSMUA_Achr7P25320_001
transcript10045,1679,f14858Z1679	JZKD02S0633494.1	GQ03913_C18	-3.6351	down	Day18	-1.40903	auxin-responsive protein IAA8 [Vigna radiata var. radiata]	AUX/IAA	evm_27.model.AmTr_v1.0_scaffold00057.126
transcript29150,614,f34346Z614	JZKD02S0656436.1	WS02629_L06	-2.66446	down	Day18	-0.864558	probable WRKY transcription factor 51 [Durio zibethinus]	WRKY	MA_93790g0010
transcript1950,3237,f20881Z3237	JZKD02S0659564.1	WS00820_D20	2.2508	up	Day18	1.10338	zinc finger protein ZAT1-like [Durio zibethinus]	Zinc finger C2H2-type	MA_10426425g0010
transcript4275,2464,f13381Z2464	JZKD02S0666604.1	GQ03714_D04	2.26314	up	Day22	1.68207	putative dehydration-responsive element-binding protein 2H [Ziziphus jujuba]	AP2/ERF	MA_16778g0010
transcript11950,1508,f21664Z1508	JZKD02S0683479.1	WS03218_I18	3.4956	up	Day18	1.40391	RING-H2 finger protein ATL3-like [Durio zibethinus]	Zinc finger, RING-type	GSMUA_Achr7P25320_001
transcript12815,1440,f1334Z1440	JZKD02S0694710.1	GQ0168_K17	-3.01159	down	Day18	-1.64549	probable E3 ubiquitin-protein ligase RHC2A [Durio zibethinus]	Zinc finger, RING-type	Do016806.1
transcript1650,3401,f15785Z3401	JZKD02S0703658.1	GQ04010_P15	-2.79671	down	Day18	-1.13789	auxin-responsive protein IAA26-like isoform X1 [Ziziphus jujuba]	AUX/IAA	Zosma34g00620.1
transcript23464,817,f26171Z817	JZKD02S0705403.1	WS00732_E07	-2.72107	down	Day18	-1.13177	NAC domain-containing protein 22-like [Phoenix dactylifera]	NAC	MA_125022g0010
transcript12528,1463,f20614Z1463	JZKD02S0715640.1	GQ03213_B01	2.01517	up	Day18	0.913273	RING-H2 finger protein ATL2-like [Durio zibethinus]	Zinc finger, RING-type	676788138
transcript14114,1342,f5157Z1342	JZKD02S0725736.1	GQ03001_I10	-2.05573	down	Day18	-0.840999	E3 ubiquitin-protein ligase RNF185-like [Olea europaea var. sylvestris]	Zinc finger, RING-type	NA
transcript13923,1356,f15971Z1356	JZKD02S0738196.1	GQ04101_B06	4.03666	up	Day18	1.51271	F-box protein At4g35930-like [Coffea arabica]	F-box	NA
transcript19284,1020,f12598Z1020	JZKD02S0741755.1	GQ03614_D07	2.14847	up	Day18	0.774662	RING-H2 finger protein ATL39-like [Coffea arabica]	Zinc finger, RING-type	Sme2.5_00572.1_g00001.1
transcript15417,1251,f4219Z1251	JZKD02S0747982.1	GQ02821_P07	-3.33289	down	Day18	-1.85002	ethylene-responsive transcription factor ERF003 [Populus trichocarpa]	AP2/ERF	MA_94228g0010
transcript15499,1246,f21453Z1246	JZKD02S0757630.1	GQ03512_F18	2.87106	up	Day22	1.83057	RING-H2 finger protein ATL40-like [Brassica napus]	Zinc finger, RING-type	GSMUA_Achr7P25320_001
transcript16174,1200,f10419Z1200	JZKD02S0778349.1	GQ03318_K12	2.88357	up	Day18	1.65105	E3 ubiquitin ligase BIG BROTHER-related-like isoform X1 [Physcomitrella patens]	Zinc finger, RING-type	GRMZM2G426140_P01
transcript13069,1418,f27487Z1418	JZKD02S0787915.1	GQ0208_B04	2.15687	up	Day18	0.662565	ethylene-responsive transcription factor 1A-like [Brassica napus]	AP2/ERF	PSME_00005188-RA
transcript19341,1017,f31394Z1017	JZKD02S0794908.1	WS00712_E09	-3.06544	down	Day18	-1.63593	ethylene-responsive transcription factor 2-like [Durio zibethinus]	AP2/ERF	MA_166248g0020
transcript19910,989,f25413Z989	JZKD02S0795919.1	GQ03208_J06	4.09477	up	Day18	0.939429	E3 ubiquitin-protein ligase RZFP34-like isoform X1 [Ziziphus jujuba]	Zinc finger, RING-type	MDP0000181937
transcript14690,1303,f13146Z1303	JZKD02S0798697.1	GQ03709_H02	5.11961	up	Day22	3.76734	NAC transcription factor 56-like [Cynara cardunculus var. scolymus]	NAC	Pgl010493
transcript8484,1834,f20312Z1834	JZKD02S0808854.1	WS00727_F20	2.78364	up	Day18	1.31269	NAC domain-containing protein 68-like [Papaver somniferum]	NAC	PSME_00020754-RA
transcript11741,1525,f2957Z1525	JZKD02S0819268.1	GQ02804_A18	2.19057	up	Day22	1.56297	probable E3 ubiquitin-protein ligase RZFP34 [Quercus suber]	Zinc finger, RING-type	MDP0000124187
transcript8872,1791,f21577Z1791	JZKD02S0821393.1	WS03213_O24	10.014	up	Day18	5.68341	putative dehydration-responsive element-binding protein 2H [Arachis hypogaea]	AP2/ERF	PSME_00056426-RA
transcript15249,1264,f37194Z1264	JZKD02S0829142.1	NA	-3.7273	down	Day18	-2.31225	NAC domain-containing protein 35 [Glycine max]	NAC	MA_95225g0010
transcript15472,1247,f25345Z1247	JZKD02S0829886.1	GQ03123_C06	-2.61242	down	Day18	-0.745415	uncharacterized WD repeat-containing protein C2A9.03-like isoform X3 [Coffea arabica]	WD40	MDP0000304584
transcript14797,1295,f9735Z1295	JZKD02S0856296.1	GQ03304_A06	-3.42794	down	Day18	-1.8445	E3 ubiquitin-protein ligase RHA1B-like [Lactuca sativa]	Zinc finger, RING-type	GSMUA_Achr7P25320_001
transcript12783,1442,f6427Z1442	JZKD02S0896587.1	GQ03113_O04	2.09279	up	Day22	1.43571	transcription activator GLK1-like [Physcomitrella patens]	SANT/Myb	Pgl002672
transcript10355,1650,f9757Z1650	JZKD02S0911105.1	GQ03304_E19	3.35661	up	Day22	2.38143	probable WRKY transcription factor 75 [Durio zibethinus]	WRKY	Pgl017930
transcript8905,1788,f2731Z1788	JZKD02S0921224.1	GQ02761_F06	4.53635	up	Day18	1.6216	NAC domain-containing protein 68-like [Papaver somniferum]	NAC	MA_103386g0010
transcript20080,980,f19037Z980	JZKD02S0925559.1	NA	2.66457	up	Day18	0.789372	RING-H2 finger protein ATL78-like [Olea europaea var. sylvestris]	Zinc finger, RING-type	Zmw_sc01355.1.g00120.1
transcript10785,1610,f14611Z1610	JZKD02S0938005.1	GQ03902_N14	4.27236	up	Day18	1.73174	zinc finger protein ZAT5-like [Brassica napus]	Zinc finger C2H2-type	MA_30401g0010
transcript6346,2096,f27895Z2096	JZKD02S1000079.1	GQ03326_F21	-2.00442	down	Day22	-1.12481	transcription factor bHLH49-like [Quercus suber]	bHLH	MA_13676g0010
transcript8139,1869,f30274Z1869	JZKD02S1007277.1	GQ0195_G17	2.24042	up	Day22	1.29962	NAC domain-containing protein 100-like [Papaver somniferum]	NAC	MA_16595g0010
transcript14529,1312,f7162Z1312	JZKD02S1056043.1	GQ03126_I09	3.11681	up	Day18	1.24227	nuclear transcription factor Y subunit C-2 [Ziziphus jujuba]	CBF/NF	Pgl004923
transcript18886,1042,f1846Z1042	JZKD02S1056224.1	GQ02014_K13	2.12087	up	Day22	1.91497	uncharacterized protein LOC112295241 [Physcomitrella patens]	PLATZ	Tp57577_TGAC_v2_mRNA3016
transcript21173,925,f21891Z925	JZKD02S1058370.1	WS0327_E09	5.19519	up	Day18	2.24458	nuclear transcription factor Y subunit C-2 isoform X1 [Abrus precatorius]	CBF/NF	MA_8756989g0010
transcript12184,1488,f10688Z1488	JZKD02S1073882.1	GQ03322_P14	-2.16074	down	Day18	-0.822926	E3 ubiquitin-protein ligase RZF1-like isoform X2 [Phoenix dactylifera]	Zinc finger, RING-type	Peinf101Scf01969g06011.1
transcript4257,2468,f12385Z2468	JZKD02S1122301.1	GQ03607_P03	-2.71759	down	Day18	-1.24174	zinc finger CCCH domain-containing protein 35 [Selaginella moellendorffii]	Zinc finger, CCCH-type	MA_98656g0010
transcript17914,1096,f11797Z1096	JZKD02S1123758.1	GQ03512_I20	-3.00898	down	Day18	-1.33851	E3 ubiquitin-protein ligase RHA1B-like [Durio zibethinus]	Zinc finger, RING-type	Achn313101
transcript24051,793,f8895Z793	JZKD02S1173527.1	GQ03228_E18	-2.55769	down	Day18	-0.935327	NAC domain-containing protein 22 [Populus trichocarpa]	NAC	MA_204471g0010
transcript14863,1290,f16828Z1290	JZKD02S1234682.1	NA	2.73236	up	Day18	1.16575	uncharacterized LOC102666705 isoform X1 [Glycine max]	Zinc finger C2H2-type	PSME_00056799-RA
transcript3744,2588,f7479Z2588	JZKD02S1237619.1	GQ03204_O11	3.07985	up	Day22	2.05472	basic leucine zipper 63-like [Physcomitrella patens]	bZIP	Pgl005885
transcript31291,555,f35864Z555	JZKD02S1251668.1	NA	-3.22441	down	Day18	-1.0024	two-component response regulator ORR21 [Selaginella moellendorffii]	SANT/Myb	PSME_00044854-RA
transcript28081,647,f28341Z647	JZKD02S1283947.1	NA	-3.30477	down	Day18	-1.41837	probable WRKY transcription factor 31 isoform X2 [Arachis hypogaea]	WRKY	MA_164675g0010
transcript4585,2395,f9196Z2395	JZKD02S1305984.1	GQ03233_M04	3.71895	up	Day18	1.22088	NAC transcription factor 25 [Populus trichocarpa]	NAC	MA_18153g0010
transcript7364,1960,f1825Z1960	JZKD02S1330824.1	GQ02013_K01	2.3078	up	Day18	1.08845	bZIP transcription factor TGA10-like isoform X1 [Coffea arabica]	bZIP	MA_101958g0010
transcript9293,1750,f9940Z1750	JZKD02S1377962.1	GQ03309_F17	2.09503	up	Day18	0.863907	F-box protein At4g00755-like [Physcomitrella patens]	F-box	NA
transcript4499,2413,f23104Z2413	JZKD02S1401518.1	NA	2.79078	up	Day18	2.29589	AP2/ERF and B3 domain-containing transcription factor RAV1-like [Papaver somniferum]	AP2/ERF	PSME_00057154-RA
transcript9237,1755,f13065Z1755	JZKD02S1419535.1	GQ03707_I21	2.3723	up	Day22	2.10357	E3 ubiquitin-protein ligase ATL6 [Medicago truncatula]	Zinc finger, RING-type	Achn313101
transcript10399,1646,f21520Z1646	JZKD02S1441106.1	WS0313_O06	2.40917	up	Day18	0.867391	probable nuclear hormone receptor HR38 [Selaginella moellendorffii]	Zinc finger, PHD-type	NA
transcript7978,1886,f15739Z1886	JZKD02S1444899.1	GQ04010_E13	-4.47925	down	Day18	-1.95074	zinc finger protein CONSTANS-LIKE 6-like [Physcomitrella patens]	B-box	PSME_00017908-RA
transcript31185,558,f35397Z558	JZKD02S1541654.1	NA	-2.43057	down	Day18	-1.68162	NAC domain-containing protein 35-like [Olea europaea var. sylvestris]	NAC	MA_10431189g0020
transcript15313,1259,f21957Z1259	JZKD02S1543193.1	WS0337_H23	5.94087	up	Day18	2.38701	putative dehydration-responsive element-binding protein 2H [Arachis hypogaea]	AP2/ERF	Pta002212
transcript4501,2413,f16988Z2413	JZKD02S1581308.1	NA	2.27208	up	Day18	0.732209	auxin-responsive protein IAA13 [Populus trichocarpa]	AUX/IAA	Cucsa.114840.1
transcript7277,1972,f16375Z1972	JZKD02S1591948.1	GQ04107_D16	3.43271	up	Day18	1.00653	probable WRKY transcription factor 12 [Durio zibethinus]	WRKY	Pgl003677
transcript2782,2868,f22563Z2868	JZKD02S1600607.1	NA	-2.48681	down	Day18	-1.05807	RING-H2 finger protein ATL65 [Citrus sinensis]	Zinc finger, RING-type	Cotton_A_03388_BGI-A2_v1.0
transcript8989,1778,f28631Z1778	JZKD02S1603842.1	NA	-3.94646	down	Day18	-1.76937	AP2-like ethylene-responsive transcription factor At2g41710 [Selaginella moellendorffii]	AP2/ERF	PSME_00040180-RA
transcript26435,701,f19551Z701	JZKD02S1613224.1	GQ0204_F05	-2.13257	down	Day18	-0.959488	WRKY transcription factor SUSIBA2 [Glycine max]	WRKY	Psi011371
transcript17608,1115,f10154Z1115	JZKD02S1615736.1	GQ03313_G07	-2.49614	down	Day18	-0.795145	probable E3 ubiquitin-protein ligase RHY1A [Rosa chinensis]	Zinc finger, RING-type	Peinf101Scf01969g06011.1
transcript6904,2020,f8765Z2020	JZKD02S1618815.1	GQ03225_F03	-2.72626	down	Day18	-0.591718	basic leucine zipper 24-like [Quercus suber]	bZIP	MA_3942g0010
transcript11096,1580,f21640Z1580	JZKD02S1623788.1	WS03216_P11	-3.11796	down	Day22	-2.26906	zinc finger protein WIP6-like [Physcomitrella patens]	Zinc finger C2H2-type	MA_795128g0010
transcript13315,1399,f1956Z1399	JZKD02S1631669.1	GQ0202_H12	2.86984	up	Day18	1.32627	F-box protein At4g35930 [Quercus suber]	F-box	NA
transcript3126,2753,f15824Z2753	JZKD02S1632990.1	GQ04011_K11	-2.14342	down	Day22	-1.59682	floral homeotic protein APETALA 2 isoform X3 [Abrus precatorius]	AP2/ERF	MA_8090186g0010
transcript10842,1605,f11296Z1605	JZKD02S1638080.1	GQ03417_H02	-2.05117	down	Day18	-0.851836	zinc finger protein CONSTANS-LIKE 4-like [Physcomitrella patens]	B-box	Psi002004
transcript28680,628,f31315Z628	JZKD02S1638659.1	GQ0193_D02	-2.32538	down	Day18	-1.57047	ethylene-responsive transcription factor ERF060-like [Brassica napus]	AP2/ERF	MA_83118g0010
transcript4573,2397,f21203Z2397	JZKD02S1646098.1	WS02612_M18	2.3452	up	Day18	0.790052	E3 ubiquitin-protein ligase RFWD2 isoform X2 [Momordica charantia]	Zinc finger, RING-type	NA
transcript15190,1268,f12699Z1268	JZKD02S1648503.1	GQ03616_J03	-2.10301	down	Day18	-0.934211	uncharacterized protein LOC112186418 [Rosa chinensis]	Zinc finger, RING/FYVE/PHD-type	NA
transcript6186,2117,f18937Z2117	JZKD02S1649963.1	NA	-2.26051	down	Day18	-1.0705	F-box protein At2g26850-like isoform X1 [Physcomitrella patens]	F-box	NA
