# Supplementary material for: De novo transcriptome assembly and discovery of drought-responsive genes in white spruce (Picea glauca)
Source: PLoS One. 2025 Jan 3;20(1):e0316661. doi: 10.1371/journal.pone.0316661 (PMC11698436; doi:10.1371/journal.pone.0316661)
Supplement: S9 Table — The Excel file contains three sheets; Caption, S7.1 (results of DEG analysis and annotation according to clones) and S7.2 (GO enrichment according to clones). (XLSX) [file pone.0316661.s013.xlsx]

## Sheet: Caption
		Supplementary Tables
		Title : De novo transcriptome assembly and discovery of drought-responsive genes in white spruce (Picea glauca)
		Authors: Zoé Ribeyre, Claire Depardieu, Julien Prunier, Gervais Pelletier, Geneviève Parent, John Mackay, Arnaud Droit, Jean Bousquet, Philippe Nolet, Christian Messier
	Sheet	Informations
	S9.1 Table	Differential expression of transcripts as a function of clones (C8, C11 and C95) and their corresponding annotated genes based on the WS77111v2 and GCAT3.3 genomes.
	S9.2 Table	Gene Ontology (GO) enrichments of differentially expressed transcripts (DETs) as a function of clones. The meanings of the headings are: Clone: C8, C11 and C95; Regulation: up- or down-regulation of DETs; Enrichment: OVER means the DETs found as enriched and NOTSIGNIF means the DETs found as not enriched; GO Term: the ID of GO; GO Name: the corresponding name of GO Term; GO Category: the correspo…

## Sheet: S9.1 Table
Transcript	Gene_WS77111v2	Gene_GCAT3.3	Clone	Regulation	log2FoldChange	FDR	pvalue	baseMean	lfcSE	stat
transcript10130,1672,f8003Z1672	JZKD02S1448462.1	GQ03211_N14	C95	up	2.34548	0.000615675	7.91e-06	11.8809	0.524983	4.46771
transcript10178,1667,f3441Z1667	JZKD02S0015028.1	GQ02811_B06	C95	up	2.06719	0.00363396	8.04e-05	136.543	0.524251	3.94313
transcript10179,1667,f9125Z1667	JZKD02S1608679.1	GQ02011_F05	C8-C11-C95	up	2.15893	0.0215701	0.000754043	233.615	0.640797	3.36914
transcript10211,1664,f21992Z1664	JZKD02S0445844.1	WS0342_E13	C8-C11	up	5.65689	0.00011126	1.81e-07	28.6901	1.08405	5.21828
transcript10214,1664,f21532Z1664	JZKD02S1643201.1	GQ0047_E03	C95	up	2.25154	0.00861982	0.000264909	814.764	0.6173	3.6474
transcript1022,3890,f4275Z3890	JZKD02S0759881.1	GQ02822_O09	C11-C95	up	2.0483	0.00492945	6.15e-05	84.2325	0.511171	4.00708
transcript10220,1663,f33628Z1663	JZKD02S0849371.1	GQ03315_F02	C8	down	-2.34576	0.00774917	0.000164533	6.62967	0.622542	-3.76804
transcript10303,1655,f1253Z1655	NA	GQ0166_H02	C8	up	2.4156	2.26e-05	5.02e-08	138.842	0.443168	5.45075
transcript10355,1650,f9757Z1650	JZKD02S0911105.1	GQ03304_E19	C8-C95	up	2.25564	0.00929452	0.000216753	68.0534	0.609854	3.69865
transcript10483,1638,f12541Z1638	JZKD02S0645336.1	GQ03612_K16	C8-C11-C95	up	2.79719	0.0339212	0.00163301	10.0826	0.888012	3.14995
transcript10517,1634,f2260Z1634	JZKD02S0698837.1	GQ0208_A03	C95	up	2.40892	0.00397869	9.25e-05	73.0248	0.616167	3.90952
transcript10558,1630,f29698Z1630	JZKD02S1357381.1	NA	C11	down	-3.22587	4.9e-05	6.02e-08	19.6196	0.595368	-5.41829
transcript10581,1628,f15498Z1628	JZKD02S1360556.1	GQ04007_D07	C8-C11	up	2.13171	0.000528808	1.99e-06	1962.75	0.448352	4.75455
transcript10628,1624,f26251Z1624	JZKD02S1641692.1	GQ03616_B03	C11	up	2.17241	0.025474	0.00102162	896.14	0.661411	3.2845
transcript10628,1624,f26251Z1624	JZKD02S1641692.1	GQ03616_B03	C95	down	-3.17022	0.000297804	3.15e-06	1537.61	0.680202	-4.66071
transcript10637,1623,f16480Z1623	JZKD02S0167248.1	GQ04108_K10	C8-C11-C95	up	2.84886	0.000426338	1.52e-06	458.383	0.592438	4.80871
transcript10757,1612,f33Z1612	JZKD02S1549939.1	GQ0013_C19	C95	up	4.44446	7.94e-05	5.89e-07	25.5777	0.889831	4.99473
transcript10785,1610,f14611Z1610	JZKD02S0938005.1	GQ03902_N14	C95	up	2.78843	8.73e-05	6.51e-07	132.788	0.560447	4.97537
transcript10787,1610,f2757Z1610	JZKD02S1328399.1	GQ02782_G07	C8	up	2.11534	0.0419875	0.00250732	4.69485	0.699873	3.02246
transcript10803,1609,f16729Z1609	NA	GQ04113_J03	C8-C11-C95	up	3.35225	0.000699395	3.18e-06	76.2034	0.719589	4.65856
transcript10855,1603,f14671Z1603	JZKD02S0750430.1	GQ03904_P17	C11-C95	up	3.7217	0.000118226	1.97e-07	190.91	0.715362	5.20254
transcript10860,1603,f23131Z1603	JZKD02S0336590.1	GQ04113_O01	C8-C95	up	4.00803	0.00134028	1.32e-05	6.17957	0.919856	4.35724
transcript10867,1602,f4965Z1602	JZKD02S0856742.1	GQ02905_J05	C8	up	2.60624	0.0414032	0.00245164	13.6205	0.860358	3.02925
transcript10874,1601,f18467Z1601	JZKD02S0681961.1	NA	C8-C11-C95	up	5.22542	0.00668401	0.000100291	33.4662	1.34333	3.88989
transcript10939,1595,f18912Z1595	JZKD02S1591979.1	WS0326_O05	C8-C11-C95	up	2.5766	0.00485882	5.92e-05	26.5687	0.641617	4.01579
transcript11059,1583,f854Z1583	JZKD02S0374696.1	GQ01302_G18	C95	up	3.25602	0.00159425	2.74e-05	62.9032	0.776414	4.19366
transcript11064,1582,f1458Z1582	JZKD02S0230004.1	GQ04104_D12	C95	up	2.35589	0.000628529	8.21e-06	262.906	0.528257	4.45973
transcript11075,1581,f19065Z1581	JZKD02S0820492.1	GQ03207_O13	C8-C11-C95	up	2.84013	0.00998092	0.000191644	12.905	0.761474	3.72978
transcript11118,1578,f5204Z1578	JZKD02S0231821.1	GQ03002_I23	C8-C95	up	3.30136	9.16e-05	3.32e-07	82.7555	0.64677	5.10437
transcript11182,1573,f7371Z1573	JZKD02S0210347.1	GQ03906_E02	C8-C95	up	2.45428	0.00023705	1.11e-06	204.922	0.503918	4.8704
transcript11306,1563,f1953Z1563	JZKD02S0676253.1	GQ0202_G12	C95	up	3.92892	4.95e-05	3.02e-07	5727.73	0.766997	5.12247
transcript11331,1561,f2718Z1561	JZKD02S1179197.1	GQ03409_F12	C11	down	-3.34059	0.0114636	0.000250636	9.11548	0.91233	-3.66161
transcript11449,1551,f21754Z1551	JZKD02S0219217.1	GQ0201_O22	C95	up	5.91356	3.25e-07	4.9e-10	57.2784	0.9504	6.22218
transcript11519,1545,f1511Z1545	JZKD02S0163636.1	GQ0183_B05	C8-C95	up	7.61395	0.000643168	4.22e-06	36.9455	1.65514	4.60018
transcript11529,1544,f20494Z1544	JZKD02S0798697.1	WS03216_A08	C8-C11-C95	up	2.44876	0.0270912	0.00111973	23.5506	0.75148	3.25858
transcript11605,1536,f19502Z1536	JZKD02S1594713.1	WS0345_O14	C8-C95	up	2.9357	0.0218072	0.000828272	2.81995	0.878118	3.34317
transcript11610,1536,f24814Z1536	JZKD02S1070615.1	NA	C8-C95	up	4.37956	5.63e-05	1.92e-07	14.5939	0.841064	5.20716
transcript11623,1535,f21516Z1535	JZKD02S0311266.1	WS0313_F11	C8-C11-C95	up	2.82824	0.00137085	9.12e-06	190.871	0.637405	4.43711
transcript11625,1534,f5469Z1534	JZKD02S1294271.1	GQ03010_F13	C8-C95	up	2.447	0.0380649	0.00210926	15.335	0.795926	3.0744
transcript11637,1533,f16093Z1533	JZKD02S0201965.1	GQ04102_L22	C8	up	2.02142	0.0238018	0.000967199	11.7413	0.612572	3.2999
transcript11658,1532,f19132Z1532	JZKD02S1031036.1	NA	C95	down	-2.13175	0.0387417	0.00261808	34.3762	0.708376	-3.00935
transcript11671,1531,f1897Z1531	JZKD02S0421311.1	GQ0201_F18	C95	up	3.28095	0.0105596	0.000352535	41.2833	0.91819	3.57328
transcript11771,1522,f21782Z1522	JZKD02S1602843.1	WS03225_H17	C8-C95	up	3.36338	0.000275192	1.36e-06	185.916	0.696222	4.8309
transcript11828,1518,f2199Z1518	JZKD02S1486494.1	GQ0207_B08	C8-C11	up	2.03433	0.000899031	4.75e-06	262.709	0.444615	4.57547
transcript11853,1516,f9092Z1516	NA	GQ03232_B15	C8-C11-C95	up	2.98559	0.000335528	9.18e-07	70.2779	0.608252	4.90848
transcript11928,1510,f15610Z1510	JZKD02S1305895.1	GQ04008_H17	C11	down	-4.63419	0.00215444	1.8e-05	4.21419	1.08064	-4.28839
transcript11944,1508,f17064Z1508	JZKD02S1063275.1	GQ02813_E08	C8-C11-C95	up	2.86807	0.0101156	0.000198219	14.2554	0.770723	3.72127
transcript11950,1508,f21664Z1508	JZKD02S0683479.1	WS03218_I18	C95	up	2.50471	0.000685051	9.17e-06	151.183	0.564648	4.43588
transcript11997,1504,f8997Z1504	JZKD02S0152336.1	GQ03230_A04	C95	up	2.34724	0.0184256	0.000815569	25.7182	0.701201	3.34746
transcript12057,1499,f13112Z1499	JZKD02S0448117.1	GQ03708_L01	C11-C95	up	2.38781	0.0023345	2.01e-05	136.044	0.559957	4.26427
transcript1209,3723,f18965Z3723	JZKD02S0654342.1	NA	C8-C95	up	2.51316	0.000124102	4.72e-07	181.6	0.498896	5.03744
transcript12169,1489,f9260Z1489	JZKD02S1010723.1	GQ03234_O20	C8-C11-C95	up	2.91134	0.00139188	9.31e-06	42.2701	0.656809	4.43255
transcript12170,1489,f509Z1489	JZKD02S0716606.1	GQ00610_E02	C8	up	2.63915	0.000490927	2.98e-06	23.4286	0.564827	4.67249
transcript12223,1484,f10028Z1484	JZKD02S1070877.1	GQ03310_P10	C8-C11-C95	up	3.00629	0.00603032	8.69e-05	102.018	0.766027	3.92452
transcript12249,1482,f22940Z1482	JZKD02S0454239.1	NA	C8-C95	up	3.45023	0.0138721	0.000408471	3.22148	0.976145	3.53455
transcript12272,1481,f19724Z1481	JZKD02S0829497.1	GQ03714_K21	C8-C11-C95	up	4.48152	0.0199001	0.000658102	4.87343	1.31559	3.40646
transcript12288,1479,f3838Z1479	JZKD02S0509645.1	GQ02817_B11	C95	up	2.14149	0.00189923	3.49e-05	1119.83	0.517446	4.13857
transcript12299,1479,f3596Z1479	JZKD02S1022606.1	GQ02813_E08	C8-C11-C95	up	3.78528	5.48e-05	6.94e-08	1142.61	0.701933	5.39265
transcript12379,1474,f11455Z1474	JZKD02S0843283.1	GQ03503_O12	C11	down	-2.06202	0.00546764	7.5e-05	175.401	0.520724	-3.95991
transcript12404,1473,f26265Z1473	JZKD02S0373881.1	NA	C8-C95	up	2.77684	0.00745059	0.000154452	323.271	0.733876	3.7838
transcript1248,3693,f20671Z3693	JZKD02S0415088.1	WS00752_O20	C11	down	-2.00949	0.00546764	7.51e-05	11.9288	0.507525	-3.95939
transcript12549,1462,f9769Z1462	JZKD02S1601408.1	GQ03304_I03	C95	up	2.06417	0.00024519	2.49e-06	109.484	0.438369	4.70876
transcript12561,1461,f16164Z1461	JZKD02S0189833.1	GQ04103_O12	C8-C11	up	4.00981	0.000931755	5.02e-06	8.33635	0.878557	4.56409
transcript1258,3684,f20543Z3684	JZKD02S0390232.1	WS00743_N05	C95	up	2.16851	0.0063783	0.000173877	34.0809	0.577619	3.75423
transcript12591,1458,f12495Z1458	JZKD02S1536369.1	GQ03611_B21	C8-C11-C95	up	2.97473	0.0292267	0.00126816	6.0899	0.922943	3.22309
transcript12660,1452,f1348Z1452	JZKD02S0142429.1	GQ0171_B17	C8-C11-C95	up	4.98713	0.00039999	1.38e-06	17.4811	1.03292	4.82821
transcript12804,1440,f25065Z1440	JZKD02S0321396.1	GQ03714_K21	C95	up	7.39834	0.00185444	3.38e-05	25.1394	1.78427	4.14642
transcript12905,1432,f2190Z1432	JZKD02S0709130.1	GQ0206_N18	C95	up	3.48228	0.00346982	7.5e-05	19.5994	0.879433	3.95968
transcript12920,1429,f21822Z1429	JZKD02S0436215.1	GQ03811_M11	C8-C95	up	6.25274	0.000280051	1.41e-06	122.282	1.29614	4.82413
transcript12968,1425,f22041Z1425	JZKD02S0786704.1	GQ03808_M23	C8	up	2.32226	0.0361526	0.00193587	3.91809	0.74914	3.0999
transcript12977,1425,f24421Z1425	JZKD02S0217769.1	WS03220_N20	C8-C11-C95	up	3.37737	9.48e-05	1.46e-07	57.7585	0.642441	5.25709
transcript13037,1421,f21699Z1421	JZKD02S0207196.1	WS03220_B10	C8-C11-C95	up	3.13494	0.00162777	1.15e-05	57.7347	0.714728	4.38619
transcript13049,1420,f1765Z1420	JZKD02S0236915.1	GQ02010_K17	C11-C95	up	2.3767	0.0138177	0.000349013	44.5135	0.664641	3.57591
transcript13050,1420,f496Z1420	JZKD02S0705776.1	GQ0049_K04	C95	down	-2.22626	0.00238515	4.58e-05	3.25309	0.546156	-4.07623
transcript13083,1417,f21710Z1417	JZKD02S0243368.1	WS03220_J13	C8-C95	up	2.15969	0.01544	0.000478595	126.701	0.618386	3.49246
transcript13144,1412,f16527Z1412	JZKD02S0563238.1	GQ04109_G11	C95	up	2.06536	0.000379024	4.26e-06	238.02	0.449138	4.59851
transcript13158,1410,f31978Z1410	JZKD02S0779576.1	GQ03905_B17	C8	up	3.57141	0.0187797	0.000647273	3.74544	1.04703	3.41099
transcript13163,1410,f6008Z1410	JZKD02S0901987.1	GQ03107_A06	C95	up	2.516	0.0353923	0.00227494	47.0635	0.824437	3.05177
transcript13170,1409,f25687Z1409	JZKD02S1594866.1	GQ03313_G22	C8-C95	up	3.05669	0.000196082	8.51e-07	195.674	0.620862	4.92331
transcript13177,1409,f22921Z1409	JZKD02S0750430.1	GQ03904_P17	C8-C95	up	4.81386	0.00413929	6.48e-05	7.40946	1.20511	3.99454
transcript13227,1405,f1612Z1405	JZKD02S1611789.1	GQ0195_F20	C8-C11-C95	up	2.52749	0.0380908	0.00200113	18.7171	0.817939	3.09007
transcript13233,1404,f16050Z1404	JZKD02S0529769.1	GQ04102_C22	C8-C95	up	2.16048	0.00103749	9.19e-06	55.5252	0.487101	4.43538
transcript13237,1404,f21955Z1404	JZKD02S0030560.1	GQ03416_N24	C95	up	4.49392	8.54e-06	2.76e-08	108.314	0.808818	5.55615
transcript1328,3622,f20388Z3622	JZKD02S1575763.1	GQ03002_I23	C8-C95	up	4.63964	1.8e-06	1.52e-09	1788.58	0.767876	6.04218
transcript13293,1400,f26305Z1400	JZKD02S0691761.1	NA	C8	up	4.63017	0.00798957	0.000173362	5.13842	1.23308	3.75497
transcript13303,1399,f10145Z1399	JZKD02S1070877.1	GQ0205_A12	C8-C95	up	2.43391	0.0145791	0.000437134	85.9111	0.692124	3.51659
transcript13367,1395,f1251Z1395	JZKD02S0114806.1	GQ0166_E14	C8	up	6.30237	9.3e-07	6e-10	625.179	1.01809	6.19039
transcript13380,1394,f24377Z1394	JZKD02S1550160.1	GQ03207_O19	C95	up	3.59526	2.95e-05	1.51e-07	1592.95	0.684696	5.25089
transcript13390,1394,f30570Z1394	JZKD02S0035693.1	NA	C8	up	2.72951	0.0119216	0.000321962	5.14938	0.75884	3.59696
transcript13391,1394,f13134Z1394	JZKD02S0339959.1	GQ03709_C10	C11	down	-3.85397	0.00392488	4.29e-05	11.5722	0.942024	-4.09116
transcript13473,1388,f4096Z1388	JZKD02S0020697.1	GQ02820_F14	C95	down	-2.00825	0.0191713	0.000862325	25.1761	0.602719	-3.33197
transcript13508,1385,f9841Z1385	JZKD02S1588025.1	GQ03308_B05	C8-C11-C95	up	2.97477	0.00443938	5.26e-05	38.9799	0.735605	4.04398
transcript13593,1379,f10941Z1379	JZKD02S1592169.1	GQ03402_H09	C8-C95	up	4.66947	0.00537566	9.41e-05	156.134	1.19566	3.90536
transcript13642,1376,f12792Z1376	JZKD02S1640294.1	GQ03701_B15	C95	up	2.84949	2.44e-05	1.16e-07	98.6972	0.537708	5.29933
transcript13680,1373,f18035Z1373	JZKD02S0027118.1	NA	C8	up	2.21865	0.0251	0.00104066	4.82364	0.676564	3.2793
transcript13709,1371,f29374Z1371	JZKD02S1104403.1	GQ03204_K15	C8	down	-2.63764	0.0224319	0.000879997	3.33751	0.792959	-3.32632
transcript13730,1369,f1510Z1369	JZKD02S0834033.1	GQ0183_A06	C11-C95	up	4.78517	0.000348758	1.07e-06	474.431	0.980962	4.87804
transcript13756,1368,f30622Z1368	JZKD02S0829497.1	GQ03714_K21	C95	up	3.16584	0.00245751	4.75e-05	9.67101	0.778282	4.06773
transcript13768,1367,f10096Z1367	JZKD02S1015806.1	GQ03312_H17	C8-C95	up	4.2571	0.00796336	0.000171961	2.72361	1.13311	3.757
transcript13783,1366,f15964Z1366	JZKD02S1628391.1	GQ04013_P15	C11-C95	up	2.31323	0.00859151	0.000152381	527.705	0.61081	3.78716
transcript13895,1359,f12300Z1359	JZKD02S0633093.1	GQ03606_B15	C8-C11	up	2.39216	0.00686178	0.000104808	16.7004	0.616667	3.87918
transcript13918,1356,f14895Z1356	JZKD02S0031005.1	GQ03316_I17	C95	up	2.67571	0.000295417	3.12e-06	102.201	0.573809	4.66307
transcript13923,1356,f15971Z1356	JZKD02S0738196.1	GQ04101_B06	C95	up	2.48576	0.00018323	1.69e-06	225.157	0.519223	4.78746
transcript13988,1351,f563Z1351	JZKD02S0436771.1	GQ0061_B03	C95	up	2.16122	0.00577513	0.000153291	97.8554	0.570894	3.78568
transcript14046,1347,f14788Z1347	JZKD02S0356966.1	GQ03909_G06	C8-C95	up	2.19952	0.00996299	0.000243911	23.6558	0.599557	3.66857
transcript14052,1347,f7585Z1347	JZKD02S0420099.1	GQ03206_D15	C95	up	3.04537	0.000704801	9.59e-06	12809.6	0.688029	4.42622
transcript14117,1342,f8983Z1342	JZKD02S0890427.1	GQ03229_N01	C95	up	2.06418	0.0306138	0.00180414	86.6923	0.661444	3.12071
transcript14171,1338,f19857Z1338	JZKD02S1131829.1	NA	C95	up	2.19212	0.00784153	0.000231767	17.7146	0.595424	3.68161
transcript14221,1335,f18392Z1335	JZKD02S0221120.1	NA	C8	down	-2.10248	0.0472987	0.00310801	8.06992	0.711054	-2.95685
transcript14279,1330,f14812Z1330	JZKD02S1597045.1	GQ03911_C09	C8-C95	up	5.66317	0.00568205	0.000103525	10.9431	1.45876	3.88218
transcript14318,1328,f4462Z1328	JZKD02S1037261.1	GQ02826_A23	C8-C95	up	2.57417	0.000509946	3.13e-06	612.086	0.55213	4.66226
transcript14324,1327,f24815Z1327	JZKD02S0813268.1	GQ03116_B03	C95	up	3.53536	0.00097478	1.51e-05	12.7414	0.817114	4.32665
transcript14331,1327,f17286Z1327	JZKD02S0973030.1	NA	C8	up	4.75806	0.00484105	8.18e-05	3.10037	1.2079	3.93913
transcript14422,1321,f2105Z1321	JZKD02S1070877.1	GQ0205_A12	C95	up	4.81028	0.00311831	6.49e-05	5.81361	1.20427	3.99434
transcript14488,1316,f18543Z1316	JZKD02S1354653.1	GQ03601_K24	C11	up	2.93116	0.0116333	0.000257913	9.62367	0.802118	3.65427
transcript14504,1315,f31427Z1315	NA	GQ0014_D19	C95	up	2.33636	0.0217863	0.0010491	11.2318	0.712954	3.27702
transcript14508,1314,f25901Z1314	JZKD02S0376140.1	NA	C8-C11-C95	up	2.06847	0.0445633	0.00265411	7.91638	0.688297	3.00519
transcript14510,1314,f8243Z1314	JZKD02S1622864.1	GQ03214_N14	C95	up	3.08913	2.23e-05	9.46e-08	48.2872	0.578843	5.33674
transcript14521,1313,f14554Z1313	JZKD02S0064906.1	GQ03901_J22	C8-C11-C95	up	3.23418	6.13e-05	9.23e-08	72.5966	0.6055	5.34135
transcript14525,1313,f20426Z1313	JZKD02S1614305.1	WS00734_P11	C8-C11-C95	up	2.90524	0.00186072	1.47e-05	259.094	0.670377	4.33374
transcript14619,1307,f26130Z1307	JZKD02S1025586.1	NA	C8	up	2.27084	0.0238018	0.000966393	6.76768	0.688107	3.30013
transcript14649,1306,f1996Z1306	JZKD02S1650251.1	GQ0203_E17	C8-C11-C95	up	3.49984	0.00283592	2.64e-05	23.2978	0.832776	4.20262
transcript14690,1303,f13146Z1303	JZKD02S0798697.1	GQ03709_H02	C8-C11-C95	up	5.81932	5.17e-06	1.02e-09	131.06	0.953102	6.10567
transcript14736,1300,f31102Z1300	JZKD02S1523459.1	WS0263_N22	C8-C95	up	2.6219	0.00433846	6.97e-05	62.7126	0.65922	3.97728
transcript14846,1292,f13722Z1292	JZKD02S1249386.1	GQ03802_L06	C8-C11-C95	up	2.54299	0.017723	0.00053957	33.9236	0.734903	3.4603
transcript14868,1290,f19621Z1290	JZKD02S1417089.1	GQ02818_D14	C8	up	2.43049	0.0158084	0.000503082	9.42699	0.698595	3.47911
transcript14908,1288,f6751Z1288	JZKD02S0566363.1	GQ03126_L06	C8-C95	up	3.89167	8.19e-06	1.23e-08	228.253	0.683354	5.69495
transcript14966,1284,f30741Z1284	JZKD02S1264911.1	NA	C11	up	2.45752	0.0186376	0.000585968	6.9258	0.714805	3.43803
transcript14975,1283,f8595Z1283	JZKD02S1530276.1	GQ03222_B13	C95	up	2.41464	0.0013603	2.25e-05	100.554	0.569682	4.23858
transcript15026,1279,f1144Z1279	JZKD02S1620158.1	GQ0134_P20	C95	up	2.7748	0.000418255	4.83e-06	78.4189	0.606911	4.572
transcript15053,1278,f32542Z1278	JZKD02S0847733.1	GQ02905_C08	C11-C95	up	3.28771	0.000783543	3.82e-06	132.513	0.711444	4.62119
transcript15114,1274,f13024Z1274	JZKD02S1606783.1	GQ03706_H14	C8-C11-C95	up	3.45969	3.12e-05	3.34e-08	233.296	0.626439	5.52279
transcript15128,1273,f33697Z1273	JZKD02S0113036.1	GQ0193_C11	C8	up	2.24593	0.00680795	0.000134782	11.1801	0.588316	3.81755
transcript15139,1271,f5330Z1271	JZKD02S0330298.1	GQ03006_K15	C8-C95	up	5.15364	0.029974	0.00140844	10.3258	1.61409	3.19292
transcript1517,3487,f11621Z3487	JZKD02S1493316.1	GQ03508_A22	C11-C95	up	2.02526	0.0171852	0.00051163	209.043	0.582878	3.47459
transcript15170,1269,f7644Z1269	JZKD02S1506013.1	GQ03206_P23	C95	up	2.08847	0.000186172	1.73e-06	136.959	0.436671	4.7827
transcript15235,1265,f27890Z1265	JZKD02S0254764.1	GQ0015_N14	C11	up	2.15307	0.00626101	9.1e-05	31.9126	0.550164	3.9135
transcript15267,1263,f4858Z1263	JZKD02S0566463.1	GQ02903_H20	C95	up	2.13467	0.0171425	0.000724955	29.8496	0.631565	3.37996
transcript15272,1263,f3199Z1263	NA	GQ02807_K13	C8-C11-C95	up	2.93789	0.00228488	1.94e-05	29.3542	0.687681	4.27217
transcript15348,1257,f17644Z1257	JZKD02S1397772.1	GQ03812_I04	C8-C95	up	4.19646	0.00702165	0.000140776	12.3712	1.10236	3.8068
transcript15410,1252,f13262Z1252	JZKD02S0630844.1	GQ03711_M06	C95	up	4.00167	3.87e-06	1.01e-08	71.8827	0.698579	5.72829
transcript15444,1249,f18108Z1249	JZKD02S0540222.1	WS00729_G15	C11-C95	up	2.49503	0.000399614	1.36e-06	15.3498	0.516495	4.83069
transcript15488,1246,f6881Z1246	JZKD02S0730324.1	GQ03121_I10	C95	up	3.58749	2.8e-05	1.41e-07	37.5665	0.681472	5.26433
transcript15494,1246,f3357Z1246	JZKD02S0226872.1	GQ02809_O23	C11-C95	up	5.03064	0.000860347	4.36e-06	34.9155	1.09518	4.59345
transcript15499,1246,f21453Z1246	JZKD02S0757630.1	GQ03512_F18	C8-C95	up	2.08001	0.00491199	8.35e-05	63.7707	0.528712	3.93411
transcript15531,1244,f23797Z1244	JZKD02S0809375.1	GQ0011_N04	C8-C95	up	3.3944	0.0110583	0.000278818	9.58173	0.93401	3.63422
transcript15533,1243,f7391Z1243	JZKD02S0129299.1	GQ03203_M11	C8-C11-C95	up	2.12447	0.000158904	2.91e-07	112.527	0.41417	5.12947
transcript15545,1243,f8509Z1243	JZKD02S1063695.1	GQ03220_D17	C95	up	3.10408	0.00204376	3.82e-05	2705.68	0.753756	4.11814
transcript15557,1242,f6260Z1242	JZKD02S0678810.1	GQ03111_I12	C8-C11-C95	up	3.01957	0.00761727	0.000125038	10.9508	0.78716	3.83603
transcript15582,1240,f6996Z1240	JZKD02S1626227.1	GQ03123_F10	C8-C95	up	3.16759	0.000853756	6.86e-06	19.5543	0.704219	4.49802
transcript15587,1240,f14236Z1240	JZKD02S1129714.1	GQ03813_M04	C8-C95	up	3.83005	1.8e-06	1.55e-09	659.27	0.634177	6.03939
transcript1560,3457,f20032Z3457	JZKD02S1643991.1	GQ03512_J05	C95	up	2.22613	0.00089077	1.35e-05	142.927	0.511628	4.35107
transcript15603,1238,f19428Z1238	JZKD02S0721622.1	GQ04107_B14	C95	up	2.73945	0.00525734	0.000135398	16.3805	0.717805	3.81643
transcript15606,1238,f1316Z1238	JZKD02S0793695.1	GQ0168_D08	C8-C95	up	4.41221	0.00356308	5.15e-05	606.358	1.08978	4.04871
transcript15641,1235,f32420Z1235	JZKD02S0064638.1	GQ03204_B13	C8-C95	up	3.52393	0.000837121	6.67e-06	286.635	0.782382	4.50411
transcript15684,1233,f14227Z1233	JZKD02S0566363.1	GQ03813_H24	C8-C95	up	2.29936	0.0163497	0.00053404	10.8448	0.663964	3.46307
transcript15687,1232,f25020Z1232	JZKD02S0087538.1	NA	C8-C11	up	2.4133	0.000885801	4.59e-06	21.0436	0.526631	4.58252
transcript15698,1232,f36144Z1232	JZKD02S1637243.1	NA	C95	up	2.66995	0.0262534	0.00141702	5.93952	0.83667	3.19116
transcript15709,1231,f20439Z1231	JZKD02S0667506.1	GQ03313_A02	C95	up	3.43894	0.000107381	8.55e-07	155.242	0.698638	4.92236
transcript15713,1231,f2198Z1231	JZKD02S1362337.1	GQ0207_B03	C11	up	2.24143	0.0496052	0.00324823	8.4782	0.761558	2.94321
transcript1573,3448,f16520Z3448	NA	GQ04109_F17	C8	up	2.04964	4.86e-05	1.53e-07	159.739	0.390486	5.24895
transcript15735,1229,f7912Z1229	JZKD02S1015806.1	GQ03210_M06	C8-C11-C95	up	5.70789	1.2e-05	8.83e-09	52.1086	0.99235	5.75189
transcript15767,1227,f3635Z1227	JZKD02S0094347.1	GQ02813_O11	C95	up	2.64704	6.21e-05	4.28e-07	79.7552	0.523523	5.0562
transcript1587,3440,f12542Z3440	JZKD02S1628034.1	GQ03612_K23	C95	up	2.54577	0.00109286	1.74e-05	311.85	0.592679	4.29537
transcript15878,1220,f10267Z1220	JZKD02S1249386.1	GQ03315_G10	C8-C11-C95	up	2.89711	0.0010944	6.46e-06	106.007	0.642249	4.51088
transcript15881,1219,f35050Z1219	JZKD02S0167470.1	GQ03606_L10	C95	up	4.4839	0.0183336	0.000805177	3.55315	1.33807	3.35101
transcript15959,1214,f29588Z1214	JZKD02S0436771.1	GQ0061_B03	C95	up	4.19743	0.000318877	3.47e-06	26.3908	0.904404	4.64109
transcript15960,1214,f21963Z1214	JZKD02S0223421.1	WS0338_B10	C8-C95	up	2.85598	0.0183291	0.000626886	11.5072	0.835154	3.41971
transcript15978,1213,f20061Z1213	NA	WS0017_H16	C11	up	2.06001	0.00382975	4.15e-05	314.639	0.502599	4.09872
transcript16004,1212,f19992Z1212	JZKD02S0364695.1	NA	C8-C11-C95	up	3.29062	0.010052	0.000193805	5.97048	0.882925	3.72696
transcript16029,1210,f32377Z1210	JZKD02S0496290.1	NA	C8	up	2.26001	0.0379178	0.00209095	5.64921	0.734486	3.077
transcript16044,1208,f10092Z1208	JZKD02S1215999.1	GQ03312_G24	C95	up	2.30046	8.89e-07	1.72e-09	225.781	0.381969	6.02262
transcript16067,1207,f20105Z1207	JZKD02S0047034.1	WS0031_N12	C8-C11-C95	up	2.04379	0.00155351	1.09e-05	64.8211	0.464627	4.39878
transcript16072,1207,f12453Z1207	JZKD02S0481806.1	GQ03610_B11	C8	up	2.54799	0.0194093	0.0006756	4.7257	0.749565	3.39929
transcript16081,1206,f16935Z1206	JZKD02S1386491.1	GQ02510_E13	C8	up	2.13236	0.00361627	5.25e-05	8.18745	0.527285	4.04404
transcript16119,1204,f17224Z1204	JZKD02S0862190.1	GQ03405_K18	C11-C95	up	3.2878	0.0230381	0.000857352	10.1594	0.986267	3.33358
transcript16162,1201,f420Z1201	JZKD02S0180586.1	GQ0046_G08	C95	up	2.31176	0.0120339	0.00043162	96.6785	0.65676	3.51995
transcript16222,1198,f26965Z1198	NA	GQ0071_E09	C95	up	2.55741	0.00264795	5.2e-05	14.8865	0.632048	4.04623
transcript16247,1196,f16665Z1196	JZKD02S0193285.1	GQ04112_C19	C8-C95	up	3.01118	0.00165981	1.73e-05	102.779	0.700784	4.29686
transcript16328,1192,f1287Z1192	JZKD02S0946566.1	GQ0167_G08	C8-C95	up	2.97566	0.000411917	2.41e-06	67.5169	0.631004	4.71576
transcript16355,1190,f30638Z1190	JZKD02S1446013.1	GQ0206_F15	C11	up	2.57609	0.0172998	0.000517782	9.28599	0.742093	3.47138
transcript16370,1189,f21714Z1189	NA	WS03220_N20	C8-C11	up	3.18336	0.00422827	4.8e-05	19.2486	0.783124	4.06495
transcript16371,1189,f14670Z1189	JZKD02S0406913.1	GQ03904_P15	C8-C95	up	6.86885	4.33e-06	4.51e-09	86.9049	1.17128	5.86439
transcript16537,1178,f22367Z1178	JZKD02S1268927.1	NA	C8	up	3.38875	0.000224083	1.02e-06	13.1881	0.69335	4.88751
transcript16541,1178,f21717Z1178	JZKD02S0212183.1	WS03221_B02	C8-C11-C95	up	3.18096	0.000382483	1.27e-06	2156.71	0.656669	4.84409
transcript16549,1178,f13769Z1178	JZKD02S1005964.1	GQ03803_L14	C95	up	2.39048	0.000163823	1.45e-06	131.857	0.496209	4.81749
transcript16573,1176,f17785Z1176	JZKD02S0289228.1	GQ03717_H01	C11-C95	up	2.22013	0.00210094	1.73e-05	36.9671	0.516653	4.29715
transcript16586,1175,f7578Z1175	JZKD02S0799589.1	GQ03206_C07	C8-C11-C95	up	2.17655	0.0159465	0.000454886	61.6877	0.620806	3.50601
transcript16618,1173,f31520Z1173	JZKD02S0249179.1	GQ03318_A22	C95	up	3.24063	0.000191791	1.8e-06	39.5157	0.678751	4.7744
transcript16696,1168,f20763Z1168	JZKD02S0758292.1	WS0079_K20	C8-C95	up	2.14448	0.0332386	0.00167015	5.21517	0.682223	3.14337
transcript16713,1166,f9998Z1166	JZKD02S1430047.1	GQ03310_G03	C95	up	2.39706	0.00792942	0.000237493	182.722	0.652192	3.67538
transcript16739,1165,f37117Z1165	JZKD02S0045407.1	GQ03310_P10	C95	up	4.57612	0.000136675	1.17e-06	33.0017	0.941357	4.8612
transcript16766,1163,f1405Z1163	JZKD02S1622679.1	GQ0174_G23	C8-C11-C95	up	4.01228	0.00315325	3.05e-05	89.2636	0.962192	4.16994
transcript16769,1163,f26250Z1163	JZKD02S0534105.1	NA	C8-C11	up	3.46743	0.0151285	0.000411344	4.86101	0.981526	3.5327
transcript16770,1163,f9459Z1163	JZKD02S0421651.1	GQ03238_J19	C95	up	2.46175	0.00295847	5.99e-05	4419.49	0.613382	4.0134
transcript16833,1158,f21919Z1158	JZKD02S0411934.1	WS03310_M08	C8-C95	up	5.63187	0.0269902	0.00116844	21.3654	1.73476	3.24648
transcript16995,1149,f3200Z1149	NA	GQ02807_K13	C8-C11-C95	up	3.10649	0.000312986	8.18e-07	23.4117	0.629984	4.93107
transcript16996,1149,f16061Z1149	JZKD02S0561504.1	GQ04102_F14	C8-C11-C95	up	2.71657	0.00108462	6.31e-06	124.646	0.60159	4.51565
transcript17003,1149,f1065Z1149	JZKD02S0307490.1	GQ0131_N15	C8-C95	up	2.58395	0.00816839	0.000179	537.21	0.689614	3.74695
transcript17014,1149,f22012Z1149	JZKD02S1358591.1	WS0346_B23	C95	up	2.21357	0.0274211	0.00153733	5.50541	0.698828	3.16754
transcript17026,1148,f25531Z1148	JZKD02S1416309.1	WS00749_K09	C95	down	-2.00251	0.00864206	0.000266277	20.246	0.549223	-3.64607
transcript17056,1146,f926Z1146	JZKD02S1562779.1	GQ01306_M18	C8-C11-C95	up	7.64513	5.75e-05	8.43e-08	84.5072	1.42692	5.35778
transcript17075,1145,f780Z1145	JZKD02S1169332.1	GQ0073_O14	C8-C11	up	2.04173	0.0081383	0.000141731	77.4367	0.536573	3.80513
transcript17112,1143,f25123Z1143	JZKD02S1076171.1	NA	C95	down	-2.04781	0.00291281	5.87e-05	1824.36	0.509661	-4.01799
transcript17115,1143,f26789Z1143	JZKD02S0808820.1	GQ03006_K15	C95	up	5.74658	0.000978656	1.52e-05	5.25976	1.32861	4.32526
transcript17117,1143,f15168Z1143	JZKD02S0316112.1	GQ04003_A17	C95	up	4.17678	0.0310396	0.00184596	3.85796	1.34131	3.11396
transcript17165,1140,f9057Z1140	JZKD02S0611295.1	GQ03231_C20	C95	up	2.06281	0.0224986	0.00110479	71.4173	0.632301	3.26238
transcript17199,1138,f21538Z1138	JZKD02S0900136.1	GQ03417_J14	C95	up	2.98602	0.000889067	1.34e-05	1286.04	0.68596	4.35305
transcript17205,1138,f21004Z1138	JZKD02S1478128.1	GQ03126_D22	C8	up	2.34017	0.0362229	0.00194093	5.4465	0.755106	3.09913
transcript17237,1135,f24697Z1135	JZKD02S0076331.1	NA	C95	up	2.98038	0.0478206	0.00373406	4.56061	1.02779	2.8998
transcript17281,1133,f21924Z1133	JZKD02S0827718.1	WS0331_P15	C11-C95	up	4.64602	0.0157123	0.000441509	11.0172	1.32217	3.51394
transcript17283,1133,f32763Z1133	JZKD02S0664570.1	WS00841_G07	C95	up	3.83974	7.94e-05	5.85e-07	36.3323	0.768522	4.99626
transcript17284,1133,f24013Z1133	JZKD02S0790649.1	NA	C8	down	-2.27905	0.0472987	0.00311215	2.70807	0.770876	-2.95644
transcript17287,1132,f12626Z1132	JZKD02S0189885.1	GQ03614_N13	C8-C11-C95	up	3.43878	0.000622393	2.66e-06	41.9671	0.732376	4.69538
transcript17318,1131,f30504Z1131	JZKD02S0223421.1	WS0338_B10	C95	up	2.62562	0.0112194	0.000386737	12.3175	0.739826	3.54897
transcript17356,1128,f16438Z1128	JZKD02S1289506.1	GQ04108_B12	C95	up	2.10611	0.000856774	1.26e-05	45.6065	0.482332	4.36651
transcript17397,1126,f26328Z1126	JZKD02S0223980.1	GQ03711_D22	C8-C95	up	2.93274	0.00786194	0.000168619	60.5215	0.779587	3.76191
transcript17460,1123,f12224Z1123	JZKD02S0234356.1	GQ03603_P02	C8-C95	up	3.12729	0.0221455	0.000853826	651.842	0.937794	3.33473
transcript17463,1123,f24654Z1123	JZKD02S1145283.1	GQ02817_A04	C95	up	2.0658	5.09e-05	3.16e-07	275.386	0.403968	5.11377
transcript17473,1122,f12681Z1122	JZKD02S0418759.1	GQ03615_P06	C8	up	2.19013	0.00227925	2.77e-05	149.209	0.522518	4.1915
transcript1749,3349,f1471Z3349	JZKD02S0336081.1	GQ01810_C07	C8-C11	up	2.02642	0.0465249	0.00284023	10.1158	0.678977	2.98452
transcript17499,1121,f1062Z1121	JZKD02S1627184.1	GQ0131_M15	C95	up	8.32808	0.00100585	1.58e-05	51.2417	1.92882	4.3177
transcript17526,1120,f12976Z1120	JZKD02S0436771.1	GQ03705_J16	C8-C95	up	2.11327	0.012772	0.000360961	141.32	0.592434	3.56709
transcript17543,1119,f22024Z1119	JZKD02S0466863.1	WS0347_O08	C8-C11-C95	up	3.01829	0.00260983	2.31e-05	15.6706	0.713176	4.23217
transcript17583,1117,f22228Z1117	JZKD02S0853454.1	GQ03410_N18	C95	up	2.24999	0.0422891	0.00298977	51.7956	0.757881	2.96879
transcript17692,1110,f5567Z1110	JZKD02S1603987.1	GQ03012_O05	C11	down	-2.63666	0.000565202	2.26e-06	7.71946	0.557592	-4.72867
transcript17706,1109,f30623Z1109	JZKD02S1492726.1	GQ03714_F05	C8	down	-2.38464	0.00387422	5.9e-05	9.5521	0.593695	-4.01661
transcript17738,1108,f26375Z1108	JZKD02S1519837.1	NA	C95	down	-2.37964	0.0118134	0.000418527	32.7	0.67448	-3.52812
transcript17817,1102,f10490Z1102	JZKD02S1015806.1	GQ03319_P15	C8	up	4.51053	0.00125757	1.22e-05	3.81128	1.03131	4.37357
transcript17821,1102,f27445Z1102	JZKD02S1446013.1	GQ0167_P24	C8-C95	up	3.55856	0.00944414	0.000223118	6.21079	0.964042	3.69129
transcript17853,1100,f22832Z1100	JZKD02S1102827.1	GQ02014_K13	C8	up	2.25205	0.00221045	2.65e-05	4.78751	0.535972	4.20181
transcript17892,1097,f7716Z1097	NA	GQ03207_O13	C95	up	2.02175	0.000110769	8.97e-07	182.425	0.411507	4.91304
transcript17901,1097,f3405Z1097	JZKD02S0615430.1	GQ02810_H14	C8-C11-C95	up	2.22232	0.013374	0.000331909	18.4804	0.619197	3.58903
transcript17937,1094,f21525Z1094	JZKD02S1525217.1	GQ02810_K24	C8-C95	up	2.48487	0.000224083	1.03e-06	118.442	0.508563	4.88606
transcript18095,1085,f21972Z1085	JZKD02S1359257.1	WS0339_H19	C8-C95	up	2.50333	0.00533663	9.32e-05	28.4756	0.640628	3.90761
transcript18113,1084,f1050Z1084	JZKD02S0447367.1	GQ0131_H20	C8	up	2.67393	0.000935053	7.76e-06	28.1167	0.59796	4.47176
transcript18127,1084,f11787Z1084	JZKD02S0915554.1	GQ04010_L13	C11-C95	up	2.22969	0.0128338	0.00031095	101.373	0.618329	3.606
transcript18172,1082,f113Z1082	JZKD02S0496626.1	GQ0023_I10	C8-C11-C95	up	6.08667	0.000240106	5.61e-07	55.7888	1.2163	5.00424
transcript18221,1080,f15748Z1080	JZKD02S1379767.1	GQ04010_G08	C8-C95	up	2.3714	0.00248676	3.13e-05	254.291	0.569533	4.16376
transcript18229,1079,f34834Z1079	JZKD02S0831453.1	WS03228_C09	C8-C11	up	2.44491	0.00166901	1.2e-05	27.2363	0.55842	4.37827
transcript18275,1077,f24866Z1077	JZKD02S0436215.1	GQ03811_M11	C8-C95	up	6.91711	0.00282738	3.73e-05	29.9841	1.67749	4.12349
transcript18317,1074,f26932Z1074	JZKD02S1261473.1	NA	C8-C11	up	2.40704	0.00859151	0.000152348	9.13109	0.635572	3.78721
transcript18346,1073,f8455Z1073	JZKD02S1001066.1	GQ03219_B08	C95	up	2.50826	0.00155875	2.66e-05	299.797	0.597069	4.20096
transcript18360,1072,f28267Z1072	JZKD02S0351817.1	NA	C95	up	4.39106	0.0466644	0.00356189	2.85296	1.50659	2.91456
transcript18412,1069,f17896Z1069	JZKD02S1631169.1	GQ03326_C08	C11-C95	up	2.40772	0.00204732	1.67e-05	110.632	0.559282	4.30502
transcript18422,1068,f9298Z1068	JZKD02S0450229.1	GQ03235_M19	C8-C11-C95	up	2.47725	0.000899031	4.77e-06	58.0382	0.541513	4.57468
transcript18484,1065,f3423Z1065	JZKD02S0853406.1	GQ02810_K22	C8-C95	up	2.12262	0.00805226	0.000175589	35.2862	0.565765	3.75177
transcript18563,1060,f33228Z1060	JZKD02S0662348.1	NA	C8-C11-C95	up	8.36116	0.0196139	0.000635964	90.7634	2.44779	3.41579
transcript18606,1058,f12281Z1058	JZKD02S0424901.1	GQ03605_I16	C95	up	2.06366	0.00921716	0.000291601	919.092	0.569654	3.62265
transcript18617,1057,f24653Z1057	JZKD02S0134190.1	WS0321_F02	C95	up	5.47879	0.000260728	2.67e-06	5.42716	1.16711	4.69434
transcript18684,1054,f11520Z1054	JZKD02S0889091.1	GQ03705_G05	C8-C11	up	2.98662	0.000347251	1e-06	127.851	0.610612	4.8912
transcript18689,1053,f13473Z1053	JZKD02S0578401.1	GQ03716_L01	C95	up	2.08246	0.00711838	0.000201712	32.6203	0.560274	3.71686
transcript18704,1053,f31189Z1053	JZKD02S0750430.1	GQ03904_P17	C8-C95	up	4.18746	0.001767	1.89e-05	9.38984	0.978966	4.27744
transcript18711,1052,f33213Z1052	JZKD02S0459168.1	GQ02902_H18	C8	up	2.07359	0.00116232	1.1e-05	19.1292	0.471566	4.39724
transcript18724,1051,f151Z1051	JZKD02S1634551.1	GQ0025_O04	C8-C95	up	6.8614	0.000175144	7.35e-07	277.416	1.38561	4.95189
transcript18731,1051,f12996Z1051	NA	GQ03705_P24	C8-C95	up	3.12094	0.00332977	4.63e-05	42.8592	0.76618	4.07338
transcript18735,1051,f28308Z1051	JZKD02S1370382.1	GQ03815_L24	C95	up	8.59483	0.0196315	0.000892182	29.8157	2.58687	3.32249
transcript18768,1049,f25870Z1049	JZKD02S1074215.1	GQ01304_E23	C8	up	4.72655	2.15e-05	4.62e-08	19.076	0.864819	5.46536
transcript18812,1047,f3922Z1047	JZKD02S1181752.1	GQ02818_D14	C11-C95	up	2.2047	0.00273047	2.46e-05	1684.5	0.522686	4.21801
transcript18850,1044,f8264Z1044	JZKD02S0011131.1	GQ02802_J12	C95	down	-2.42772	0.041276	0.00289052	11.5144	0.814905	-2.97915
transcript18901,1041,f2447Z1041	JZKD02S0870858.1	GQ02512_P04	C8	up	2.82319	0.0128826	0.000365013	9.63271	0.792103	3.56417
transcript18905,1041,f21826Z1041	JZKD02S1140419.1	WS03228_L22	C8-C11-C95	up	7.0272	1.28e-05	1.01e-08	111.891	1.22662	5.7289
transcript18930,1039,f21685Z1039	JZKD02S0134190.1	WS0321_F02	C8-C11-C95	up	5.829	0.000817735	4.08e-06	18.3182	1.26521	4.60715
transcript18977,1037,f16580Z1037	JZKD02S1629935.1	GQ04110_D03	C8-C11-C95	up	5.13561	4.9e-05	5.82e-08	109.991	0.946786	5.42426
transcript18980,1037,f14125Z1037	JZKD02S1458000.1	GQ03811_E13	C11-C95	up	2.46601	0.00488597	6.05e-05	5590.32	0.614861	4.01068
transcript19024,1034,f29934Z1034	JZKD02S1382721.1	GQ03714_K21	C95	up	5.78031	1.02e-05	3.5e-08	59.7986	1.04825	5.51427
transcript19063,1032,f9379Z1032	JZKD02S0415458.1	GQ03237_C22	C11-C95	up	3.12908	0.00183316	1.42e-05	6574.22	0.720927	4.34037
transcript19105,1030,f29962Z1030	JZKD02S0538774.1	GQ03603_P02	C8-C95	up	2.20665	0.0243857	0.000996174	6448.17	0.670386	3.2916
transcript19135,1029,f26389Z1029	JZKD02S0279730.1	GQ02807_E21	C95	up	3.21071	0.00760499	0.000220684	5.15991	0.869151	3.69408
transcript19144,1028,f22788Z1028	JZKD02S1630374.1	NA	C8-C95	up	2.28707	0.0212358	0.000789811	10.3052	0.681419	3.35634
transcript19205,1025,f11972Z1025	JZKD02S0892740.1	GQ03516_M02	C8-C11-C95	up	2.16931	0.00206153	1.69e-05	29.5816	0.504207	4.30242
transcript19206,1025,f35827Z1025	JZKD02S0415458.1	GQ03237_C22	C11-C95	up	3.43151	0.000754195	3.61e-06	3334.97	0.740748	4.63249
transcript19208,1025,f11468Z1025	JZKD02S0367245.1	GQ03504_H17	C8-C11-C95	up	3.14169	1.2e-05	7.91e-09	100.582	0.544446	5.77043
transcript19306,1019,f15396Z1019	JZKD02S1550160.1	GQ03207_O19	C95	up	3.33464	6.74e-05	4.69e-07	1373.87	0.661801	5.03874
transcript19314,1019,f36649Z1019	JZKD02S1264911.1	WS00826_G15	C95	up	2.14242	0.00327175	6.98e-05	15.7014	0.53872	3.97688
transcript19382,1015,f18208Z1015	JZKD02S1637198.1	GQ03514_C10	C8-C11-C95	up	6.52086	0.0230976	0.000861653	62.8606	1.95693	3.33219
transcript19400,1014,f16854Z1014	JZKD02S1198885.1	GQ02903_J13	C8	up	2.07715	0.0254051	0.00105786	10.6562	0.634308	3.27467
transcript19423,1013,f9635Z1013	JZKD02S0559233.1	GQ03302_G22	C8-C95	up	2.27055	0.0386185	0.00215557	72.2275	0.740097	3.06792
transcript19428,1013,f21746Z1013	JZKD02S1610037.1	WS03223_C21	C8-C11-C95	up	2.93789	0.000370153	1.19e-06	26.5104	0.604778	4.8578
transcript19429,1013,f22392Z1013	JZKD02S0401291.1	NA	C95	up	3.19091	0.000338467	3.72e-06	273.928	0.689732	4.6263
transcript19441,1012,f23116Z1012	JZKD02S1550882.1	NA	C8-C11-C95	up	3.27415	5.53e-05	7.44e-08	49.5908	0.608554	5.38021
transcript19442,1012,f29585Z1012	JZKD02S0587596.1	GQ02829_F10	C8-C11	up	2.56645	0.00564991	7.89e-05	19.6039	0.650109	3.94773
transcript19489,1010,f5126Z1010	JZKD02S0352298.1	GQ02908_O17	C8-C95	up	3.41937	5.88e-06	7.17e-09	45.0323	0.59088	5.7869
transcript19499,1010,f21541Z1010	JZKD02S1614073.1	WS03211_I18	C11-C95	up	6.73902	0.000348758	1.09e-06	56.1311	1.38246	4.87465
transcript19529,1008,f11837Z1008	JZKD02S0137087.1	GQ03513_J10	C8-C11-C95	up	3.84333	9.56e-06	4.54e-09	136.245	0.65551	5.86311
transcript19530,1008,f30825Z1008	JZKD02S1575763.1	NA	C8-C95	up	4.92812	1.29e-06	9.71e-10	301.877	0.806025	6.11411
transcript19538,1008,f18207Z1008	JZKD02S0498128.1	GQ03514_C10	C8-C95	up	5.0717	0.049431	0.00340279	10.5972	1.73167	2.9288
transcript19568,1006,f497Z1006	JZKD02S0481383.1	GQ0049_L03	C11-C95	up	2.01562	0.00284111	2.68e-05	390.445	0.479985	4.19933
transcript19574,1006,f21817Z1006	JZKD02S0161128.1	GQ04010_L13	C8-C95	up	8.12316	7.85e-06	1.15e-08	186.742	1.42353	5.70633
transcript19580,1006,f26583Z1006	JZKD02S1152535.1	GQ0164_M16	C95	up	2.22274	0.0117429	0.000412786	26.0779	0.629356	3.53177
transcript19591,1005,f25536Z1005	JZKD02S0397869.1	GQ0203_H01	C95	up	5.69344	0.000795973	1.15e-05	9.28998	1.29769	4.38737
transcript19654,1002,f30544Z1002	JZKD02S0442376.1	GQ02829_L24	C95	up	2.43018	0.0068919	0.000192575	12.432	0.651774	3.72856
transcript19670,1001,f23210Z1001	JZKD02S1630374.1	NA	C95	up	3.03383	0.0274666	0.00154185	7.35348	0.958045	3.16669
transcript19711,1000,f20234Z1000	JZKD02S1567227.1	WS00721_F08	C8	up	2.11302	0.0115195	0.000304906	5.06766	0.585146	3.6111
transcript19792,996,f22201Z996	JZKD02S0557333.1	GQ0021_E23	C11-C95	up	2.3011	0.0017574	1.35e-05	99.0301	0.528743	4.35201
transcript19798,996,f8096Z996	JZKD02S1604099.1	GQ03212_O15	C11	down	-2.35447	0.0287422	0.00123347	311.468	0.728706	-3.23103
transcript19828,994,f16418Z994	JZKD02S1219890.1	GQ04107_M05	C95	up	2.63859	0.00113067	1.82e-05	16.3457	0.615661	4.28578
transcript19866,992,f26462Z992	JZKD02S0290395.1	NA	C8	down	-2.16163	0.0116992	0.000315116	3.876	0.600029	-3.60255
transcript19881,991,f19819Z991	JZKD02S1600581.1	GQ03220_O18	C95	up	2.29745	0.00653169	0.00017954	35.2651	0.613275	3.74619
transcript19904,989,f1137Z989	JZKD02S1383024.1	GQ0134_O03	C95	up	3.16344	0.00103644	1.63e-05	37.3889	0.73388	4.31057
transcript19917,989,f23810Z989	JZKD02S1607903.1	GQ0133_M02	C95	up	4.15095	0.00480099	0.000118281	157.993	1.07826	3.84966
transcript19919,989,f24396Z989	JZKD02S0861076.1	NA	C8	up	2.06013	0.0226458	0.000891877	12.8243	0.620039	3.32258
transcript19933,988,f10686Z988	JZKD02S1209101.1	GQ03322_P10	C8-C11	up	2.05985	0.0125254	0.000294871	70.8287	0.569057	3.61976
transcript19982,985,f1901Z985	JZKD02S0686486.1	GQ0201_H02	C95	up	2.4823	0.031172	0.00185884	17.0723	0.797678	3.11191
transcript19991,984,f20618Z984	JZKD02S1650251.1	WS00749_F20	C95	up	2.0122	0.0146966	0.000579874	82.36	0.584796	3.44086
transcript20027,983,f8059Z983	JZKD02S0278958.1	GQ03212_I17	C8	up	2.10488	0.000818667	6.27e-06	125.581	0.465987	4.51704
transcript20081,980,f16413Z980	JZKD02S0424977.1	GQ04107_K14	C8-C11-C95	up	2.86577	0.00237997	2.06e-05	180.924	0.672944	4.25856
transcript20098,979,f19354Z979	JZKD02S1005610.1	NA	C95	up	2.85997	0.000879564	1.32e-05	11.971	0.656335	4.35749
transcript20103,979,f19644Z979	JZKD02S0581927.1	WS00841_C04	C95	up	2.38903	0.00941182	0.00030181	17.1084	0.661095	3.61374
transcript20113,979,f10399Z979	JZKD02S0501903.1	GQ03318_E20	C8-C95	up	2.33812	0.0357231	0.0018975	4313.24	0.752817	3.10582
transcript20140,977,f11496Z977	JZKD02S0484407.1	GQ03505_C14	C8-C11-C95	up	2.97186	0.00183986	1.43e-05	53.2179	0.685007	4.33844
transcript20158,976,f13251Z976	JZKD02S1413196.1	GQ03711_J01	C8-C95	up	5.35416	0.0133829	0.000387347	9.15063	1.50883	3.54856
transcript20159,976,f20007Z976	JZKD02S1024588.1	WS00110_A20	C95	up	2.30329	0.000452641	5.39e-06	106.887	0.506329	4.54899
transcript20174,976,f25805Z976	JZKD02S1033128.1	GQ03212_B13	C11	down	-2.00732	0.0182239	0.000567307	33.8069	0.582374	-3.44678
transcript20184,975,f22643Z975	JZKD02S1188147.1	GQ01308_P19	C11-C95	up	2.08837	0.0229959	0.000854871	63.6008	0.626312	3.33439
transcript20192,975,f22656Z975	JZKD02S0401513.1	GQ0046_L22	C95	up	2.144	0.00193256	3.57e-05	632.118	0.518665	4.13368
transcript20215,974,f25846Z974	JZKD02S0730712.1	GQ03803_J20	C95	up	2.81994	0.000827658	1.21e-05	49.8095	0.644399	4.37609
transcript2029,3199,f1430Z3199	JZKD02S1389279.1	GQ0176_I08	C8	up	2.61944	0.000798457	6.04e-06	29.8207	0.578894	4.5249
transcript20297,970,f17519Z970	JZKD02S0902165.1	GQ0203_E04	C95	down	-2.38841	0.00921513	0.000291206	3.03112	0.659235	-3.623
transcript20413,963,f34156Z963	JZKD02S0415458.1	GQ03237_C22	C11-C95	up	2.71482	0.00315451	3.07e-05	2867.51	0.651342	4.16805
transcript20424,962,f13216Z962	JZKD02S0709386.1	GQ03710_N12	C8-C11-C95	up	3.23624	0.00441782	5.18e-05	11.0588	0.799569	4.04749
transcript20439,961,f24125Z961	JZKD02S1611450.1	GQ02905_C08	C11	up	2.06951	0.0358001	0.0017674	30.2356	0.661868	3.12677
transcript20441,961,f20019Z961	JZKD02S0808167.1	WS00111_B03	C8	up	2.77415	0.0232082	0.000926429	10.2828	0.837615	3.31197
transcript20478,959,f34329Z959	JZKD02S1627184.1	GQ03815_L24	C95	up	25.6977	1.05e-22	3.75e-27	128.584	2.38115	10.7921
transcript20534,956,f25415Z956	JZKD02S0015028.1	GQ02811_B06	C8	up	2.2223	0.00955289	0.000228306	33.2595	0.602995	3.68544
transcript20563,955,f33173Z955	JZKD02S0859820.1	NA	C11	up	2.43996	0.0323274	0.00151092	7.80167	0.769079	3.17258
transcript20565,955,f23914Z955	JZKD02S0468469.1	NA	C95	up	7.6944	0.00303746	6.21e-05	36.6534	1.92135	4.00468
transcript20581,954,f28347Z954	JZKD02S1222337.1	GQ0046_N07	C95	up	2.54985	0.0031688	6.63e-05	22.2579	0.63917	3.98931
transcript20582,954,f24034Z954	JZKD02S0689814.1	GQ03902_N15	C95	up	2.00073	0.00639925	0.000174907	12.9828	0.533138	3.75275
transcript20646,951,f16141Z951	JZKD02S0253886.1	GQ04103_G22	C8-C11-C95	up	4.14114	0.000251519	6.07e-07	38.2	0.830081	4.98884
transcript20647,951,f498Z951	JZKD02S0481383.1	GQ0049_L03	C95	up	2.58442	0.000683485	9.12e-06	591.189	0.582463	4.43705
transcript20667,950,f17907Z950	NA	NA	C8-C11	up	2.07443	0.028237	0.00119642	17.9639	0.640308	3.23973
transcript20681,949,f21918Z949	JZKD02S0267268.1	WS03310_H09	C8-C11-C95	up	3.09193	0.0110977	0.000238595	8.90679	0.841526	3.6742
transcript20727,947,f19990Z947	JZKD02S1119812.1	NA	C11-C95	up	2.93443	0.0352225	0.00172115	5.87589	0.936154	3.13456
transcript20868,940,f21803Z940	JZKD02S1640294.1	WS03227_A11	C95	up	2.3828	0.00307458	6.31e-05	21.3321	0.595556	4.00098
transcript20923,937,f10288Z937	JZKD02S0367968.1	GQ03315_M18	C8-C95	up	2.08642	0.0406655	0.00237441	23.585	0.686571	3.0389
transcript20930,936,f19293Z936	JZKD02S1223561.1	NA	C95	up	2.06619	0.000455864	5.46e-06	44.0299	0.454485	4.54623
transcript20936,936,f28033Z936	JZKD02S0183598.1	NA	C95	up	4.70308	0.0183336	0.000805576	6.75526	1.40354	3.35087
transcript20964,934,f10890Z934	JZKD02S1235795.1	GQ03326_N17	C8-C95	up	3.2666	0.00024446	1.16e-06	236.484	0.671752	4.86281
transcript20998,933,f2709Z933	JZKD02S1020063.1	GQ03325_P01	C95	up	2.1304	0.012694	0.000469187	23.0322	0.609076	3.49776
transcript21043,931,f12331Z931	JZKD02S1371756.1	GQ03606_L19	C95	down	-2.362	0.00726521	0.000207957	157.865	0.636804	-3.70915
transcript21048,930,f24960Z930	JZKD02S1649032.1	GQ03906_G24	C8	down	-2.26889	0.00492312	8.4e-05	18.1611	0.576951	-3.93256
transcript21082,928,f18292Z928	JZKD02S1279939.1	GQ0259_E16	C8-C11-C95	up	4.50764	0.0034221	3.5e-05	73.8002	1.08925	4.13829
transcript21167,925,f11750Z925	JZKD02S1229248.1	GQ03511_J14	C8-C11-C95	up	3.60364	0.00174216	1.28e-05	23.9058	0.825954	4.36301
transcript21189,924,f28528Z924	JZKD02S0975694.1	GQ03203_D23	C8-C95	up	2.33043	0.0207156	0.000757835	314.008	0.691983	3.36775
transcript21193,924,f24472Z924	JZKD02S0902098.1	NA	C8-C95	up	2.07289	0.0386185	0.00215753	9.4538	0.675726	3.06764
transcript21211,922,f30626Z922	JZKD02S1362337.1	GQ0207_B03	C11	up	2.11425	0.0137964	0.000347928	19.312	0.591115	3.57672
transcript21222,922,f8734Z922	JZKD02S0891950.1	GQ03224_H05	C95	up	4.26084	0.0294168	0.00169897	5.2255	1.35766	3.13836
transcript21247,921,f30333Z921	JZKD02S1228408.1	GQ0259_N08	C95	down	-2.17756	0.0280435	0.00158731	11.371	0.689486	-3.15823
transcript21269,920,f7381Z920	JZKD02S1416165.1	GQ03203_J18	C11-C95	up	2.26546	0.0200719	0.000669091	41.5617	0.665933	3.40194
transcript21345,916,f21666Z916	NA	WS03218_N07	C8-C11-C95	up	2.12727	0.0381944	0.00200811	12.1498	0.688652	3.08903
transcript21375,915,f27178Z915	JZKD02S1607903.1	GQ0204_N23	C95	up	3.25742	0.0142432	0.00055419	21.4921	0.943334	3.4531
transcript21399,914,f23049Z914	JZKD02S0029042.1	GQ0205_A16	C11	up	2.50706	0.00144891	9.87e-06	470.294	0.567199	4.42008
transcript21407,914,f31046Z914	JZKD02S1608817.1	GQ03303_O11	C8-C95	up	6.07533	0.00954951	0.000227464	19.9035	1.64805	3.68638
transcript21459,911,f14288Z911	JZKD02S0891093.1	GQ03814_N19	C95	up	2.66468	1.01e-05	3.4e-08	356.72	0.482758	5.5197
transcript21478,910,f32694Z910	JZKD02S1550882.1	GQ03914_L12	C8-C11-C95	up	3.59414	1.56e-05	1.29e-08	71.1122	0.632022	5.68672
transcript2150,3144,f10891Z3144	JZKD02S0242936.1	GQ03326_N22	C95	up	2.70268	0.0026852	5.3e-05	11.6766	0.668633	4.0421
transcript21517,908,f8396Z908	JZKD02S1078222.1	GQ03218_C17	C8-C11-C95	up	2.30347	0.000537811	2.09e-06	33.9053	0.485466	4.74485
transcript21530,908,f31831Z908	JZKD02S0007908.1	NA	C8-C95	up	2.3252	0.0286765	0.00129179	569.432	0.722606	3.2178
transcript21541,907,f30203Z907	JZKD02S0909215.1	GQ03518_O02	C8	down	-2.73877	0.0459873	0.0029375	6.8489	0.92084	-2.9742
transcript21632,903,f27575Z903	JZKD02S0772416.1	NA	C95	down	-2.16111	0.00420007	9.93e-05	31768.7	0.555221	-3.89234
transcript21658,901,f34180Z901	JZKD02S0916665.1	NA	C11	down	-2.16282	0.00448936	5.37e-05	5.97307	0.535482	-4.03902
transcript21685,900,f34534Z900	JZKD02S0915554.1	GQ03902_E06	C11-C95	up	2.00012	0.0110477	0.000236608	44.353	0.544052	3.67634
transcript21709,899,f25088Z899	JZKD02S1608817.1	GQ03303_O11	C8-C95	up	6.15647	0.0012522	1.21e-05	54.6164	1.40709	4.37531
transcript21712,899,f21366Z899	JZKD02S1235907.1	WS02628_O05	C8	up	2.11039	0.00106852	9.66e-06	49.71	0.476956	4.42471
transcript21742,897,f18294Z897	JZKD02S0137087.1	GQ03513_J10	C8-C11-C95	up	3.07295	0.0231334	0.000867374	5.12422	0.922712	3.33035
transcript21756,897,f20784Z897	JZKD02S0134190.1	WS00811_F18	C8-C11-C95	up	6.13139	0.0186376	0.000587207	14.4312	1.7837	3.43746
transcript21784,895,f33955Z895	JZKD02S0802036.1	WS0326_J11	C8	up	2.25048	0.0231434	0.000921354	17.9341	0.679184	3.3135
transcript21805,894,f24024Z894	JZKD02S0147431.1	NA	C8-C95	up	2.39118	0.049431	0.00339991	112	0.816366	2.92906
transcript21811,893,f17944Z893	NA	NA	C95	up	3.93562	0.00493636	0.000122882	6.47531	1.02482	3.8403
transcript21822,892,f3623Z892	JZKD02S0486275.1	GQ02813_K12	C8	up	2.11775	0.00746315	0.00015498	6.70773	0.559815	3.78295
transcript21866,1644,f12006Z890k144a0m3322_f22048z754	JZKD02S1127205.1	NA	C95	down	-2.00135	0.00440313	0.00010487	28688.8	0.515939	-3.87904
transcript21913,888,f18257Z888	JZKD02S0537329.1	GQ0201_J11	C8	up	2.22752	0.030906	0.00147039	12.0847	0.700376	3.18046
transcript21922,887,f23326Z887	JZKD02S0465576.1	GQ02011_H03	C8-C11-C95	up	2.42243	0.00947357	0.000177777	14.2521	0.646211	3.74867
transcript22001,883,f25370Z883	JZKD02S1017257.1	GQ03605_I16	C95	up	2.68067	0.00089077	1.36e-05	170.065	0.616131	4.35081
transcript22011,883,f30153Z883	JZKD02S0167470.1	GQ03606_L10	C8	up	4.49317	0.0432795	0.00266203	3.20049	1.49558	3.00429
transcript22104,879,f20886Z879	JZKD02S0891950.1	GQ03224_H05	C95	up	3.67876	0.0187035	0.000833903	7.20902	1.101	3.34129
transcript22153,877,f35453Z877	JZKD02S0229303.1	NA	C8	up	3.3695	0.00258983	3.33e-05	2.53709	0.811948	4.1499
transcript22166,876,f19875Z876	NA	NA	C8-C11-C95	up	2.59652	0.00309784	2.97e-05	15.9702	0.621786	4.17591
transcript22192,875,f9728Z875	JZKD02S1608817.1	GQ03303_O11	C95	up	7.67083	0.0356021	0.00230054	15.7672	2.51634	3.04841
transcript22193,875,f21945Z875	JZKD02S0446000.1	WS0335_I11	C8	up	2.24048	0.0198834	0.000711702	257.171	0.661878	3.38503
transcript22206,874,f21623Z874	JZKD02S0135195.1	WS03216_D03	C11-C95	up	2.0061	0.00197962	1.6e-05	30.004	0.464954	4.31462
transcript22234,873,f21522Z873	JZKD02S1594522.1	GQ03213_J02	C8	up	2.596	0.0166394	0.000544861	33.5867	0.750794	3.45767
transcript22237,873,f26274Z873	JZKD02S0238891.1	GQ02823_D23	C8	up	2.98662	2.85e-05	7.16e-08	8.26892	0.554398	5.38715
transcript22242,873,f29949Z873	JZKD02S0038275.1	GQ03801_J06	C95	down	-2.3875	0.000699811	9.49e-06	19.9506	0.539119	-4.42851
transcript22290,870,f21880Z870	JZKD02S1335687.1	WS0326_K07	C8-C95	up	3.32846	0.0313961	0.00150438	4.92877	1.04872	3.17384
transcript22321,869,f36317Z869	JZKD02S0514530.1	NA	C95	up	4.58276	0.00146106	2.45e-05	6.02073	1.08607	4.21959
transcript22328,869,f22838Z869	JZKD02S0851848.1	NA	C8-C11-C95	up	4.97543	0.000616893	2.56e-06	7.92836	1.05794	4.70294
transcript22417,865,f28192Z865	JZKD02S0020665.1	GQ03234_B18	C11-C95	up	2.77094	0.00350173	3.69e-05	28.4512	0.671543	4.12623
transcript22418,865,f23790Z865	JZKD02S0290006.1	NA	C8-C95	up	3.02766	0.00226284	2.72e-05	4.77037	0.721674	4.19533
transcript22425,864,f7176Z864	JZKD02S0566363.1	GQ03126_L06	C8-C95	up	2.32419	0.00580022	0.000106718	29.7743	0.599825	3.87479
transcript22442,863,f35591Z863	JZKD02S0278210.1	NA	C8	up	2.16525	0.0113612	0.000297456	4.08664	0.598549	3.61751
transcript22457,863,f2989Z863	JZKD02S0238891.1	WS0334_E18	C8	up	2.11359	0.000825093	6.36e-06	24.0367	0.468233	4.51398
transcript22473,862,f25206Z862	JZKD02S1469364.1	GQ03518_P20	C95	up	3.21048	0.0199875	0.000918398	5.92206	0.968647	3.3144
transcript22486,861,f29264Z861	JZKD02S0308013.1	GQ02905_C08	C11-C95	up	2.58868	0.0126955	0.000306092	73.1503	0.717067	3.61009
transcript22508,860,f31774Z860	NA	NA	C11	up	2.20744	0.0234496	0.000887479	4.72828	0.6641	3.32396
transcript22516,860,f14551Z860	JZKD02S0114806.1	GQ0166_E14	C8	up	5.88072	4.56e-05	1.33e-07	82.1492	1.11501	5.27417
transcript2253,3096,f14512Z3096	JZKD02S1196874.1	GQ03819_J24	C8-C95	up	2.33995	0.00210418	2.44e-05	572.4	0.554424	4.2205
transcript22579,857,f32467Z857	JZKD02S0709386.1	GQ03710_N12	C8-C11-C95	up	3.23168	0.00801318	0.000134133	14.7718	0.846269	3.81874
transcript22607,855,f29764Z855	JZKD02S0552953.1	GQ0132_A16	C11-C95	up	3.15362	0.00397768	4.41e-05	143.869	0.772016	4.08491
transcript22619,855,f24821Z855	JZKD02S1634147.1	NA	C95	up	2.05907	0.0376792	0.00251114	4.04229	0.681361	3.022
transcript22646,854,f16217Z854	JZKD02S0675355.1	GQ04104_M04	C11	up	2.82445	0.000194691	3.85e-07	144.136	0.556386	5.07642
transcript22648,853,f31983Z853	JZKD02S0238891.1	GQ02804_J14	C8	up	2.05982	0.00113631	1.07e-05	44.7925	0.467826	4.40298
transcript22668,852,f29405Z852	JZKD02S1601375.1	GQ03414_E22	C11	down	-2.42022	0.0370921	0.00190743	10.5913	0.779639	-3.10428
transcript22680,852,f1740Z852	NA	GQ0198_L08	C11-C95	up	2.37461	0.0017574	1.35e-05	99.3374	0.545652	4.35188
transcript22692,852,f11627Z852	JZKD02S1472587.1	GQ03508_E04	C11	up	2.89783	0.000605871	2.49e-06	33.7833	0.615436	4.70857
transcript22781,848,f34405Z848	JZKD02S0548114.1	GQ02014_G23	C11	down	-2.59116	0.0158725	0.00045058	4.1405	0.738529	-3.50854
transcript22820,846,f23608Z846	JZKD02S0263448.1	GQ03714_H22	C8-C11	up	4.46532	0.0344965	0.00167337	11.0096	1.42081	3.1428
transcript22829,846,f30024Z846	JZKD02S0208143.1	WS00831_F22	C8-C11	up	2.48559	0.0207429	0.000708703	7.39094	0.734037	3.38619
transcript22848,844,f21791Z844	NA	WS03226_B24	C8-C11-C95	up	2.39838	0.00488597	6.05e-05	15.5965	0.597978	4.01081
transcript22859,844,f2074Z844	JZKD02S0220883.1	GQ0204_I06	C95	up	7.39052	0.000644409	8.44e-06	23.0592	1.65938	4.45379
transcript22861,844,f13089Z844	JZKD02S0114806.1	GQ0166_E14	C8	up	6.33825	7.54e-06	1.04e-08	22.9368	1.1072	5.72459
transcript22869,844,f1811Z844	NA	GQ02012_P10	C95	up	2.00609	0.0102559	0.000338444	293.799	0.559743	3.58394
transcript22877,843,f1105Z843	JZKD02S0159350.1	GQ02814_K04	C95	up	2.85301	0.000940453	1.45e-05	149.715	0.657972	4.33607
transcript22893,842,f12933Z842	JZKD02S0404517.1	GQ03704_K07	C95	up	2.92743	0.00404141	9.42e-05	8.96636	0.749633	3.90515
transcript22916,841,f5006Z841	NA	GQ02906_F12	C8	up	2.56511	0.0206706	0.00075408	2.6474	0.761358	3.36912
transcript22958,840,f20573Z840	JZKD02S0145768.1	WS00746_H23	C11-C95	up	4.273	0.000533079	2.03e-06	5.91768	0.899426	4.75081
transcript22966,839,f33874Z839	JZKD02S0847733.1	GQ02905_C08	C11	up	2.70018	0.0256477	0.00103265	4.96477	0.822855	3.28148
transcript22974,839,f25196Z839	JZKD02S0431723.1	NA	C95	up	5.3683	0.000198111	1.9e-06	8.44116	1.12701	4.76331
transcript22975,839,f27978Z839	JZKD02S0336749.1	GQ03002_B15	C95	up	2.11174	0.00712235	0.000202846	120.553	0.568369	3.71545
transcript22996,838,f1095Z838	JZKD02S0076532.1	GQ0133_D07	C95	up	4.18146	2.23e-05	9.71e-08	11.4047	0.784217	5.33201
transcript23015,838,f28784Z838	JZKD02S1316431.1	GQ02510_E13	C8	up	2.26682	0.00033063	1.79e-06	24.3333	0.474654	4.77573
transcript23065,835,f8152Z835	JZKD02S1594522.1	GQ03213_J02	C95	up	2.33288	5.82e-05	3.93e-07	33.4274	0.459911	5.07245
transcript23111,833,f12162Z833	JZKD02S0807040.1	GQ03710_N06	C8-C95	up	3.66255	0.00837369	0.000184585	4.28935	0.979494	3.73923
transcript23143,832,f32203Z832	JZKD02S0201965.1	NA	C95	up	2.08562	0.0232735	0.00116172	2.7329	0.642102	3.24812
transcript23182,830,f33377Z830	JZKD02S0965694.1	NA	C8-C11-C95	up	2.67902	0.0248404	0.000983427	6.46974	0.813	3.29523
transcript2321,3064,f147Z3064	JZKD02S1382721.1	GQ03714_K21	C8-C11-C95	up	6.81382	7.22e-06	2.29e-09	268.491	1.14021	5.97593
transcript23220,828,f33310Z828	JZKD02S0353218.1	GQ03223_L01	C95	up	2.55553	0.00567361	0.000149782	31.4326	0.674028	3.79143
transcript23248,827,f9853Z827	JZKD02S0137643.1	GQ01305_H05	C95	up	2.304	0.00908948	0.000284065	1537.35	0.634814	3.62941
transcript23250,827,f26574Z827	JZKD02S1407080.1	WS0312_H11	C8-C11-C95	up	8.4312	5.17e-06	6.59e-10	4920.8	1.36526	6.17553
transcript23309,824,f11158Z824	JZKD02S1539430.1	GQ03410_N18	C95	up	2.30029	0.00364376	8.12e-05	9.40152	0.583692	3.94094
transcript23355,822,f21719Z822	JZKD02S0164912.1	WS03221_C23	C8-C11	up	2.13561	0.0305737	0.00137739	14.1037	0.667514	3.19935
transcript23392,821,f24372Z821	JZKD02S1250024.1	GQ03705_B16	C8	up	2.09796	0.0143673	0.000429524	5.85394	0.595801	3.52125
transcript23408,820,f974Z820	JZKD02S1313202.1	GQ01310_B12	C95	up	3.43038	5.56e-06	1.65e-08	55.6219	0.607618	5.64563
transcript23415,820,f905Z820	JZKD02S0231493.1	GQ01305_H05	C95	up	2.24504	0.032961	0.00205212	3501.92	0.728297	3.08258
transcript23427,819,f20560Z819	JZKD02S1525217.1	WS00745_G21	C8-C95	up	3.03735	5.09e-05	1.66e-07	64.1788	0.58035	5.23365
transcript23436,819,f20397Z819	JZKD02S0011912.1	WS00733_A22	C95	up	2.1531	0.0127533	0.000475074	41.7089	0.616152	3.49443
transcript23437,819,f626Z819	JZKD02S1417533.1	GQ0065_M18	C8-C95	up	4.57714	0.000321117	1.7e-06	27.9938	0.956434	4.78563
transcript23487,816,f32688Z816	JZKD02S0917221.1	NA	C95	up	7.91988	2.37e-05	1.1e-07	257.519	1.49188	5.30867
transcript23568,812,f12328Z812	JZKD02S0401547.1	GQ03606_L10	C8-C95	up	6.62935	0.00961326	0.00023066	11.295	1.80007	3.68283
transcript23631,810,f20442Z810	JZKD02S1408191.1	WS00736_F24	C8	up	2.38777	0.0136	0.000398021	4.50094	0.674246	3.54139
transcript23668,809,f33161Z809	JZKD02S1417089.1	NA	C8	up	2.19887	0.0154069	0.000475215	4.56487	0.629264	3.49435
transcript23729,806,f10160Z806	JZKD02S1594866.1	GQ03313_G22	C11-C95	up	2.33043	0.0157123	0.000442829	13.0425	0.663345	3.51315
transcript23770,804,f6426Z804	JZKD02S1473209.1	GQ04103_G17	C8	up	2.18775	0.0499445	0.00346971	8.84944	0.748529	2.92274
transcript23817,803,f34515Z803	JZKD02S0640509.1	GQ04102_I16	C95	up	3.03418	0.000114903	9.4e-07	293.359	0.618733	4.90386
transcript23841,802,f29731Z802	JZKD02S1015806.1	GQ03210_M06	C8-C11-C95	up	4.73529	0.00112997	6.89e-06	35.3301	1.05297	4.49708
transcript23864,801,f13629Z801	JZKD02S1005347.1	GQ03505_B13	C8-C95	up	4.52262	0.00039843	2.29e-06	38.1469	0.956903	4.72631
transcript23896,800,f21643Z800	JZKD02S0145654.1	WS03217_B06	C8-C11-C95	up	4.66406	0.000404883	1.41e-06	148.74	0.966944	4.8235
transcript23915,799,f16622Z799	JZKD02S1631424.1	GQ04111_B17	C8-C11-C95	up	4.29271	0.00117938	7.33e-06	19.1944	0.957371	4.48386
transcript2392,3031,f10119Z3031	JZKD02S0309260.1	GQ03312_M14	C8	up	3.2491	0.005912	0.000110175	12.479	0.840208	3.86702
transcript23943,797,f29450Z797	JZKD02S1635935.1	GQ04110_I14	C8-C95	up	2.71776	0.00555645	9.96e-05	15.3763	0.698392	3.89146
transcript23947,797,f36336Z797	JZKD02S0272196.1	GQ0191_G23	C95	up	3.63213	0.0215451	0.00102629	11.6402	1.10627	3.28322
transcript23974,796,f951Z796	JZKD02S0501903.1	GQ01308_J17	C95	up	4.76483	9.52e-05	7.44e-07	126.696	0.962696	4.94946
transcript23991,795,f24868Z795	JZKD02S1125614.1	GQ03232_N13	C95	up	2.48251	0.0179161	0.000771809	7.56609	0.738248	3.36271
transcript24018,794,f35315Z794	JZKD02S0667872.1	GQ03407_A15	C8-C11-C95	up	2.03061	0.00706833	0.000112164	3353.99	0.525704	3.86265
transcript24024,794,f16792Z794	JZKD02S0230004.1	GQ04104_D12	C8-C95	up	2.02416	0.0111927	0.000288227	43.8977	0.558289	3.62566
transcript24037,793,f35537Z793	JZKD02S1611450.1	GQ02905_C08	C95	up	2.26261	0.00990518	0.000322605	394.774	0.629124	3.59644
transcript24072,792,f27386Z792	JZKD02S0563373.1	GQ03312_A22	C95	up	2.50565	0.0283887	0.00161499	39.9808	0.79464	3.15319
transcript24125,790,f4009Z790	JZKD02S1594522.1	GQ02819_D23	C95	up	2.35358	0.000518781	6.51e-06	5.24291	0.521972	4.50902
transcript24154,789,f12216Z789	JZKD02S1005347.1	GQ03505_B13	C8-C11-C95	up	5.50848	0.0202931	0.000680482	34.1361	1.62142	3.39732
transcript24162,788,f20678Z788	NA	WS00753_G08	C8-C11	up	2.30862	0.0478028	0.00301657	6.89376	0.778351	2.96604
transcript24208,786,f16250Z786	JZKD02S1628544.1	GQ04105_C10	C8-C11-C95	up	2.49236	0.00539157	7.3e-05	46.7771	0.628386	3.96629
transcript24233,785,f25921Z785	JZKD02S1286588.1	GQ03405_A08	C95	up	4.60925	0.000109701	8.81e-07	77.5526	0.937521	4.91642
transcript24243,785,f4687Z785	JZKD02S0234165.1	GQ02830_G07	C8-C95	up	2.59152	0.00884839	0.000200441	3.87277	0.696933	3.71846
transcript24335,781,f20680Z781	JZKD02S0120505.1	WS00753_H10	C95	up	3.02786	0.018288	0.000801604	2.58878	0.903236	3.35224
transcript24380,780,f25992Z780	JZKD02S1428859.1	WS0312_H11	C8-C11-C95	up	7.86282	1.2e-05	8.33e-09	2010.61	1.36468	5.76165
transcript24425,778,f35646Z778	JZKD02S0993660.1	GQ03815_L24	C95	up	8.43197	0.000127996	1.07e-06	50.8118	1.72845	4.87836
transcript24463,776,f13390Z776	JZKD02S0307456.1	GQ03714_H22	C8	up	2.8766	0.0386917	0.00216758	5.30851	0.938146	3.06626
transcript24474,775,f8827Z775	JZKD02S0157991.1	GQ03227_B02	C95	up	2.53587	0.00174509	3.1e-05	603.64	0.608691	4.16611
transcript24585,771,f36735Z771	JZKD02S0869856.1	GQ03212_P20	C11	down	-2.09875	0.0081383	0.000141926	94.421	0.551607	-3.80479
transcript24589,771,f23172Z771	JZKD02S0355000.1	GQ03717_H01	C8	up	2.22381	0.00363513	5.32e-05	5.66768	0.550306	4.04105
transcript24647,768,f17276Z768	JZKD02S1268371.1	GQ03211_J09	C95	up	2.41613	0.0320237	0.00194125	6.48449	0.77963	3.09908
transcript24669,767,f33246Z767	JZKD02S0776957.1	GQ04012_A24	C8-C95	up	3.79679	0.00722584	0.000146942	6.01536	1.00016	3.79618
transcript24714,766,f21916Z766	JZKD02S0044689.1	WS03310_D14	C8-C11-C95	up	6.95382	0.000240736	5.72e-07	44.0281	1.39063	5.00049
transcript24749,764,f20434Z764	JZKD02S0115939.1	WS00735_N04	C11	up	2.08039	0.000214864	4.68e-07	18.1664	0.412853	5.03905
transcript24750,764,f22004Z764	JZKD02S1458242.1	WS0344_F20	C8-C95	up	5.1121	0.000129477	5.02e-07	13.4455	1.01719	5.02573
transcript24754,764,f24454Z764	JZKD02S1307195.1	GQ04005_J23	C8-C95	up	6.79978	1.37e-07	4.41e-11	275.578	1.03191	6.58954
transcript24792,763,f21512Z763	JZKD02S1428859.1	WS0312_H11	C8-C11-C95	up	8.87708	1.32e-06	5.22e-11	4208.17	1.35228	6.56454
transcript24823,762,f22577Z762	NA	GQ03222_D09	C8	up	2.70837	0.0018466	2.01e-05	13.1456	0.635261	4.2634
transcript24836,762,f4599Z762	JZKD02S0587596.1	GQ02829_F10	C8-C11-C95	up	2.63649	0.0010435	5.82e-06	44.767	0.581668	4.53264
transcript24839,762,f28541Z762	NA	NA	C8-C95	up	2.85734	0.00291522	3.92e-05	6.25846	0.694862	4.1121
transcript24938,758,f25068Z758	JZKD02S0994701.1	GQ03501_P13	C8-C11-C95	up	4.89017	0.000749933	3.47e-06	27.2824	1.05378	4.64062
transcript25016,755,f29402Z755	NA	GQ04107_A15	C8-C95	up	2.67997	0.0403198	0.00234538	6.70531	0.880813	3.04261
transcript25027,754,f28225Z754	JZKD02S0378366.1	GQ0255_K05	C95	up	3.01075	0.000195767	1.87e-06	29.9907	0.631553	4.76722
transcript25036,754,f32255Z754	JZKD02S0313720.1	NA	C8	up	2.56994	0.00345217	4.89e-05	12.3312	0.632866	4.06079
transcript25111,751,f25928Z751	NA	GQ04113_J03	C8-C11-C95	up	3.47602	0.0129949	0.000317426	9.17727	0.965386	3.60065
transcript25129,750,f29837Z750	JZKD02S1605439.1	GQ03208_H14	C95	up	2.6066	0.000513222	6.41e-06	36.0774	0.577637	4.51252
transcript25175,749,f37412Z749	JZKD02S1307195.1	GQ04005_J23	C8-C95	up	7.26961	1.33e-07	3.6e-11	147.777	1.0982	6.61955
transcript25178,748,f24166Z748	JZKD02S0279985.1	NA	C95	up	4.78345	0.0192305	0.00086775	2.94138	1.43637	3.33023
transcript25231,747,f34357Z747	JZKD02S1596663.1	GQ03315_E04	C8-C11-C95	up	2.78382	0.00585212	8.41e-05	36.5341	0.707919	3.9324
transcript25260,745,f13667Z745	JZKD02S1072769.1	GQ03801_H24	C11	down	-2.94441	0.00702495	0.000110135	4.53057	0.761399	-3.8671
transcript25304,744,f36520Z744	JZKD02S1362592.1	GQ0134_K13	C8-C11-C95	up	2.55078	0.0172998	0.000517485	35.5709	0.734769	3.47154
transcript25316,743,f35828Z743	JZKD02S0630844.1	GQ03711_M06	C8-C95	up	2.68129	0.0287906	0.00130003	10.3227	0.833741	3.21597
transcript25338,742,f3839Z742	JZKD02S1021953.1	GQ02817_C04	C8	down	-3.047	0.0110966	0.000281423	4.22341	0.838972	-3.63183
transcript25358,742,f924Z742	JZKD02S0700449.1	WS0058_N12	C8-C95	up	6.44501	1.25e-06	8.72e-10	59.4882	1.05118	6.13122
transcript25385,740,f20679Z740	JZKD02S0120505.1	NA	C95	up	2.52875	0.0400981	0.00273419	3.17544	0.844002	2.99614
transcript25664,731,f14733Z731	JZKD02S0945566.1	GQ03907_B22	C8-C11-C95	up	3.62784	0.0035453	3.77e-05	109.355	0.880314	4.12107
transcript25682,730,f31907Z730	JZKD02S0090342.1	NA	C8-C11-C95	up	3.06502	0.0228368	0.00083319	9.22424	0.917252	3.34153
transcript25709,729,f2571Z729	JZKD02S1613478.1	GQ0256_M10	C95	up	2.46281	0.00195001	3.62e-05	18.4958	0.59628	4.13028
transcript25718,729,f20030Z729	JZKD02S0869856.1	GQ03212_P20	C11	down	-2.06109	0.00702495	0.000110646	249.658	0.533135	-3.86598
transcript25741,728,f7526Z728	JZKD02S1618720.1	GQ03205_H18	C11	up	2.04761	0.00714545	0.000114532	633.909	0.530805	3.85755
transcript25759,728,f27069Z728	JZKD02S0384184.1	GQ03222_C18	C11	up	2.25661	0.0149639	0.00040188	24.6307	0.637667	3.53885
transcript25802,726,f8804Z726	JZKD02S1597124.1	GQ03226_I05	C8-C11-C95	up	2.2172	0.0137368	0.000344983	27.1082	0.619512	3.57895
transcript25857,724,f24248Z724	JZKD02S1015806.1	GQ03319_P15	C95	up	3.23809	0.00204113	3.81e-05	8.65974	0.786158	4.11888
transcript25873,723,f3589Z723	JZKD02S0123552.1	GQ02813_C06	C11	up	2.19012	0.0157123	0.000439758	24.8241	0.623079	3.515
transcript25902,722,f2681Z722	JZKD02S0647339.1	GQ0272_D02	C95	up	2.31279	0.0447973	0.0033101	6.61658	0.787369	2.93737
transcript25949,720,f18170Z720	JZKD02S0465799.1	NA	C95	up	2.76858	0.0409746	0.00285862	2.83156	0.928262	2.98255
transcript25959,720,f21460Z720	JZKD02S1567703.1	WS0265_D12	C95	up	2.85504	0.000524967	6.65e-06	607.095	0.633795	4.50467
transcript26102,714,f21412Z714	JZKD02S0551700.1	WS0324_G12	C8-C95	up	2.54551	0.000261822	1.26e-06	18.0574	0.525257	4.84623
transcript26112,714,f18291Z714	JZKD02S1640226.1	NA	C8-C11-C95	up	4.427	0.00501532	6.33e-05	36.5285	1.10675	4.00001
transcript26164,711,f10159Z711	JZKD02S0960467.1	GQ03322_K17	C11	up	2.48394	0.00807381	0.000137446	8.28644	0.651486	3.81272
transcript26194,710,f32652Z710	JZKD02S0993504.1	GQ01302_G18	C95	up	5.03508	0.0498445	0.00401739	2.66558	1.75024	2.87679
transcript26219,709,f7119Z709	JZKD02S0410971.1	GQ03125_J12	C95	up	2.0634	0.000502287	6.23e-06	1408.91	0.456677	4.5183
transcript26246,708,f31473Z708	JZKD02S0383261.1	GQ03108_A08	C95	up	2.97339	0.0092116	0.000290391	7.08478	0.820534	3.62372
transcript2633,2927,f26110Z2927	JZKD02S1189413.1	GQ02905_C22	C95	up	2.52516	0.000733621	1.01e-05	111.17	0.572007	4.41456
transcript26343,705,f28196Z705	JZKD02S0212183.1	WS0329_H14	C11-C95	up	4.05141	0.00185611	1.45e-05	106.345	0.934495	4.3354
transcript26353,705,f23955Z705	JZKD02S0040610.1	GQ03919_N04	C95	down	-2.1275	0.0299694	0.00174373	5.24522	0.679553	-3.13073
transcript26381,704,f20887Z704	JZKD02S1245011.1	WS00820_O09	C95	up	5.3714	0.0124076	0.000450836	3.4246	1.53102	3.50838
transcript26420,702,f19303Z702	JZKD02S0854740.1	NA	C11-C95	up	3.79552	0.0017574	1.34e-05	98.894	0.871983	4.35274
transcript26429,702,f26590Z702	JZKD02S1627184.1	GQ0131_M15	C95	up	2.03794	0.049166	0.00392145	5.06272	0.706535	2.88441
transcript26480,700,f31552Z700	JZKD02S1483823.1	GQ03705_J16	C95	up	2.07309	0.0191431	0.000860374	30.9078	0.622064	3.3326
transcript26498,699,f8679Z699	JZKD02S0139001.1	GQ03223_E06	C8	up	2.39445	0.011951	0.0003249	38.4458	0.666126	3.59459
transcript26549,697,f31085Z697	JZKD02S1058370.1	WS0327_E09	C95	up	3.99472	0.0120339	0.000431646	3.56664	1.13488	3.51994
transcript26551,697,f28697Z697	JZKD02S1440115.1	GQ04006_E07	C11	up	2.0743	0.00481657	5.84e-05	28.9524	0.516075	4.01938
transcript26590,696,f20351Z696	JZKD02S0234356.1	WS0072_H03	C95	up	2.92527	0.00308755	6.38e-05	337.634	0.731622	3.99833
transcript26597,696,f14868Z696	JZKD02S0865950.1	GQ03601_E22	C8	up	4.35815	0.00584987	0.000108665	9.68111	1.12603	3.87038
transcript26632,694,f34695Z694	JZKD02S0339009.1	GQ03007_P16	C8	up	2.09472	0.0364338	0.00195484	9.90784	0.676369	3.09701
transcript26849,687,f34463Z687	JZKD02S0044281.1	GQ01301_E12	C95	up	4.03613	0.000407022	4.64e-06	9.42787	0.881182	4.58036
transcript2685,2906,f14566Z2906	JZKD02S0152103.1	GQ03901_N15	C8-C11-C95	up	3.99523	4.9e-05	5.74e-08	127.094	0.736233	5.42659
transcript26854,686,f20389Z686	JZKD02S0481317.1	WS00734_P11	C8-C95	up	2.60098	0.00427219	6.81e-05	44.2373	0.65303	3.98295
transcript26889,685,f22617Z685	JZKD02S0000002.1	GQ03238_J24	C8-C11-C95	up	4.73607	0.00657729	9.8e-05	9.58627	1.21577	3.89554
transcript26904,685,f24146Z685	JZKD02S0501903.1	GQ01308_J17	C8-C95	up	3.53275	0.0220604	0.000848171	116.43	1.05879	3.33658
transcript26905,684,f21091Z684	JZKD02S1635030.1	WS0083_N23	C95	up	2.60057	0.00208139	3.92e-05	17.905	0.632408	4.11217
transcript26907,684,f21700Z684	JZKD02S0526087.1	WS03220_C09	C95	up	2.39365	0.00522424	0.000133984	142.131	0.626772	3.81902
transcript26924,684,f28486Z684	JZKD02S0149111.1	GQ0069_B09	C8	up	2.2751	0.00738	0.000151401	7.78372	0.600485	3.78876
transcript26928,684,f21821Z684	JZKD02S0532660.1	WS00741_C05	C95	down	-2.20399	0.0151188	0.000603039	15.3473	0.642518	-3.43024
transcript27037,680,f32760Z680	JZKD02S1414529.1	GQ03412_I11	C11-C95	up	2.35437	0.0324367	0.0015242	9.65991	0.742694	3.17004
transcript27069,679,f8239Z679	JZKD02S1077875.1	GQ03214_L20	C8-C95	up	3.48553	6.54e-06	8.21e-09	55.2398	0.604703	5.76403
transcript27130,676,f25925Z676	JZKD02S1605872.1	GQ03807_P16	C8-C95	up	5.0679	0.000750206	5.46e-06	35.3895	1.11475	4.54621
transcript27140,676,f22379Z676	JZKD02S1579240.1	GQ03234_J09	C8	up	3.75634	0.00187355	2.06e-05	4.6701	0.882039	4.2587
transcript27181,675,f14905Z675	JZKD02S0796398.1	GQ03918_F10	C8-C11	up	6.33267	0.0160733	0.00046071	21.3341	1.80798	3.50262
transcript27216,674,f36153Z674	JZKD02S0534773.1	GQ03210_H11	C95	up	2.27401	0.0305015	0.00178661	6.14314	0.728014	3.12359
transcript27225,673,f28026Z673	JZKD02S0032268.1	GQ03811_N08	C95	up	2.44925	0.00843167	0.000256468	40.1558	0.669978	3.65571
transcript27277,672,f2126Z672	JZKD02S0089591.1	GQ0205_I08	C95	up	4.77903	0.00693335	0.00019546	4.37233	1.28303	3.72481
transcript27325,670,f12297Z670	JZKD02S1436839.1	GQ03606_A02	C8	up	2.66084	0.0232751	0.000933109	6.54558	0.803889	3.30996
transcript27336,670,f10317Z670	JZKD02S0231565.1	GQ03316_I17	C11-C95	up	2.49582	0.0439472	0.00257429	6.81611	0.827945	3.01447
transcript27352,669,f8228Z669	JZKD02S0894807.1	GQ03214_J18	C95	down	-2.08581	0.0181463	0.000791578	11.5836	0.621569	-3.35572
transcript27353,669,f30055Z669	JZKD02S0272531.1	WS0085_K07	C8	up	4.02317	0.0037454	5.62e-05	3.63896	0.998695	4.02843
transcript27413,667,f6119Z667	JZKD02S0700449.1	GQ03108_L11	C8-C95	up	3.89225	1.9e-05	3.87e-08	58.933	0.708116	5.49663
transcript27441,666,f33335Z666	NA	GQ03222_D09	C8-C95	up	2.07927	0.0184636	0.000634724	19.1364	0.608628	3.41633
transcript27444,666,f25560Z666	JZKD02S0875805.1	NA	C11-C95	down	-3.45581	0.00481985	5.86e-05	4.25942	0.859984	-4.01846
transcript27445,666,f23481Z666	JZKD02S0381144.1	GQ03312_O12	C11	down	-2.13104	0.000348758	1.05e-06	17.0226	0.436504	-4.88206
transcript27458,666,f23931Z666	JZKD02S1611450.1	GQ02905_C08	C11	up	2.49944	0.012333	0.000283311	149.798	0.688531	3.6301
transcript27592,662,f4373Z662	JZKD02S0676804.1	GQ02824_K22	C8	up	2.13622	0.000963329	8.12e-06	1157.39	0.478759	4.46199
transcript27596,662,f30809Z662	JZKD02S1545023.1	NA	C8-C95	up	6.63066	0.0218012	0.000826477	11.3004	1.98299	3.34377
transcript27609,662,f16897Z662	JZKD02S0847733.1	GQ02905_C08	C11	up	3.31408	0.019774	0.000647856	9.23996	0.971658	3.41075
transcript27745,657,f2368Z657	JZKD02S0598926.1	GQ0224_K01	C8-C95	up	4.13853	0.000331941	1.81e-06	16.0056	0.866961	4.7736
transcript27754,657,f12597Z657	NA	GQ03614_D04	C8-C11-C95	up	6.32508	0.0034221	3.53e-05	31.6712	1.52911	4.13643
transcript27853,654,f1061Z654	JZKD02S1580560.1	GQ0131_M15	C95	up	8.47866	0.00284892	5.7e-05	27.4654	2.1066	4.02481
transcript27876,653,f21371Z653	JZKD02S0700449.1	WS02629_C19	C8-C95	up	4.71011	4.86e-05	1.53e-07	433.283	0.897336	5.24899
transcript27909,652,f32486Z652	JZKD02S0419649.1	GQ03419_N24	C8	up	3.1523	0.012136	0.000334258	7.84906	0.878765	3.58719
transcript27921,652,f36536Z652	JZKD02S1553548.1	GQ03214_N16	C8	down	-2.01682	0.0271823	0.00118256	5.98852	0.621889	-3.24305
transcript27930,652,f28662Z652	JZKD02S1624614.1	WS0324_C03	C8-C95	up	6.29535	5.86e-06	6.94e-09	56.9605	1.08682	5.79243
transcript27967,650,f34014Z650	JZKD02S0411776.1	GQ03917_G14	C8-C11-C95	up	2.74763	0.00332048	3.37e-05	111.13	0.662523	4.14722
transcript27999,649,f31961Z649	JZKD02S1224457.1	NA	C8	down	-2.11715	0.0392554	0.00221605	2.37047	0.691962	-3.05964
transcript28036,648,f33387Z648	JZKD02S1601213.1	GQ01304_E16	C8-C95	up	3.63264	0.000705874	4.84e-06	73.994	0.794574	4.5718
transcript28046,648,f14818Z648	JZKD02S0796398.1	GQ03911_M06	C8-C11-C95	up	5.04868	0.00325203	3.27e-05	30.9004	1.21544	4.15379
transcript28090,647,f12021Z647	JZKD02S1265813.1	GQ03517_N19	C8-C11-C95	up	3.0781	0.0143496	0.000376622	6.36885	0.865621	3.55595
transcript28193,644,f37208Z644	JZKD02S0983971.1	GQ0024_A19	C8-C95	up	4.00886	0.00304119	4.12e-05	3.02824	0.977657	4.10048
transcript28227,643,f29727Z643	JZKD02S1400081.1	NA	C95	up	2.32348	0.0138622	0.000535515	22.77	0.671074	3.46233
transcript28236,643,f33181Z643	JZKD02S0112046.1	NA	C95	down	-2.09629	0.00151536	2.55e-05	2.75393	0.497941	-4.20991
transcript28239,643,f36957Z643	NA	NA	C95	up	2.24996	0.0117891	0.000416102	4.27618	0.637444	3.52966
transcript28321,640,f35134Z640	JZKD02S0475149.1	GQ01311_C05	C11-C95	up	3.43082	0.0149639	0.000401467	11.666	0.969399	3.53912
transcript28344,639,f25124Z639	JZKD02S0177523.1	NA	C8-C95	up	6.24386	3.33e-05	8.82e-08	41.5429	1.1672	5.34945
transcript28350,639,f37350Z639	JZKD02S0598926.1	GQ0224_K01	C95	up	2.40212	0.00154062	2.62e-05	77.0283	0.571354	4.20426
transcript28388,638,f26841Z638	JZKD02S0456459.1	NA	C8-C11	up	2.95784	0.0216629	0.000759757	5.10665	0.878465	3.36705
transcript2839,2840,f3015Z2840	JZKD02S0913541.1	GQ02804_P03	C11-C95	up	2.71886	0.00190893	1.51e-05	171.657	0.628347	4.32701
transcript28425,636,f20220Z636	JZKD02S0975701.1	WS00720_I24	C95	up	2.42735	0.00369737	8.31e-05	946.917	0.616836	3.93516
transcript28440,636,f35435Z636	JZKD02S1109066.1	GQ03220_G16	C8-C11-C95	up	3.40488	0.00106987	6.1e-06	24.822	0.752805	4.52292
transcript28445,636,f28168Z636	JZKD02S0994701.1	GQ03501_P13	C8-C11-C95	up	3.95355	2.61e-05	2.69e-08	38.5237	0.711005	5.56051
transcript28446,636,f10237Z636	JZKD02S1606464.1	GQ03314_K23	C8	up	2.07095	0.000182834	7.74e-07	26.3791	0.419063	4.94187
transcript28469,635,f29813Z635	JZKD02S0135974.1	WS03310_M08	C95	up	5.53391	0.0314227	0.00189078	3.76199	1.78118	3.10687
transcript28491,634,f21774Z634	JZKD02S0217769.1	WS03225_C06	C8	up	2.91384	0.0275648	0.00121798	5.30617	0.900826	3.23464
transcript28535,633,f14626Z633	JZKD02S0796398.1	GQ03612_L10	C8-C11-C95	up	3.90845	9.53e-06	4.15e-09	1155.66	0.664913	5.87813
transcript28598,631,f22581Z631	JZKD02S1641692.1	NA	C95	down	-2.08923	0.00420007	9.92e-05	4760.23	0.53674	-3.89245
transcript28608,631,f4948Z631	JZKD02S1611450.1	GQ02905_C08	C11-C95	up	2.36056	0.0103448	0.000209279	551.531	0.63669	3.70754
transcript2866,2830,f13399Z2830	JZKD02S1382721.1	GQ03714_K21	C8-C11-C95	up	4.0233	0.000509319	1.86e-06	31.95	0.843705	4.7686
transcript28660,629,f34808Z629	JZKD02S0157991.1	GQ03227_B02	C8-C95	up	3.97821	0.000585241	3.74e-06	6.78264	0.860053	4.62554
transcript28671,629,f21383Z629	NA	WS0262_H13	C95	up	2.97359	4.91e-05	2.98e-07	218.472	0.580232	5.12483
transcript28704,627,f1560Z627	JZKD02S0935449.1	GQ0192_C06	C95	up	2.04137	0.0097949	0.000316923	16.854	0.56688	3.60106
transcript28746,626,f14722Z626	JZKD02S0039805.1	GQ03906_M21	C8-C11-C95	up	2.54754	0.0262959	0.001075	7.33726	0.779034	3.27013
transcript2875,2827,f12855Z2827	JZKD02S1611854.1	GQ03702_G18	C95	up	2.50335	0.000173097	1.57e-06	295.562	0.521313	4.80201
transcript28757,626,f14728Z626	JZKD02S0672978.1	GQ03906_P21	C8-C11-C95	up	5.88907	5.71e-05	8.14e-08	122.911	1.09789	5.36399
transcript28843,624,f35496Z624	JZKD02S1167731.1	NA	C8	up	2.41574	0.00145533	1.46e-05	14.132	0.55734	4.33441
transcript28854,624,f27084Z624	JZKD02S0138229.1	GQ0204_P23	C95	up	4.02252	0.00784204	0.000233589	6.44691	1.09319	3.67961
transcript28879,623,f2070Z623	JZKD02S0127839.1	GQ0204_H08	C8-C95	up	6.36886	0.00398233	6.13e-05	14.204	1.5891	4.00785
transcript28914,622,f34575Z622	JZKD02S0730324.1	GQ03121_I10	C95	up	5.31251	2.04e-05	8.41e-08	43.1725	0.991496	5.35808
transcript28936,621,f35702Z621	JZKD02S1469364.1	GQ03518_P20	C95	up	4.35351	0.011902	0.000424356	4.93491	1.23523	3.52445
transcript28981,620,f11394Z620	JZKD02S1112323.1	GQ03501_P13	C8-C95	up	6.43242	0.00010171	3.76e-07	56.327	1.26601	5.08086
transcript28999,619,f931Z619	JZKD02S1432261.1	GQ01307_B15	C8-C95	up	3.29391	0.00754069	0.000157402	37.7325	0.871613	3.77909
transcript29100,616,f21702Z616	JZKD02S0365427.1	WS00825_J21	C95	up	2.55626	0.00914434	0.000286345	9.90411	0.704717	3.62735
transcript29118,615,f34118Z615	JZKD02S1520524.1	GQ04008_C24	C8-C95	up	5.61989	0.000275192	1.37e-06	6.78896	1.16355	4.82994
transcript29133,615,f26920Z615	JZKD02S1367407.1	GQ02810_K24	C11-C95	up	2.64579	0.0141543	0.000362657	12.0837	0.741976	3.56587
transcript29165,614,f18236Z614	JZKD02S0534329.1	NA	C8	down	-2.22582	0.0274807	0.00120603	3.50453	0.687521	-3.23745
transcript29167,613,f23940Z613	JZKD02S1389807.1	GQ03238_J24	C8-C95	up	3.89937	0.0257987	0.00108732	6.15703	1.1936	3.2669
transcript29208,612,f20936Z612	JZKD02S1523459.1	WS00825_L13	C95	up	2.70935	0.000834023	1.22e-05	44.3645	0.619513	4.37335
transcript29212,612,f32321Z612	JZKD02S0801142.1	GQ0255_A18	C11	down	-2.30189	0.00394051	4.35e-05	5.11045	0.563095	-4.08792
transcript29216,612,f16593Z612	JZKD02S0111510.1	GQ04110_H09	C11-C95	up	2.87013	0.00516005	6.76e-05	41.0239	0.720307	3.98459
transcript29264,611,f27998Z611	JZKD02S1616269.1	GQ04111_B17	C11-C95	up	5.16729	0.0442471	0.00260658	4.85093	1.71632	3.01069
transcript29266,611,f13615Z611	JZKD02S0796398.1	GQ03719_H02	C8-C11-C95	up	5.27078	1.58e-05	1.44e-08	101.222	0.9298	5.66872
transcript29299,610,f18586Z610	NA	NA	C95	up	3.39514	4.51e-05	2.67e-07	40.0588	0.659861	5.14524
transcript29409,607,f34856Z607	JZKD02S1592678.1	GQ03216_J13	C8-C95	up	2.57963	0.0257987	0.00108699	9.15936	0.789605	3.26699
transcript29452,605,f30257Z605	JZKD02S1417533.1	GQ0065_M18	C8-C95	up	4.98877	0.00387713	5.93e-05	4.3499	1.24231	4.01573
transcript29469,605,f35336Z605	JZKD02S0489949.1	NA	C8-C95	up	7.07604	2.51e-05	5.85e-08	27.1619	1.30477	5.42321
transcript29494,604,f24142Z604	JZKD02S1017257.1	GQ03803_J20	C95	up	2.13139	0.00502357	0.000125774	244.974	0.555831	3.83459
transcript29518,604,f19380Z604	JZKD02S1003382.1	WS00737_M02	C8-C95	up	2.47633	0.00541118	9.54e-05	7.9539	0.634636	3.90196
transcript29634,600,f36077Z600	JZKD02S0558406.1	GQ03705_J16	C95	up	2.15415	0.0147715	0.000583887	13.6098	0.626391	3.43899
transcript29641,600,f35091Z600	JZKD02S0204610.1	WS00825_B13	C95	up	3.34166	0.000129273	1.09e-06	191.555	0.685509	4.87471
transcript29676,599,f33913Z599	NA	NA	C8-C95	up	2.70939	0.0160047	0.000513204	4.77854	0.779957	3.47377
transcript29687,599,f10316Z599	NA	NA	C95	up	2.47188	0.00369956	8.36e-05	21.7207	0.628365	3.93383
transcript29776,596,f24536Z596	JZKD02S0917221.1	NA	C95	up	9.04502	6.2e-06	1.93e-08	93.9147	1.60998	5.61809
transcript29853,594,f28023Z594	JZKD02S1355922.1	GQ03311_J12	C8	down	-2.2638	0.0106424	0.000266422	25.4658	0.620911	-3.64593
transcript29875,594,f33249Z594	JZKD02S0381814.1	NA	C95	up	3.12836	0.007766	0.000227863	3.28852	0.848728	3.68594
transcript29878,594,f20162Z594	JZKD02S0700449.1	GQ03108_L11	C95	up	3.25641	0.000750513	1.05e-05	17.6294	0.738978	4.40663
transcript2988,2793,f5407Z2793	JZKD02S0059463.1	GQ03008_J10	C8-C11-C95	up	2.3285	0.0142927	0.000367908	106.086	0.653689	3.56209
transcript29881,594,f37365Z594	NA	GQ04103_C14	C8-C11-C95	up	5.14294	0.0199001	0.000657525	7.03848	1.50965	3.4067
transcript29945,592,f773Z592	JZKD02S0629271.1	GQ0073_H22	C95	up	5.56142	2.93e-05	1.49e-07	88.7279	1.05859	5.25359
transcript29993,591,f34202Z591	JZKD02S1596231.1	NA	C8-C11-C95	up	4.23468	0.0203347	0.00068429	8.42156	1.24703	3.3958
transcript30069,589,f2075Z589	JZKD02S1606673.1	GQ0204_I06	C8-C95	up	2.95233	0.0450893	0.00283885	3.51131	0.989166	2.98467
transcript30084,588,f21997Z588	JZKD02S1143503.1	WS0342_O09	C11-C95	up	4.86141	0.0241178	0.000939544	12.6123	1.46958	3.30803
transcript30088,588,f37048Z588	JZKD02S0598926.1	WS0313_G15	C8-C95	up	2.40274	0.0325827	0.00160401	3.14123	0.761522	3.15518
transcript30123,587,f32510Z587	JZKD02S0679665.1	GQ03502_N16	C8	up	2.14843	0.0428869	0.00261209	5.8105	0.713754	3.01005
transcript30166,586,f13963Z586	JZKD02S0874576.1	GQ03807_P16	C8-C95	up	3.18351	0.00808038	0.000176492	4.68023	0.848826	3.75049
transcript30167,586,f14094Z586	JZKD02S1445858.1	GQ03809_F11	C11	down	-3.98703	0.0224319	0.000810049	4.50485	1.19039	-3.34934
transcript30185,586,f18121Z586	JZKD02S1360925.1	GQ02824_K22	C11	up	2.09684	0.0052971	7.13e-05	8.69402	0.527918	3.9719
transcript30186,586,f22035Z586	JZKD02S0415643.1	GQ0202_G12	C95	up	4.23712	4.51e-05	2.64e-07	48.4725	0.823185	5.14723
transcript30199,585,f14913Z585	JZKD02S0173917.1	GQ03915_F08	C95	down	-2.10772	0.0453096	0.00338598	23.7946	0.719275	-2.93033
transcript30201,585,f32333Z585	JZKD02S1235907.1	WS02628_O05	C8-C11-C95	up	2.17667	0.0157266	0.000445169	24.3853	0.619825	3.51175
transcript30233,585,f35361Z585	JZKD02S1266036.1	NA	C8-C95	up	3.33427	0.0386185	0.00215925	2.88312	1.087	3.06741
transcript30242,584,f24443Z584	JZKD02S0994701.1	GQ03501_P13	C8-C11-C95	up	4.86633	7.27e-06	2.59e-09	45.5575	0.817079	5.95576
transcript30248,584,f21506Z584	JZKD02S0290228.1	WS0311_M13	C95	up	2.10596	0.0105601	0.000353406	137.578	0.58947	3.57264
transcript30276,583,f34253Z583	JZKD02S1618432.1	NA	C95	up	4.8636	0.00938036	0.000300128	3.61471	1.34532	3.61519
transcript30287,583,f29982Z583	JZKD02S1112323.1	GQ03501_P13	C8-C11	up	3.80046	0.00626101	9.09e-05	8.4022	0.971045	3.91379
transcript30337,582,f22412Z582	JZKD02S0994701.1	GQ03501_P13	C8-C11	up	2.7658	0.000870849	4.48e-06	27.6371	0.602875	4.58768
transcript30356,582,f2069Z582	JZKD02S0411934.1	GQ0204_H08	C95	up	5.22051	0.0171425	0.00072441	4.56546	1.54445	3.38017
transcript30362,581,f29199Z581	JZKD02S0313831.1	WS0337_K09	C95	up	2.76699	0.009339	0.0002978	20.0643	0.764952	3.61721
transcript30369,581,f13730Z581	JZKD02S0811043.1	GQ03802_N16	C95	up	4.89224	0.0135157	0.000517278	3.79257	1.4092	3.47165
transcript30397,581,f25070Z581	JZKD02S1574767.1	NA	C8	up	2.70461	0.0426351	0.00258728	4.15294	0.897665	3.01294
transcript30420,580,f35209Z580	JZKD02S1286588.1	GQ03405_A08	C95	up	3.53841	0.0202476	0.000939065	26.6016	1.0696	3.30817
transcript30549,576,f33462Z576	JZKD02S1643930.1	GQ02817_I10	C11	up	2.74792	0.0125254	0.000294914	57.1166	0.759152	3.61973
transcript30590,575,f9708Z575	JZKD02S0033685.1	GQ03303_J17	C95	up	4.2553	0.00196867	3.66e-05	8.20328	1.03093	4.12765
transcript30606,574,f25402Z574	JZKD02S0994701.1	GQ03501_P13	C95	up	5.15375	2.4e-07	3.45e-10	72.8861	0.821045	6.27706
transcript30624,574,f894Z574	JZKD02S1600526.1	GQ01304_O09	C8	up	2.49904	0.0110966	0.000282313	8.99219	0.688248	3.63101
transcript30631,573,f11788Z573	JZKD02S0553411.1	GQ03512_G14	C11-C95	up	2.39738	0.00284111	2.66e-05	62.9361	0.570683	4.20089
transcript30655,573,f22882Z573	JZKD02S0168248.1	NA	C95	up	3.23816	0.0309041	0.0018368	4.56633	1.0394	3.11543
transcript30671,572,f11743Z572	JZKD02S0514084.1	GQ03511_H09	C8-C95	up	2.14265	0.00492312	8.39e-05	134.017	0.544795	3.93294
transcript3077,2766,f19923Z2766	JZKD02S0971941.1	GQ03602_N16	C95	up	2.12231	0.000469835	5.71e-06	785.064	0.467806	4.53674
transcript30777,569,f27766Z569	JZKD02S1615291.1	GQ01311_K09	C8	up	2.22777	0.0142518	0.00042374	10.3339	0.632019	3.52484
transcript30829,567,f25042Z567	JZKD02S1033794.1	WS03210_P22	C95	up	5.94153	0.00414993	9.72e-05	6.0427	1.52449	3.89739
transcript30846,567,f29201Z567	JZKD02S0714284.1	GQ04009_H14	C95	down	-2.00393	0.0299694	0.00174577	4.10632	0.640154	-3.13039
transcript30879,566,f26495Z566	JZKD02S0392714.1	WS03214_A20	C8-C11-C95	up	2.14672	0.0262959	0.00107615	12.0349	0.656524	3.26982
transcript30889,566,f34850Z566	NA	GQ04110_N15	C8-C11	up	2.03973	0.0124367	0.000289513	10.0408	0.562759	3.62451
transcript30927,565,f18979Z565	JZKD02S1634029.1	GQ01309_C12	C95	up	4.03939	0.00819844	0.000247609	14.669	1.10224	3.66472
transcript30985,563,f11459Z563	JZKD02S1605457.1	GQ03504_A02	C8-C11-C95	up	6.85081	1.98e-06	1.57e-10	77.5167	1.07073	6.39825
transcript30988,563,f19015Z563	JZKD02S1195653.1	NA	C8	up	2.50766	0.00217857	2.57e-05	145.731	0.595861	4.20846
transcript31057,561,f34027Z561	JZKD02S0965247.1	NA	C95	up	7.24107	0.038583	0.00260316	11.6921	2.40481	3.01108
transcript31058,561,f32349Z561	JZKD02S1141953.1	NA	C8	up	2.78323	0.029382	0.00135443	5.2676	0.868622	3.20419
transcript31077,561,f845Z561	JZKD02S0078817.1	GQ01301_M02	C8-C11-C95	up	6.56754	6e-06	1.64e-09	1036.87	1.08917	6.02983
transcript31110,560,f22056Z560	JZKD02S0180108.1	GQ03614_N13	C8-C11-C95	up	4.81587	0.0104459	0.000212565	19.4799	1.30032	3.7036
transcript31145,559,f26814Z559	JZKD02S1632917.1	GQ03419_N24	C11	down	-2.00882	0.0081383	0.000141627	7.48824	0.527899	-3.80531
transcript31145,559,f26814Z559	JZKD02S1632917.1	GQ03419_N24	C8	up	2.18583	0.0291309	0.00132955	11.1777	0.681045	3.20952
transcript31204,557,f29508Z557	JZKD02S0732793.1	GQ03514_C10	C8	up	2.26164	0.0198107	0.000702934	4.939	0.667459	3.38843
transcript31242,556,f9191Z556	JZKD02S1357034.1	GQ03233_J24	C95	up	2.42692	0.000795973	1.15e-05	123.725	0.553172	4.38728
transcript31254,556,f1743Z556	JZKD02S0993656.1	NA	C8	up	2.41553	0.0392907	0.00222086	2.64904	0.789651	3.05899
transcript31304,555,f25270Z555	JZKD02S0526087.1	WS03220_C09	C95	up	3.31022	0.000424398	4.92e-06	92.5072	0.724608	4.5683
transcript31329,554,f2125Z554	JZKD02S0940513.1	GQ0205_I08	C8-C95	up	3.75024	0.0297668	0.00139535	2.65003	1.17356	3.19561
transcript31380,553,f25717Z553	JZKD02S1566340.1	GQ03804_L18	C8	up	2.22477	0.00511113	8.82e-05	6.34591	0.567397	3.92101
transcript31421,552,f17080Z552	NA	GQ02904_C22	C8	down	-2.66027	0.0177263	0.000599523	6.49444	0.775175	-3.43183
transcript31442,551,f20530Z551	JZKD02S0308605.1	WS00742_P13	C95	up	2.23196	0.0429391	0.0030853	15.5397	0.754267	2.95911
transcript31492,550,f164Z550	JZKD02S0055865.1	GQ0026_J20	C95	up	4.50872	0.00108398	1.72e-05	12.0698	1.04887	4.29863
transcript31581,547,f30377Z547	JZKD02S1120268.1	WS00733_A14	C8	up	3.08202	0.000286231	1.46e-06	99.1035	0.639829	4.81694
transcript31599,547,f33347Z547	JZKD02S1387791.1	GQ03218_A24	C11	down	-2.03784	0.0182239	0.000569971	5.66902	0.591448	-3.44552
transcript31607,547,f26649Z547	JZKD02S0378366.1	GQ0255_K05	C95	up	2.82629	0.00590629	0.00015762	14.4389	0.747944	3.77875
transcript31623,546,f32689Z546	JZKD02S0841354.1	WS00744_I15	C95	up	8.47946	3.61e-07	5.69e-10	400.704	1.36793	6.19878
transcript31697,545,f34243Z545	JZKD02S0109198.1	GQ03710_H08	C95	up	5.39007	4.31e-06	1.17e-08	94.5302	0.945061	5.70341
transcript31871,540,f31625Z540	JZKD02S0629271.1	GQ0073_H22	C95	up	5.22538	9.26e-05	7.17e-07	73.5525	1.05422	4.95661
transcript31880,540,f20484Z540	JZKD02S1011723.1	WS03214_C20	C8-C95	up	2.45053	0.00954951	0.000227761	35.3555	0.664812	3.68605
transcript31890,540,f33187Z540	NA	NA	C95	up	2.36083	0.0250476	0.00131621	3.44394	0.734908	3.21242
transcript31908,539,f895Z539	JZKD02S0308605.1	GQ01304_O15	C95	up	3.10501	0.000145547	1.28e-06	33.1326	0.641136	4.84298
transcript31918,539,f16795Z539	JZKD02S1550882.1	NA	C8-C11-C95	up	3.5271	0.00443938	5.27e-05	5.92681	0.872352	4.0432
transcript32013,536,f930Z536	JZKD02S1432261.1	GQ03511_N04	C8-C95	up	2.0188	0.029382	0.00135139	13.8181	0.629921	3.20484
transcript32028,536,f31832Z536	NA	NA	C8-C11	up	2.51449	0.0134113	0.0003345	11.9043	0.701	3.587
transcript32041,536,f21420Z536	JZKD02S1436335.1	WS02632_P19	C95	up	3.16454	7.94e-05	5.87e-07	285.834	0.633468	4.99557
transcript32046,536,f30777Z536	JZKD02S1430047.1	GQ03310_G03	C11-C95	up	2.53623	0.0337718	0.00162047	27.3534	0.804591	3.1522
transcript32076,535,f32595Z535	JZKD02S1177973.1	NA	C8-C11-C95	up	2.35556	0.0144643	0.000381377	25.3258	0.663043	3.55265
transcript32082,535,f13177Z535	JZKD02S0897967.1	GQ03709_P15	C8-C95	up	2.47289	0.0111792	0.000287478	12.3316	0.681927	3.62633
transcript32096,534,f7301Z534	JZKD02S0873522.1	GQ03202_H16	C8-C95	up	3.12663	0.00563284	0.00010215	490.593	0.804706	3.88543
transcript32104,534,f28648Z534	JZKD02S0537440.1	NA	C11-C95	up	5.21814	0.0304062	0.00136381	8.83922	1.62955	3.2022
transcript32126,533,f30519Z533	JZKD02S1641692.1	NA	C11	up	2.12843	0.0141113	0.000360337	14.4293	0.596608	3.56755
transcript32183,532,f13867Z532	JZKD02S1235907.1	WS02628_O05	C8	up	2.1573	0.000731561	5.22e-06	241.03	0.473539	4.55569
transcript32235,530,f7528Z530	JZKD02S0481828.1	GQ03205_H21	C95	up	2.18601	0.000284139	2.96e-06	13.1972	0.46771	4.67387
transcript32298,528,f27656Z528	JZKD02S0988319.1	NA	C8-C11	up	2.17364	0.028915	0.00124779	4.59912	0.673429	3.22772
transcript32310,528,f16526Z528	JZKD02S1614402.1	NA	C95	up	2.27252	0.00023743	2.38e-06	65.5529	0.481695	4.71776
transcript32324,528,f14627Z528	JZKD02S0557455.1	GQ03903_G04	C8-C11	up	3.04906	0.0390258	0.00209042	16.5005	0.990895	3.07708
transcript32387,525,f17011Z525	JZKD02S0806594.1	GQ0011_C13	C8	up	4.32845	0.0197592	0.000699458	3.56886	1.27691	3.38979
transcript32390,525,f943Z525	JZKD02S1405410.1	GQ01308_A09	C95	up	2.18296	0.00157472	2.7e-05	56.2522	0.520074	4.1974
transcript32444,524,f26719Z524	NA	NA	C95	up	2.11365	0.048759	0.00385294	5.68559	0.731377	2.88996
transcript32447,524,f33781Z524	JZKD02S1434033.1	NA	C8	up	2.28589	0.034293	0.00177026	5.35867	0.731181	3.12629
transcript32487,523,f11519Z523	JZKD02S0889091.1	GQ03705_G05	C8-C11	up	3.65132	5.71e-05	7.98e-08	54.961	0.680241	5.36769
transcript32491,523,f12122Z523	JZKD02S1114709.1	GQ03601_H02	C8-C11-C95	up	6.64363	0.000238755	5.48e-07	43.1157	1.32644	5.00861
transcript32519,522,f640Z522	JZKD02S0292798.1	GQ0066_F18	C8	up	3.64388	4.86e-05	1.53e-07	155.596	0.694268	5.24853
transcript32593,520,f14934Z520	JZKD02S1023397.1	GQ03916_A16	C8-C95	up	2.61142	0.00204422	2.31e-05	20.8529	0.61697	4.23266
transcript32598,520,f29718Z520	JZKD02S0062900.1	GQ03208_H14	C95	up	7.19688	0.00028548	2.99e-06	32.1165	1.54059	4.6715
transcript32659,518,f33034Z518	JZKD02S0537440.1	GQ03806_A01	C8-C11-C95	up	5.29136	0.00516005	6.77e-05	5.47673	1.32804	3.98434
transcript32705,517,f18506Z517	JZKD02S0578401.1	GQ0253_E22	C95	up	2.09863	0.0045148	0.000108178	6.41489	0.542075	3.87148
transcript32729,516,f17952Z516	JZKD02S0959355.1	GQ03604_I01	C8-C11-C95	up	4.60878	0.000537811	2.07e-06	11.7995	0.970899	4.74691
transcript32769,515,f18058Z515	JZKD02S0278958.1	GQ03212_I17	C8	up	2.33441	0.000963329	8.09e-06	127.594	0.523091	4.46273
transcript32790,515,f29986Z515	JZKD02S1191793.1	NA	C8	up	2.70935	0.0259548	0.00109943	6.72497	0.83013	3.26376
transcript32792,514,f34530Z514	JZKD02S0994486.1	NA	C95	down	-2.43994	0.0316904	0.00191309	10.6154	0.786213	-3.1034
transcript3282,2705,f5572Z2705	JZKD02S0012245.1	GQ03013_A07	C8-C95	up	3.16331	0.0333816	0.00168453	3.18366	1.00715	3.14086
transcript32906,511,f34824Z511	JZKD02S0217946.1	GQ03415_P21	C95	up	4.04106	1.32e-05	4.91e-08	89.663	0.740866	5.45451
transcript3291,2703,f3830Z2703	JZKD02S1145283.1	GQ02817_A04	C95	up	2.02742	0.000141433	1.23e-06	1041.05	0.417999	4.8503
transcript32918,511,f25838Z511	JZKD02S1207116.1	WS03310_M08	C95	up	7.86406	0.00395353	9.18e-05	18.0445	2.01053	3.91143
transcript32937,511,f29767Z511	JZKD02S1411972.1	NA	C8	up	2.34016	0.0370438	0.00200864	7.84349	0.757592	3.08895
transcript32979,509,f27537Z509	JZKD02S1055419.1	GQ0011_C13	C8-C95	up	2.98357	0.026372	0.00112592	2.82187	0.916044	3.25701
transcript33036,508,f33519Z508	JZKD02S0273889.1	GQ03505_B13	C8	up	2.2717	0.0168389	0.000555234	7.47927	0.65797	3.45259
transcript33059,507,f1156Z507	JZKD02S1474033.1	GQ027113_D09	C95	up	5.89486	0.00367839	8.23e-05	5.78411	1.4971	3.93751
transcript3318,2697,f8047Z2697	JZKD02S0558720.1	GQ03212_F19	C11	up	2.05035	0.00282789	2.62e-05	270.507	0.487688	4.20423
transcript33203,503,f12479Z503	NA	GQ03610_N12	C8-C95	up	2.57503	0.00532638	9.27e-05	8.7566	0.658731	3.90907
transcript33207,503,f10779Z503	JZKD02S0510897.1	GQ03324_N19	C8-C11	up	2.99722	0.0147688	0.000393795	8.18473	0.845667	3.54421
transcript33231,502,f34587Z502	JZKD02S1619396.1	GQ03227_P16	C8-C11-C95	up	3.71328	1.2e-05	9.01e-09	283.631	0.645961	5.74845
transcript33233,502,f24116Z502	JZKD02S0378033.1	NA	C95	down	-2.42285	0.0179739	0.000777524	24.5423	0.72094	-3.36067
transcript33269,501,f11866Z501	JZKD02S1265813.1	GQ03514_E23	C8-C11-C95	up	5.00824	0.00155351	1.08e-05	11.2374	1.13825	4.39996
transcript3328,2692,f78Z2692	JZKD02S1014258.1	GQ02016_G20	C8-C95	up	4.85526	0.000662829	4.4e-06	42.5242	1.05741	4.59163
transcript3366,2684,f18606Z2684	JZKD02S1046299.1	NA	C95	up	2.7416	9.01e-05	6.95e-07	144.938	0.552433	4.96278
transcript3387,2679,f21634Z2679	JZKD02S1094568.1	WS03216_J08	C11-C95	up	2.76837	0.000133753	2.33e-07	135.223	0.535378	5.17088
transcript3408,2672,f15160Z2672	JZKD02S0974476.1	GQ00611_B24	C11	up	2.19995	0.000426338	1.51e-06	40.3374	0.457333	4.81039
transcript3661,2609,f9041Z2609	JZKD02S1304746.1	GQ0204_D04	C95	up	2.02702	0.000128906	1.08e-06	97.1415	0.415704	4.87611
transcript3682,2603,f9547Z2603	JZKD02S0209977.1	GQ0011_N04	C8-C95	up	2.96223	0.00262583	3.39e-05	19.4414	0.714562	4.14553
transcript3744,2588,f7479Z2588	JZKD02S1237619.1	GQ03204_O11	C8-C11-C95	up	2.05321	0.00350173	3.68e-05	172.081	0.49757	4.12646
transcript3804,2577,f7757Z2577	JZKD02S1605439.1	GQ03208_H14	C95	up	2.54995	0.000418255	4.82e-06	488.815	0.557671	4.5725
transcript3975,2531,f64Z2531	JZKD02S1334226.1	GQ0014_L01	C95	up	2.93018	0.000236813	2.36e-06	44.507	0.620835	4.71974
transcript402,4856,f8700Z4856	JZKD02S1602176.1	GQ03313_H13	C95	up	2.70922	0.00152461	2.58e-05	1703.24	0.643817	4.20806
transcript4042,2517,f17390Z2517	JZKD02S1163182.1	NA	C95	up	4.46768	0.0453096	0.00339652	3.99768	1.52514	2.92937
transcript4161,2489,f26700Z2489	JZKD02S0520086.1	GQ03719_O20	C95	up	2.48488	0.00599974	0.00016119	145.764	0.658567	3.77317
transcript4203,2479,f2197Z2479	JZKD02S0103697.1	GQ0207_A12	C95	up	2.41737	0.00185847	3.4e-05	436.853	0.583218	4.14489
transcript4275,2464,f13381Z2464	JZKD02S0666604.1	GQ03714_D04	C8-C95	up	2.07746	0.00039563	2.24e-06	293.553	0.439181	4.7303
transcript4293,2458,f607Z2458	JZKD02S0153642.1	GQ0064_M14	C8-C11-C95	up	2.24134	0.0105128	0.000220587	136.385	0.606721	3.69419
transcript4388,2439,f16191Z2439	JZKD02S1293362.1	GQ04104_D12	C8	up	2.08641	0.00190583	2.11e-05	597.619	0.490525	4.25342
transcript4389,2439,f14798Z2439	JZKD02S0066062.1	GQ03909_N24	C11-C95	up	3.14726	0.0104555	0.000215494	31.5551	0.850584	3.70012
transcript4398,2438,f4859Z2438	JZKD02S0566463.1	GQ02903_H20	C8-C95	up	2.09305	0.0126103	0.000353225	82.6379	0.585833	3.57277
transcript4470,2421,f21850Z2421	JZKD02S1631056.1	WS0323_F06	C95	up	2.5752	3.21e-05	1.73e-07	94.2937	0.492752	5.22615
transcript4499,2413,f23104Z2413	JZKD02S1401518.1	NA	C8-C95	up	2.79094	0.00103229	8.95e-06	4.34007	0.628427	4.44116
transcript4585,2395,f9196Z2395	JZKD02S1305984.1	GQ03233_M04	C95	up	2.23612	0.00229688	4.36e-05	47.2306	0.547048	4.08762
transcript4594,2393,f15973Z2393	JZKD02S0210347.1	GQ03906_E02	C8-C11-C95	up	4.51258	0.00026271	6.45e-07	87.1926	0.906635	4.97728
transcript4605,2392,f23802Z2392	JZKD02S1630374.1	GQ0071_E09	C95	up	2.77074	6.18e-05	4.23e-07	64.9639	0.547773	5.05818
transcript4617,2390,f5950Z2390	JZKD02S0556839.1	GQ03217_G15	C8-C95	up	2.43096	0.00217857	2.59e-05	258.181	0.577819	4.20714
transcript4691,2373,f12703Z2373	JZKD02S1176487.1	GQ0203_H01	C8-C11-C95	up	3.53657	0.00807381	0.000137318	77.0611	0.927515	3.81295
transcript4860,2343,f21962Z2343	JZKD02S1631335.1	WS0337_O16	C95	up	4.82115	0.0491674	0.00393749	4.10362	1.67219	2.88313
transcript4883,2338,f7181Z2338	JZKD02S0272085.1	GQ03126_N06	C8-C95	up	2.09749	0.00363513	5.32e-05	875.04	0.519047	4.04105
transcript4896,2337,f23120Z2337	JZKD02S0489551.1	NA	C8-C11-C95	up	4.16829	1.58e-05	1.43e-08	78.9529	0.735214	5.66949
transcript5000,2320,f7557Z2320	JZKD02S0313164.1	GQ03517_P03	C8-C11-C95	up	2.19908	0.000347251	9.93e-07	144.472	0.449424	4.8931
transcript5007,2319,f21654Z2319	JZKD02S0313720.1	GQ03712_D03	C95	up	4.04103	1.65e-05	6.52e-08	113.099	0.747798	5.4039
transcript5015,2317,f7869Z2317	JZKD02S0738552.1	GQ03210_B13	C8	up	3.00298	0.000325106	1.74e-06	23.4789	0.628002	4.7818
transcript5019,2316,f14673Z2316	JZKD02S0779576.1	GQ03905_B17	C8-C11-C95	up	3.08851	0.000515086	1.9e-06	184.837	0.64828	4.76415
transcript5028,2314,f15926Z2314	JZKD02S0080007.1	GQ04013_H21	C8	up	2.59345	4.56e-05	1.34e-07	78.5261	0.49183	5.27306
transcript5117,2299,f9633Z2299	JZKD02S1314760.1	GQ03302_G05	C8-C11-C95	up	2.8472	0.00248614	2.18e-05	138.331	0.670544	4.2461
transcript5136,2295,f27679Z2295	JZKD02S1067429.1	GQ02816_E17	C8	up	2.18889	0.0027101	3.55e-05	14.4451	0.529341	4.13512
transcript5200,2285,f17078Z2285	JZKD02S0505186.1	NA	C8-C11	up	3.79227	0.0035453	3.77e-05	18.4079	0.920143	4.12139
transcript5312,2263,f16614Z2263	JZKD02S0470838.1	GQ04110_O17	C8-C95	up	3.54988	4.75e-05	1.41e-07	82.6893	0.674432	5.26351
transcript5337,2257,f6361Z2257	JZKD02S1041075.1	GQ03112_O05	C8-C95	up	4.50208	0.0013293	1.3e-05	7.43729	1.03262	4.35984
transcript5338,2256,f19137Z2256	JZKD02S0112379.1	WS0335_K18	C8-C95	up	3.16541	7.17e-06	9.51e-09	29.8342	0.551546	5.73916
transcript5449,2235,f23561Z2235	JZKD02S1003050.1	NA	C11	up	2.08972	0.000298159	7.67e-07	108.847	0.42272	4.94351
transcript5473,2230,f11456Z2230	JZKD02S0367252.1	GQ03503_O24	C95	up	2.83033	8.89e-05	6.79e-07	2782.85	0.569795	4.96727
transcript5801,2175,f19566Z2175	JZKD02S0115382.1	GQ04103_D14	C8	up	2.05603	0.000576854	3.66e-06	12.9997	0.444095	4.6297
transcript582,4482,f20059Z4482	JZKD02S1630048.1	WS0017_F11	C8	up	2.56552	0.000187322	8.06e-07	49.7101	0.519983	4.93386
transcript5831,2170,f6519Z2170	JZKD02S1005610.1	GQ03115_H09	C95	up	2.62764	0.000313368	3.39e-06	105.636	0.565645	4.64538
transcript5899,2160,f14402Z2160	JZKD02S1616963.1	GQ03817_C06	C8-C95	up	3.88489	0.000662829	4.39e-06	31.2412	0.846047	4.59181
transcript5933,2153,f26504Z2153	JZKD02S0067752.1	NA	C8-C95	up	2.05224	0.0206706	0.00075308	40.1055	0.609066	3.36949
transcript6008,2142,f10549Z2142	JZKD02S1235662.1	GQ03320_P11	C95	up	2.33093	0.0320234	0.00194008	4.61566	0.752093	3.09925
transcript6011,2142,f1136Z2142	JZKD02S1608239.1	GQ03905_B17	C8	up	5.96575	0.0161012	0.000519153	9.07894	1.7189	3.47067
transcript6021,2140,f16596Z2140	JZKD02S1635935.1	GQ04110_I14	C8-C11-C95	up	2.28196	0.000126361	2.15e-07	189.314	0.440042	5.18578
transcript6023,2140,f15852Z2140	JZKD02S1230184.1	GQ04012_A24	C8-C11-C95	up	2.12929	0.0386502	0.00206112	190.594	0.691042	3.08128
transcript6090,2130,f14701Z2130	JZKD02S0210347.1	GQ03906_E02	C8-C95	up	2.28074	0.000818667	6.28e-06	207.316	0.504966	4.51662
transcript6149,2122,f326Z2122	JZKD02S1281273.1	GQ0041_N23	C8-C11	up	2.97054	0.045309	0.0027391	8.04461	0.991636	2.9956
transcript6162,2120,f11640Z2120	JZKD02S1155444.1	GQ03508_I21	C95	up	3.17317	0.000180439	1.66e-06	198.392	0.662274	4.79132
transcript618,4433,f19235Z4433	NA	NA	C8-C11-C95	up	2.19237	0.00440975	5.14e-05	105.328	0.541419	4.04931
transcript6239,2111,f20029Z2111	JZKD02S0611963.1	WS00113_L07	C95	up	2.02323	0.000707986	9.68e-06	108.694	0.457299	4.4243
transcript6243,2110,f8607Z2110	JZKD02S0812042.1	GQ03222_D09	C8	up	2.62709	0.000444024	2.61e-06	21.5107	0.55905	4.69921
transcript6259,2107,f13744Z2107	JZKD02S0093048.1	GQ03803_D17	C8-C11-C95	up	2.88566	0.000348758	1.09e-06	122.851	0.591989	4.87451
transcript6353,2094,f887Z2094	JZKD02S1088627.1	GQ01304_H10	C95	up	2.09052	0.00652662	0.000178901	197.543	0.557906	3.74709
transcript6384,2089,f17547Z2089	JZKD02S1075524.1	GQ03811_N12	C8-C11-C95	up	2.07367	0.00264764	2.37e-05	109.598	0.490584	4.22694
transcript6480,2074,f6702Z2074	JZKD02S0492286.1	GQ03118_G07	C11-C95	up	2.2755	0.0102221	0.000202177	26.8747	0.612305	3.71628
transcript6532,2067,f12157Z2067	NA	GQ03602_E17	C8-C11-C95	up	2.99218	0.00332568	3.38e-05	24.1081	0.721708	4.14597
transcript6581,2061,f21859Z2061	JZKD02S1054437.1	WS03219_G02	C8-C95	up	2.74202	0.000942897	7.88e-06	225.266	0.613643	4.46843
transcript6615,2057,f16074Z2057	JZKD02S0401291.1	GQ04102_I16	C8-C95	up	2.05071	0.0206706	0.000754706	64.2806	0.608719	3.36889
transcript6656,2051,f19661Z2051	JZKD02S0729943.1	NA	C8-C11-C95	up	2.45263	0.0207429	0.000708216	15.1999	0.724263	3.38638
transcript6874,2022,f17423Z2022	JZKD02S0593157.1	GQ03221_I05	C8	up	2.00957	0.0101832	0.000251641	57.4377	0.548975	3.66058
transcript6876,2022,f12237Z2022	JZKD02S0313720.1	GQ03712_D03	C8-C11-C95	up	3.0047	5.53e-05	7.45e-08	903.723	0.558488	5.38006
transcript6899,2020,f16528Z2020	JZKD02S0007463.1	GQ04109_G20	C95	up	2.20107	0.00308307	6.35e-05	83.6932	0.550362	3.99931
transcript6918,2018,f10722Z2018	JZKD02S0366354.1	GQ03323_J19	C8-C95	up	4.36625	0.00576533	0.000105806	2197.98	1.12623	3.87688
transcript7020,2006,f7184Z2006	JZKD02S0988928.1	GQ03126_O03	C95	up	2.18458	0.0476198	0.00369459	86.4975	0.752492	2.90312
transcript7072,1998,f13471Z1998	JZKD02S0231015.1	GQ03716_J16	C11	down	-2.88248	0.031213	0.00141961	5.9206	0.903421	-3.19063
transcript7112,1991,f10497Z1991	JZKD02S0694263.1	GQ03320_A16	C8-C95	up	3.4655	0.000778027	5.83e-06	16.4397	0.764589	4.53249
transcript7203,1979,f8Z1979	JZKD02S1610317.1	GQ0011_C13	C8-C11-C95	up	2.85245	0.000562076	2.23e-06	374.139	0.602824	4.73181
transcript7208,1979,f27059Z1979	JZKD02S0912216.1	NA	C8-C95	up	3.93942	0.00234567	2.89e-05	2.40881	0.941924	4.18231
transcript7215,1978,f1505Z1978	JZKD02S0671077.1	GQ0182_G06	C8-C95	up	5.63104	3.33e-05	8.84e-08	511.999	1.0527	5.34911
transcript7229,1977,f6580Z1977	JZKD02S0353218.1	GQ03808_P05	C8-C11-C95	up	3.1015	0.0104555	0.000216486	250.177	0.838479	3.69896
transcript7263,1974,f11219Z1974	JZKD02S0875526.1	GQ03414_E15	C95	up	2.01225	0.000243086	2.46e-06	163.261	0.427092	4.71151
transcript7313,1966,f21755Z1966	JZKD02S1637142.1	WS03223_H05	C8	up	2.02842	0.0374281	0.00204309	5.35752	0.657745	3.0839
transcript7340,1963,f18693Z1963	JZKD02S0025091.1	NA	C8	up	2.08356	0.0130345	0.000373991	4.30579	0.585635	3.55779
transcript7384,1958,f1668Z1958	JZKD02S1237130.1	GQ0196_K07	C95	up	3.42705	2.24e-05	9.9e-08	211.809	0.643141	5.32861
transcript7489,1945,f16973Z1945	JZKD02S1609082.1	GQ03232_E11	C95	up	2.26207	0.0124831	0.000457165	14.8194	0.645443	3.50468
transcript7581,1932,f26202Z1932	JZKD02S0546185.1	GQ0013_H04	C8	up	4.60016	0.00239906	2.99e-05	2.77446	1.10195	4.17455
transcript7602,1928,f6299Z1928	JZKD02S0981718.1	GQ03112_B23	C11	down	-2.76867	0.00211939	1.76e-05	10.3002	0.644913	-4.29309
transcript7630,1925,f8222Z1925	JZKD02S1334429.1	GQ03214_I14	C95	down	-2.14696	0.000875756	1.3e-05	36.0808	0.492479	-4.35949
transcript7678,1920,f16201Z1920	JZKD02S0096053.1	GQ04104_H01	C11-C95	up	2.50949	0.00635271	9.33e-05	142.356	0.642245	3.90738
transcript7768,1911,f25325Z1911	JZKD02S0357181.1	WS0323_F14	C8-C95	up	4.34492	0.0235519	0.000949443	4.0703	1.31461	3.30509
transcript7775,1910,f2769Z1910	JZKD02S1259040.1	GQ02798_C04	C11	up	2.18313	0.00130914	8.55e-06	34.7759	0.490494	4.45089
transcript7787,1908,f918Z1908	JZKD02S0183598.1	GQ01306_H17	C95	up	5.614	1.25e-05	4.6e-08	170.624	1.02705	5.46613
transcript7912,1895,f27129Z1895	JZKD02S1189413.1	GQ02905_C22	C95	up	2.5065	0.00089077	1.36e-05	87.7753	0.576133	4.35056
transcript8027,1881,f16585Z1881	JZKD02S1634342.1	GQ02824_J22	C8-C95	up	6.45861	9.85e-08	1.8e-11	172.653	0.960958	6.72102
transcript8095,1873,f11017Z1873	JZKD02S0396397.1	GQ03405_G15	C8-C95	up	2.15647	0.00348114	4.97e-05	47.7408	0.531535	4.05707
transcript8101,1873,f2967Z1873	JZKD02S0527210.1	GQ02804_D10	C8-C11-C95	up	8.89486	0.000208219	4.45e-07	61.7042	1.76186	5.04856
transcript8139,1869,f30274Z1869	JZKD02S1007277.1	GQ0195_G17	C95	up	2.18342	0.00013793	1.19e-06	11.6221	0.449473	4.85773
transcript8141,1869,f28292Z1869	JZKD02S0364695.1	NA	C8-C11-C95	up	2.96975	0.00122451	7.71e-06	16.4284	0.663908	4.47314
transcript8146,1868,f3390Z1868	JZKD02S0229816.1	GQ02810_E10	C8-C95	up	2.85063	0.00877345	0.000196979	52.9375	0.76571	3.72286
transcript8194,1864,f11687Z1864	JZKD02S1497040.1	GQ03509_O12	C8-C95	up	9.01038	1.53e-08	1.64e-12	727.312	1.27595	7.06172
transcript820,4141,f18096Z4141	JZKD02S1600296.1	NA	C8-C11-C95	up	3.77121	0.0304062	0.00136388	15.3635	1.1777	3.20219
transcript8217,1861,f11735Z1861	JZKD02S1626867.1	GQ03511_F06	C95	up	3.81772	0.00319748	6.76e-05	927.187	0.958084	3.98474
transcript8235,1859,f2470Z1859	JZKD02S1400072.1	GQ03321_M15	C8-C11	up	5.08594	0.0477858	0.003011	6.91355	1.71439	2.96661
transcript8239,1858,f21114Z1858	NA	WS00841_I05	C8	up	2.24912	0.00238734	2.95e-05	7.4169	0.538459	4.17696
transcript8242,1858,f2324Z1858	JZKD02S0292119.1	GQ0209_M19	C95	up	2.14928	0.00319748	6.75e-05	641.28	0.539362	3.98485
transcript8307,1851,f4093Z1851	JZKD02S0109818.1	GQ02820_E23	C11	down	-2.18156	0.000648132	2.8e-06	8.11736	0.465629	-4.6852
transcript8313,1850,f20977Z1850	JZKD02S0598477.1	WS00829_G20	C11-C95	up	2.74692	0.00488542	5.98e-05	41.8775	0.68438	4.01374
transcript8486,1833,f19036Z1833	JZKD02S0925559.1	NA	C95	up	2.32397	0.0154244	0.000621869	5.87989	0.679148	3.42189
transcript8563,1823,f23858Z1823	JZKD02S0313720.1	GQ03117_G19	C8	up	3.10433	1.9e-05	3.88e-08	103.932	0.564812	5.49621
transcript863,4089,f7447Z4089	JZKD02S0314912.1	GQ03714_K21	C8-C95	up	4.30364	5.38e-06	6.18e-09	709.706	0.740485	5.81192
transcript8646,1814,f24141Z1814	JZKD02S1641793.1	WS0021_A08	C8	up	2.14303	0.021983	0.000842044	2.93918	0.641895	3.33859
transcript8654,1813,f12200Z1813	JZKD02S0223111.1	GQ0207_J18	C8-C11-C95	up	5.11124	0.00136611	9.03e-06	23.1585	1.1514	4.43914
transcript8719,1806,f3330Z1806	JZKD02S0320226.1	GQ02809_I17	C11-C95	up	2.85829	0.0422446	0.00240259	9.08285	0.941669	3.03535
transcript875,4077,f16901Z4077	JZKD02S1272486.1	NA	C8-C11-C95	up	2.34055	0.000988689	5.48e-06	131.009	0.514913	4.54552
transcript8815,1796,f23867Z1796	JZKD02S0756992.1	GQ03204_H15	C95	up	5.86945	0.0132373	0.000499977	14.5353	1.68625	3.48077
transcript8829,1795,f29003Z1795	JZKD02S0429846.1	NA	C8-C11-C95	up	4.79702	5.17e-06	8.43e-10	147.512	0.781701	6.13664
transcript8872,1791,f21577Z1791	JZKD02S0821393.1	WS03213_O24	C95	up	7.77517	0.000925984	1.42e-05	25.0929	1.79113	4.34093
transcript8897,1789,f19294Z1789	JZKD02S1223561.1	NA	C11	up	2.13784	0.0017574	1.33e-05	71.1291	0.490833	4.35555
transcript8905,1788,f2731Z1788	JZKD02S0921224.1	GQ02761_F06	C8-C95	up	2.19546	0.00738976	0.00015216	124.901	0.579658	3.78752
transcript8930,1785,f2700Z1785	JZKD02S0380527.1	GQ02740_B02	C8-C11-C95	up	2.67827	0.000754195	3.59e-06	345.204	0.577958	4.63401
transcript8952,1782,f20402Z1782	JZKD02S0090960.1	WS00733_D08	C8-C11-C95	up	2.08844	0.00277969	2.55e-05	44.3436	0.496059	4.21005
transcript8963,1781,f29095Z1781	JZKD02S0790471.1	GQ03809_A20	C11	up	2.93368	0.00688432	0.000106839	24.8423	0.757174	3.87451
transcript8984,1779,f1926Z1779	JZKD02S1608081.1	GQ0201_O22	C95	up	2.18535	0.00193589	3.58e-05	1995.96	0.528776	4.13284
transcript8985,1779,f20486Z1779	NA	WS0073_I16	C8	up	2.89146	0.0275992	0.00122148	8.42013	0.894131	3.23382
transcript9006,1777,f8025Z1777	JZKD02S1033128.1	GQ03212_B13	C11	down	-2.08686	0.0445633	0.00265202	394.961	0.694361	-3.00543
transcript9015,1776,f21076Z1776	JZKD02S0480850.1	WS00839_C13	C8-C11-C95	up	3.51094	1.75e-05	1.73e-08	159.879	0.62282	5.63716
transcript9019,1775,f27899Z1775	JZKD02S1175993.1	GQ03325_O03	C11	up	2.37062	0.0137422	0.000346017	11.4006	0.662525	3.57816
transcript9124,1767,f15446Z1767	JZKD02S0882412.1	GQ04006_J24	C11	down	-2.18287	0.0272646	0.00113119	5.32712	0.670479	-3.25568
transcript9168,1762,f21018Z1762	JZKD02S1330111.1	WS00832_C22	C8-C95	up	2.50318	1.55e-05	2.92e-08	195.395	0.451313	5.54645
transcript9174,1761,f13289Z1761	JZKD02S0699713.1	GQ03712_E22	C11	down	-3.41363	0.00914482	0.000168349	4.87796	0.907323	-3.76231
transcript9220,1757,f32003Z1757	JZKD02S0436660.1	GQ0202_B05	C95	up	2.82262	0.000739743	1.03e-05	27.8563	0.639841	4.41144
transcript9237,1755,f13065Z1755	JZKD02S1419535.1	GQ03707_I21	C11-C95	up	2.27393	0.00229684	1.96e-05	209.313	0.53254	4.26997
transcript9268,1752,f1012Z1752	JZKD02S0252116.1	GQ01312_G20	C8-C11-C95	up	3.81195	0.000152136	2.71e-07	294.28	0.741257	5.14255
transcript9283,1751,f21716Z1751	JZKD02S1330111.1	WS03221_A08	C8-C11-C95	up	3.77641	0.0174444	0.000524947	10.3149	1.08903	3.46769
transcript9336,1746,f171Z1746	JZKD02S0342728.1	GQ0031_A15	C8	up	3.8251	0.00149748	1.52e-05	10.4224	0.884257	4.32578
transcript9356,1744,f1439Z1744	JZKD02S0449263.1	GQ0177_D02	C8-C11-C95	up	3.93296	1.2e-05	8.67e-09	971.313	0.683412	5.75489
transcript9402,1738,f17587Z1738	JZKD02S1615821.1	WS0326_O05	C8-C11	up	2.41981	0.000671164	3e-06	24.5298	0.518088	4.67065
transcript9426,1735,f7823Z1735	NA	GQ03209_G20	C8-C11-C95	up	2.69978	0.000605871	2.47e-06	305.207	0.573138	4.71052
transcript9433,1734,f20065Z1734	JZKD02S1641781.1	WS0017_P03	C11	up	2.81802	0.000335528	9.3e-07	86.7613	0.574411	4.90593
transcript9488,1730,f8826Z1730	JZKD02S1644812.1	GQ03227_A14	C11	down	-2.69412	0.0448535	0.00268365	19.0568	0.897492	-3.00183
transcript9495,1730,f14000Z1730	JZKD02S0178148.1	GQ03808_M23	C8-C11	up	2.01762	0.00166901	1.2e-05	783.113	0.460947	4.37712
transcript9528,1727,f1687Z1727	JZKD02S0967694.1	GQ03208_H14	C95	up	3.40783	0.000127996	1.07e-06	49.3071	0.698512	4.8787
transcript9560,1723,f13454Z1723	JZKD02S0022811.1	GQ03715_O10	C95	up	2.01768	0.000820342	1.19e-05	74.5412	0.460809	4.37856
transcript9879,1694,f8515Z1694	JZKD02S1623900.1	GQ03220_G16	C8-C11-C95	up	3.40993	4.84e-05	5.36e-08	180.261	0.626948	5.43893
transcript9921,1690,f8881Z1690	JZKD02S1619396.1	GQ03227_P16	C8-C11-C95	up	3.71432	6e-06	1.66e-09	758.201	0.616193	6.02785
transcript9930,1689,f976Z1689	JZKD02S1112371.1	GQ03213_C12	C11	up	2.00075	0.0199001	0.000657386	86.769	0.587289	3.40676
transcript9993,1683,f2179Z1683	JZKD02S0492029.1	GQ0206_L05	C8-C95	up	3.45086	0.000397183	2.26e-06	444.262	0.729844	4.72822

## Sheet: S9.2 Table
Clone	Regulation	Enrichment	GO Term	GO Name	GO Category	pvalue	Nr Test	Nr Ref	Not Annot Test	Not Annot Ref
C8-C95	up	OVER	GO:0005618	Cell Wall	CELLULAR_COMPONENT	8.45682e-06	5	53	153	33076
C8-C95	up	OVER	GO:0030312	External Encapsulating Structure	CELLULAR_COMPONENT	1.00031e-05	5	55	153	33074
C8-C95	up	OVER	GO:0016209	Antioxidant Activity	MOLECULAR_FUNCTION	3.645e-05	7	183	151	32946
C8-C95	up	OVER	GO:0006952	Defense Response	BIOLOGICAL_PROCESS	0.000211902	7	245	151	32884
C11-C95	up	OVER	GO:0016209	Antioxidant Activity	MOLECULAR_FUNCTION	0.000279374	4	186	51	33046
C11-C95	up	OVER	GO:0005777	Peroxisome	CELLULAR_COMPONENT	0.000204213	4	171	51	33061
C11-C95	up	OVER	GO:0042579	Microbody	CELLULAR_COMPONENT	0.000204213	4	171	51	33061
C11	up	OVER	GO:0016209	Antioxidant Activity	MOLECULAR_FUNCTION	4.68833e-05	4	186	31	33066
C11	up	OVER	GO:0005777	Peroxisome	CELLULAR_COMPONENT	3.40263e-05	4	171	31	33081
C11	up	OVER	GO:0042579	Microbody	CELLULAR_COMPONENT	3.40263e-05	4	171	31	33081
C11	up	OVER	GO:0005886	Plasma Membrane	CELLULAR_COMPONENT	0.00016929	6	794	29	32458
C11	up	OVER	GO:0071944	Cell Periphery	CELLULAR_COMPONENT	0.000250054	6	854	29	32398
C95	down	OVER	GO:0009536	Plastid	CELLULAR_COMPONENT	5.35435e-05	6	970	18	32293
C95	up	OVER	GO:0016491	Oxidoreductase Activity	MOLECULAR_FUNCTION	2.94765e-08	40	1913	222	31112
C95	up	OVER	GO:0005576	Extracellular Region	CELLULAR_COMPONENT	1.07276e-06	16	450	246	32575
C95	up	OVER	GO:0003824	Catalytic Activity	MOLECULAR_FUNCTION	0.000117481	101	9188	161	23837
C8-C11	up	NOT SIGNIF	GO:0016829	Lyase Activity	MOLECULAR_FUNCTION	0.00114006	4	436	31	32816
C8-C11	up	NOT SIGNIF	GO:0061695	Transferase Complex, Transferring Phosphorus-Containing Groups	CELLULAR_COMPONENT	1	0	1	35	33251
C8-C11	up	NOT SIGNIF	GO:0019915	Lipid Storage	BIOLOGICAL_PROCESS	1	0	1	35	33251
C8-C11	up	NOT SIGNIF	GO:1902555	Endoribonuclease Complex	CELLULAR_COMPONENT	1	0	1	35	33251
C8-C11	up	NOT SIGNIF	GO:0051640	Organelle Localization	BIOLOGICAL_PROCESS	1	0	2	35	33250
C8-C11	up	NOT SIGNIF	GO:0051641	Cellular Localization	BIOLOGICAL_PROCESS	0.375809	1	444	34	32808
C8-C11	up	NOT SIGNIF	GO:0050794	Regulation Of Cellular Process	BIOLOGICAL_PROCESS	1	0	736	35	32516
C8-C11	up	NOT SIGNIF	GO:0070161	Anchoring Junction	CELLULAR_COMPONENT	1	0	6	35	33246
C8-C11	up	NOT SIGNIF	GO:0005507	Copper Ion Binding	MOLECULAR_FUNCTION	1	0	1	35	33251
C8-C11	up	NOT SIGNIF	GO:0005506	Iron Ion Binding	MOLECULAR_FUNCTION	1	0	1	35	33251
C8-C11	up	NOT SIGNIF	GO:0005509	Calcium Ion Binding	MOLECULAR_FUNCTION	1	0	33	35	33219
C8-C11	up	NOT SIGNIF	GO:0050790	Regulation Of Catalytic Activity	BIOLOGICAL_PROCESS	1	0	10	35	33242
C8-C11	up	NOT SIGNIF	GO:0051649	Establishment Of Localization In Cell	BIOLOGICAL_PROCESS	0.358269	1	418	34	32834
C8-C11	up	NOT SIGNIF	GO:0140110	Transcription Regulator Activity	MOLECULAR_FUNCTION	1	0	389	35	32863
C8-C11	up	NOT SIGNIF	GO:0051644	Plastid Localization	BIOLOGICAL_PROCESS	1	0	1	35	33251
C8-C11	up	NOT SIGNIF	GO:0019901	Protein Kinase Binding	MOLECULAR_FUNCTION	1	0	1	35	33251
C8-C11	up	NOT SIGNIF	GO:0006970	Response To Osmotic Stress	BIOLOGICAL_PROCESS	1	0	5	35	33247
C8-C11	up	NOT SIGNIF	GO:0006974	Dna Damage Response	BIOLOGICAL_PROCESS	1	0	225	35	33027
C8-C11	up	NOT SIGNIF	GO:0005886	Plasma Membrane	CELLULAR_COMPONENT	1	0	800	35	32452
C8-C11	up	NOT SIGNIF	GO:0002376	Immune System Process	BIOLOGICAL_PROCESS	1	0	20	35	33232
C8-C11	up	NOT SIGNIF	GO:0005764	Lysosome	CELLULAR_COMPONENT	1	0	45	35	33207
C8-C11	up	NOT SIGNIF	GO:0006725	Cellular Aromatic Compound Metabolic Process	BIOLOGICAL_PROCESS	1	0	2133	35	31119
C8-C11	up	NOT SIGNIF	GO:0005635	Nuclear Envelope	CELLULAR_COMPONENT	1	0	53	35	33199
C8-C11	up	NOT SIGNIF	GO:0005634	Nucleus	CELLULAR_COMPONENT	1	0	2578	35	30674
C8-C11	up	NOT SIGNIF	GO:0005516	Calmodulin Binding	MOLECULAR_FUNCTION	1	0	9	35	33243
C8-C11	up	NOT SIGNIF	GO:0005515	Protein Binding	MOLECULAR_FUNCTION	0.244138	1	264	34	32988
C8-C11	up	NOT SIGNIF	GO:0023052	Signaling	BIOLOGICAL_PROCESS	1	0	698	35	32554
C8-C11	up	NOT SIGNIF	GO:0140223	General Transcription Initiation Factor Activity	MOLECULAR_FUNCTION	1	0	11	35	33241
C8-C11	up	NOT SIGNIF	GO:0140104	Molecular Carrier Activity	MOLECULAR_FUNCTION	1	0	54	35	33198
C8-C11	up	NOT SIGNIF	GO:0097659	Nucleic Acid-Templated Transcription	BIOLOGICAL_PROCESS	1	0	796	35	32456
C8-C11	up	NOT SIGNIF	GO:0070279	Vitamin B6 Binding	MOLECULAR_FUNCTION	1	0	1	35	33251
C8-C11	up	NOT SIGNIF	GO:0051539	4 Iron, 4 Sulfur Cluster Binding	MOLECULAR_FUNCTION	1	0	2	35	33250
C8-C11	up	NOT SIGNIF	GO:0051536	Iron-Sulfur Cluster Binding	MOLECULAR_FUNCTION	1	0	4	35	33248
C8-C11	up	NOT SIGNIF	GO:0051656	Establishment Of Organelle Localization	BIOLOGICAL_PROCESS	1	0	1	35	33251
C8-C11	up	NOT SIGNIF	GO:1901360	Organic Cyclic Compound Metabolic Process	BIOLOGICAL_PROCESS	1	0	2133	35	31119
C8-C11	up	NOT SIGNIF	GO:1901363	Heterocyclic Compound Binding	MOLECULAR_FUNCTION	1	0	2287	35	30965
C8-C11	up	NOT SIGNIF	GO:1901362	Organic Cyclic Compound Biosynthetic Process	BIOLOGICAL_PROCESS	1	0	799	35	32453
C8-C11	up	NOT SIGNIF	GO:1900034	Regulation Of Cellular Response To Heat	BIOLOGICAL_PROCESS	1	0	1	35	33251
C8-C11	up	NOT SIGNIF	GO:0048018	Receptor Ligand Activity	MOLECULAR_FUNCTION	1	0	2	35	33250
C8-C11	up	NOT SIGNIF	GO:0005730	Nucleolus	CELLULAR_COMPONENT	1	0	178	35	33074
C8-C11	up	NOT SIGNIF	GO:0006820	Monoatomic Anion Transport	BIOLOGICAL_PROCESS	1	0	2	35	33250
C8-C11	up	NOT SIGNIF	GO:0000278	Mitotic Cell Cycle	BIOLOGICAL_PROCESS	1	0	176	35	33076
C8-C11	up	NOT SIGNIF	GO:0000166	Nucleotide Binding	MOLECULAR_FUNCTION	1	0	81	35	33171
C8-C11	up	NOT SIGNIF	GO:0051301	Cell Division	BIOLOGICAL_PROCESS	1	0	44	35	33208
C8-C11	up	NOT SIGNIF	GO:0006811	Monoatomic Ion Transport	BIOLOGICAL_PROCESS	1	0	11	35	33241
C8-C11	up	NOT SIGNIF	GO:0006812	Monoatomic Cation Transport	BIOLOGICAL_PROCESS	1	0	3	35	33249
C8-C11	up	NOT SIGNIF	GO:0006817	Phosphate Ion Transport	BIOLOGICAL_PROCESS	1	0	4	35	33248
C8-C11	up	NOT SIGNIF	GO:0051540	Metal Cluster Binding	MOLECULAR_FUNCTION	1	0	4	35	33248
C8-C11	up	NOT SIGNIF	GO:0000280	Nuclear Division	BIOLOGICAL_PROCESS	1	0	62	35	33190
C8-C11	up	NOT SIGNIF	GO:0140014	Mitotic Nuclear Division	BIOLOGICAL_PROCESS	1	0	42	35	33210
C8-C11	up	NOT SIGNIF	GO:2000012	Regulation Of Auxin Polar Transport	BIOLOGICAL_PROCESS	1	0	1	35	33251
C8-C11	up	NOT SIGNIF	GO:0051668	Localization Within Membrane	BIOLOGICAL_PROCESS	1	0	6	35	33246
C8-C11	up	NOT SIGNIF	GO:0016874	Ligase Activity	MOLECULAR_FUNCTION	1	0	304	35	32948
C8-C11	up	NOT SIGNIF	GO:0019900	Kinase Binding	MOLECULAR_FUNCTION	1	0	1	35	33251
C8-C11	up	NOT SIGNIF	GO:0140013	Meiotic Nuclear Division	BIOLOGICAL_PROCESS	1	0	22	35	33230
C8-C11	up	NOT SIGNIF	GO:0051667	Establishment Of Plastid Localization	BIOLOGICAL_PROCESS	1	0	1	35	33251
C8-C11	up	NOT SIGNIF	GO:0043933	Protein-Containing Complex Organization	BIOLOGICAL_PROCESS	1	0	488	35	32764
C8-C11	up	NOT SIGNIF	GO:0060255	Regulation Of Macromolecule Metabolic Process	BIOLOGICAL_PROCESS	1	0	769	35	32483
C8-C11	up	NOT SIGNIF	GO:1901135	Carbohydrate Derivative Metabolic Process	BIOLOGICAL_PROCESS	1	0	637	35	32615
C8-C11	up	NOT SIGNIF	GO:1901137	Carbohydrate Derivative Biosynthetic Process	BIOLOGICAL_PROCESS	1	0	115	35	33137
C8-C11	up	NOT SIGNIF	GO:0003682	Chromatin Binding	MOLECULAR_FUNCTION	1	0	3	35	33249
C8-C11	up	NOT SIGNIF	GO:0006952	Defense Response	BIOLOGICAL_PROCESS	1	0	252	35	33000
C8-C11	up	NOT SIGNIF	GO:0005622	Intracellular Anatomical Structure	CELLULAR_COMPONENT	0.726674	6	6642	29	26610
C8-C11	up	NOT SIGNIF	GO:0006950	Response To Stress	BIOLOGICAL_PROCESS	1	0	513	35	32739
C8-C11	up	NOT SIGNIF	GO:0003676	Nucleic Acid Binding	MOLECULAR_FUNCTION	1	0	2190	35	31062
C8-C11	up	NOT SIGNIF	GO:0005975	Carbohydrate Metabolic Process	BIOLOGICAL_PROCESS	1	0	990	35	32262
C8-C11	up	NOT SIGNIF	GO:0003677	Dna Binding	MOLECULAR_FUNCTION	1	0	951	35	32301
C8-C11	up	NOT SIGNIF	GO:0005615	Extracellular Space	CELLULAR_COMPONENT	1	0	73	35	33179
C8-C11	up	NOT SIGNIF	GO:0005856	Cytoskeleton	CELLULAR_COMPONENT	0.246539	1	267	34	32985
C8-C11	up	NOT SIGNIF	GO:0005737	Cytoplasm	CELLULAR_COMPONENT	0.387907	5	3877	30	29375
C8-C11	up	NOT SIGNIF	GO:0005739	Mitochondrion	CELLULAR_COMPONENT	1	0	718	35	32534
C8-C11	up	NOT SIGNIF	GO:0005618	Cell Wall	CELLULAR_COMPONENT	1	0	58	35	33194
C8-C11	up	NOT SIGNIF	GO:0016740	Transferase Activity	MOLECULAR_FUNCTION	0.9859	1	3813	34	29439
C8-C11	up	NOT SIGNIF	GO:0080090	Regulation Of Primary Metabolic Process	BIOLOGICAL_PROCESS	1	0	716	35	32536
C8-C11	up	NOT SIGNIF	GO:0080171	Lytic Vacuole Organization	BIOLOGICAL_PROCESS	1	0	1	35	33251
C8-C11	up	NOT SIGNIF	GO:0016208	Amp Binding	MOLECULAR_FUNCTION	1	0	2	35	33250
C8-C11	up	NOT SIGNIF	GO:0016209	Antioxidant Activity	MOLECULAR_FUNCTION	1	0	190	35	33062
C8-C11	up	NOT SIGNIF	GO:0006520	Amino Acid Metabolic Process	BIOLOGICAL_PROCESS	0.404435	1	488	34	32764
C8-C11	up	NOT SIGNIF	GO:0005794	Golgi Apparatus	CELLULAR_COMPONENT	1	0	471	35	32781
C8-C11	up	NOT SIGNIF	GO:0006886	Intracellular Protein Transport	BIOLOGICAL_PROCESS	0.329634	1	377	34	32875
C8-C11	up	NOT SIGNIF	GO:0006766	Vitamin Metabolic Process	BIOLOGICAL_PROCESS	0.00547922	2	103	33	33149
C8-C11	up	NOT SIGNIF	GO:0044085	Cellular Component Biogenesis	BIOLOGICAL_PROCESS	1	0	641	35	32611
C8-C11	up	NOT SIGNIF	GO:0009902	Chloroplast Relocation	BIOLOGICAL_PROCESS	1	0	1	35	33251
C8-C11	up	NOT SIGNIF	GO:0006518	Peptide Metabolic Process	BIOLOGICAL_PROCESS	1	0	123	35	33129
C8-C11	up	NOT SIGNIF	GO:0051604	Protein Maturation	BIOLOGICAL_PROCESS	1	0	89	35	33163
C8-C11	up	NOT SIGNIF	GO:0019842	Vitamin Binding	MOLECULAR_FUNCTION	1	0	1	35	33251
C8-C11	up	NOT SIGNIF	GO:2001141	Regulation Of Rna Biosynthetic Process	BIOLOGICAL_PROCESS	1	0	709	35	32543
C8-C11	up	NOT SIGNIF	GO:0046148	Pigment Biosynthetic Process	BIOLOGICAL_PROCESS	1	0	2	35	33250
C8-C11	up	NOT SIGNIF	GO:0006413	Translational Initiation	BIOLOGICAL_PROCESS	1	0	1	35	33251
C8-C11	up	NOT SIGNIF	GO:0006412	Translation	BIOLOGICAL_PROCESS	1	0	123	35	33129
C8-C11	up	NOT SIGNIF	GO:0045184	Establishment Of Protein Localization	BIOLOGICAL_PROCESS	0.340252	1	392	34	32860
C8-C11	up	NOT SIGNIF	GO:0045182	Translation Regulator Activity	MOLECULAR_FUNCTION	1	0	169	35	33083
C8-C11	up	NOT SIGNIF	GO:0009914	Hormone Transport	BIOLOGICAL_PROCESS	1	0	2	35	33250
C8-C11	up	NOT SIGNIF	GO:0072657	Protein Localization To Membrane	BIOLOGICAL_PROCESS	1	0	6	35	33246
C8-C11	up	NOT SIGNIF	GO:0019953	Sexual Reproduction	BIOLOGICAL_PROCESS	1	0	22	35	33230
C8-C11	up	NOT SIGNIF	GO:0072659	Protein Localization To Plasma Membrane	BIOLOGICAL_PROCESS	1	0	5	35	33247
C8-C11	up	NOT SIGNIF	GO:0044092	Negative Regulation Of Molecular Function	BIOLOGICAL_PROCESS	1	0	1	35	33251
C8-C11	up	NOT SIGNIF	GO:0015698	Inorganic Anion Transport	BIOLOGICAL_PROCESS	1	0	4	35	33248
C8-C11	up	NOT SIGNIF	GO:1901565	Organonitrogen Compound Catabolic Process	BIOLOGICAL_PROCESS	1	0	491	35	32761
C8-C11	up	NOT SIGNIF	GO:1901564	Organonitrogen Compound Metabolic Process	BIOLOGICAL_PROCESS	0.93961	1	2563	34	30689
C8-C11	up	NOT SIGNIF	GO:1901566	Organonitrogen Compound Biosynthetic Process	BIOLOGICAL_PROCESS	1	0	241	35	33011
C8-C11	up	NOT SIGNIF	GO:1903506	Regulation Of Nucleic Acid-Templated Transcription	BIOLOGICAL_PROCESS	1	0	708	35	32544
C8-C11	up	NOT SIGNIF	GO:0005773	Vacuole	CELLULAR_COMPONENT	1	0	253	35	32999
C8-C11	up	NOT SIGNIF	GO:0005654	Nucleoplasm	CELLULAR_COMPONENT	1	0	182	35	33070
C8-C11	up	NOT SIGNIF	GO:0005525	Gtp Binding	MOLECULAR_FUNCTION	1	0	6	35	33246
C8-C11	up	NOT SIGNIF	GO:0005524	Atp Binding	MOLECULAR_FUNCTION	1	0	8	35	33244
C8-C11	up	NOT SIGNIF	GO:0006979	Response To Oxidative Stress	BIOLOGICAL_PROCESS	1	0	3	35	33249
C8-C11	up	NOT SIGNIF	GO:0048583	Regulation Of Response To Stimulus	BIOLOGICAL_PROCESS	1	0	2	35	33250
C8-C11	up	NOT SIGNIF	GO:0005768	Endosome	CELLULAR_COMPONENT	1	0	175	35	33077
C8-C11	up	NOT SIGNIF	GO:0016310	Phosphorylation	BIOLOGICAL_PROCESS	1	0	3	35	33249
C8-C11	up	NOT SIGNIF	GO:1990904	Ribonucleoprotein Complex	CELLULAR_COMPONENT	1	0	6	35	33246
C8-C11	up	NOT SIGNIF	GO:0050896	Response To Stimulus	BIOLOGICAL_PROCESS	1	0	731	35	32521
C8-C11	up	NOT SIGNIF	GO:0097708	Intracellular Vesicle	CELLULAR_COMPONENT	1	0	272	35	32980
C8-C11	up	NOT SIGNIF	GO:0140299	Small Molecule Sensor Activity	MOLECULAR_FUNCTION	1	0	32	35	33220
C8-C11	up	NOT SIGNIF	GO:0140053	Mitochondrial Gene Expression	BIOLOGICAL_PROCESS	1	0	43	35	33209
C8-C11	up	NOT SIGNIF	GO:1901576	Organic Substance Biosynthetic Process	BIOLOGICAL_PROCESS	1	0	1042	35	32210
C8-C11	up	NOT SIGNIF	GO:1901575	Organic Substance Catabolic Process	BIOLOGICAL_PROCESS	1	0	491	35	32761
C8-C11	up	NOT SIGNIF	GO:0005783	Endoplasmic Reticulum	CELLULAR_COMPONENT	0.405071	1	489	34	32763
C8-C11	up	NOT SIGNIF	GO:0006996	Organelle Organization	BIOLOGICAL_PROCESS	1	0	422	35	32830
C8-C11	up	NOT SIGNIF	GO:0005777	Peroxisome	CELLULAR_COMPONENT	0.168551	1	174	34	33078
C8-C11	up	NOT SIGNIF	GO:0006869	Lipid Transport	BIOLOGICAL_PROCESS	1	0	2	35	33250
C8-C11	up	NOT SIGNIF	GO:0050661	Nadp Binding	MOLECULAR_FUNCTION	1	0	2	35	33250
C8-C11	up	NOT SIGNIF	GO:0070013	Intracellular Organelle Lumen	CELLULAR_COMPONENT	1	0	384	35	32868
C8-C11	up	NOT SIGNIF	GO:0050660	Flavin Adenine Dinucleotide Binding	MOLECULAR_FUNCTION	1	0	2	35	33250
C8-C11	up	NOT SIGNIF	GO:0006629	Lipid Metabolic Process	BIOLOGICAL_PROCESS	0.596662	1	851	34	32401
C8-C11	up	NOT SIGNIF	GO:0048475	Coated Membrane	CELLULAR_COMPONENT	1	0	1	35	33251
C8-C11	up	NOT SIGNIF	GO:0051879	Hsp90 Protein Binding	MOLECULAR_FUNCTION	1	0	2	35	33250
C8-C11	up	NOT SIGNIF	GO:0050789	Regulation Of Biological Process	BIOLOGICAL_PROCESS	1	0	1455	35	31797
C8-C11	up	NOT SIGNIF	GO:0016787	Hydrolase Activity	MOLECULAR_FUNCTION	0.185475	5	2896	30	30356
C8-C11	up	NOT SIGNIF	GO:0045926	Negative Regulation Of Growth	BIOLOGICAL_PROCESS	1	0	1	35	33251
C8-C11	up	NOT SIGNIF	GO:0060089	Molecular Transducer Activity	MOLECULAR_FUNCTION	1	0	97	35	33155
C8-C11	up	NOT SIGNIF	GO:0045927	Positive Regulation Of Growth	BIOLOGICAL_PROCESS	1	0	1	35	33251
C8-C11	up	NOT SIGNIF	GO:0015031	Protein Transport	BIOLOGICAL_PROCESS	0.339549	1	391	34	32861
C8-C11	up	NOT SIGNIF	GO:0036094	Small Molecule Binding	MOLECULAR_FUNCTION	1	0	83	35	33169
C8-C11	up	NOT SIGNIF	GO:0006325	Chromatin Organization	BIOLOGICAL_PROCESS	1	0	142	35	33110
C8-C11	up	NOT SIGNIF	GO:0006446	Regulation Of Translational Initiation	BIOLOGICAL_PROCESS	1	0	1	35	33251
C8-C11	up	NOT SIGNIF	GO:0010817	Regulation Of Hormone Levels	BIOLOGICAL_PROCESS	1	0	2	35	33250
C8-C11	up	NOT SIGNIF	GO:0051246	Regulation Of Protein Metabolic Process	BIOLOGICAL_PROCESS	1	0	1	35	33251
C8-C11	up	NOT SIGNIF	GO:0030546	Signaling Receptor Activator Activity	MOLECULAR_FUNCTION	1	0	2	35	33250
C8-C11	up	NOT SIGNIF	GO:0016491	Oxidoreductase Activity	MOLECULAR_FUNCTION	0.147122	4	1949	31	31303
C8-C11	up	NOT SIGNIF	GO:0097367	Carbohydrate Derivative Binding	MOLECULAR_FUNCTION	1	0	20	35	33232
C8-C11	up	NOT SIGNIF	GO:0030545	Signaling Receptor Regulator Activity	MOLECULAR_FUNCTION	1	0	2	35	33250
C8-C11	up	NOT SIGNIF	GO:0060090	Molecular Adaptor Activity	MOLECULAR_FUNCTION	1	0	63	35	33189
C8-C11	up	NOT SIGNIF	GO:0019748	Secondary Metabolic Process	BIOLOGICAL_PROCESS	1	0	3	35	33249
C8-C11	up	NOT SIGNIF	GO:0046906	Tetrapyrrole Binding	MOLECULAR_FUNCTION	1	0	2	35	33250
C8-C11	up	NOT SIGNIF	GO:0046907	Intracellular Transport	BIOLOGICAL_PROCESS	0.357585	1	417	34	32835
C8-C11	up	NOT SIGNIF	GO:0038024	Cargo Receptor Activity	MOLECULAR_FUNCTION	1	0	1	35	33251
C8-C11	up	NOT SIGNIF	GO:0006575	Cellular Modified Amino Acid Metabolic Process	BIOLOGICAL_PROCESS	1	0	112	35	33140
C8-C11	up	NOT SIGNIF	GO:0014070	Response To Organic Cyclic Compound	BIOLOGICAL_PROCESS	1	0	5	35	33247
C8-C11	up	NOT SIGNIF	GO:0005488	Binding	MOLECULAR_FUNCTION	0.964803	1	3033	34	30219
C8-C11	up	NOT SIGNIF	GO:0006457	Protein Folding	BIOLOGICAL_PROCESS	1	0	181	35	33071
C8-C11	up	NOT SIGNIF	GO:0009725	Response To Hormone	BIOLOGICAL_PROCESS	1	0	31	35	33221
C8-C11	up	NOT SIGNIF	GO:0040008	Regulation Of Growth	BIOLOGICAL_PROCESS	1	0	2	35	33250
C8-C11	up	NOT SIGNIF	GO:0006576	Biogenic Amine Metabolic Process	BIOLOGICAL_PROCESS	1	0	1	35	33251
C8-C11	up	NOT SIGNIF	GO:0009723	Response To Ethylene	BIOLOGICAL_PROCESS	1	0	1	35	33251
C8-C11	up	NOT SIGNIF	GO:0040007	Growth	BIOLOGICAL_PROCESS	1	0	2	35	33250
C8-C11	up	NOT SIGNIF	GO:0009958	Positive Gravitropism	BIOLOGICAL_PROCESS	1	0	1	35	33251
C8-C11	up	NOT SIGNIF	GO:0051252	Regulation Of Rna Metabolic Process	BIOLOGICAL_PROCESS	1	0	709	35	32543
C8-C11	up	NOT SIGNIF	GO:0009719	Response To Endogenous Stimulus	BIOLOGICAL_PROCESS	1	0	31	35	33221
C8-C11	up	NOT SIGNIF	GO:0031981	Nuclear Lumen	CELLULAR_COMPONENT	1	0	384	35	32868
C8-C11	up	NOT SIGNIF	GO:0031982	Vesicle	CELLULAR_COMPONENT	1	0	272	35	32980
C8-C11	up	NOT SIGNIF	GO:0019750	Chloroplast Localization	BIOLOGICAL_PROCESS	1	0	1	35	33251
C8-C11	up	NOT SIGNIF	GO:0019752	Carboxylic Acid Metabolic Process	BIOLOGICAL_PROCESS	0.404435	1	488	34	32764
C8-C11	up	NOT SIGNIF	GO:0046914	Transition Metal Ion Binding	MOLECULAR_FUNCTION	1	0	46	35	33206
C8-C11	up	NOT SIGNIF	GO:0002181	Cytoplasmic Translation	BIOLOGICAL_PROCESS	1	0	116	35	33136
C8-C11	up	NOT SIGNIF	GO:0005694	Chromosome	CELLULAR_COMPONENT	1	0	302	35	32950
C8-C11	up	NOT SIGNIF	GO:0005576	Extracellular Region	CELLULAR_COMPONENT	1	0	466	35	32786
C8-C11	up	NOT SIGNIF	GO:0005215	Transporter Activity	MOLECULAR_FUNCTION	0.144714	3	1254	32	31998
C8-C11	up	NOT SIGNIF	GO:0006417	Regulation Of Translation	BIOLOGICAL_PROCESS	1	0	1	35	33251
C8-C11	up	NOT SIGNIF	GO:0009926	Auxin Polar Transport	BIOLOGICAL_PROCESS	1	0	2	35	33250
C8-C11	up	NOT SIGNIF	GO:0098796	Membrane Protein Complex	CELLULAR_COMPONENT	1	0	1	35	33251
C8-C11	up	NOT SIGNIF	GO:0006778	Porphyrin-Containing Compound Metabolic Process	BIOLOGICAL_PROCESS	1	0	2	35	33250
C8-C11	up	NOT SIGNIF	GO:0006779	Porphyrin-Containing Compound Biosynthetic Process	BIOLOGICAL_PROCESS	1	0	2	35	33250
C8-C11	up	NOT SIGNIF	GO:0051020	Gtpase Binding	MOLECULAR_FUNCTION	1	0	1	35	33251
C8-C11	up	NOT SIGNIF	GO:0031974	Membrane-Enclosed Lumen	CELLULAR_COMPONENT	1	0	384	35	32868
C8-C11	up	NOT SIGNIF	GO:0140098	Catalytic Activity, Acting On Rna	MOLECULAR_FUNCTION	1	0	375	35	32877
C8-C11	up	NOT SIGNIF	GO:0031975	Envelope	CELLULAR_COMPONENT	1	0	53	35	33199
C8-C11	up	NOT SIGNIF	GO:0140096	Catalytic Activity, Acting On A Protein	MOLECULAR_FUNCTION	0.64023	2	2035	33	31217
C8-C11	up	NOT SIGNIF	GO:0140097	Catalytic Activity, Acting On Dna	MOLECULAR_FUNCTION	1	0	174	35	33078
C8-C11	up	NOT SIGNIF	GO:0006790	Sulfur Compound Metabolic Process	BIOLOGICAL_PROCESS	1	0	276	35	32976
C8-C11	up	NOT SIGNIF	GO:0006310	Dna Recombination	BIOLOGICAL_PROCESS	1	0	98	35	33154
C8-C11	up	NOT SIGNIF	GO:0009820	Alkaloid Metabolic Process	BIOLOGICAL_PROCESS	1	0	6	35	33246
C8-C11	up	NOT SIGNIF	GO:0042440	Pigment Metabolic Process	BIOLOGICAL_PROCESS	1	0	2	35	33250
C8-C11	up	NOT SIGNIF	GO:0006793	Phosphorus Metabolic Process	BIOLOGICAL_PROCESS	1	0	3	35	33249
C8-C11	up	NOT SIGNIF	GO:0043531	Adp Binding	MOLECULAR_FUNCTION	1	0	3	35	33249
C8-C11	up	NOT SIGNIF	GO:0043413	Macromolecule Glycosylation	BIOLOGICAL_PROCESS	1	0	115	35	33137
C8-C11	up	NOT SIGNIF	GO:0043412	Macromolecule Modification	BIOLOGICAL_PROCESS	1	0	1578	35	31674
C8-C11	up	NOT SIGNIF	GO:0005102	Signaling Receptor Binding	MOLECULAR_FUNCTION	1	0	2	35	33250
C8-C11	up	NOT SIGNIF	GO:0006796	Phosphate-Containing Compound Metabolic Process	BIOLOGICAL_PROCESS	1	0	3	35	33249
C8-C11	up	NOT SIGNIF	GO:0043414	Macromolecule Methylation	BIOLOGICAL_PROCESS	1	0	2	35	33250
C8-C11	up	NOT SIGNIF	GO:0031967	Organelle Envelope	CELLULAR_COMPONENT	1	0	53	35	33199
C8-C11	up	NOT SIGNIF	GO:0051276	Chromosome Organization	BIOLOGICAL_PROCESS	1	0	18	35	33234
C8-C11	up	NOT SIGNIF	GO:0016462	Pyrophosphatase Activity	MOLECULAR_FUNCTION	1	0	218	35	33034
C8-C11	up	NOT SIGNIF	GO:0120036	Plasma Membrane Bounded Cell Projection Organization	BIOLOGICAL_PROCESS	1	0	1	35	33251
C8-C11	up	NOT SIGNIF	GO:0022607	Cellular Component Assembly	BIOLOGICAL_PROCESS	1	0	392	35	32860
C8-C11	up	NOT SIGNIF	GO:1901265	Nucleoside Phosphate Binding	MOLECULAR_FUNCTION	1	0	81	35	33171
C8-C11	up	NOT SIGNIF	GO:0006486	Protein Glycosylation	BIOLOGICAL_PROCESS	1	0	115	35	33137
C8-C11	up	NOT SIGNIF	GO:0009753	Response To Jasmonic Acid	BIOLOGICAL_PROCESS	1	0	1	35	33251
C8-C11	up	NOT SIGNIF	GO:0009751	Response To Salicylic Acid	BIOLOGICAL_PROCESS	1	0	3	35	33249
C8-C11	up	NOT SIGNIF	GO:0009630	Gravitropism	BIOLOGICAL_PROCESS	1	0	1	35	33251
C8-C11	up	NOT SIGNIF	GO:0009636	Response To Toxic Substance	BIOLOGICAL_PROCESS	1	0	87	35	33165
C8-C11	up	NOT SIGNIF	GO:0070085	Glycosylation	BIOLOGICAL_PROCESS	1	0	115	35	33137
C8-C11	up	NOT SIGNIF	GO:0009629	Response To Gravity	BIOLOGICAL_PROCESS	1	0	1	35	33251
C8-C11	up	NOT SIGNIF	GO:0048285	Organelle Fission	BIOLOGICAL_PROCESS	1	0	66	35	33186
C8-C11	up	NOT SIGNIF	GO:0051321	Meiotic Cell Cycle	BIOLOGICAL_PROCESS	1	0	22	35	33230
C8-C11	up	NOT SIGNIF	GO:0009628	Response To Abiotic Stimulus	BIOLOGICAL_PROCESS	1	0	28	35	33224
C8-C11	up	NOT SIGNIF	GO:0009506	Plasmodesma	CELLULAR_COMPONENT	1	0	6	35	33246
C8-C11	up	NOT SIGNIF	GO:0098772	Molecular Function Regulator Activity	MOLECULAR_FUNCTION	1	0	282	35	32970
C8-C11	up	NOT SIGNIF	GO:0120025	Plasma Membrane Bounded Cell Projection	CELLULAR_COMPONENT	1	0	7	35	33245
C8-C11	up	NOT SIGNIF	GO:0006259	Dna Metabolic Process	BIOLOGICAL_PROCESS	1	0	302	35	32950
C8-C11	up	NOT SIGNIF	GO:0006139	Nucleobase-Containing Compound Metabolic Process	BIOLOGICAL_PROCESS	1	0	2131	35	31121
C8-C11	up	NOT SIGNIF	GO:0009889	Regulation Of Biosynthetic Process	BIOLOGICAL_PROCESS	1	0	710	35	32542
C8-C11	up	NOT SIGNIF	GO:0098542	Defense Response To Other Organism	BIOLOGICAL_PROCESS	1	0	216	35	33036
C8-C11	up	NOT SIGNIF	GO:0010629	Negative Regulation Of Gene Expression	BIOLOGICAL_PROCESS	1	0	42	35	33210
C8-C11	up	NOT SIGNIF	GO:0032879	Regulation Of Localization	BIOLOGICAL_PROCESS	1	0	1	35	33251
C8-C11	up	NOT SIGNIF	GO:0016043	Cellular Component Organization	BIOLOGICAL_PROCESS	1	0	971	35	32281
C8-C11	up	NOT SIGNIF	GO:0032991	Protein-Containing Complex	CELLULAR_COMPONENT	1	0	23	35	33229
C8-C11	up	NOT SIGNIF	GO:0019438	Aromatic Compound Biosynthetic Process	BIOLOGICAL_PROCESS	1	0	799	35	32453
C8-C11	up	NOT SIGNIF	GO:0051336	Regulation Of Hydrolase Activity	BIOLOGICAL_PROCESS	1	0	2	35	33250
C8-C11	up	NOT SIGNIF	GO:0043604	Amide Biosynthetic Process	BIOLOGICAL_PROCESS	1	0	123	35	33129
C8-C11	up	NOT SIGNIF	GO:0019538	Protein Metabolic Process	BIOLOGICAL_PROCESS	1	0	2011	35	31241
C8-C11	up	NOT SIGNIF	GO:1902494	Catalytic Complex	CELLULAR_COMPONENT	1	0	11	35	33241
C8-C11	up	NOT SIGNIF	GO:0043603	Amide Metabolic Process	BIOLOGICAL_PROCESS	1	0	123	35	33129
C8-C11	up	NOT SIGNIF	GO:0009611	Response To Wounding	BIOLOGICAL_PROCESS	1	0	2	35	33250
C8-C11	up	NOT SIGNIF	GO:0008643	Carbohydrate Transport	BIOLOGICAL_PROCESS	1	0	3	35	33249
C8-C11	up	NOT SIGNIF	GO:0000910	Cytokinesis	BIOLOGICAL_PROCESS	1	0	44	35	33208
C8-C11	up	NOT SIGNIF	GO:0042995	Cell Projection	CELLULAR_COMPONENT	1	0	7	35	33245
C8-C11	up	NOT SIGNIF	GO:0009975	Cyclase Activity	MOLECULAR_FUNCTION	1	0	7	35	33245
C8-C11	up	NOT SIGNIF	GO:0009733	Response To Auxin	BIOLOGICAL_PROCESS	1	0	17	35	33235
C8-C11	up	NOT SIGNIF	GO:0009607	Response To Biotic Stimulus	BIOLOGICAL_PROCESS	1	0	230	35	33022
C8-C11	up	NOT SIGNIF	GO:0051346	Negative Regulation Of Hydrolase Activity	BIOLOGICAL_PROCESS	1	0	1	35	33251
C8-C11	up	NOT SIGNIF	GO:0009606	Tropism	BIOLOGICAL_PROCESS	1	0	1	35	33251
C8-C11	up	NOT SIGNIF	GO:0009605	Response To External Stimulus	BIOLOGICAL_PROCESS	1	0	224	35	33028
C8-C11	up	NOT SIGNIF	GO:0016151	Nickel Cation Binding	MOLECULAR_FUNCTION	1	0	1	35	33251
C8-C11	up	NOT SIGNIF	GO:0098754	Detoxification	BIOLOGICAL_PROCESS	1	0	87	35	33165
C8-C11	up	NOT SIGNIF	GO:0016032	Viral Process	BIOLOGICAL_PROCESS	1	0	1	35	33251
C8-C11	up	NOT SIGNIF	GO:0031410	Cytoplasmic Vesicle	CELLULAR_COMPONENT	1	0	272	35	32980
C8-C11	up	NOT SIGNIF	GO:0097305	Response To Alcohol	BIOLOGICAL_PROCESS	1	0	7	35	33245
C8-C11	up	NOT SIGNIF	GO:0030684	Preribosome	CELLULAR_COMPONENT	1	0	1	35	33251
C8-C11	up	NOT SIGNIF	GO:0016035	Zeta Dna Polymerase Complex	CELLULAR_COMPONENT	1	0	1	35	33251
C8-C11	up	NOT SIGNIF	GO:0032502	Developmental Process	BIOLOGICAL_PROCESS	1	0	724	35	32528
C8-C11	up	NOT SIGNIF	GO:0032501	Multicellular Organismal Process	BIOLOGICAL_PROCESS	1	0	1	35	33251
C8-C11	up	NOT SIGNIF	GO:0061024	Membrane Organization	BIOLOGICAL_PROCESS	1	0	145	35	33107
C8-C11	up	NOT SIGNIF	GO:0006351	Dna-Templated Transcription	BIOLOGICAL_PROCESS	1	0	796	35	32456
C8-C11	up	NOT SIGNIF	GO:0006596	Polyamine Biosynthetic Process	BIOLOGICAL_PROCESS	1	0	1	35	33251
C8-C11	up	NOT SIGNIF	GO:0009743	Response To Carbohydrate	BIOLOGICAL_PROCESS	1	0	2	35	33250
C8-C11	up	NOT SIGNIF	GO:0006355	Regulation Of Dna-Templated Transcription	BIOLOGICAL_PROCESS	1	0	708	35	32544
C8-C11	up	NOT SIGNIF	GO:0009741	Response To Brassinosteroid	BIOLOGICAL_PROCESS	1	0	2	35	33250
C8-C11	up	NOT SIGNIF	GO:0009620	Response To Fungus	BIOLOGICAL_PROCESS	1	0	1	35	33251
C8-C11	up	NOT SIGNIF	GO:0006595	Polyamine Metabolic Process	BIOLOGICAL_PROCESS	1	0	1	35	33251
C8-C11	up	NOT SIGNIF	GO:0042401	Biogenic Amine Biosynthetic Process	BIOLOGICAL_PROCESS	1	0	1	35	33251
C8-C11	up	NOT SIGNIF	GO:0009987	Cellular Process	BIOLOGICAL_PROCESS	0.652255	6	6167	29	27085
C8-C11	up	NOT SIGNIF	GO:0010608	Post-Transcriptional Regulation Of Gene Expression	BIOLOGICAL_PROCESS	1	0	1	35	33251
C8-C11	up	NOT SIGNIF	GO:0051235	Maintenance Of Location	BIOLOGICAL_PROCESS	1	0	1	35	33251
C8-C11	up	NOT SIGNIF	GO:0009739	Response To Gibberellin	BIOLOGICAL_PROCESS	1	0	6	35	33246
C8-C11	up	NOT SIGNIF	GO:0051234	Establishment Of Localization	BIOLOGICAL_PROCESS	0.125605	4	1835	31	31417
C8-C11	up	NOT SIGNIF	GO:0009737	Response To Abscisic Acid	BIOLOGICAL_PROCESS	1	0	7	35	33245
C8-C11	up	NOT SIGNIF	GO:0016020	Membrane	CELLULAR_COMPONENT	1	0	1853	35	31399
C8-C11	up	NOT SIGNIF	GO:0010605	Negative Regulation Of Macromolecule Metabolic Process	BIOLOGICAL_PROCESS	1	0	42	35	33210
C8-C11	up	NOT SIGNIF	GO:0017111	Ribonucleoside Triphosphate Phosphatase Activity	MOLECULAR_FUNCTION	1	0	218	35	33034
C8-C11	up	NOT SIGNIF	GO:0032970	Regulation Of Actin Filament-Based Process	BIOLOGICAL_PROCESS	1	0	1	35	33251
C8-C11	up	NOT SIGNIF	GO:0030312	External Encapsulating Structure	CELLULAR_COMPONENT	1	0	60	35	33192
C8-C11	up	NOT SIGNIF	GO:0030554	Adenyl Nucleotide Binding	MOLECULAR_FUNCTION	1	0	16	35	33236
C8-C11	up	NOT SIGNIF	GO:0019899	Enzyme Binding	MOLECULAR_FUNCTION	1	0	2	35	33250
C8-C11	up	NOT SIGNIF	GO:0043229	Intracellular Organelle	CELLULAR_COMPONENT	0.633048	6	6054	29	27198
C8-C11	up	NOT SIGNIF	GO:0006281	Dna Repair	BIOLOGICAL_PROCESS	1	0	219	35	33033
C8-C11	up	NOT SIGNIF	GO:0070727	Cellular Macromolecule Localization	BIOLOGICAL_PROCESS	0.347239	1	402	34	32850
C8-C11	up	NOT SIGNIF	GO:0007010	Cytoskeleton Organization	BIOLOGICAL_PROCESS	1	0	206	35	33046
C8-C11	up	NOT SIGNIF	GO:0030030	Cell Projection Organization	BIOLOGICAL_PROCESS	1	0	1	35	33251
C8-C11	up	NOT SIGNIF	GO:0008104	Protein Localization	BIOLOGICAL_PROCESS	0.347239	1	402	34	32850
C8-C11	up	NOT SIGNIF	GO:0005198	Structural Molecule Activity	MOLECULAR_FUNCTION	1	0	591	35	32661
C8-C11	up	NOT SIGNIF	GO:0022402	Cell Cycle Process	BIOLOGICAL_PROCESS	1	0	124	35	33128
C8-C11	up	NOT SIGNIF	GO:0009314	Response To Radiation	BIOLOGICAL_PROCESS	1	0	3	35	33249
C8-C11	up	NOT SIGNIF	GO:0042254	Ribosome Biogenesis	BIOLOGICAL_PROCESS	1	0	313	35	32939
C8-C11	up	NOT SIGNIF	GO:0043226	Organelle	CELLULAR_COMPONENT	0.680735	6	6341	29	26911
C8-C11	up	NOT SIGNIF	GO:0007018	Microtubule-Based Movement	BIOLOGICAL_PROCESS	0.0259668	1	24	34	33228
C8-C11	up	NOT SIGNIF	GO:0043228	Non-Membrane-Bounded Organelle	CELLULAR_COMPONENT	0.769468	1	1365	34	31887
C8-C11	up	NOT SIGNIF	GO:0043227	Membrane-Bounded Organelle	CELLULAR_COMPONENT	0.704769	5	5474	30	27778
C8-C11	up	NOT SIGNIF	GO:0007017	Microtubule-Based Process	BIOLOGICAL_PROCESS	0.0259668	1	24	34	33228
C8-C11	up	NOT SIGNIF	GO:0030029	Actin Filament-Based Process	BIOLOGICAL_PROCESS	1	0	2	35	33250
C8-C11	up	NOT SIGNIF	GO:0009309	Amine Biosynthetic Process	BIOLOGICAL_PROCESS	1	0	1	35	33251
C8-C11	up	NOT SIGNIF	GO:0008219	Cell Death	BIOLOGICAL_PROCESS	1	0	69	35	33183
C8-C11	up	NOT SIGNIF	GO:0009308	Amine Metabolic Process	BIOLOGICAL_PROCESS	1	0	1	35	33251
C8-C11	up	NOT SIGNIF	GO:0043231	Intracellular Membrane-Bounded Organelle	CELLULAR_COMPONENT	0.70363	5	5467	30	27785
C8-C11	up	NOT SIGNIF	GO:0019001	Guanyl Nucleotide Binding	MOLECULAR_FUNCTION	1	0	6	35	33246
C8-C11	up	NOT SIGNIF	GO:0032200	Telomere Organization	BIOLOGICAL_PROCESS	1	0	17	35	33235
C8-C11	up	NOT SIGNIF	GO:0065007	Biological Regulation	BIOLOGICAL_PROCESS	1	0	1470	35	31782
C8-C11	up	NOT SIGNIF	GO:0065008	Regulation Of Biological Quality	BIOLOGICAL_PROCESS	1	0	2	35	33250
C8-C11	up	NOT SIGNIF	GO:0065003	Protein-Containing Complex Assembly	BIOLOGICAL_PROCESS	1	0	391	35	32861
C8-C11	up	NOT SIGNIF	GO:0032561	Guanyl Ribonucleotide Binding	MOLECULAR_FUNCTION	1	0	6	35	33246
C8-C11	up	NOT SIGNIF	GO:0043233	Organelle Lumen	CELLULAR_COMPONENT	1	0	384	35	32868
C8-C11	up	NOT SIGNIF	GO:0043232	Intracellular Non-Membrane-Bounded Organelle	CELLULAR_COMPONENT	0.769468	1	1365	34	31887
C8-C11	up	NOT SIGNIF	GO:0000502	Proteasome Complex	CELLULAR_COMPONENT	1	0	2	35	33250
C8-C11	up	NOT SIGNIF	GO:0046983	Protein Dimerization Activity	MOLECULAR_FUNCTION	1	0	2	35	33250
C8-C11	up	NOT SIGNIF	GO:0110165	Cellular Anatomical Entity	CELLULAR_COMPONENT	0.946771	6	9138	29	24114
C8-C11	up	NOT SIGNIF	GO:0065009	Regulation Of Molecular Function	BIOLOGICAL_PROCESS	1	0	10	35	33242
C8-C11	up	NOT SIGNIF	GO:0060918	Auxin Transport	BIOLOGICAL_PROCESS	1	0	2	35	33250
C8-C11	up	NOT SIGNIF	GO:0032559	Adenyl Ribonucleotide Binding	MOLECULAR_FUNCTION	1	0	14	35	33238
C8-C11	up	NOT SIGNIF	GO:0046872	Metal Ion Binding	MOLECULAR_FUNCTION	1	0	180	35	33072
C8-C11	up	NOT SIGNIF	GO:0042393	Histone Binding	MOLECULAR_FUNCTION	1	0	54	35	33198
C8-C11	up	NOT SIGNIF	GO:1990778	Protein Localization To Cell Periphery	BIOLOGICAL_PROCESS	1	0	5	35	33247
C8-C11	up	NOT SIGNIF	GO:0032553	Ribonucleotide Binding	MOLECULAR_FUNCTION	1	0	20	35	33232
C8-C11	up	NOT SIGNIF	GO:0032555	Purine Ribonucleotide Binding	MOLECULAR_FUNCTION	1	0	20	35	33232
C8-C11	up	NOT SIGNIF	GO:0034976	Response To Endoplasmic Reticulum Stress	BIOLOGICAL_PROCESS	1	0	2	35	33250
C8-C11	up	NOT SIGNIF	GO:0019219	Regulation Of Nucleobase-Containing Compound Metabolic Process	BIOLOGICAL_PROCESS	1	0	709	35	32543
C8-C11	up	NOT SIGNIF	GO:0009651	Response To Salt Stress	BIOLOGICAL_PROCESS	1	0	5	35	33247
C8-C11	up	NOT SIGNIF	GO:0009892	Negative Regulation Of Metabolic Process	BIOLOGICAL_PROCESS	1	0	42	35	33210
C8-C11	up	NOT SIGNIF	GO:0031461	Cullin-Ring Ubiquitin Ligase Complex	CELLULAR_COMPONENT	1	0	3	35	33249
C8-C11	up	NOT SIGNIF	GO:0006260	Dna Replication	BIOLOGICAL_PROCESS	1	0	107	35	33145
C8-C11	up	NOT SIGNIF	GO:0009411	Response To Uv	BIOLOGICAL_PROCESS	1	0	1	35	33251
C8-C11	up	NOT SIGNIF	GO:0009658	Chloroplast Organization	BIOLOGICAL_PROCESS	1	0	5	35	33247
C8-C11	up	NOT SIGNIF	GO:0009416	Response To Light Stimulus	BIOLOGICAL_PROCESS	1	0	3	35	33249
C8-C11	up	NOT SIGNIF	GO:0009536	Plastid	CELLULAR_COMPONENT	0.0823208	3	973	32	32279
C8-C11	up	NOT SIGNIF	GO:0009657	Plastid Organization	BIOLOGICAL_PROCESS	1	0	6	35	33246
C8-C11	up	NOT SIGNIF	GO:0009415	Response To Water	BIOLOGICAL_PROCESS	1	0	1	35	33251
C8-C11	up	NOT SIGNIF	GO:0009414	Response To Water Deprivation	BIOLOGICAL_PROCESS	1	0	1	35	33251
C8-C11	up	NOT SIGNIF	GO:0061919	Process Utilizing Autophagic Mechanism	BIOLOGICAL_PROCESS	1	0	47	35	33205
C8-C11	up	NOT SIGNIF	GO:0009409	Response To Cold	BIOLOGICAL_PROCESS	1	0	8	35	33244
C8-C11	up	NOT SIGNIF	GO:0016070	Rna Metabolic Process	BIOLOGICAL_PROCESS	1	0	1331	35	31921
C8-C11	up	NOT SIGNIF	GO:0009408	Response To Heat	BIOLOGICAL_PROCESS	1	0	2	35	33250
C8-C11	up	NOT SIGNIF	GO:0016192	Vesicle-Mediated Transport	BIOLOGICAL_PROCESS	0.319575	1	363	34	32889
C8-C11	up	NOT SIGNIF	GO:0016071	Mrna Metabolic Process	BIOLOGICAL_PROCESS	1	0	365	35	32887
C8-C11	up	NOT SIGNIF	GO:0034605	Cellular Response To Heat	BIOLOGICAL_PROCESS	1	0	1	35	33251
C8-C11	up	NOT SIGNIF	GO:0018130	Heterocycle Biosynthetic Process	BIOLOGICAL_PROCESS	1	0	799	35	32453
C8-C11	up	NOT SIGNIF	GO:0043130	Ubiquitin Binding	MOLECULAR_FUNCTION	1	0	2	35	33250
C8-C11	up	NOT SIGNIF	GO:0016073	Snrna Metabolic Process	BIOLOGICAL_PROCESS	1	0	17	35	33235
C8-C11	up	NOT SIGNIF	GO:0019222	Regulation Of Metabolic Process	BIOLOGICAL_PROCESS	1	0	778	35	32474
C8-C11	up	NOT SIGNIF	GO:0033993	Response To Lipid	BIOLOGICAL_PROCESS	1	0	15	35	33237
C8-C11	up	NOT SIGNIF	GO:0010876	Lipid Localization	BIOLOGICAL_PROCESS	1	0	3	35	33249
C8-C11	up	NOT SIGNIF	GO:0030246	Carbohydrate Binding	MOLECULAR_FUNCTION	1	0	4	35	33248
C8-C11	up	NOT SIGNIF	GO:0030247	Polysaccharide Binding	MOLECULAR_FUNCTION	1	0	1	35	33251
C8-C11	up	NOT SIGNIF	GO:0071705	Nitrogen Compound Transport	BIOLOGICAL_PROCESS	0.340954	1	393	34	32859
C8-C11	up	NOT SIGNIF	GO:0006399	Trna Metabolic Process	BIOLOGICAL_PROCESS	1	0	162	35	33090
C8-C11	up	NOT SIGNIF	GO:0022613	Ribonucleoprotein Complex Biogenesis	BIOLOGICAL_PROCESS	1	0	313	35	32939
C8-C11	up	NOT SIGNIF	GO:0006396	Rna Processing	BIOLOGICAL_PROCESS	1	0	11	35	33241
C8-C11	up	NOT SIGNIF	GO:0007005	Mitochondrion Organization	BIOLOGICAL_PROCESS	1	0	115	35	33137
C8-C11	up	NOT SIGNIF	GO:0032418	Lysosome Localization	BIOLOGICAL_PROCESS	1	0	1	35	33251
C8-C11	up	NOT SIGNIF	GO:0030117	Membrane Coat	CELLULAR_COMPONENT	1	0	1	35	33251
C8-C11	up	NOT SIGNIF	GO:0030119	Ap-Type Membrane Coat Adaptor Complex	CELLULAR_COMPONENT	1	0	1	35	33251
C8-C11	up	NOT SIGNIF	GO:0043022	Ribosome Binding	MOLECULAR_FUNCTION	1	0	1	35	33251
C8-C11	up	NOT SIGNIF	GO:0043021	Ribonucleoprotein Complex Binding	MOLECULAR_FUNCTION	1	0	1	35	33251
C8-C11	up	NOT SIGNIF	GO:0071941	Nitrogen Cycle Metabolic Process	BIOLOGICAL_PROCESS	1	0	15	35	33237
C8-C11	up	NOT SIGNIF	GO:0032774	Rna Biosynthetic Process	BIOLOGICAL_PROCESS	1	0	797	35	32455
C8-C11	up	NOT SIGNIF	GO:0071824	Protein-Dna Complex Organization	BIOLOGICAL_PROCESS	1	0	142	35	33110
C8-C11	up	NOT SIGNIF	GO:0071704	Organic Substance Metabolic Process	BIOLOGICAL_PROCESS	0.992159	2	6045	33	27207
C8-C11	up	NOT SIGNIF	GO:0031326	Regulation Of Cellular Biosynthetic Process	BIOLOGICAL_PROCESS	1	0	710	35	32542
C8-C11	up	NOT SIGNIF	GO:0031323	Regulation Of Cellular Metabolic Process	BIOLOGICAL_PROCESS	1	0	711	35	32541
C8-C11	up	NOT SIGNIF	GO:0071702	Organic Substance Transport	BIOLOGICAL_PROCESS	0.344453	1	398	34	32854
C8-C11	up	NOT SIGNIF	GO:0071944	Cell Periphery	CELLULAR_COMPONENT	1	0	860	35	32392
C8-C11	up	NOT SIGNIF	GO:0006082	Organic Acid Metabolic Process	BIOLOGICAL_PROCESS	0.404435	1	488	34	32764
C8-C11	up	NOT SIGNIF	GO:0008380	Rna Splicing	BIOLOGICAL_PROCESS	1	0	2	35	33250
C8-C11	up	NOT SIGNIF	GO:0006081	Cellular Aldehyde Metabolic Process	BIOLOGICAL_PROCESS	1	0	2	35	33250
C8-C11	up	NOT SIGNIF	GO:1902074	Response To Salt	BIOLOGICAL_PROCESS	1	0	1	35	33251
C8-C11	up	NOT SIGNIF	GO:0070925	Organelle Assembly	BIOLOGICAL_PROCESS	1	0	1	35	33251
C8-C11	up	NOT SIGNIF	GO:1903047	Mitotic Cell Cycle Process	BIOLOGICAL_PROCESS	1	0	42	35	33210
C8-C11	up	NOT SIGNIF	GO:1903046	Meiotic Cell Cycle Process	BIOLOGICAL_PROCESS	1	0	22	35	33230
C8-C11	up	NOT SIGNIF	GO:0007059	Chromosome Segregation	BIOLOGICAL_PROCESS	1	0	60	35	33192
C8-C11	up	NOT SIGNIF	GO:0051171	Regulation Of Nitrogen Compound Metabolic Process	BIOLOGICAL_PROCESS	1	0	713	35	32539
C8-C11	up	NOT SIGNIF	GO:0042575	Dna Polymerase Complex	CELLULAR_COMPONENT	1	0	1	35	33251
C8-C11	up	NOT SIGNIF	GO:1905348	Endonuclease Complex	CELLULAR_COMPONENT	1	0	1	35	33251
C8-C11	up	NOT SIGNIF	GO:0042579	Microbody	CELLULAR_COMPONENT	0.168551	1	174	34	33078
C8-C11	up	NOT SIGNIF	GO:0044877	Protein-Containing Complex Binding	MOLECULAR_FUNCTION	1	0	4	35	33248
C8-C11	up	NOT SIGNIF	GO:0051169	Nuclear Transport	BIOLOGICAL_PROCESS	1	0	93	35	33159
C8-C11	up	NOT SIGNIF	GO:0051049	Regulation Of Transport	BIOLOGICAL_PROCESS	1	0	1	35	33251
C8-C11	up	NOT SIGNIF	GO:0035639	Purine Ribonucleoside Triphosphate Binding	MOLECULAR_FUNCTION	1	0	14	35	33238
C8-C11	up	NOT SIGNIF	GO:0015908	Fatty Acid Transport	BIOLOGICAL_PROCESS	1	0	1	35	33251
C8-C11	up	NOT SIGNIF	GO:0003924	Gtpase Activity	MOLECULAR_FUNCTION	1	0	218	35	33034
C8-C11	up	NOT SIGNIF	GO:0090304	Nucleic Acid Metabolic Process	BIOLOGICAL_PROCESS	1	0	1617	35	31635
C8-C11	up	NOT SIGNIF	GO:0090305	Nucleic Acid Phosphodiester Bond Hydrolysis	BIOLOGICAL_PROCESS	1	0	1	35	33251
C8-C11	up	NOT SIGNIF	GO:0006091	Generation Of Precursor Metabolites And Energy	BIOLOGICAL_PROCESS	1	0	433	35	32819
C8-C11	up	NOT SIGNIF	GO:0008270	Zinc Ion Binding	MOLECULAR_FUNCTION	1	0	43	35	33209
C8-C11	up	NOT SIGNIF	GO:0034660	Ncrna Metabolic Process	BIOLOGICAL_PROCESS	1	0	174	35	33078
C8-C11	up	NOT SIGNIF	GO:0008152	Metabolic Process	BIOLOGICAL_PROCESS	0.928791	4	6452	31	26800
C8-C11	up	NOT SIGNIF	GO:0042221	Response To Chemical	BIOLOGICAL_PROCESS	1	0	133	35	33119
C8-C11	up	NOT SIGNIF	GO:0046942	Carboxylic Acid Transport	BIOLOGICAL_PROCESS	1	0	1	35	33251
C8-C11	up	NOT SIGNIF	GO:0000304	Response To Singlet Oxygen	BIOLOGICAL_PROCESS	1	0	1	35	33251
C8-C11	up	NOT SIGNIF	GO:0045735	Nutrient Reservoir Activity	MOLECULAR_FUNCTION	1	0	3	35	33249
C8-C11	up	NOT SIGNIF	GO:0000302	Response To Reactive Oxygen Species	BIOLOGICAL_PROCESS	1	0	1	35	33251
C8-C11	up	NOT SIGNIF	GO:0043436	Oxoacid Metabolic Process	BIOLOGICAL_PROCESS	0.404435	1	488	34	32764
C8-C11	up	NOT SIGNIF	GO:0001510	Rna Methylation	BIOLOGICAL_PROCESS	1	0	1	35	33251
C8-C11	up	NOT SIGNIF	GO:0051179	Localization	BIOLOGICAL_PROCESS	0.127617	4	1846	31	31406
C8-C11	up	NOT SIGNIF	GO:0042592	Homeostatic Process	BIOLOGICAL_PROCESS	1	0	1	35	33251
C8-C11	up	NOT SIGNIF	GO:0010468	Regulation Of Gene Expression	BIOLOGICAL_PROCESS	1	0	764	35	32488
C8-C11	up	NOT SIGNIF	GO:0034654	Nucleobase-Containing Compound Biosynthetic Process	BIOLOGICAL_PROCESS	1	0	797	35	32455
C8-C11	up	NOT SIGNIF	GO:0010467	Gene Expression	BIOLOGICAL_PROCESS	1	0	1114	35	32138
C8-C11	up	NOT SIGNIF	GO:0030054	Cell Junction	CELLULAR_COMPONENT	1	0	6	35	33246
C8-C11	up	NOT SIGNIF	GO:0031267	Small Gtpase Binding	MOLECULAR_FUNCTION	1	0	1	35	33251
C8-C11	up	NOT SIGNIF	GO:0031386	Protein Tag	MOLECULAR_FUNCTION	1	0	77	35	33175
C8-C11	up	NOT SIGNIF	GO:0010224	Response To Uv-B	BIOLOGICAL_PROCESS	1	0	1	35	33251
C8-C11	up	NOT SIGNIF	GO:0043207	Response To External Biotic Stimulus	BIOLOGICAL_PROCESS	1	0	223	35	33029
C8-C11	up	NOT SIGNIF	GO:0030170	Pyridoxal Phosphate Binding	MOLECULAR_FUNCTION	1	0	1	35	33251
C8-C11	up	NOT SIGNIF	GO:0044419	Biological Process Involved In Interspecies Interaction Between Organisms	BIOLOGICAL_PROCESS	1	0	223	35	33029
C8-C11	up	NOT SIGNIF	GO:1905369	Endopeptidase Complex	CELLULAR_COMPONENT	1	0	2	35	33250
C8-C11	up	NOT SIGNIF	GO:1905368	Peptidase Complex	CELLULAR_COMPONENT	1	0	2	35	33250
C8-C11	up	NOT SIGNIF	GO:0007033	Vacuole Organization	BIOLOGICAL_PROCESS	1	0	2	35	33250
C8-C11	up	NOT SIGNIF	GO:0009451	Rna Modification	BIOLOGICAL_PROCESS	1	0	6	35	33246
C8-C11	up	NOT SIGNIF	GO:0007031	Peroxisome Organization	BIOLOGICAL_PROCESS	1	0	26	35	33226
C8-C11	up	NOT SIGNIF	GO:1903189	Glyoxal Metabolic Process	BIOLOGICAL_PROCESS	1	0	2	35	33250
C8-C11	up	NOT SIGNIF	GO:0007155	Cell Adhesion	BIOLOGICAL_PROCESS	1	0	8	35	33244
C8-C11	up	NOT SIGNIF	GO:0009579	Thylakoid	CELLULAR_COMPONENT	1	0	198	35	33054
C8-C11	up	NOT SIGNIF	GO:0043572	Plastid Fission	BIOLOGICAL_PROCESS	1	0	4	35	33248
C8-C11	up	NOT SIGNIF	GO:0044782	Cilium Organization	BIOLOGICAL_PROCESS	1	0	1	35	33251
C8-C11	up	NOT SIGNIF	GO:0010556	Regulation Of Macromolecule Biosynthetic Process	BIOLOGICAL_PROCESS	1	0	710	35	32542
C8-C11	up	NOT SIGNIF	GO:0033554	Cellular Response To Stress	BIOLOGICAL_PROCESS	1	0	229	35	33023
C8-C11	up	NOT SIGNIF	GO:0034641	Cellular Nitrogen Compound Metabolic Process	BIOLOGICAL_PROCESS	1	0	2259	35	30993
C8-C11	up	NOT SIGNIF	GO:0031012	Extracellular Matrix	CELLULAR_COMPONENT	1	0	2	35	33250
C8-C11	up	NOT SIGNIF	GO:0007040	Lysosome Organization	BIOLOGICAL_PROCESS	1	0	1	35	33251
C8-C11	up	NOT SIGNIF	GO:0009101	Glycoprotein Biosynthetic Process	BIOLOGICAL_PROCESS	1	0	115	35	33137
C8-C11	up	NOT SIGNIF	GO:0009100	Glycoprotein Metabolic Process	BIOLOGICAL_PROCESS	1	0	115	35	33137
C8-C11	up	NOT SIGNIF	GO:0000408	Ekc/Keops Complex	CELLULAR_COMPONENT	1	0	4	35	33248
C8-C11	up	NOT SIGNIF	GO:0030163	Protein Catabolic Process	BIOLOGICAL_PROCESS	1	0	491	35	32761
C8-C11	up	NOT SIGNIF	GO:0007163	Establishment Or Maintenance Of Cell Polarity	BIOLOGICAL_PROCESS	1	0	17	35	33235
C8-C11	up	NOT SIGNIF	GO:0022414	Reproductive Process	BIOLOGICAL_PROCESS	1	0	345	35	32907
C8-C11	up	NOT SIGNIF	GO:0007049	Cell Cycle	BIOLOGICAL_PROCESS	1	0	234	35	33018
C8-C11	up	NOT SIGNIF	GO:1990112	Rqc Complex	CELLULAR_COMPONENT	1	0	1	35	33251
C8-C11	up	NOT SIGNIF	GO:1990234	Transferase Complex	CELLULAR_COMPONENT	1	0	8	35	33244
C8-C11	up	NOT SIGNIF	GO:0097159	Organic Cyclic Compound Binding	MOLECULAR_FUNCTION	1	0	2287	35	30965
C8-C11	up	NOT SIGNIF	GO:0017076	Purine Nucleotide Binding	MOLECULAR_FUNCTION	1	0	22	35	33230
C8-C11	up	NOT SIGNIF	GO:0044550	Secondary Metabolite Biosynthetic Process	BIOLOGICAL_PROCESS	1	0	3	35	33249
C8-C11	up	NOT SIGNIF	GO:0030154	Cell Differentiation	BIOLOGICAL_PROCESS	1	0	143	35	33109
C8-C11	up	NOT SIGNIF	GO:0012505	Endomembrane System	CELLULAR_COMPONENT	0.677671	1	1058	34	32194
C8-C11	up	NOT SIGNIF	GO:0010447	Response To Acidic Ph	BIOLOGICAL_PROCESS	1	0	1	35	33251
C8-C11	up	NOT SIGNIF	GO:0012501	Programmed Cell Death	BIOLOGICAL_PROCESS	1	0	69	35	33183
C8-C11	up	NOT SIGNIF	GO:0010020	Chloroplast Fission	BIOLOGICAL_PROCESS	1	0	4	35	33248
C8-C11	up	NOT SIGNIF	GO:0034470	Ncrna Processing	BIOLOGICAL_PROCESS	1	0	1	35	33251
C8-C11	up	NOT SIGNIF	GO:0048878	Chemical Homeostasis	BIOLOGICAL_PROCESS	1	0	1	35	33251
C8-C11	up	NOT SIGNIF	GO:0080134	Regulation Of Response To Stress	BIOLOGICAL_PROCESS	1	0	1	35	33251
C8-C11	up	NOT SIGNIF	GO:0080135	Regulation Of Cellular Response To Stress	BIOLOGICAL_PROCESS	1	0	1	35	33251
C8-C11	up	NOT SIGNIF	GO:0048519	Negative Regulation Of Biological Process	BIOLOGICAL_PROCESS	1	0	44	35	33208
C8-C11	up	NOT SIGNIF	GO:0048518	Positive Regulation Of Biological Process	BIOLOGICAL_PROCESS	1	0	1	35	33251
C8-C11	up	NOT SIGNIF	GO:0044281	Small Molecule Metabolic Process	BIOLOGICAL_PROCESS	0.0892948	3	1008	32	32244
C8-C11	up	NOT SIGNIF	GO:0003723	Rna Binding	MOLECULAR_FUNCTION	1	0	1197	35	32055
C8-C11	up	NOT SIGNIF	GO:0033014	Tetrapyrrole Biosynthetic Process	BIOLOGICAL_PROCESS	1	0	2	35	33250
C8-C11	up	NOT SIGNIF	GO:0033013	Tetrapyrrole Metabolic Process	BIOLOGICAL_PROCESS	1	0	2	35	33250
C8-C11	up	NOT SIGNIF	GO:0010256	Endomembrane System Organization	BIOLOGICAL_PROCESS	1	0	2	35	33250
C8-C11	up	NOT SIGNIF	GO:0031072	Heat Shock Protein Binding	MOLECULAR_FUNCTION	1	0	3	35	33249
C8-C11	up	NOT SIGNIF	GO:0010033	Response To Organic Substance	BIOLOGICAL_PROCESS	1	0	35	35	33217
C8-C11	up	NOT SIGNIF	GO:0000228	Nuclear Chromosome	CELLULAR_COMPONENT	1	0	53	35	33199
C8-C11	up	NOT SIGNIF	GO:0005911	Cell-Cell Junction	CELLULAR_COMPONENT	1	0	6	35	33246
C8-C11	up	NOT SIGNIF	GO:0043086	Negative Regulation Of Catalytic Activity	BIOLOGICAL_PROCESS	1	0	1	35	33251
C8-C11	up	NOT SIGNIF	GO:0043087	Regulation Of Gtpase Activity	BIOLOGICAL_PROCESS	1	0	2	35	33250
C8-C11	up	NOT SIGNIF	GO:0015718	Monocarboxylic Acid Transport	BIOLOGICAL_PROCESS	1	0	1	35	33251
C8-C11	up	NOT SIGNIF	GO:0019079	Viral Genome Replication	BIOLOGICAL_PROCESS	1	0	1	35	33251
C8-C11	up	NOT SIGNIF	GO:0015711	Organic Anion Transport	BIOLOGICAL_PROCESS	1	0	1	35	33251
C8-C11	up	NOT SIGNIF	GO:0051707	Response To Other Organism	BIOLOGICAL_PROCESS	1	0	223	35	33029
C8-C11	up	NOT SIGNIF	GO:0034330	Cell Junction Organization	BIOLOGICAL_PROCESS	1	0	2	35	33250
C8-C11	up	NOT SIGNIF	GO:0008289	Lipid Binding	MOLECULAR_FUNCTION	1	0	149	35	33103
C8-C11	up	NOT SIGNIF	GO:0090150	Establishment Of Protein Localization To Membrane	BIOLOGICAL_PROCESS	1	0	1	35	33251
C8-C11	up	NOT SIGNIF	GO:0046483	Heterocycle Metabolic Process	BIOLOGICAL_PROCESS	1	0	2133	35	31119
C8-C11	up	NOT SIGNIF	GO:0044183	Protein Folding Chaperone	MOLECULAR_FUNCTION	1	0	98	35	33154
C8-C11	up	NOT SIGNIF	GO:0140535	Intracellular Protein-Containing Complex	CELLULAR_COMPONENT	1	0	12	35	33240
C8-C11	up	NOT SIGNIF	GO:0140657	Atp-Dependent Activity	MOLECULAR_FUNCTION	0.541473	1	732	34	32520
C8-C11	up	NOT SIGNIF	GO:0003824	Catalytic Activity	MOLECULAR_FUNCTION	0.528889	10	9279	25	23973
C8-C11	up	NOT SIGNIF	GO:0010119	Regulation Of Stomatal Movement	BIOLOGICAL_PROCESS	1	0	2	35	33250
C8-C11	up	NOT SIGNIF	GO:0071554	Cell Wall Organization Or Biogenesis	BIOLOGICAL_PROCESS	1	0	334	35	32918
C8-C11	up	NOT SIGNIF	GO:0010118	Stomatal Movement	BIOLOGICAL_PROCESS	1	0	2	35	33250
C8-C11	up	NOT SIGNIF	GO:0055085	Transmembrane Transport	BIOLOGICAL_PROCESS	0.133817	3	1209	32	32043
C8-C11	up	NOT SIGNIF	GO:0055086	Nucleobase-Containing Small Molecule Metabolic Process	BIOLOGICAL_PROCESS	1	0	513	35	32739
C8-C11	up	NOT SIGNIF	GO:0009266	Response To Temperature Stimulus	BIOLOGICAL_PROCESS	1	0	10	35	33242
C8-C11	up	NOT SIGNIF	GO:0048306	Calcium-Dependent Protein Binding	MOLECULAR_FUNCTION	1	0	1	35	33251
C8-C11	up	NOT SIGNIF	GO:0009269	Response To Desiccation	BIOLOGICAL_PROCESS	1	0	1	35	33251
C8-C11	up	NOT SIGNIF	GO:0009268	Response To Ph	BIOLOGICAL_PROCESS	1	0	1	35	33251
C8-C11	up	NOT SIGNIF	GO:0000323	Lytic Vacuole	CELLULAR_COMPONENT	1	0	45	35	33207
C8-C11	up	NOT SIGNIF	GO:0080008	Cul4-Ring E3 Ubiquitin Ligase Complex	CELLULAR_COMPONENT	1	0	3	35	33249
C8-C11	up	NOT SIGNIF	GO:0020037	Heme Binding	MOLECULAR_FUNCTION	1	0	2	35	33250
C8-C11	up	NOT SIGNIF	GO:0051716	Cellular Response To Stimulus	BIOLOGICAL_PROCESS	1	0	231	35	33021
C8-C11	up	NOT SIGNIF	GO:0030198	Extracellular Matrix Organization	BIOLOGICAL_PROCESS	1	0	6	35	33246
C8-C11	up	NOT SIGNIF	GO:0019058	Viral Life Cycle	BIOLOGICAL_PROCESS	1	0	1	35	33251
C8-C11	up	NOT SIGNIF	GO:0031047	Rna-Mediated Gene Silencing	BIOLOGICAL_PROCESS	1	0	41	35	33211
C8-C11	up	NOT SIGNIF	GO:0140640	Catalytic Activity, Acting On A Nucleic Acid	MOLECULAR_FUNCTION	1	0	539	35	32713
C8-C11	up	NOT SIGNIF	GO:0032259	Methylation	BIOLOGICAL_PROCESS	1	0	3	35	33249
C8-C11	up	NOT SIGNIF	GO:0015995	Chlorophyll Biosynthetic Process	BIOLOGICAL_PROCESS	1	0	1	35	33251
C8-C11	up	NOT SIGNIF	GO:0036211	Protein Modification Process	BIOLOGICAL_PROCESS	1	0	1571	35	31681
C8-C11	up	NOT SIGNIF	GO:0015994	Chlorophyll Metabolic Process	BIOLOGICAL_PROCESS	1	0	1	35	33251
C8-C11	up	NOT SIGNIF	GO:0015630	Microtubule Cytoskeleton	CELLULAR_COMPONENT	1	0	18	35	33234
C8-C11	up	NOT SIGNIF	GO:0044599	Ap-5 Adaptor Complex	CELLULAR_COMPONENT	1	0	1	35	33251
C8-C11	up	NOT SIGNIF	GO:0044238	Primary Metabolic Process	BIOLOGICAL_PROCESS	0.990566	2	5877	33	27375
C8-C11	up	NOT SIGNIF	GO:0044237	Cellular Metabolic Process	BIOLOGICAL_PROCESS	0.968946	1	3141	34	30111
C8-C11	up	NOT SIGNIF	GO:1901700	Response To Oxygen-Containing Compound	BIOLOGICAL_PROCESS	1	0	24	35	33228
C8-C11	up	NOT SIGNIF	GO:0099078	Borc Complex	CELLULAR_COMPONENT	1	0	1	35	33251
C8-C11	up	NOT SIGNIF	GO:0003774	Cytoskeletal Motor Activity	MOLECULAR_FUNCTION	0.0532751	1	51	34	33201
C8-C11	up	NOT SIGNIF	GO:0006913	Nucleocytoplasmic Transport	BIOLOGICAL_PROCESS	1	0	93	35	33159
C8-C11	up	NOT SIGNIF	GO:0042060	Wound Healing	BIOLOGICAL_PROCESS	1	0	2	35	33250
C8-C11	up	NOT SIGNIF	GO:0006914	Autophagy	BIOLOGICAL_PROCESS	1	0	47	35	33205
C8-C11	up	NOT SIGNIF	GO:0005829	Cytosol	CELLULAR_COMPONENT	1	0	960	35	32292
C8-C11	up	NOT SIGNIF	GO:0034389	Lipid Droplet Organization	BIOLOGICAL_PROCESS	1	0	1	35	33251
C8-C11	up	NOT SIGNIF	GO:1990849	Vacuolar Localization	BIOLOGICAL_PROCESS	1	0	1	35	33251
C8-C11	up	NOT SIGNIF	GO:0016853	Isomerase Activity	MOLECULAR_FUNCTION	1	0	260	35	32992
C8-C11	up	NOT SIGNIF	GO:0070525	Trna Threonylcarbamoyladenosine Metabolic Process	BIOLOGICAL_PROCESS	1	0	4	35	33248
C8-C11	up	NOT SIGNIF	GO:0034260	Negative Regulation Of Gtpase Activity	BIOLOGICAL_PROCESS	1	0	1	35	33251
C8-C11	up	NOT SIGNIF	GO:0090143	Nucleoid Organization	BIOLOGICAL_PROCESS	1	0	2	35	33250
C8-C11	up	NOT SIGNIF	GO:0046786	Viral Replication Complex Formation And Maintenance	BIOLOGICAL_PROCESS	1	0	1	35	33251
C8-C11	up	NOT SIGNIF	GO:0005840	Ribosome	CELLULAR_COMPONENT	1	0	430	35	32822
C8-C11	up	NOT SIGNIF	GO:0044249	Cellular Biosynthetic Process	BIOLOGICAL_PROCESS	1	0	926	35	32326
C8-C11	up	NOT SIGNIF	GO:1900865	Chloroplast Rna Modification	BIOLOGICAL_PROCESS	1	0	2	35	33250
C8-C11	up	NOT SIGNIF	GO:0006810	Transport	BIOLOGICAL_PROCESS	0.125241	4	1833	31	31419
C8-C11	up	NOT SIGNIF	GO:0044248	Cellular Catabolic Process	BIOLOGICAL_PROCESS	1	0	47	35	33205
C8-C11	up	NOT SIGNIF	GO:0000151	Ubiquitin Ligase Complex	CELLULAR_COMPONENT	1	0	7	35	33245
C8-C11	up	NOT SIGNIF	GO:0006807	Nitrogen Compound Metabolic Process	BIOLOGICAL_PROCESS	0.993432	1	4449	34	28803
C8-C11	up	NOT SIGNIF	GO:0043043	Peptide Biosynthetic Process	BIOLOGICAL_PROCESS	1	0	123	35	33129
C8-C11	up	NOT SIGNIF	GO:0071840	Cellular Component Organization Or Biogenesis	BIOLOGICAL_PROCESS	1	0	1220	35	32032
C8-C11	up	NOT SIGNIF	GO:0010044	Response To Aluminum Ion	BIOLOGICAL_PROCESS	1	0	2	35	33250
C8-C11	up	NOT SIGNIF	GO:0009057	Macromolecule Catabolic Process	BIOLOGICAL_PROCESS	1	0	491	35	32761
C8-C11	up	NOT SIGNIF	GO:0009056	Catabolic Process	BIOLOGICAL_PROCESS	1	0	532	35	32720
C8-C11	up	NOT SIGNIF	GO:0048856	Anatomical Structure Development	BIOLOGICAL_PROCESS	1	0	650	35	32602
C8-C11	up	NOT SIGNIF	GO:0043167	Ion Binding	MOLECULAR_FUNCTION	1	0	203	35	33049
C8-C11	up	NOT SIGNIF	GO:0009059	Macromolecule Biosynthetic Process	BIOLOGICAL_PROCESS	1	0	1037	35	32215
C8-C11	up	NOT SIGNIF	GO:0043169	Cation Binding	MOLECULAR_FUNCTION	1	0	182	35	33070
C8-C11	up	NOT SIGNIF	GO:0009058	Biosynthetic Process	BIOLOGICAL_PROCESS	1	0	1045	35	32207
C8-C11	up	NOT SIGNIF	GO:0043168	Anion Binding	MOLECULAR_FUNCTION	1	0	23	35	33229
C8-C11	up	NOT SIGNIF	GO:0045229	External Encapsulating Structure Organization	BIOLOGICAL_PROCESS	1	0	6	35	33246
C8-C11	up	NOT SIGNIF	GO:0043170	Macromolecule Metabolic Process	BIOLOGICAL_PROCESS	1	0	3629	35	29623
C8-C11	up	NOT SIGNIF	GO:0005929	Cilium	CELLULAR_COMPONENT	1	0	7	35	33245
C8-C11	up	NOT SIGNIF	GO:0034248	Regulation Of Amide Metabolic Process	BIOLOGICAL_PROCESS	1	0	1	35	33251
C8-C11	up	NOT SIGNIF	GO:0015849	Organic Acid Transport	BIOLOGICAL_PROCESS	1	0	1	35	33251
C8-C11	up	NOT SIGNIF	GO:0010038	Response To Metal Ion	BIOLOGICAL_PROCESS	1	0	2	35	33250
C8-C11	up	NOT SIGNIF	GO:0033036	Macromolecule Localization	BIOLOGICAL_PROCESS	0.349321	1	405	34	32847
C8-C11	up	NOT SIGNIF	GO:0070542	Response To Fatty Acid	BIOLOGICAL_PROCESS	1	0	1	35	33251
C8-C11	up	NOT SIGNIF	GO:0010035	Response To Inorganic Substance	BIOLOGICAL_PROCESS	1	0	4	35	33248
C8-C11	up	NOT SIGNIF	GO:0140694	Non-Membrane-Bounded Organelle Assembly	BIOLOGICAL_PROCESS	1	0	1	35	33251
C8-C11	up	NOT SIGNIF	GO:0032182	Ubiquitin-Like Protein Binding	MOLECULAR_FUNCTION	1	0	2	35	33250
C8-C11	up	NOT SIGNIF	GO:0055044	Symplast	CELLULAR_COMPONENT	1	0	6	35	33246
C8-C11	up	NOT SIGNIF	GO:0016817	Hydrolase Activity, Acting On Acid Anhydrides	MOLECULAR_FUNCTION	1	0	218	35	33034
C8-C11	up	NOT SIGNIF	GO:0016818	Hydrolase Activity, Acting On Acid Anhydrides, In Phosphorus-Containing Anhydrides	MOLECULAR_FUNCTION	1	0	218	35	33034
C8-C11	up	NOT SIGNIF	GO:0048869	Cellular Developmental Process	BIOLOGICAL_PROCESS	1	0	143	35	33109
C8-C11	up	NOT SIGNIF	GO:0000003	Reproduction	BIOLOGICAL_PROCESS	1	0	345	35	32907
C8-C11	up	NOT SIGNIF	GO:0048870	Cell Motility	BIOLOGICAL_PROCESS	1	0	8	35	33244
C8-C11	up	NOT SIGNIF	GO:0005811	Lipid Droplet	CELLULAR_COMPONENT	1	0	7	35	33245
C8-C11	up	NOT SIGNIF	GO:0001101	Response To Acid Chemical	BIOLOGICAL_PROCESS	1	0	1	35	33251
C8-C11	up	NOT SIGNIF	GO:0043062	Extracellular Structure Organization	BIOLOGICAL_PROCESS	1	0	6	35	33246
C8-C11	up	NOT SIGNIF	GO:0044271	Cellular Nitrogen Compound Biosynthetic Process	BIOLOGICAL_PROCESS	1	0	925	35	32327
C8-C11	up	NOT SIGNIF	GO:0005815	Microtubule Organizing Center	CELLULAR_COMPONENT	1	0	18	35	33234
C8-C11	up	NOT SIGNIF	GO:0015979	Photosynthesis	BIOLOGICAL_PROCESS	1	0	147	35	33105
C8-C11	up	NOT SIGNIF	GO:0008092	Cytoskeletal Protein Binding	MOLECULAR_FUNCTION	0.171185	1	177	34	33075
C8-C11-C95	up	NOT SIGNIF	GO:0050794	Regulation Of Cellular Process	BIOLOGICAL_PROCESS	0.00810468	9	727	147	32404
C8-C11-C95	up	NOT SIGNIF	GO:0006952	Defense Response	BIOLOGICAL_PROCESS	0.00683854	5	247	151	32884
C8-C11-C95	up	NOT SIGNIF	GO:0005975	Carbohydrate Metabolic Process	BIOLOGICAL_PROCESS	0.00252357	12	978	144	32153
C8-C11-C95	up	NOT SIGNIF	GO:0003677	Dna Binding	MOLECULAR_FUNCTION	0.00535116	11	940	145	32191
C8-C11-C95	up	NOT SIGNIF	GO:0080090	Regulation Of Primary Metabolic Process	BIOLOGICAL_PROCESS	0.00683002	9	707	147	32424
C8-C11-C95	up	NOT SIGNIF	GO:0006520	Amino Acid Metabolic Process	BIOLOGICAL_PROCESS	0.00847387	7	482	149	32649
C8-C11-C95	up	NOT SIGNIF	GO:2001141	Regulation Of Rna Biosynthetic Process	BIOLOGICAL_PROCESS	0.00642242	9	700	147	32431
C8-C11-C95	up	NOT SIGNIF	GO:1903506	Regulation Of Nucleic Acid-Templated Transcription	BIOLOGICAL_PROCESS	0.00636576	9	699	147	32432
C8-C11-C95	up	NOT SIGNIF	GO:0045926	Negative Regulation Of Growth	BIOLOGICAL_PROCESS	0.00468651	1	0	155	33131
C8-C11-C95	up	NOT SIGNIF	GO:0051252	Regulation Of Rna Metabolic Process	BIOLOGICAL_PROCESS	0.00642242	9	700	147	32431
C8-C11-C95	up	NOT SIGNIF	GO:0019752	Carboxylic Acid Metabolic Process	BIOLOGICAL_PROCESS	0.00847387	7	482	149	32649
C8-C11-C95	up	NOT SIGNIF	GO:0009889	Regulation Of Biosynthetic Process	BIOLOGICAL_PROCESS	0.00647947	9	701	147	32430
C8-C11-C95	up	NOT SIGNIF	GO:0032502	Developmental Process	BIOLOGICAL_PROCESS	0.000644355	11	713	145	32418
C8-C11-C95	up	NOT SIGNIF	GO:0006355	Regulation Of Dna-Templated Transcription	BIOLOGICAL_PROCESS	0.00636576	9	699	147	32432
C8-C11-C95	up	NOT SIGNIF	GO:0019219	Regulation Of Nucleobase-Containing Compound Metabolic Process	BIOLOGICAL_PROCESS	0.00642242	9	700	147	32431
C8-C11-C95	up	NOT SIGNIF	GO:0031326	Regulation Of Cellular Biosynthetic Process	BIOLOGICAL_PROCESS	0.00647947	9	701	147	32430
C8-C11-C95	up	NOT SIGNIF	GO:0031323	Regulation Of Cellular Metabolic Process	BIOLOGICAL_PROCESS	0.00653691	9	702	147	32429
C8-C11-C95	up	NOT SIGNIF	GO:0006082	Organic Acid Metabolic Process	BIOLOGICAL_PROCESS	0.00847387	7	482	149	32649
C8-C11-C95	up	NOT SIGNIF	GO:0051171	Regulation Of Nitrogen Compound Metabolic Process	BIOLOGICAL_PROCESS	0.00665297	9	704	147	32427
C8-C11-C95	up	NOT SIGNIF	GO:0043436	Oxoacid Metabolic Process	BIOLOGICAL_PROCESS	0.00847387	7	482	149	32649
C8-C11-C95	up	NOT SIGNIF	GO:0010556	Regulation Of Macromolecule Biosynthetic Process	BIOLOGICAL_PROCESS	0.00647947	9	701	147	32430
C8-C11-C95	up	NOT SIGNIF	GO:0048856	Anatomical Structure Development	BIOLOGICAL_PROCESS	0.00103157	10	640	146	32491
C8-C11-C95	up	NOT SIGNIF	GO:0040008	Regulation Of Growth	BIOLOGICAL_PROCESS	0.00935121	1	1	155	33130
C8-C11-C95	up	NOT SIGNIF	GO:0040007	Growth	BIOLOGICAL_PROCESS	0.00935121	1	1	155	33130
C8-C11-C95	up	NOT SIGNIF	GO:0097659	Nucleic Acid-Templated Transcription	BIOLOGICAL_PROCESS	0.0130298	9	787	147	32344
C8-C11-C95	up	NOT SIGNIF	GO:1901362	Organic Cyclic Compound Biosynthetic Process	BIOLOGICAL_PROCESS	0.0133241	9	790	147	32341
C8-C11-C95	up	NOT SIGNIF	GO:0060255	Regulation Of Macromolecule Metabolic Process	BIOLOGICAL_PROCESS	0.0105952	9	760	147	32371
C8-C11-C95	up	NOT SIGNIF	GO:0019438	Aromatic Compound Biosynthetic Process	BIOLOGICAL_PROCESS	0.0133241	9	790	147	32341
C8-C11-C95	up	NOT SIGNIF	GO:0006351	Dna-Templated Transcription	BIOLOGICAL_PROCESS	0.0130298	9	787	147	32344
C8-C11-C95	up	NOT SIGNIF	GO:0018130	Heterocycle Biosynthetic Process	BIOLOGICAL_PROCESS	0.0133241	9	790	147	32341
C8-C11-C95	up	NOT SIGNIF	GO:0019222	Regulation Of Metabolic Process	BIOLOGICAL_PROCESS	0.011365	9	769	147	32362
C8-C11-C95	up	NOT SIGNIF	GO:0032774	Rna Biosynthetic Process	BIOLOGICAL_PROCESS	0.0131274	9	788	147	32343
C8-C11-C95	up	NOT SIGNIF	GO:0010468	Regulation Of Gene Expression	BIOLOGICAL_PROCESS	0.0101848	9	755	147	32376
C8-C11-C95	up	NOT SIGNIF	GO:0034654	Nucleobase-Containing Compound Biosynthetic Process	BIOLOGICAL_PROCESS	0.0131274	9	788	147	32343
C8-C11-C95	up	NOT SIGNIF	GO:0044249	Cellular Biosynthetic Process	BIOLOGICAL_PROCESS	0.0308716	9	917	147	32214
C8-C11-C95	up	NOT SIGNIF	GO:0044271	Cellular Nitrogen Compound Biosynthetic Process	BIOLOGICAL_PROCESS	0.0306902	9	916	147	32215
C8-C11-C95	up	NOT SIGNIF	GO:0050789	Regulation Of Biological Process	BIOLOGICAL_PROCESS	0.0414617	12	1443	144	31688
C8-C11-C95	up	NOT SIGNIF	GO:0065007	Biological Regulation	BIOLOGICAL_PROCESS	0.0442234	12	1458	144	31673
C8-C11-C95	up	NOT SIGNIF	GO:0044281	Small Molecule Metabolic Process	BIOLOGICAL_PROCESS	0.0491554	9	1002	147	32129
C8-C11-C95	up	NOT SIGNIF	GO:0044238	Primary Metabolic Process	BIOLOGICAL_PROCESS	0.0507081	36	5843	120	27288
C8-C11-C95	up	NOT SIGNIF	GO:0050896	Response To Stimulus	BIOLOGICAL_PROCESS	0.0572013	7	724	149	32407
C8-C11-C95	up	NOT SIGNIF	GO:1901576	Organic Substance Biosynthetic Process	BIOLOGICAL_PROCESS	0.0573087	9	1033	147	32098
C8-C11-C95	up	NOT SIGNIF	GO:0016829	Lyase Activity	MOLECULAR_FUNCTION	0.0567566	5	435	151	32696
C8-C11-C95	up	NOT SIGNIF	GO:0009059	Macromolecule Biosynthetic Process	BIOLOGICAL_PROCESS	0.0559378	9	1028	147	32103
C8-C11-C95	up	NOT SIGNIF	GO:0009058	Biosynthetic Process	BIOLOGICAL_PROCESS	0.0581416	9	1036	147	32095
C8-C11-C95	up	NOT SIGNIF	GO:0071704	Organic Substance Metabolic Process	BIOLOGICAL_PROCESS	0.0711264	36	6011	120	27120
C8-C11-C95	up	NOT SIGNIF	GO:0016491	Oxidoreductase Activity	MOLECULAR_FUNCTION	0.0750982	14	1939	142	31192
C8-C11-C95	up	NOT SIGNIF	GO:0010467	Gene Expression	BIOLOGICAL_PROCESS	0.0794837	9	1105	147	32026
C8-C11-C95	up	NOT SIGNIF	GO:0003824	Catalytic Activity	MOLECULAR_FUNCTION	0.0787373	52	9237	104	23894
C8-C11-C95	up	NOT SIGNIF	GO:0098542	Defense Response To Other Organism	BIOLOGICAL_PROCESS	0.0815408	3	213	153	32918
C8-C11-C95	up	NOT SIGNIF	GO:0009605	Response To External Stimulus	BIOLOGICAL_PROCESS	0.088628	3	221	153	32910
C8-C11-C95	up	NOT SIGNIF	GO:0043207	Response To External Biotic Stimulus	BIOLOGICAL_PROCESS	0.0877283	3	220	153	32911
C8-C11-C95	up	NOT SIGNIF	GO:0044419	Biological Process Involved In Interspecies Interaction Between Organisms	BIOLOGICAL_PROCESS	0.0877283	3	220	153	32911
C8-C11-C95	up	NOT SIGNIF	GO:0051707	Response To Other Organism	BIOLOGICAL_PROCESS	0.0877283	3	220	153	32911
C8-C11-C95	up	NOT SIGNIF	GO:0006950	Response To Stress	BIOLOGICAL_PROCESS	0.0943565	5	508	151	32623
C8-C11-C95	up	NOT SIGNIF	GO:0009607	Response To Biotic Stimulus	BIOLOGICAL_PROCESS	0.094108	3	227	153	32904
C8-C11-C95	up	NOT SIGNIF	GO:0008152	Metabolic Process	BIOLOGICAL_PROCESS	0.104424	37	6419	119	26712
C8-C11-C95	up	NOT SIGNIF	GO:0061695	Transferase Complex, Transferring Phosphorus-Containing Groups	CELLULAR_COMPONENT	1	0	1	156	33130
C8-C11-C95	up	NOT SIGNIF	GO:0019915	Lipid Storage	BIOLOGICAL_PROCESS	1	0	1	156	33130
C8-C11-C95	up	NOT SIGNIF	GO:1902555	Endoribonuclease Complex	CELLULAR_COMPONENT	1	0	1	156	33130
C8-C11-C95	up	NOT SIGNIF	GO:0051640	Organelle Localization	BIOLOGICAL_PROCESS	1	0	2	156	33129
C8-C11-C95	up	NOT SIGNIF	GO:0051641	Cellular Localization	BIOLOGICAL_PROCESS	1	0	445	156	32686
C8-C11-C95	up	NOT SIGNIF	GO:0070161	Anchoring Junction	CELLULAR_COMPONENT	1	0	6	156	33125
C8-C11-C95	up	NOT SIGNIF	GO:0005507	Copper Ion Binding	MOLECULAR_FUNCTION	1	0	1	156	33130
C8-C11-C95	up	NOT SIGNIF	GO:0005506	Iron Ion Binding	MOLECULAR_FUNCTION	1	0	1	156	33130
C8-C11-C95	up	NOT SIGNIF	GO:0005509	Calcium Ion Binding	MOLECULAR_FUNCTION	0.143665	1	32	155	33099
C8-C11-C95	up	NOT SIGNIF	GO:0050790	Regulation Of Catalytic Activity	BIOLOGICAL_PROCESS	1	0	10	156	33121
C8-C11-C95	up	NOT SIGNIF	GO:0051649	Establishment Of Localization In Cell	BIOLOGICAL_PROCESS	1	0	419	156	32712
C8-C11-C95	up	NOT SIGNIF	GO:0140110	Transcription Regulator Activity	MOLECULAR_FUNCTION	0.275156	3	386	153	32745
C8-C11-C95	up	NOT SIGNIF	GO:0051644	Plastid Localization	BIOLOGICAL_PROCESS	1	0	1	156	33130
C8-C11-C95	up	NOT SIGNIF	GO:0019901	Protein Kinase Binding	MOLECULAR_FUNCTION	1	0	1	156	33130
C8-C11-C95	up	NOT SIGNIF	GO:0006970	Response To Osmotic Stress	BIOLOGICAL_PROCESS	1	0	5	156	33126
C8-C11-C95	up	NOT SIGNIF	GO:0006974	Dna Damage Response	BIOLOGICAL_PROCESS	1	0	225	156	32906
C8-C11-C95	up	NOT SIGNIF	GO:0005886	Plasma Membrane	CELLULAR_COMPONENT	1	0	800	156	32331
C8-C11-C95	up	NOT SIGNIF	GO:0002376	Immune System Process	BIOLOGICAL_PROCESS	1	0	20	156	33111
C8-C11-C95	up	NOT SIGNIF	GO:0005764	Lysosome	CELLULAR_COMPONENT	1	0	45	156	33086
C8-C11-C95	up	NOT SIGNIF	GO:0006725	Cellular Aromatic Compound Metabolic Process	BIOLOGICAL_PROCESS	0.546043	10	2123	146	31008
C8-C11-C95	up	NOT SIGNIF	GO:0005635	Nuclear Envelope	CELLULAR_COMPONENT	1	0	53	156	33078
C8-C11-C95	up	NOT SIGNIF	GO:0005634	Nucleus	CELLULAR_COMPONENT	0.861215	9	2569	147	30562
C8-C11-C95	up	NOT SIGNIF	GO:0005516	Calmodulin Binding	MOLECULAR_FUNCTION	1	0	9	156	33122
C8-C11-C95	up	NOT SIGNIF	GO:0005515	Protein Binding	MOLECULAR_FUNCTION	1	0	265	156	32866
C8-C11-C95	up	NOT SIGNIF	GO:0023052	Signaling	BIOLOGICAL_PROCESS	0.638093	3	695	153	32436
C8-C11-C95	up	NOT SIGNIF	GO:0140223	General Transcription Initiation Factor Activity	MOLECULAR_FUNCTION	1	0	11	156	33120
C8-C11-C95	up	NOT SIGNIF	GO:0140104	Molecular Carrier Activity	MOLECULAR_FUNCTION	1	0	54	156	33077
C8-C11-C95	up	NOT SIGNIF	GO:0070279	Vitamin B6 Binding	MOLECULAR_FUNCTION	1	0	1	156	33130
C8-C11-C95	up	NOT SIGNIF	GO:0051539	4 Iron, 4 Sulfur Cluster Binding	MOLECULAR_FUNCTION	1	0	2	156	33129
C8-C11-C95	up	NOT SIGNIF	GO:0051536	Iron-Sulfur Cluster Binding	MOLECULAR_FUNCTION	1	0	4	156	33127
C8-C11-C95	up	NOT SIGNIF	GO:0051656	Establishment Of Organelle Localization	BIOLOGICAL_PROCESS	1	0	1	156	33130
C8-C11-C95	up	NOT SIGNIF	GO:1901360	Organic Cyclic Compound Metabolic Process	BIOLOGICAL_PROCESS	0.546043	10	2123	146	31008
C8-C11-C95	up	NOT SIGNIF	GO:1901363	Heterocyclic Compound Binding	MOLECULAR_FUNCTION	0.385748	12	2275	144	30856
C8-C11-C95	up	NOT SIGNIF	GO:1900034	Regulation Of Cellular Response To Heat	BIOLOGICAL_PROCESS	1	0	1	156	33130
C8-C11-C95	up	NOT SIGNIF	GO:0048018	Receptor Ligand Activity	MOLECULAR_FUNCTION	1	0	2	156	33129
C8-C11-C95	up	NOT SIGNIF	GO:0005730	Nucleolus	CELLULAR_COMPONENT	1	0	178	156	32953
C8-C11-C95	up	NOT SIGNIF	GO:0006820	Monoatomic Anion Transport	BIOLOGICAL_PROCESS	1	0	2	156	33129
C8-C11-C95	up	NOT SIGNIF	GO:0000278	Mitotic Cell Cycle	BIOLOGICAL_PROCESS	1	0	176	156	32955
C8-C11-C95	up	NOT SIGNIF	GO:0000166	Nucleotide Binding	MOLECULAR_FUNCTION	1	0	81	156	33050
C8-C11-C95	up	NOT SIGNIF	GO:0051301	Cell Division	BIOLOGICAL_PROCESS	1	0	44	156	33087
C8-C11-C95	up	NOT SIGNIF	GO:0006811	Monoatomic Ion Transport	BIOLOGICAL_PROCESS	1	0	11	156	33120
C8-C11-C95	up	NOT SIGNIF	GO:0006812	Monoatomic Cation Transport	BIOLOGICAL_PROCESS	1	0	3	156	33128
C8-C11-C95	up	NOT SIGNIF	GO:0006817	Phosphate Ion Transport	BIOLOGICAL_PROCESS	1	0	4	156	33127
C8-C11-C95	up	NOT SIGNIF	GO:0051540	Metal Cluster Binding	MOLECULAR_FUNCTION	1	0	4	156	33127
C8-C11-C95	up	NOT SIGNIF	GO:0000280	Nuclear Division	BIOLOGICAL_PROCESS	1	0	62	156	33069
C8-C11-C95	up	NOT SIGNIF	GO:0140014	Mitotic Nuclear Division	BIOLOGICAL_PROCESS	1	0	42	156	33089
C8-C11-C95	up	NOT SIGNIF	GO:2000012	Regulation Of Auxin Polar Transport	BIOLOGICAL_PROCESS	1	0	1	156	33130
C8-C11-C95	up	NOT SIGNIF	GO:0051668	Localization Within Membrane	BIOLOGICAL_PROCESS	1	0	6	156	33125
C8-C11-C95	up	NOT SIGNIF	GO:0016874	Ligase Activity	MOLECULAR_FUNCTION	1	0	304	156	32827
C8-C11-C95	up	NOT SIGNIF	GO:0019900	Kinase Binding	MOLECULAR_FUNCTION	1	0	1	156	33130
C8-C11-C95	up	NOT SIGNIF	GO:0140013	Meiotic Nuclear Division	BIOLOGICAL_PROCESS	1	0	22	156	33109
C8-C11-C95	up	NOT SIGNIF	GO:0051667	Establishment Of Plastid Localization	BIOLOGICAL_PROCESS	1	0	1	156	33130
C8-C11-C95	up	NOT SIGNIF	GO:0043933	Protein-Containing Complex Organization	BIOLOGICAL_PROCESS	1	0	488	156	32643
C8-C11-C95	up	NOT SIGNIF	GO:1901135	Carbohydrate Derivative Metabolic Process	BIOLOGICAL_PROCESS	0.802229	2	635	154	32496
C8-C11-C95	up	NOT SIGNIF	GO:1901137	Carbohydrate Derivative Biosynthetic Process	BIOLOGICAL_PROCESS	1	0	115	156	33016
C8-C11-C95	up	NOT SIGNIF	GO:0003682	Chromatin Binding	MOLECULAR_FUNCTION	1	0	3	156	33128
C8-C11-C95	up	NOT SIGNIF	GO:0005622	Intracellular Anatomical Structure	CELLULAR_COMPONENT	0.999855	15	6633	141	26498
C8-C11-C95	up	NOT SIGNIF	GO:0003676	Nucleic Acid Binding	MOLECULAR_FUNCTION	0.330311	12	2178	144	30953
C8-C11-C95	up	NOT SIGNIF	GO:0005615	Extracellular Space	CELLULAR_COMPONENT	1	0	73	156	33058
C8-C11-C95	up	NOT SIGNIF	GO:0005856	Cytoskeleton	CELLULAR_COMPONENT	1	0	268	156	32863
C8-C11-C95	up	NOT SIGNIF	GO:0005737	Cytoplasm	CELLULAR_COMPONENT	0.99948	7	3875	149	29256
C8-C11-C95	up	NOT SIGNIF	GO:0005739	Mitochondrion	CELLULAR_COMPONENT	1	0	718	156	32413
C8-C11-C95	up	NOT SIGNIF	GO:0005618	Cell Wall	CELLULAR_COMPONENT	0.238672	1	57	155	33074
C8-C11-C95	up	NOT SIGNIF	GO:0016740	Transferase Activity	MOLECULAR_FUNCTION	0.178836	22	3792	134	29339
C8-C11-C95	up	NOT SIGNIF	GO:0080171	Lytic Vacuole Organization	BIOLOGICAL_PROCESS	1	0	1	156	33130
C8-C11-C95	up	NOT SIGNIF	GO:0016208	Amp Binding	MOLECULAR_FUNCTION	1	0	2	156	33129
C8-C11-C95	up	NOT SIGNIF	GO:0016209	Antioxidant Activity	MOLECULAR_FUNCTION	0.591425	1	189	155	32942
C8-C11-C95	up	NOT SIGNIF	GO:0005794	Golgi Apparatus	CELLULAR_COMPONENT	0.892293	1	470	155	32661
C8-C11-C95	up	NOT SIGNIF	GO:0006886	Intracellular Protein Transport	BIOLOGICAL_PROCESS	1	0	378	156	32753
C8-C11-C95	up	NOT SIGNIF	GO:0006766	Vitamin Metabolic Process	BIOLOGICAL_PROCESS	0.389828	1	104	155	33027
C8-C11-C95	up	NOT SIGNIF	GO:0044085	Cellular Component Biogenesis	BIOLOGICAL_PROCESS	1	0	641	156	32490
C8-C11-C95	up	NOT SIGNIF	GO:0009902	Chloroplast Relocation	BIOLOGICAL_PROCESS	1	0	1	156	33130
C8-C11-C95	up	NOT SIGNIF	GO:0006518	Peptide Metabolic Process	BIOLOGICAL_PROCESS	1	0	123	156	33008
C8-C11-C95	up	NOT SIGNIF	GO:0051604	Protein Maturation	BIOLOGICAL_PROCESS	1	0	89	156	33042
C8-C11-C95	up	NOT SIGNIF	GO:0019842	Vitamin Binding	MOLECULAR_FUNCTION	1	0	1	156	33130
C8-C11-C95	up	NOT SIGNIF	GO:0046148	Pigment Biosynthetic Process	BIOLOGICAL_PROCESS	1	0	2	156	33129
C8-C11-C95	up	NOT SIGNIF	GO:0006413	Translational Initiation	BIOLOGICAL_PROCESS	1	0	1	156	33130
C8-C11-C95	up	NOT SIGNIF	GO:0006412	Translation	BIOLOGICAL_PROCESS	1	0	123	156	33008
C8-C11-C95	up	NOT SIGNIF	GO:0045184	Establishment Of Protein Localization	BIOLOGICAL_PROCESS	1	0	393	156	32738
C8-C11-C95	up	NOT SIGNIF	GO:0045182	Translation Regulator Activity	MOLECULAR_FUNCTION	1	0	169	156	32962
C8-C11-C95	up	NOT SIGNIF	GO:0009914	Hormone Transport	BIOLOGICAL_PROCESS	1	0	2	156	33129
C8-C11-C95	up	NOT SIGNIF	GO:0072657	Protein Localization To Membrane	BIOLOGICAL_PROCESS	1	0	6	156	33125
C8-C11-C95	up	NOT SIGNIF	GO:0019953	Sexual Reproduction	BIOLOGICAL_PROCESS	1	0	22	156	33109
C8-C11-C95	up	NOT SIGNIF	GO:0072659	Protein Localization To Plasma Membrane	BIOLOGICAL_PROCESS	1	0	5	156	33126
C8-C11-C95	up	NOT SIGNIF	GO:0044092	Negative Regulation Of Molecular Function	BIOLOGICAL_PROCESS	1	0	1	156	33130
C8-C11-C95	up	NOT SIGNIF	GO:0015698	Inorganic Anion Transport	BIOLOGICAL_PROCESS	1	0	4	156	33127
C8-C11-C95	up	NOT SIGNIF	GO:1901565	Organonitrogen Compound Catabolic Process	BIOLOGICAL_PROCESS	0.902087	1	490	155	32641
C8-C11-C95	up	NOT SIGNIF	GO:1901564	Organonitrogen Compound Metabolic Process	BIOLOGICAL_PROCESS	0.770148	10	2554	146	30577
C8-C11-C95	up	NOT SIGNIF	GO:1901566	Organonitrogen Compound Biosynthetic Process	BIOLOGICAL_PROCESS	1	0	241	156	32890
C8-C11-C95	up	NOT SIGNIF	GO:0005773	Vacuole	CELLULAR_COMPONENT	1	0	253	156	32878
C8-C11-C95	up	NOT SIGNIF	GO:0005654	Nucleoplasm	CELLULAR_COMPONENT	1	0	182	156	32949
C8-C11-C95	up	NOT SIGNIF	GO:0005525	Gtp Binding	MOLECULAR_FUNCTION	1	0	6	156	33125
C8-C11-C95	up	NOT SIGNIF	GO:0005524	Atp Binding	MOLECULAR_FUNCTION	1	0	8	156	33123
C8-C11-C95	up	NOT SIGNIF	GO:0006979	Response To Oxidative Stress	BIOLOGICAL_PROCESS	1	0	3	156	33128
C8-C11-C95	up	NOT SIGNIF	GO:0048583	Regulation Of Response To Stimulus	BIOLOGICAL_PROCESS	1	0	2	156	33129
C8-C11-C95	up	NOT SIGNIF	GO:0005768	Endosome	CELLULAR_COMPONENT	1	0	175	156	32956
C8-C11-C95	up	NOT SIGNIF	GO:0016310	Phosphorylation	BIOLOGICAL_PROCESS	1	0	3	156	33128
C8-C11-C95	up	NOT SIGNIF	GO:1990904	Ribonucleoprotein Complex	CELLULAR_COMPONENT	1	0	6	156	33125
C8-C11-C95	up	NOT SIGNIF	GO:0097708	Intracellular Vesicle	CELLULAR_COMPONENT	1	0	272	156	32859
C8-C11-C95	up	NOT SIGNIF	GO:0140299	Small Molecule Sensor Activity	MOLECULAR_FUNCTION	1	0	32	156	33099
C8-C11-C95	up	NOT SIGNIF	GO:0140053	Mitochondrial Gene Expression	BIOLOGICAL_PROCESS	1	0	43	156	33088
C8-C11-C95	up	NOT SIGNIF	GO:1901575	Organic Substance Catabolic Process	BIOLOGICAL_PROCESS	0.902087	1	490	155	32641
C8-C11-C95	up	NOT SIGNIF	GO:0005783	Endoplasmic Reticulum	CELLULAR_COMPONENT	1	0	490	156	32641
C8-C11-C95	up	NOT SIGNIF	GO:0006996	Organelle Organization	BIOLOGICAL_PROCESS	1	0	422	156	32709
C8-C11-C95	up	NOT SIGNIF	GO:0005777	Peroxisome	CELLULAR_COMPONENT	0.561427	1	174	155	32957
C8-C11-C95	up	NOT SIGNIF	GO:0006869	Lipid Transport	BIOLOGICAL_PROCESS	1	0	2	156	33129
C8-C11-C95	up	NOT SIGNIF	GO:0050661	Nadp Binding	MOLECULAR_FUNCTION	1	0	2	156	33129
C8-C11-C95	up	NOT SIGNIF	GO:0070013	Intracellular Organelle Lumen	CELLULAR_COMPONENT	1	0	384	156	32747
C8-C11-C95	up	NOT SIGNIF	GO:0050660	Flavin Adenine Dinucleotide Binding	MOLECULAR_FUNCTION	1	0	2	156	33129
C8-C11-C95	up	NOT SIGNIF	GO:0006629	Lipid Metabolic Process	BIOLOGICAL_PROCESS	0.911239	2	850	154	32281
C8-C11-C95	up	NOT SIGNIF	GO:0048475	Coated Membrane	CELLULAR_COMPONENT	1	0	1	156	33130
C8-C11-C95	up	NOT SIGNIF	GO:0051879	Hsp90 Protein Binding	MOLECULAR_FUNCTION	1	0	2	156	33129
C8-C11-C95	up	NOT SIGNIF	GO:0016787	Hydrolase Activity	MOLECULAR_FUNCTION	0.495219	14	2887	142	30244
C8-C11-C95	up	NOT SIGNIF	GO:0060089	Molecular Transducer Activity	MOLECULAR_FUNCTION	1	0	97	156	33034
C8-C11-C95	up	NOT SIGNIF	GO:0045927	Positive Regulation Of Growth	BIOLOGICAL_PROCESS	1	0	1	156	33130
C8-C11-C95	up	NOT SIGNIF	GO:0015031	Protein Transport	BIOLOGICAL_PROCESS	1	0	392	156	32739
C8-C11-C95	up	NOT SIGNIF	GO:0036094	Small Molecule Binding	MOLECULAR_FUNCTION	1	0	83	156	33048
C8-C11-C95	up	NOT SIGNIF	GO:0006325	Chromatin Organization	BIOLOGICAL_PROCESS	1	0	142	156	32989
C8-C11-C95	up	NOT SIGNIF	GO:0006446	Regulation Of Translational Initiation	BIOLOGICAL_PROCESS	1	0	1	156	33130
C8-C11-C95	up	NOT SIGNIF	GO:0010817	Regulation Of Hormone Levels	BIOLOGICAL_PROCESS	1	0	2	156	33129
C8-C11-C95	up	NOT SIGNIF	GO:0051246	Regulation Of Protein Metabolic Process	BIOLOGICAL_PROCESS	1	0	1	156	33130
C8-C11-C95	up	NOT SIGNIF	GO:0030546	Signaling Receptor Activator Activity	MOLECULAR_FUNCTION	1	0	2	156	33129
C8-C11-C95	up	NOT SIGNIF	GO:0097367	Carbohydrate Derivative Binding	MOLECULAR_FUNCTION	1	0	20	156	33111
C8-C11-C95	up	NOT SIGNIF	GO:0030545	Signaling Receptor Regulator Activity	MOLECULAR_FUNCTION	1	0	2	156	33129
C8-C11-C95	up	NOT SIGNIF	GO:0060090	Molecular Adaptor Activity	MOLECULAR_FUNCTION	1	0	63	156	33068
C8-C11-C95	up	NOT SIGNIF	GO:0019748	Secondary Metabolic Process	BIOLOGICAL_PROCESS	1	0	3	156	33128
C8-C11-C95	up	NOT SIGNIF	GO:0046906	Tetrapyrrole Binding	MOLECULAR_FUNCTION	1	0	2	156	33129
C8-C11-C95	up	NOT SIGNIF	GO:0046907	Intracellular Transport	BIOLOGICAL_PROCESS	1	0	418	156	32713
C8-C11-C95	up	NOT SIGNIF	GO:0038024	Cargo Receptor Activity	MOLECULAR_FUNCTION	1	0	1	156	33130
C8-C11-C95	up	NOT SIGNIF	GO:0006575	Cellular Modified Amino Acid Metabolic Process	BIOLOGICAL_PROCESS	1	0	112	156	33019
C8-C11-C95	up	NOT SIGNIF	GO:0014070	Response To Organic Cyclic Compound	BIOLOGICAL_PROCESS	1	0	5	156	33126
C8-C11-C95	up	NOT SIGNIF	GO:0005488	Binding	MOLECULAR_FUNCTION	0.453837	15	3019	141	30112
C8-C11-C95	up	NOT SIGNIF	GO:0006457	Protein Folding	BIOLOGICAL_PROCESS	1	0	181	156	32950
C8-C11-C95	up	NOT SIGNIF	GO:0009725	Response To Hormone	BIOLOGICAL_PROCESS	1	0	31	156	33100
C8-C11-C95	up	NOT SIGNIF	GO:0006576	Biogenic Amine Metabolic Process	BIOLOGICAL_PROCESS	1	0	1	156	33130
C8-C11-C95	up	NOT SIGNIF	GO:0009723	Response To Ethylene	BIOLOGICAL_PROCESS	1	0	1	156	33130
C8-C11-C95	up	NOT SIGNIF	GO:0009958	Positive Gravitropism	BIOLOGICAL_PROCESS	1	0	1	156	33130
C8-C11-C95	up	NOT SIGNIF	GO:0009719	Response To Endogenous Stimulus	BIOLOGICAL_PROCESS	1	0	31	156	33100
C8-C11-C95	up	NOT SIGNIF	GO:0031981	Nuclear Lumen	CELLULAR_COMPONENT	1	0	384	156	32747
C8-C11-C95	up	NOT SIGNIF	GO:0031982	Vesicle	CELLULAR_COMPONENT	1	0	272	156	32859
C8-C11-C95	up	NOT SIGNIF	GO:0019750	Chloroplast Localization	BIOLOGICAL_PROCESS	1	0	1	156	33130
C8-C11-C95	up	NOT SIGNIF	GO:0046914	Transition Metal Ion Binding	MOLECULAR_FUNCTION	1	0	46	156	33085
C8-C11-C95	up	NOT SIGNIF	GO:0002181	Cytoplasmic Translation	BIOLOGICAL_PROCESS	1	0	116	156	33015
C8-C11-C95	up	NOT SIGNIF	GO:0005694	Chromosome	CELLULAR_COMPONENT	1	0	302	156	32829
C8-C11-C95	up	NOT SIGNIF	GO:0005576	Extracellular Region	CELLULAR_COMPONENT	0.644223	2	464	154	32667
C8-C11-C95	up	NOT SIGNIF	GO:0005215	Transporter Activity	MOLECULAR_FUNCTION	1	0	1257	156	31874
C8-C11-C95	up	NOT SIGNIF	GO:0006417	Regulation Of Translation	BIOLOGICAL_PROCESS	1	0	1	156	33130
C8-C11-C95	up	NOT SIGNIF	GO:0009926	Auxin Polar Transport	BIOLOGICAL_PROCESS	1	0	2	156	33129
C8-C11-C95	up	NOT SIGNIF	GO:0098796	Membrane Protein Complex	CELLULAR_COMPONENT	1	0	1	156	33130
C8-C11-C95	up	NOT SIGNIF	GO:0006778	Porphyrin-Containing Compound Metabolic Process	BIOLOGICAL_PROCESS	1	0	2	156	33129
C8-C11-C95	up	NOT SIGNIF	GO:0006779	Porphyrin-Containing Compound Biosynthetic Process	BIOLOGICAL_PROCESS	1	0	2	156	33129
C8-C11-C95	up	NOT SIGNIF	GO:0051020	Gtpase Binding	MOLECULAR_FUNCTION	1	0	1	156	33130
C8-C11-C95	up	NOT SIGNIF	GO:0031974	Membrane-Enclosed Lumen	CELLULAR_COMPONENT	1	0	384	156	32747
C8-C11-C95	up	NOT SIGNIF	GO:0140098	Catalytic Activity, Acting On Rna	MOLECULAR_FUNCTION	1	0	375	156	32756
C8-C11-C95	up	NOT SIGNIF	GO:0031975	Envelope	CELLULAR_COMPONENT	1	0	53	156	33078
C8-C11-C95	up	NOT SIGNIF	GO:0140096	Catalytic Activity, Acting On A Protein	MOLECULAR_FUNCTION	0.744973	8	2029	148	31102
C8-C11-C95	up	NOT SIGNIF	GO:0140097	Catalytic Activity, Acting On Dna	MOLECULAR_FUNCTION	1	0	174	156	32957
C8-C11-C95	up	NOT SIGNIF	GO:0006790	Sulfur Compound Metabolic Process	BIOLOGICAL_PROCESS	0.140324	3	273	153	32858
C8-C11-C95	up	NOT SIGNIF	GO:0006310	Dna Recombination	BIOLOGICAL_PROCESS	1	0	98	156	33033
C8-C11-C95	up	NOT SIGNIF	GO:0009820	Alkaloid Metabolic Process	BIOLOGICAL_PROCESS	1	0	6	156	33125
C8-C11-C95	up	NOT SIGNIF	GO:0042440	Pigment Metabolic Process	BIOLOGICAL_PROCESS	1	0	2	156	33129
C8-C11-C95	up	NOT SIGNIF	GO:0006793	Phosphorus Metabolic Process	BIOLOGICAL_PROCESS	1	0	3	156	33128
C8-C11-C95	up	NOT SIGNIF	GO:0043531	Adp Binding	MOLECULAR_FUNCTION	1	0	3	156	33128
C8-C11-C95	up	NOT SIGNIF	GO:0043413	Macromolecule Glycosylation	BIOLOGICAL_PROCESS	1	0	115	156	33016
C8-C11-C95	up	NOT SIGNIF	GO:0043412	Macromolecule Modification	BIOLOGICAL_PROCESS	0.980366	3	1575	153	31556
C8-C11-C95	up	NOT SIGNIF	GO:0005102	Signaling Receptor Binding	MOLECULAR_FUNCTION	1	0	2	156	33129
C8-C11-C95	up	NOT SIGNIF	GO:0006796	Phosphate-Containing Compound Metabolic Process	BIOLOGICAL_PROCESS	1	0	3	156	33128
C8-C11-C95	up	NOT SIGNIF	GO:0043414	Macromolecule Methylation	BIOLOGICAL_PROCESS	1	0	2	156	33129
C8-C11-C95	up	NOT SIGNIF	GO:0031967	Organelle Envelope	CELLULAR_COMPONENT	1	0	53	156	33078
C8-C11-C95	up	NOT SIGNIF	GO:0051276	Chromosome Organization	BIOLOGICAL_PROCESS	1	0	18	156	33113
C8-C11-C95	up	NOT SIGNIF	GO:0016462	Pyrophosphatase Activity	MOLECULAR_FUNCTION	1	0	218	156	32913
C8-C11-C95	up	NOT SIGNIF	GO:0120036	Plasma Membrane Bounded Cell Projection Organization	BIOLOGICAL_PROCESS	1	0	1	156	33130
C8-C11-C95	up	NOT SIGNIF	GO:0022607	Cellular Component Assembly	BIOLOGICAL_PROCESS	1	0	392	156	32739
C8-C11-C95	up	NOT SIGNIF	GO:1901265	Nucleoside Phosphate Binding	MOLECULAR_FUNCTION	1	0	81	156	33050
C8-C11-C95	up	NOT SIGNIF	GO:0006486	Protein Glycosylation	BIOLOGICAL_PROCESS	1	0	115	156	33016
C8-C11-C95	up	NOT SIGNIF	GO:0009753	Response To Jasmonic Acid	BIOLOGICAL_PROCESS	1	0	1	156	33130
C8-C11-C95	up	NOT SIGNIF	GO:0009751	Response To Salicylic Acid	BIOLOGICAL_PROCESS	1	0	3	156	33128
C8-C11-C95	up	NOT SIGNIF	GO:0009630	Gravitropism	BIOLOGICAL_PROCESS	1	0	1	156	33130
C8-C11-C95	up	NOT SIGNIF	GO:0009636	Response To Toxic Substance	BIOLOGICAL_PROCESS	0.335829	1	86	155	33045
C8-C11-C95	up	NOT SIGNIF	GO:0070085	Glycosylation	BIOLOGICAL_PROCESS	1	0	115	156	33016
C8-C11-C95	up	NOT SIGNIF	GO:0009629	Response To Gravity	BIOLOGICAL_PROCESS	1	0	1	156	33130
C8-C11-C95	up	NOT SIGNIF	GO:0048285	Organelle Fission	BIOLOGICAL_PROCESS	1	0	66	156	33065
C8-C11-C95	up	NOT SIGNIF	GO:0051321	Meiotic Cell Cycle	BIOLOGICAL_PROCESS	1	0	22	156	33109
C8-C11-C95	up	NOT SIGNIF	GO:0009628	Response To Abiotic Stimulus	BIOLOGICAL_PROCESS	1	0	28	156	33103
C8-C11-C95	up	NOT SIGNIF	GO:0009506	Plasmodesma	CELLULAR_COMPONENT	1	0	6	156	33125
C8-C11-C95	up	NOT SIGNIF	GO:0098772	Molecular Function Regulator Activity	MOLECULAR_FUNCTION	1	0	282	156	32849
C8-C11-C95	up	NOT SIGNIF	GO:0120025	Plasma Membrane Bounded Cell Projection	CELLULAR_COMPONENT	1	0	7	156	33124
C8-C11-C95	up	NOT SIGNIF	GO:0006259	Dna Metabolic Process	BIOLOGICAL_PROCESS	1	0	302	156	32829
C8-C11-C95	up	NOT SIGNIF	GO:0006139	Nucleobase-Containing Compound Metabolic Process	BIOLOGICAL_PROCESS	0.544827	10	2121	146	31010
C8-C11-C95	up	NOT SIGNIF	GO:0010629	Negative Regulation Of Gene Expression	BIOLOGICAL_PROCESS	1	0	42	156	33089
C8-C11-C95	up	NOT SIGNIF	GO:0032879	Regulation Of Localization	BIOLOGICAL_PROCESS	1	0	1	156	33130
C8-C11-C95	up	NOT SIGNIF	GO:0016043	Cellular Component Organization	BIOLOGICAL_PROCESS	1	0	971	156	32160
C8-C11-C95	up	NOT SIGNIF	GO:0032991	Protein-Containing Complex	CELLULAR_COMPONENT	1	0	23	156	33108
C8-C11-C95	up	NOT SIGNIF	GO:0051336	Regulation Of Hydrolase Activity	BIOLOGICAL_PROCESS	1	0	2	156	33129
C8-C11-C95	up	NOT SIGNIF	GO:0043604	Amide Biosynthetic Process	BIOLOGICAL_PROCESS	1	0	123	156	33008
C8-C11-C95	up	NOT SIGNIF	GO:0019538	Protein Metabolic Process	BIOLOGICAL_PROCESS	0.996394	3	2008	153	31123
C8-C11-C95	up	NOT SIGNIF	GO:1902494	Catalytic Complex	CELLULAR_COMPONENT	1	0	11	156	33120
C8-C11-C95	up	NOT SIGNIF	GO:0043603	Amide Metabolic Process	BIOLOGICAL_PROCESS	1	0	123	156	33008
C8-C11-C95	up	NOT SIGNIF	GO:0009611	Response To Wounding	BIOLOGICAL_PROCESS	1	0	2	156	33129
C8-C11-C95	up	NOT SIGNIF	GO:0008643	Carbohydrate Transport	BIOLOGICAL_PROCESS	1	0	3	156	33128
C8-C11-C95	up	NOT SIGNIF	GO:0000910	Cytokinesis	BIOLOGICAL_PROCESS	1	0	44	156	33087
C8-C11-C95	up	NOT SIGNIF	GO:0042995	Cell Projection	CELLULAR_COMPONENT	1	0	7	156	33124
C8-C11-C95	up	NOT SIGNIF	GO:0009975	Cyclase Activity	MOLECULAR_FUNCTION	1	0	7	156	33124
C8-C11-C95	up	NOT SIGNIF	GO:0009733	Response To Auxin	BIOLOGICAL_PROCESS	1	0	17	156	33114
C8-C11-C95	up	NOT SIGNIF	GO:0051346	Negative Regulation Of Hydrolase Activity	BIOLOGICAL_PROCESS	1	0	1	156	33130
C8-C11-C95	up	NOT SIGNIF	GO:0009606	Tropism	BIOLOGICAL_PROCESS	1	0	1	156	33130
C8-C11-C95	up	NOT SIGNIF	GO:0016151	Nickel Cation Binding	MOLECULAR_FUNCTION	1	0	1	156	33130
C8-C11-C95	up	NOT SIGNIF	GO:0098754	Detoxification	BIOLOGICAL_PROCESS	0.335829	1	86	155	33045
C8-C11-C95	up	NOT SIGNIF	GO:0016032	Viral Process	BIOLOGICAL_PROCESS	1	0	1	156	33130
C8-C11-C95	up	NOT SIGNIF	GO:0031410	Cytoplasmic Vesicle	CELLULAR_COMPONENT	1	0	272	156	32859
C8-C11-C95	up	NOT SIGNIF	GO:0097305	Response To Alcohol	BIOLOGICAL_PROCESS	1	0	7	156	33124
C8-C11-C95	up	NOT SIGNIF	GO:0030684	Preribosome	CELLULAR_COMPONENT	1	0	1	156	33130
C8-C11-C95	up	NOT SIGNIF	GO:0016035	Zeta Dna Polymerase Complex	CELLULAR_COMPONENT	1	0	1	156	33130
C8-C11-C95	up	NOT SIGNIF	GO:0032501	Multicellular Organismal Process	BIOLOGICAL_PROCESS	1	0	1	156	33130
C8-C11-C95	up	NOT SIGNIF	GO:0061024	Membrane Organization	BIOLOGICAL_PROCESS	1	0	145	156	32986
C8-C11-C95	up	NOT SIGNIF	GO:0006596	Polyamine Biosynthetic Process	BIOLOGICAL_PROCESS	1	0	1	156	33130
C8-C11-C95	up	NOT SIGNIF	GO:0009743	Response To Carbohydrate	BIOLOGICAL_PROCESS	1	0	2	156	33129
C8-C11-C95	up	NOT SIGNIF	GO:0009741	Response To Brassinosteroid	BIOLOGICAL_PROCESS	1	0	2	156	33129
C8-C11-C95	up	NOT SIGNIF	GO:0009620	Response To Fungus	BIOLOGICAL_PROCESS	1	0	1	156	33130
C8-C11-C95	up	NOT SIGNIF	GO:0006595	Polyamine Metabolic Process	BIOLOGICAL_PROCESS	1	0	1	156	33130
C8-C11-C95	up	NOT SIGNIF	GO:0042401	Biogenic Amine Biosynthetic Process	BIOLOGICAL_PROCESS	1	0	1	156	33130
C8-C11-C95	up	NOT SIGNIF	GO:0009987	Cellular Process	BIOLOGICAL_PROCESS	0.963487	21	6152	135	26979
C8-C11-C95	up	NOT SIGNIF	GO:0010608	Post-Transcriptional Regulation Of Gene Expression	BIOLOGICAL_PROCESS	1	0	1	156	33130
C8-C11-C95	up	NOT SIGNIF	GO:0051235	Maintenance Of Location	BIOLOGICAL_PROCESS	1	0	1	156	33130
C8-C11-C95	up	NOT SIGNIF	GO:0009739	Response To Gibberellin	BIOLOGICAL_PROCESS	1	0	6	156	33125
C8-C11-C95	up	NOT SIGNIF	GO:0051234	Establishment Of Localization	BIOLOGICAL_PROCESS	0.999862	1	1838	155	31293
C8-C11-C95	up	NOT SIGNIF	GO:0009737	Response To Abscisic Acid	BIOLOGICAL_PROCESS	1	0	7	156	33124
C8-C11-C95	up	NOT SIGNIF	GO:0016020	Membrane	CELLULAR_COMPONENT	0.644383	8	1845	148	31286
C8-C11-C95	up	NOT SIGNIF	GO:0010605	Negative Regulation Of Macromolecule Metabolic Process	BIOLOGICAL_PROCESS	1	0	42	156	33089
C8-C11-C95	up	NOT SIGNIF	GO:0017111	Ribonucleoside Triphosphate Phosphatase Activity	MOLECULAR_FUNCTION	1	0	218	156	32913
C8-C11-C95	up	NOT SIGNIF	GO:0032970	Regulation Of Actin Filament-Based Process	BIOLOGICAL_PROCESS	1	0	1	156	33130
C8-C11-C95	up	NOT SIGNIF	GO:0030312	External Encapsulating Structure	CELLULAR_COMPONENT	0.245804	1	59	155	33072
C8-C11-C95	up	NOT SIGNIF	GO:0030554	Adenyl Nucleotide Binding	MOLECULAR_FUNCTION	1	0	16	156	33115
C8-C11-C95	up	NOT SIGNIF	GO:0019899	Enzyme Binding	MOLECULAR_FUNCTION	1	0	2	156	33129
C8-C11-C95	up	NOT SIGNIF	GO:0043229	Intracellular Organelle	CELLULAR_COMPONENT	0.999848	13	6047	143	27084
C8-C11-C95	up	NOT SIGNIF	GO:0006281	Dna Repair	BIOLOGICAL_PROCESS	1	0	219	156	32912
C8-C11-C95	up	NOT SIGNIF	GO:0070727	Cellular Macromolecule Localization	BIOLOGICAL_PROCESS	1	0	403	156	32728
C8-C11-C95	up	NOT SIGNIF	GO:0007010	Cytoskeleton Organization	BIOLOGICAL_PROCESS	1	0	206	156	32925
C8-C11-C95	up	NOT SIGNIF	GO:0030030	Cell Projection Organization	BIOLOGICAL_PROCESS	1	0	1	156	33130
C8-C11-C95	up	NOT SIGNIF	GO:0008104	Protein Localization	BIOLOGICAL_PROCESS	1	0	403	156	32728
C8-C11-C95	up	NOT SIGNIF	GO:0005198	Structural Molecule Activity	MOLECULAR_FUNCTION	0.939263	1	590	155	32541
C8-C11-C95	up	NOT SIGNIF	GO:0022402	Cell Cycle Process	BIOLOGICAL_PROCESS	1	0	124	156	33007
C8-C11-C95	up	NOT SIGNIF	GO:0009314	Response To Radiation	BIOLOGICAL_PROCESS	1	0	3	156	33128
C8-C11-C95	up	NOT SIGNIF	GO:0042254	Ribosome Biogenesis	BIOLOGICAL_PROCESS	1	0	313	156	32818
C8-C11-C95	up	NOT SIGNIF	GO:0043226	Organelle	CELLULAR_COMPONENT	0.999847	14	6333	142	26798
C8-C11-C95	up	NOT SIGNIF	GO:0007018	Microtubule-Based Movement	BIOLOGICAL_PROCESS	1	0	25	156	33106
C8-C11-C95	up	NOT SIGNIF	GO:0043228	Non-Membrane-Bounded Organelle	CELLULAR_COMPONENT	0.957133	3	1363	153	31768
C8-C11-C95	up	NOT SIGNIF	GO:0043227	Membrane-Bounded Organelle	CELLULAR_COMPONENT	0.998978	13	5466	143	27665
C8-C11-C95	up	NOT SIGNIF	GO:0007017	Microtubule-Based Process	BIOLOGICAL_PROCESS	1	0	25	156	33106
C8-C11-C95	up	NOT SIGNIF	GO:0030029	Actin Filament-Based Process	BIOLOGICAL_PROCESS	1	0	2	156	33129
C8-C11-C95	up	NOT SIGNIF	GO:0009309	Amine Biosynthetic Process	BIOLOGICAL_PROCESS	1	0	1	156	33130
C8-C11-C95	up	NOT SIGNIF	GO:0008219	Cell Death	BIOLOGICAL_PROCESS	1	0	69	156	33062
C8-C11-C95	up	NOT SIGNIF	GO:0009308	Amine Metabolic Process	BIOLOGICAL_PROCESS	1	0	1	156	33130
C8-C11-C95	up	NOT SIGNIF	GO:0043231	Intracellular Membrane-Bounded Organelle	CELLULAR_COMPONENT	0.998955	13	5459	143	27672
C8-C11-C95	up	NOT SIGNIF	GO:0019001	Guanyl Nucleotide Binding	MOLECULAR_FUNCTION	1	0	6	156	33125
C8-C11-C95	up	NOT SIGNIF	GO:0032200	Telomere Organization	BIOLOGICAL_PROCESS	1	0	17	156	33114
C8-C11-C95	up	NOT SIGNIF	GO:0065008	Regulation Of Biological Quality	BIOLOGICAL_PROCESS	1	0	2	156	33129
C8-C11-C95	up	NOT SIGNIF	GO:0065003	Protein-Containing Complex Assembly	BIOLOGICAL_PROCESS	1	0	391	156	32740
C8-C11-C95	up	NOT SIGNIF	GO:0032561	Guanyl Ribonucleotide Binding	MOLECULAR_FUNCTION	1	0	6	156	33125
C8-C11-C95	up	NOT SIGNIF	GO:0043233	Organelle Lumen	CELLULAR_COMPONENT	1	0	384	156	32747
C8-C11-C95	up	NOT SIGNIF	GO:0043232	Intracellular Non-Membrane-Bounded Organelle	CELLULAR_COMPONENT	0.957133	3	1363	153	31768
C8-C11-C95	up	NOT SIGNIF	GO:0000502	Proteasome Complex	CELLULAR_COMPONENT	1	0	2	156	33129
C8-C11-C95	up	NOT SIGNIF	GO:0046983	Protein Dimerization Activity	MOLECULAR_FUNCTION	1	0	2	156	33129
C8-C11-C95	up	NOT SIGNIF	GO:0110165	Cellular Anatomical Entity	CELLULAR_COMPONENT	0.998934	27	9117	129	24014
C8-C11-C95	up	NOT SIGNIF	GO:0065009	Regulation Of Molecular Function	BIOLOGICAL_PROCESS	1	0	10	156	33121
C8-C11-C95	up	NOT SIGNIF	GO:0060918	Auxin Transport	BIOLOGICAL_PROCESS	1	0	2	156	33129
C8-C11-C95	up	NOT SIGNIF	GO:0032559	Adenyl Ribonucleotide Binding	MOLECULAR_FUNCTION	1	0	14	156	33117
C8-C11-C95	up	NOT SIGNIF	GO:0046872	Metal Ion Binding	MOLECULAR_FUNCTION	0.206654	2	178	154	32953
C8-C11-C95	up	NOT SIGNIF	GO:0042393	Histone Binding	MOLECULAR_FUNCTION	1	0	54	156	33077
C8-C11-C95	up	NOT SIGNIF	GO:1990778	Protein Localization To Cell Periphery	BIOLOGICAL_PROCESS	1	0	5	156	33126
C8-C11-C95	up	NOT SIGNIF	GO:0032553	Ribonucleotide Binding	MOLECULAR_FUNCTION	1	0	20	156	33111
C8-C11-C95	up	NOT SIGNIF	GO:0032555	Purine Ribonucleotide Binding	MOLECULAR_FUNCTION	1	0	20	156	33111
C8-C11-C95	up	NOT SIGNIF	GO:0034976	Response To Endoplasmic Reticulum Stress	BIOLOGICAL_PROCESS	1	0	2	156	33129
C8-C11-C95	up	NOT SIGNIF	GO:0009651	Response To Salt Stress	BIOLOGICAL_PROCESS	1	0	5	156	33126
C8-C11-C95	up	NOT SIGNIF	GO:0009892	Negative Regulation Of Metabolic Process	BIOLOGICAL_PROCESS	1	0	42	156	33089
C8-C11-C95	up	NOT SIGNIF	GO:0031461	Cullin-Ring Ubiquitin Ligase Complex	CELLULAR_COMPONENT	1	0	3	156	33128
C8-C11-C95	up	NOT SIGNIF	GO:0006260	Dna Replication	BIOLOGICAL_PROCESS	1	0	107	156	33024
C8-C11-C95	up	NOT SIGNIF	GO:0009411	Response To Uv	BIOLOGICAL_PROCESS	1	0	1	156	33130
C8-C11-C95	up	NOT SIGNIF	GO:0009658	Chloroplast Organization	BIOLOGICAL_PROCESS	1	0	5	156	33126
C8-C11-C95	up	NOT SIGNIF	GO:0009416	Response To Light Stimulus	BIOLOGICAL_PROCESS	1	0	3	156	33128
C8-C11-C95	up	NOT SIGNIF	GO:0009536	Plastid	CELLULAR_COMPONENT	0.945353	2	974	154	32157
C8-C11-C95	up	NOT SIGNIF	GO:0009657	Plastid Organization	BIOLOGICAL_PROCESS	1	0	6	156	33125
C8-C11-C95	up	NOT SIGNIF	GO:0009415	Response To Water	BIOLOGICAL_PROCESS	1	0	1	156	33130
C8-C11-C95	up	NOT SIGNIF	GO:0009414	Response To Water Deprivation	BIOLOGICAL_PROCESS	1	0	1	156	33130
C8-C11-C95	up	NOT SIGNIF	GO:0061919	Process Utilizing Autophagic Mechanism	BIOLOGICAL_PROCESS	1	0	47	156	33084
C8-C11-C95	up	NOT SIGNIF	GO:0009409	Response To Cold	BIOLOGICAL_PROCESS	1	0	8	156	33123
C8-C11-C95	up	NOT SIGNIF	GO:0016070	Rna Metabolic Process	BIOLOGICAL_PROCESS	0.173747	9	1322	147	31809
C8-C11-C95	up	NOT SIGNIF	GO:0009408	Response To Heat	BIOLOGICAL_PROCESS	1	0	2	156	33129
C8-C11-C95	up	NOT SIGNIF	GO:0016192	Vesicle-Mediated Transport	BIOLOGICAL_PROCESS	1	0	364	156	32767
C8-C11-C95	up	NOT SIGNIF	GO:0016071	Mrna Metabolic Process	BIOLOGICAL_PROCESS	1	0	365	156	32766
C8-C11-C95	up	NOT SIGNIF	GO:0034605	Cellular Response To Heat	BIOLOGICAL_PROCESS	1	0	1	156	33130
C8-C11-C95	up	NOT SIGNIF	GO:0043130	Ubiquitin Binding	MOLECULAR_FUNCTION	1	0	2	156	33129
C8-C11-C95	up	NOT SIGNIF	GO:0016073	Snrna Metabolic Process	BIOLOGICAL_PROCESS	1	0	17	156	33114
C8-C11-C95	up	NOT SIGNIF	GO:0033993	Response To Lipid	BIOLOGICAL_PROCESS	1	0	15	156	33116
C8-C11-C95	up	NOT SIGNIF	GO:0010876	Lipid Localization	BIOLOGICAL_PROCESS	1	0	3	156	33128
C8-C11-C95	up	NOT SIGNIF	GO:0030246	Carbohydrate Binding	MOLECULAR_FUNCTION	1	0	4	156	33127
C8-C11-C95	up	NOT SIGNIF	GO:0030247	Polysaccharide Binding	MOLECULAR_FUNCTION	1	0	1	156	33130
C8-C11-C95	up	NOT SIGNIF	GO:0071705	Nitrogen Compound Transport	BIOLOGICAL_PROCESS	1	0	394	156	32737
C8-C11-C95	up	NOT SIGNIF	GO:0006399	Trna Metabolic Process	BIOLOGICAL_PROCESS	1	0	162	156	32969
C8-C11-C95	up	NOT SIGNIF	GO:0022613	Ribonucleoprotein Complex Biogenesis	BIOLOGICAL_PROCESS	1	0	313	156	32818
C8-C11-C95	up	NOT SIGNIF	GO:0006396	Rna Processing	BIOLOGICAL_PROCESS	1	0	11	156	33120
C8-C11-C95	up	NOT SIGNIF	GO:0007005	Mitochondrion Organization	BIOLOGICAL_PROCESS	1	0	115	156	33016
C8-C11-C95	up	NOT SIGNIF	GO:0032418	Lysosome Localization	BIOLOGICAL_PROCESS	1	0	1	156	33130
C8-C11-C95	up	NOT SIGNIF	GO:0030117	Membrane Coat	CELLULAR_COMPONENT	1	0	1	156	33130
C8-C11-C95	up	NOT SIGNIF	GO:0030119	Ap-Type Membrane Coat Adaptor Complex	CELLULAR_COMPONENT	1	0	1	156	33130
C8-C11-C95	up	NOT SIGNIF	GO:0043022	Ribosome Binding	MOLECULAR_FUNCTION	1	0	1	156	33130
C8-C11-C95	up	NOT SIGNIF	GO:0043021	Ribonucleoprotein Complex Binding	MOLECULAR_FUNCTION	1	0	1	156	33130
C8-C11-C95	up	NOT SIGNIF	GO:0071941	Nitrogen Cycle Metabolic Process	BIOLOGICAL_PROCESS	1	0	15	156	33116
C8-C11-C95	up	NOT SIGNIF	GO:0071824	Protein-Dna Complex Organization	BIOLOGICAL_PROCESS	1	0	142	156	32989
C8-C11-C95	up	NOT SIGNIF	GO:0071702	Organic Substance Transport	BIOLOGICAL_PROCESS	1	0	399	156	32732
C8-C11-C95	up	NOT SIGNIF	GO:0071944	Cell Periphery	CELLULAR_COMPONENT	0.983312	1	859	155	32272
C8-C11-C95	up	NOT SIGNIF	GO:0008380	Rna Splicing	BIOLOGICAL_PROCESS	1	0	2	156	33129
C8-C11-C95	up	NOT SIGNIF	GO:0006081	Cellular Aldehyde Metabolic Process	BIOLOGICAL_PROCESS	1	0	2	156	33129
C8-C11-C95	up	NOT SIGNIF	GO:1902074	Response To Salt	BIOLOGICAL_PROCESS	1	0	1	156	33130
C8-C11-C95	up	NOT SIGNIF	GO:0070925	Organelle Assembly	BIOLOGICAL_PROCESS	1	0	1	156	33130
C8-C11-C95	up	NOT SIGNIF	GO:1903047	Mitotic Cell Cycle Process	BIOLOGICAL_PROCESS	1	0	42	156	33089
C8-C11-C95	up	NOT SIGNIF	GO:1903046	Meiotic Cell Cycle Process	BIOLOGICAL_PROCESS	1	0	22	156	33109
C8-C11-C95	up	NOT SIGNIF	GO:0007059	Chromosome Segregation	BIOLOGICAL_PROCESS	1	0	60	156	33071
C8-C11-C95	up	NOT SIGNIF	GO:0042575	Dna Polymerase Complex	CELLULAR_COMPONENT	1	0	1	156	33130
C8-C11-C95	up	NOT SIGNIF	GO:1905348	Endonuclease Complex	CELLULAR_COMPONENT	1	0	1	156	33130
C8-C11-C95	up	NOT SIGNIF	GO:0042579	Microbody	CELLULAR_COMPONENT	0.561427	1	174	155	32957
C8-C11-C95	up	NOT SIGNIF	GO:0044877	Protein-Containing Complex Binding	MOLECULAR_FUNCTION	1	0	4	156	33127
C8-C11-C95	up	NOT SIGNIF	GO:0051169	Nuclear Transport	BIOLOGICAL_PROCESS	1	0	93	156	33038
C8-C11-C95	up	NOT SIGNIF	GO:0051049	Regulation Of Transport	BIOLOGICAL_PROCESS	1	0	1	156	33130
C8-C11-C95	up	NOT SIGNIF	GO:0035639	Purine Ribonucleoside Triphosphate Binding	MOLECULAR_FUNCTION	1	0	14	156	33117
C8-C11-C95	up	NOT SIGNIF	GO:0015908	Fatty Acid Transport	BIOLOGICAL_PROCESS	1	0	1	156	33130
C8-C11-C95	up	NOT SIGNIF	GO:0003924	Gtpase Activity	MOLECULAR_FUNCTION	1	0	218	156	32913
C8-C11-C95	up	NOT SIGNIF	GO:0090304	Nucleic Acid Metabolic Process	BIOLOGICAL_PROCESS	0.34713	9	1608	147	31523
C8-C11-C95	up	NOT SIGNIF	GO:0090305	Nucleic Acid Phosphodiester Bond Hydrolysis	BIOLOGICAL_PROCESS	1	0	1	156	33130
C8-C11-C95	up	NOT SIGNIF	GO:0006091	Generation Of Precursor Metabolites And Energy	BIOLOGICAL_PROCESS	0.604294	2	431	154	32700
C8-C11-C95	up	NOT SIGNIF	GO:0008270	Zinc Ion Binding	MOLECULAR_FUNCTION	1	0	43	156	33088
C8-C11-C95	up	NOT SIGNIF	GO:0034660	Ncrna Metabolic Process	BIOLOGICAL_PROCESS	1	0	174	156	32957
C8-C11-C95	up	NOT SIGNIF	GO:0042221	Response To Chemical	BIOLOGICAL_PROCESS	0.465282	1	132	155	32999
C8-C11-C95	up	NOT SIGNIF	GO:0046942	Carboxylic Acid Transport	BIOLOGICAL_PROCESS	1	0	1	156	33130
C8-C11-C95	up	NOT SIGNIF	GO:0000304	Response To Singlet Oxygen	BIOLOGICAL_PROCESS	1	0	1	156	33130
C8-C11-C95	up	NOT SIGNIF	GO:0045735	Nutrient Reservoir Activity	MOLECULAR_FUNCTION	1	0	3	156	33128
C8-C11-C95	up	NOT SIGNIF	GO:0000302	Response To Reactive Oxygen Species	BIOLOGICAL_PROCESS	1	0	1	156	33130
C8-C11-C95	up	NOT SIGNIF	GO:0001510	Rna Methylation	BIOLOGICAL_PROCESS	1	0	1	156	33130
C8-C11-C95	up	NOT SIGNIF	GO:0051179	Localization	BIOLOGICAL_PROCESS	0.999869	1	1849	155	31282
C8-C11-C95	up	NOT SIGNIF	GO:0042592	Homeostatic Process	BIOLOGICAL_PROCESS	1	0	1	156	33130
C8-C11-C95	up	NOT SIGNIF	GO:0030054	Cell Junction	CELLULAR_COMPONENT	1	0	6	156	33125
C8-C11-C95	up	NOT SIGNIF	GO:0031267	Small Gtpase Binding	MOLECULAR_FUNCTION	1	0	1	156	33130
C8-C11-C95	up	NOT SIGNIF	GO:0031386	Protein Tag	MOLECULAR_FUNCTION	0.303804	1	76	155	33055
C8-C11-C95	up	NOT SIGNIF	GO:0010224	Response To Uv-B	BIOLOGICAL_PROCESS	1	0	1	156	33130
C8-C11-C95	up	NOT SIGNIF	GO:0030170	Pyridoxal Phosphate Binding	MOLECULAR_FUNCTION	1	0	1	156	33130
C8-C11-C95	up	NOT SIGNIF	GO:1905369	Endopeptidase Complex	CELLULAR_COMPONENT	1	0	2	156	33129
C8-C11-C95	up	NOT SIGNIF	GO:1905368	Peptidase Complex	CELLULAR_COMPONENT	1	0	2	156	33129
C8-C11-C95	up	NOT SIGNIF	GO:0007033	Vacuole Organization	BIOLOGICAL_PROCESS	1	0	2	156	33129
C8-C11-C95	up	NOT SIGNIF	GO:0009451	Rna Modification	BIOLOGICAL_PROCESS	1	0	6	156	33125
C8-C11-C95	up	NOT SIGNIF	GO:0007031	Peroxisome Organization	BIOLOGICAL_PROCESS	1	0	26	156	33105
C8-C11-C95	up	NOT SIGNIF	GO:1903189	Glyoxal Metabolic Process	BIOLOGICAL_PROCESS	1	0	2	156	33129
C8-C11-C95	up	NOT SIGNIF	GO:0007155	Cell Adhesion	BIOLOGICAL_PROCESS	1	0	8	156	33123
C8-C11-C95	up	NOT SIGNIF	GO:0009579	Thylakoid	CELLULAR_COMPONENT	0.237603	2	196	154	32935
C8-C11-C95	up	NOT SIGNIF	GO:0043572	Plastid Fission	BIOLOGICAL_PROCESS	1	0	4	156	33127
C8-C11-C95	up	NOT SIGNIF	GO:0044782	Cilium Organization	BIOLOGICAL_PROCESS	1	0	1	156	33130
C8-C11-C95	up	NOT SIGNIF	GO:0033554	Cellular Response To Stress	BIOLOGICAL_PROCESS	1	0	229	156	32902
C8-C11-C95	up	NOT SIGNIF	GO:0034641	Cellular Nitrogen Compound Metabolic Process	BIOLOGICAL_PROCESS	0.619976	10	2249	146	30882
C8-C11-C95	up	NOT SIGNIF	GO:0031012	Extracellular Matrix	CELLULAR_COMPONENT	1	0	2	156	33129
C8-C11-C95	up	NOT SIGNIF	GO:0007040	Lysosome Organization	BIOLOGICAL_PROCESS	1	0	1	156	33130
C8-C11-C95	up	NOT SIGNIF	GO:0009101	Glycoprotein Biosynthetic Process	BIOLOGICAL_PROCESS	1	0	115	156	33016
C8-C11-C95	up	NOT SIGNIF	GO:0009100	Glycoprotein Metabolic Process	BIOLOGICAL_PROCESS	1	0	115	156	33016
C8-C11-C95	up	NOT SIGNIF	GO:0000408	Ekc/Keops Complex	CELLULAR_COMPONENT	1	0	4	156	33127
C8-C11-C95	up	NOT SIGNIF	GO:0030163	Protein Catabolic Process	BIOLOGICAL_PROCESS	0.902087	1	490	155	32641
C8-C11-C95	up	NOT SIGNIF	GO:0007163	Establishment Or Maintenance Of Cell Polarity	BIOLOGICAL_PROCESS	1	0	17	156	33114
C8-C11-C95	up	NOT SIGNIF	GO:0022414	Reproductive Process	BIOLOGICAL_PROCESS	0.220241	3	342	153	32789
C8-C11-C95	up	NOT SIGNIF	GO:0007049	Cell Cycle	BIOLOGICAL_PROCESS	1	0	234	156	32897
C8-C11-C95	up	NOT SIGNIF	GO:1990112	Rqc Complex	CELLULAR_COMPONENT	1	0	1	156	33130
C8-C11-C95	up	NOT SIGNIF	GO:1990234	Transferase Complex	CELLULAR_COMPONENT	1	0	8	156	33123
C8-C11-C95	up	NOT SIGNIF	GO:0097159	Organic Cyclic Compound Binding	MOLECULAR_FUNCTION	0.385748	12	2275	144	30856
C8-C11-C95	up	NOT SIGNIF	GO:0017076	Purine Nucleotide Binding	MOLECULAR_FUNCTION	1	0	22	156	33109
C8-C11-C95	up	NOT SIGNIF	GO:0044550	Secondary Metabolite Biosynthetic Process	BIOLOGICAL_PROCESS	1	0	3	156	33128
C8-C11-C95	up	NOT SIGNIF	GO:0030154	Cell Differentiation	BIOLOGICAL_PROCESS	0.48992	1	142	155	32989
C8-C11-C95	up	NOT SIGNIF	GO:0012505	Endomembrane System	CELLULAR_COMPONENT	0.993627	1	1058	155	32073
C8-C11-C95	up	NOT SIGNIF	GO:0010447	Response To Acidic Ph	BIOLOGICAL_PROCESS	1	0	1	156	33130
C8-C11-C95	up	NOT SIGNIF	GO:0012501	Programmed Cell Death	BIOLOGICAL_PROCESS	1	0	69	156	33062
C8-C11-C95	up	NOT SIGNIF	GO:0010020	Chloroplast Fission	BIOLOGICAL_PROCESS	1	0	4	156	33127
C8-C11-C95	up	NOT SIGNIF	GO:0034470	Ncrna Processing	BIOLOGICAL_PROCESS	1	0	1	156	33130
C8-C11-C95	up	NOT SIGNIF	GO:0048878	Chemical Homeostasis	BIOLOGICAL_PROCESS	1	0	1	156	33130
C8-C11-C95	up	NOT SIGNIF	GO:0080134	Regulation Of Response To Stress	BIOLOGICAL_PROCESS	1	0	1	156	33130
C8-C11-C95	up	NOT SIGNIF	GO:0080135	Regulation Of Cellular Response To Stress	BIOLOGICAL_PROCESS	1	0	1	156	33130
C8-C11-C95	up	NOT SIGNIF	GO:0048519	Negative Regulation Of Biological Process	BIOLOGICAL_PROCESS	0.186838	1	43	155	33088
C8-C11-C95	up	NOT SIGNIF	GO:0048518	Positive Regulation Of Biological Process	BIOLOGICAL_PROCESS	1	0	1	156	33130
C8-C11-C95	up	NOT SIGNIF	GO:0003723	Rna Binding	MOLECULAR_FUNCTION	0.996742	1	1196	155	31935
C8-C11-C95	up	NOT SIGNIF	GO:0033014	Tetrapyrrole Biosynthetic Process	BIOLOGICAL_PROCESS	1	0	2	156	33129
C8-C11-C95	up	NOT SIGNIF	GO:0033013	Tetrapyrrole Metabolic Process	BIOLOGICAL_PROCESS	1	0	2	156	33129
C8-C11-C95	up	NOT SIGNIF	GO:0010256	Endomembrane System Organization	BIOLOGICAL_PROCESS	1	0	2	156	33129
C8-C11-C95	up	NOT SIGNIF	GO:0031072	Heat Shock Protein Binding	MOLECULAR_FUNCTION	1	0	3	156	33128
C8-C11-C95	up	NOT SIGNIF	GO:0010033	Response To Organic Substance	BIOLOGICAL_PROCESS	1	0	35	156	33096
C8-C11-C95	up	NOT SIGNIF	GO:0000228	Nuclear Chromosome	CELLULAR_COMPONENT	1	0	53	156	33078
C8-C11-C95	up	NOT SIGNIF	GO:0005911	Cell-Cell Junction	CELLULAR_COMPONENT	1	0	6	156	33125
C8-C11-C95	up	NOT SIGNIF	GO:0043086	Negative Regulation Of Catalytic Activity	BIOLOGICAL_PROCESS	1	0	1	156	33130
C8-C11-C95	up	NOT SIGNIF	GO:0043087	Regulation Of Gtpase Activity	BIOLOGICAL_PROCESS	1	0	2	156	33129
C8-C11-C95	up	NOT SIGNIF	GO:0015718	Monocarboxylic Acid Transport	BIOLOGICAL_PROCESS	1	0	1	156	33130
C8-C11-C95	up	NOT SIGNIF	GO:0019079	Viral Genome Replication	BIOLOGICAL_PROCESS	1	0	1	156	33130
C8-C11-C95	up	NOT SIGNIF	GO:0015711	Organic Anion Transport	BIOLOGICAL_PROCESS	1	0	1	156	33130
C8-C11-C95	up	NOT SIGNIF	GO:0034330	Cell Junction Organization	BIOLOGICAL_PROCESS	1	0	2	156	33129
C8-C11-C95	up	NOT SIGNIF	GO:0008289	Lipid Binding	MOLECULAR_FUNCTION	1	0	149	156	32982
C8-C11-C95	up	NOT SIGNIF	GO:0090150	Establishment Of Protein Localization To Membrane	BIOLOGICAL_PROCESS	1	0	1	156	33130
C8-C11-C95	up	NOT SIGNIF	GO:0046483	Heterocycle Metabolic Process	BIOLOGICAL_PROCESS	0.546043	10	2123	146	31008
C8-C11-C95	up	NOT SIGNIF	GO:0044183	Protein Folding Chaperone	MOLECULAR_FUNCTION	1	0	98	156	33033
C8-C11-C95	up	NOT SIGNIF	GO:0140535	Intracellular Protein-Containing Complex	CELLULAR_COMPONENT	1	0	12	156	33119
C8-C11-C95	up	NOT SIGNIF	GO:0140657	Atp-Dependent Activity	MOLECULAR_FUNCTION	1	0	733	156	32398
C8-C11-C95	up	NOT SIGNIF	GO:0010119	Regulation Of Stomatal Movement	BIOLOGICAL_PROCESS	1	0	2	156	33129
C8-C11-C95	up	NOT SIGNIF	GO:0071554	Cell Wall Organization Or Biogenesis	BIOLOGICAL_PROCESS	0.793384	1	333	155	32798
C8-C11-C95	up	NOT SIGNIF	GO:0010118	Stomatal Movement	BIOLOGICAL_PROCESS	1	0	2	156	33129
C8-C11-C95	up	NOT SIGNIF	GO:0055085	Transmembrane Transport	BIOLOGICAL_PROCESS	0.996972	1	1211	155	31920
C8-C11-C95	up	NOT SIGNIF	GO:0055086	Nucleobase-Containing Small Molecule Metabolic Process	BIOLOGICAL_PROCESS	0.91184	1	512	155	32619
C8-C11-C95	up	NOT SIGNIF	GO:0009266	Response To Temperature Stimulus	BIOLOGICAL_PROCESS	1	0	10	156	33121
C8-C11-C95	up	NOT SIGNIF	GO:0048306	Calcium-Dependent Protein Binding	MOLECULAR_FUNCTION	1	0	1	156	33130
C8-C11-C95	up	NOT SIGNIF	GO:0009269	Response To Desiccation	BIOLOGICAL_PROCESS	1	0	1	156	33130
C8-C11-C95	up	NOT SIGNIF	GO:0009268	Response To Ph	BIOLOGICAL_PROCESS	1	0	1	156	33130
C8-C11-C95	up	NOT SIGNIF	GO:0000323	Lytic Vacuole	CELLULAR_COMPONENT	1	0	45	156	33086
C8-C11-C95	up	NOT SIGNIF	GO:0080008	Cul4-Ring E3 Ubiquitin Ligase Complex	CELLULAR_COMPONENT	1	0	3	156	33128
C8-C11-C95	up	NOT SIGNIF	GO:0020037	Heme Binding	MOLECULAR_FUNCTION	1	0	2	156	33129
C8-C11-C95	up	NOT SIGNIF	GO:0051716	Cellular Response To Stimulus	BIOLOGICAL_PROCESS	1	0	231	156	32900
C8-C11-C95	up	NOT SIGNIF	GO:0030198	Extracellular Matrix Organization	BIOLOGICAL_PROCESS	1	0	6	156	33125
C8-C11-C95	up	NOT SIGNIF	GO:0019058	Viral Life Cycle	BIOLOGICAL_PROCESS	1	0	1	156	33130
C8-C11-C95	up	NOT SIGNIF	GO:0031047	Rna-Mediated Gene Silencing	BIOLOGICAL_PROCESS	1	0	41	156	33090
C8-C11-C95	up	NOT SIGNIF	GO:0140640	Catalytic Activity, Acting On A Nucleic Acid	MOLECULAR_FUNCTION	1	0	539	156	32592
C8-C11-C95	up	NOT SIGNIF	GO:0032259	Methylation	BIOLOGICAL_PROCESS	1	0	3	156	33128
C8-C11-C95	up	NOT SIGNIF	GO:0015995	Chlorophyll Biosynthetic Process	BIOLOGICAL_PROCESS	1	0	1	156	33130
C8-C11-C95	up	NOT SIGNIF	GO:0036211	Protein Modification Process	BIOLOGICAL_PROCESS	0.979841	3	1568	153	31563
C8-C11-C95	up	NOT SIGNIF	GO:0015994	Chlorophyll Metabolic Process	BIOLOGICAL_PROCESS	1	0	1	156	33130
C8-C11-C95	up	NOT SIGNIF	GO:0015630	Microtubule Cytoskeleton	CELLULAR_COMPONENT	1	0	18	156	33113
C8-C11-C95	up	NOT SIGNIF	GO:0044599	Ap-5 Adaptor Complex	CELLULAR_COMPONENT	1	0	1	156	33130
C8-C11-C95	up	NOT SIGNIF	GO:0044237	Cellular Metabolic Process	BIOLOGICAL_PROCESS	0.2184	18	3124	138	30007
C8-C11-C95	up	NOT SIGNIF	GO:1901700	Response To Oxygen-Containing Compound	BIOLOGICAL_PROCESS	1	0	24	156	33107
C8-C11-C95	up	NOT SIGNIF	GO:0099078	Borc Complex	CELLULAR_COMPONENT	1	0	1	156	33130
C8-C11-C95	up	NOT SIGNIF	GO:0003774	Cytoskeletal Motor Activity	MOLECULAR_FUNCTION	1	0	52	156	33079
C8-C11-C95	up	NOT SIGNIF	GO:0006913	Nucleocytoplasmic Transport	BIOLOGICAL_PROCESS	1	0	93	156	33038
C8-C11-C95	up	NOT SIGNIF	GO:0042060	Wound Healing	BIOLOGICAL_PROCESS	1	0	2	156	33129
C8-C11-C95	up	NOT SIGNIF	GO:0006914	Autophagy	BIOLOGICAL_PROCESS	1	0	47	156	33084
C8-C11-C95	up	NOT SIGNIF	GO:0005829	Cytosol	CELLULAR_COMPONENT	0.831063	3	957	153	32174
C8-C11-C95	up	NOT SIGNIF	GO:0034389	Lipid Droplet Organization	BIOLOGICAL_PROCESS	1	0	1	156	33130
C8-C11-C95	up	NOT SIGNIF	GO:1990849	Vacuolar Localization	BIOLOGICAL_PROCESS	1	0	1	156	33130
C8-C11-C95	up	NOT SIGNIF	GO:0016853	Isomerase Activity	MOLECULAR_FUNCTION	0.344533	2	258	154	32873
C8-C11-C95	up	NOT SIGNIF	GO:0070525	Trna Threonylcarbamoyladenosine Metabolic Process	BIOLOGICAL_PROCESS	1	0	4	156	33127
C8-C11-C95	up	NOT SIGNIF	GO:0034260	Negative Regulation Of Gtpase Activity	BIOLOGICAL_PROCESS	1	0	1	156	33130
C8-C11-C95	up	NOT SIGNIF	GO:0090143	Nucleoid Organization	BIOLOGICAL_PROCESS	1	0	2	156	33129
C8-C11-C95	up	NOT SIGNIF	GO:0046786	Viral Replication Complex Formation And Maintenance	BIOLOGICAL_PROCESS	1	0	1	156	33130
C8-C11-C95	up	NOT SIGNIF	GO:0005840	Ribosome	CELLULAR_COMPONENT	0.869071	1	429	155	32702
C8-C11-C95	up	NOT SIGNIF	GO:1900865	Chloroplast Rna Modification	BIOLOGICAL_PROCESS	1	0	2	156	33129
C8-C11-C95	up	NOT SIGNIF	GO:0006810	Transport	BIOLOGICAL_PROCESS	0.99986	1	1836	155	31295
C8-C11-C95	up	NOT SIGNIF	GO:0044248	Cellular Catabolic Process	BIOLOGICAL_PROCESS	1	0	47	156	33084
C8-C11-C95	up	NOT SIGNIF	GO:0000151	Ubiquitin Ligase Complex	CELLULAR_COMPONENT	1	0	7	156	33124
C8-C11-C95	up	NOT SIGNIF	GO:0006807	Nitrogen Compound Metabolic Process	BIOLOGICAL_PROCESS	0.615377	20	4430	136	28701
C8-C11-C95	up	NOT SIGNIF	GO:0043043	Peptide Biosynthetic Process	BIOLOGICAL_PROCESS	1	0	123	156	33008
C8-C11-C95	up	NOT SIGNIF	GO:0071840	Cellular Component Organization Or Biogenesis	BIOLOGICAL_PROCESS	1	0	1220	156	31911
C8-C11-C95	up	NOT SIGNIF	GO:0010044	Response To Aluminum Ion	BIOLOGICAL_PROCESS	1	0	2	156	33129
C8-C11-C95	up	NOT SIGNIF	GO:0009057	Macromolecule Catabolic Process	BIOLOGICAL_PROCESS	0.902087	1	490	155	32641
C8-C11-C95	up	NOT SIGNIF	GO:0009056	Catabolic Process	BIOLOGICAL_PROCESS	0.919483	1	531	155	32600
C8-C11-C95	up	NOT SIGNIF	GO:0043167	Ion Binding	MOLECULAR_FUNCTION	0.246251	2	201	154	32930
C8-C11-C95	up	NOT SIGNIF	GO:0043169	Cation Binding	MOLECULAR_FUNCTION	0.210074	2	180	154	32951
C8-C11-C95	up	NOT SIGNIF	GO:0043168	Anion Binding	MOLECULAR_FUNCTION	1	0	23	156	33108
C8-C11-C95	up	NOT SIGNIF	GO:0045229	External Encapsulating Structure Organization	BIOLOGICAL_PROCESS	1	0	6	156	33125
C8-C11-C95	up	NOT SIGNIF	GO:0043170	Macromolecule Metabolic Process	BIOLOGICAL_PROCESS	0.815348	14	3615	142	29516
C8-C11-C95	up	NOT SIGNIF	GO:0005929	Cilium	CELLULAR_COMPONENT	1	0	7	156	33124
C8-C11-C95	up	NOT SIGNIF	GO:0034248	Regulation Of Amide Metabolic Process	BIOLOGICAL_PROCESS	1	0	1	156	33130
C8-C11-C95	up	NOT SIGNIF	GO:0015849	Organic Acid Transport	BIOLOGICAL_PROCESS	1	0	1	156	33130
C8-C11-C95	up	NOT SIGNIF	GO:0010038	Response To Metal Ion	BIOLOGICAL_PROCESS	1	0	2	156	33129
C8-C11-C95	up	NOT SIGNIF	GO:0033036	Macromolecule Localization	BIOLOGICAL_PROCESS	1	0	406	156	32725
C8-C11-C95	up	NOT SIGNIF	GO:0070542	Response To Fatty Acid	BIOLOGICAL_PROCESS	1	0	1	156	33130
C8-C11-C95	up	NOT SIGNIF	GO:0010035	Response To Inorganic Substance	BIOLOGICAL_PROCESS	1	0	4	156	33127
C8-C11-C95	up	NOT SIGNIF	GO:0140694	Non-Membrane-Bounded Organelle Assembly	BIOLOGICAL_PROCESS	1	0	1	156	33130
C8-C11-C95	up	NOT SIGNIF	GO:0032182	Ubiquitin-Like Protein Binding	MOLECULAR_FUNCTION	1	0	2	156	33129
C8-C11-C95	up	NOT SIGNIF	GO:0055044	Symplast	CELLULAR_COMPONENT	1	0	6	156	33125
C8-C11-C95	up	NOT SIGNIF	GO:0016817	Hydrolase Activity, Acting On Acid Anhydrides	MOLECULAR_FUNCTION	1	0	218	156	32913
C8-C11-C95	up	NOT SIGNIF	GO:0016818	Hydrolase Activity, Acting On Acid Anhydrides, In Phosphorus-Containing Anhydrides	MOLECULAR_FUNCTION	1	0	218	156	32913
C8-C11-C95	up	NOT SIGNIF	GO:0048869	Cellular Developmental Process	BIOLOGICAL_PROCESS	0.48992	1	142	155	32989
C8-C11-C95	up	NOT SIGNIF	GO:0000003	Reproduction	BIOLOGICAL_PROCESS	0.220241	3	342	153	32789
C8-C11-C95	up	NOT SIGNIF	GO:0048870	Cell Motility	BIOLOGICAL_PROCESS	1	0	8	156	33123
C8-C11-C95	up	NOT SIGNIF	GO:0005811	Lipid Droplet	CELLULAR_COMPONENT	1	0	7	156	33124
C8-C11-C95	up	NOT SIGNIF	GO:0001101	Response To Acid Chemical	BIOLOGICAL_PROCESS	1	0	1	156	33130
C8-C11-C95	up	NOT SIGNIF	GO:0043062	Extracellular Structure Organization	BIOLOGICAL_PROCESS	1	0	6	156	33125
C8-C11-C95	up	NOT SIGNIF	GO:0005815	Microtubule Organizing Center	CELLULAR_COMPONENT	1	0	18	156	33113
C8-C11-C95	up	NOT SIGNIF	GO:0015979	Photosynthesis	BIOLOGICAL_PROCESS	1	0	147	156	32984
C8-C11-C95	up	NOT SIGNIF	GO:0008092	Cytoskeletal Protein Binding	MOLECULAR_FUNCTION	1	0	178	156	32953
C8-C95	up	NOT SIGNIF	GO:0016491	Oxidoreductase Activity	MOLECULAR_FUNCTION	0.000983944	20	1933	138	31196
C8-C95	up	NOT SIGNIF	GO:0006950	Response To Stress	BIOLOGICAL_PROCESS	0.0032441	8	505	150	32624
C8-C95	up	NOT SIGNIF	GO:0098542	Defense Response To Other Organism	BIOLOGICAL_PROCESS	0.00379127	5	211	153	32918
C8-C95	up	NOT SIGNIF	GO:0009605	Response To External Stimulus	BIOLOGICAL_PROCESS	0.00441999	5	219	153	32910
C8-C95	up	NOT SIGNIF	GO:0043207	Response To External Biotic Stimulus	BIOLOGICAL_PROCESS	0.0043376	5	218	153	32911
C8-C95	up	NOT SIGNIF	GO:0044419	Biological Process Involved In Interspecies Interaction Between Organisms	BIOLOGICAL_PROCESS	0.0043376	5	218	153	32911
C8-C95	up	NOT SIGNIF	GO:0051707	Response To Other Organism	BIOLOGICAL_PROCESS	0.0043376	5	218	153	32911
C8-C95	up	NOT SIGNIF	GO:0009607	Response To Biotic Stimulus	BIOLOGICAL_PROCESS	0.00493791	5	225	153	32904
C8-C95	up	NOT SIGNIF	GO:0010256	Endomembrane System Organization	BIOLOGICAL_PROCESS	0.00947081	1	1	157	33128
C8-C95	up	NOT SIGNIF	GO:0008643	Carbohydrate Transport	BIOLOGICAL_PROCESS	0.0141727	1	2	157	33127
C8-C95	up	NOT SIGNIF	GO:0006970	Response To Osmotic Stress	BIOLOGICAL_PROCESS	0.0235102	1	4	157	33125
C8-C95	up	NOT SIGNIF	GO:0050896	Response To Stimulus	BIOLOGICAL_PROCESS	0.0238383	8	723	150	32406
C8-C95	up	NOT SIGNIF	GO:0009651	Response To Salt Stress	BIOLOGICAL_PROCESS	0.0235102	1	4	157	33125
C8-C95	up	NOT SIGNIF	GO:0071944	Cell Periphery	CELLULAR_COMPONENT	0.0219901	9	851	149	32278
C8-C95	up	NOT SIGNIF	GO:0097305	Response To Alcohol	BIOLOGICAL_PROCESS	0.0327597	1	6	157	33123
C8-C95	up	NOT SIGNIF	GO:0009737	Response To Abscisic Acid	BIOLOGICAL_PROCESS	0.0327597	1	6	157	33123
C8-C95	up	NOT SIGNIF	GO:0005811	Lipid Droplet	CELLULAR_COMPONENT	0.0327597	1	6	157	33123
C8-C95	up	NOT SIGNIF	GO:0005215	Transporter Activity	MOLECULAR_FUNCTION	0.0377825	11	1246	147	31883
C8-C95	up	NOT SIGNIF	GO:0009409	Response To Cold	BIOLOGICAL_PROCESS	0.0373518	1	7	157	33122
C8-C95	up	NOT SIGNIF	GO:0048870	Cell Motility	BIOLOGICAL_PROCESS	0.0373518	1	7	157	33122
C8-C95	up	NOT SIGNIF	GO:0050789	Regulation Of Biological Process	BIOLOGICAL_PROCESS	0.0449599	12	1443	146	31686
C8-C95	up	NOT SIGNIF	GO:0065007	Biological Regulation	BIOLOGICAL_PROCESS	0.0479186	12	1458	146	31671
C8-C95	up	NOT SIGNIF	GO:0009266	Response To Temperature Stimulus	BIOLOGICAL_PROCESS	0.046471	1	9	157	33120
C8-C95	up	NOT SIGNIF	GO:0061695	Transferase Complex, Transferring Phosphorus-Containing Groups	CELLULAR_COMPONENT	1	0	1	158	33128
C8-C95	up	NOT SIGNIF	GO:0019915	Lipid Storage	BIOLOGICAL_PROCESS	1	0	1	158	33128
C8-C95	up	NOT SIGNIF	GO:1902555	Endoribonuclease Complex	CELLULAR_COMPONENT	1	0	1	158	33128
C8-C95	up	NOT SIGNIF	GO:0051640	Organelle Localization	BIOLOGICAL_PROCESS	1	0	2	158	33127
C8-C95	up	NOT SIGNIF	GO:0051641	Cellular Localization	BIOLOGICAL_PROCESS	1	0	445	158	32684
C8-C95	up	NOT SIGNIF	GO:0050794	Regulation Of Cellular Process	BIOLOGICAL_PROCESS	0.272005	5	731	153	32398
C8-C95	up	NOT SIGNIF	GO:0070161	Anchoring Junction	CELLULAR_COMPONENT	1	0	6	158	33123
C8-C95	up	NOT SIGNIF	GO:0005507	Copper Ion Binding	MOLECULAR_FUNCTION	1	0	1	158	33128
C8-C95	up	NOT SIGNIF	GO:0005506	Iron Ion Binding	MOLECULAR_FUNCTION	1	0	1	158	33128
C8-C95	up	NOT SIGNIF	GO:0005509	Calcium Ion Binding	MOLECULAR_FUNCTION	1	0	33	158	33096
C8-C95	up	NOT SIGNIF	GO:0050790	Regulation Of Catalytic Activity	BIOLOGICAL_PROCESS	1	0	10	158	33119
C8-C95	up	NOT SIGNIF	GO:0051649	Establishment Of Localization In Cell	BIOLOGICAL_PROCESS	1	0	419	158	32710
C8-C95	up	NOT SIGNIF	GO:0140110	Transcription Regulator Activity	MOLECULAR_FUNCTION	0.281487	3	386	155	32743
C8-C95	up	NOT SIGNIF	GO:0051644	Plastid Localization	BIOLOGICAL_PROCESS	1	0	1	158	33128
C8-C95	up	NOT SIGNIF	GO:0019901	Protein Kinase Binding	MOLECULAR_FUNCTION	1	0	1	158	33128
C8-C95	up	NOT SIGNIF	GO:0006974	Dna Damage Response	BIOLOGICAL_PROCESS	1	0	225	158	32904
C8-C95	up	NOT SIGNIF	GO:0005886	Plasma Membrane	CELLULAR_COMPONENT	0.528326	4	796	154	32333
C8-C95	up	NOT SIGNIF	GO:0002376	Immune System Process	BIOLOGICAL_PROCESS	1	0	20	158	33109
C8-C95	up	NOT SIGNIF	GO:0005764	Lysosome	CELLULAR_COMPONENT	1	0	45	158	33084
C8-C95	up	NOT SIGNIF	GO:0006725	Cellular Aromatic Compound Metabolic Process	BIOLOGICAL_PROCESS	0.943738	6	2127	152	31002
C8-C95	up	NOT SIGNIF	GO:0005635	Nuclear Envelope	CELLULAR_COMPONENT	1	0	53	158	33076
C8-C95	up	NOT SIGNIF	GO:0005634	Nucleus	CELLULAR_COMPONENT	0.965583	7	2571	151	30558
C8-C95	up	NOT SIGNIF	GO:0005516	Calmodulin Binding	MOLECULAR_FUNCTION	1	0	9	158	33120
C8-C95	up	NOT SIGNIF	GO:0005515	Protein Binding	MOLECULAR_FUNCTION	0.718009	1	264	157	32865
C8-C95	up	NOT SIGNIF	GO:0023052	Signaling	BIOLOGICAL_PROCESS	0.116042	6	692	152	32437
C8-C95	up	NOT SIGNIF	GO:0140223	General Transcription Initiation Factor Activity	MOLECULAR_FUNCTION	1	0	11	158	33118
C8-C95	up	NOT SIGNIF	GO:0140104	Molecular Carrier Activity	MOLECULAR_FUNCTION	1	0	54	158	33075
C8-C95	up	NOT SIGNIF	GO:0097659	Nucleic Acid-Templated Transcription	BIOLOGICAL_PROCESS	0.32729	5	791	153	32338
C8-C95	up	NOT SIGNIF	GO:0070279	Vitamin B6 Binding	MOLECULAR_FUNCTION	1	0	1	158	33128
C8-C95	up	NOT SIGNIF	GO:0051539	4 Iron, 4 Sulfur Cluster Binding	MOLECULAR_FUNCTION	1	0	2	158	33127
C8-C95	up	NOT SIGNIF	GO:0051536	Iron-Sulfur Cluster Binding	MOLECULAR_FUNCTION	1	0	4	158	33125
C8-C95	up	NOT SIGNIF	GO:0051656	Establishment Of Organelle Localization	BIOLOGICAL_PROCESS	1	0	1	158	33128
C8-C95	up	NOT SIGNIF	GO:1901360	Organic Cyclic Compound Metabolic Process	BIOLOGICAL_PROCESS	0.943738	6	2127	152	31002
C8-C95	up	NOT SIGNIF	GO:1901363	Heterocyclic Compound Binding	MOLECULAR_FUNCTION	0.857069	8	2279	150	30850
C8-C95	up	NOT SIGNIF	GO:1901362	Organic Cyclic Compound Biosynthetic Process	BIOLOGICAL_PROCESS	0.330094	5	794	153	32335
C8-C95	up	NOT SIGNIF	GO:1900034	Regulation Of Cellular Response To Heat	BIOLOGICAL_PROCESS	1	0	1	158	33128
C8-C95	up	NOT SIGNIF	GO:0048018	Receptor Ligand Activity	MOLECULAR_FUNCTION	1	0	2	158	33127
C8-C95	up	NOT SIGNIF	GO:0005730	Nucleolus	CELLULAR_COMPONENT	1	0	178	158	32951
C8-C95	up	NOT SIGNIF	GO:0006820	Monoatomic Anion Transport	BIOLOGICAL_PROCESS	1	0	2	158	33127
C8-C95	up	NOT SIGNIF	GO:0000278	Mitotic Cell Cycle	BIOLOGICAL_PROCESS	1	0	176	158	32953
C8-C95	up	NOT SIGNIF	GO:0000166	Nucleotide Binding	MOLECULAR_FUNCTION	0.320131	1	80	157	33049
C8-C95	up	NOT SIGNIF	GO:0051301	Cell Division	BIOLOGICAL_PROCESS	1	0	44	158	33085
C8-C95	up	NOT SIGNIF	GO:0006811	Monoatomic Ion Transport	BIOLOGICAL_PROCESS	1	0	11	158	33118
C8-C95	up	NOT SIGNIF	GO:0006812	Monoatomic Cation Transport	BIOLOGICAL_PROCESS	1	0	3	158	33126
C8-C95	up	NOT SIGNIF	GO:0006817	Phosphate Ion Transport	BIOLOGICAL_PROCESS	1	0	4	158	33125
C8-C95	up	NOT SIGNIF	GO:0051540	Metal Cluster Binding	MOLECULAR_FUNCTION	1	0	4	158	33125
C8-C95	up	NOT SIGNIF	GO:0000280	Nuclear Division	BIOLOGICAL_PROCESS	1	0	62	158	33067
C8-C95	up	NOT SIGNIF	GO:0140014	Mitotic Nuclear Division	BIOLOGICAL_PROCESS	1	0	42	158	33087
C8-C95	up	NOT SIGNIF	GO:2000012	Regulation Of Auxin Polar Transport	BIOLOGICAL_PROCESS	1	0	1	158	33128
C8-C95	up	NOT SIGNIF	GO:0051668	Localization Within Membrane	BIOLOGICAL_PROCESS	1	0	6	158	33123
C8-C95	up	NOT SIGNIF	GO:0016874	Ligase Activity	MOLECULAR_FUNCTION	0.423953	2	302	156	32827
C8-C95	up	NOT SIGNIF	GO:0019900	Kinase Binding	MOLECULAR_FUNCTION	1	0	1	158	33128
C8-C95	up	NOT SIGNIF	GO:0140013	Meiotic Nuclear Division	BIOLOGICAL_PROCESS	1	0	22	158	33107
C8-C95	up	NOT SIGNIF	GO:0051667	Establishment Of Plastid Localization	BIOLOGICAL_PROCESS	1	0	1	158	33128
C8-C95	up	NOT SIGNIF	GO:0043933	Protein-Containing Complex Organization	BIOLOGICAL_PROCESS	1	0	488	158	32641
C8-C95	up	NOT SIGNIF	GO:0060255	Regulation Of Macromolecule Metabolic Process	BIOLOGICAL_PROCESS	0.16016	6	763	152	32366
C8-C95	up	NOT SIGNIF	GO:1901135	Carbohydrate Derivative Metabolic Process	BIOLOGICAL_PROCESS	0.807914	2	635	156	32494
C8-C95	up	NOT SIGNIF	GO:1901137	Carbohydrate Derivative Biosynthetic Process	BIOLOGICAL_PROCESS	1	0	115	158	33014
C8-C95	up	NOT SIGNIF	GO:0003682	Chromatin Binding	MOLECULAR_FUNCTION	1	0	3	158	33126
C8-C95	up	NOT SIGNIF	GO:0005622	Intracellular Anatomical Structure	CELLULAR_COMPONENT	0.999721	16	6632	142	26497
C8-C95	up	NOT SIGNIF	GO:0003676	Nucleic Acid Binding	MOLECULAR_FUNCTION	0.901273	7	2183	151	30946
C8-C95	up	NOT SIGNIF	GO:0005975	Carbohydrate Metabolic Process	BIOLOGICAL_PROCESS	0.694851	4	986	154	32143
C8-C95	up	NOT SIGNIF	GO:0003677	Dna Binding	MOLECULAR_FUNCTION	0.298026	6	945	152	32184
C8-C95	up	NOT SIGNIF	GO:0005615	Extracellular Space	CELLULAR_COMPONENT	1	0	73	158	33056
C8-C95	up	NOT SIGNIF	GO:0005856	Cytoskeleton	CELLULAR_COMPONENT	0.722038	1	267	157	32862
C8-C95	up	NOT SIGNIF	GO:0005737	Cytoplasm	CELLULAR_COMPONENT	0.999564	7	3875	151	29254
C8-C95	up	NOT SIGNIF	GO:0005739	Mitochondrion	CELLULAR_COMPONENT	0.968368	1	717	157	32412
C8-C95	up	NOT SIGNIF	GO:0016740	Transferase Activity	MOLECULAR_FUNCTION	0.957523	12	3802	146	29327
C8-C95	up	NOT SIGNIF	GO:0080090	Regulation Of Primary Metabolic Process	BIOLOGICAL_PROCESS	0.254044	5	711	153	32418
C8-C95	up	NOT SIGNIF	GO:0080171	Lytic Vacuole Organization	BIOLOGICAL_PROCESS	1	0	1	158	33128
C8-C95	up	NOT SIGNIF	GO:0016208	Amp Binding	MOLECULAR_FUNCTION	1	0	2	158	33127
C8-C95	up	NOT SIGNIF	GO:0006520	Amino Acid Metabolic Process	BIOLOGICAL_PROCESS	0.676918	2	487	156	32642
C8-C95	up	NOT SIGNIF	GO:0005794	Golgi Apparatus	CELLULAR_COMPONENT	1	0	471	158	32658
C8-C95	up	NOT SIGNIF	GO:0006886	Intracellular Protein Transport	BIOLOGICAL_PROCESS	1	0	378	158	32751
C8-C95	up	NOT SIGNIF	GO:0006766	Vitamin Metabolic Process	BIOLOGICAL_PROCESS	0.39369	1	104	157	33025
C8-C95	up	NOT SIGNIF	GO:0044085	Cellular Component Biogenesis	BIOLOGICAL_PROCESS	1	0	641	158	32488
C8-C95	up	NOT SIGNIF	GO:0009902	Chloroplast Relocation	BIOLOGICAL_PROCESS	1	0	1	158	33128
C8-C95	up	NOT SIGNIF	GO:0006518	Peptide Metabolic Process	BIOLOGICAL_PROCESS	1	0	123	158	33006
C8-C95	up	NOT SIGNIF	GO:0051604	Protein Maturation	BIOLOGICAL_PROCESS	0.345586	1	88	157	33041
C8-C95	up	NOT SIGNIF	GO:0019842	Vitamin Binding	MOLECULAR_FUNCTION	1	0	1	158	33128
C8-C95	up	NOT SIGNIF	GO:2001141	Regulation Of Rna Biosynthetic Process	BIOLOGICAL_PROCESS	0.24783	5	704	153	32425
C8-C95	up	NOT SIGNIF	GO:0046148	Pigment Biosynthetic Process	BIOLOGICAL_PROCESS	1	0	2	158	33127
C8-C95	up	NOT SIGNIF	GO:0006413	Translational Initiation	BIOLOGICAL_PROCESS	1	0	1	158	33128
C8-C95	up	NOT SIGNIF	GO:0006412	Translation	BIOLOGICAL_PROCESS	1	0	123	158	33006
C8-C95	up	NOT SIGNIF	GO:0045184	Establishment Of Protein Localization	BIOLOGICAL_PROCESS	1	0	393	158	32736
C8-C95	up	NOT SIGNIF	GO:0045182	Translation Regulator Activity	MOLECULAR_FUNCTION	1	0	169	158	32960
C8-C95	up	NOT SIGNIF	GO:0009914	Hormone Transport	BIOLOGICAL_PROCESS	1	0	2	158	33127
C8-C95	up	NOT SIGNIF	GO:0072657	Protein Localization To Membrane	BIOLOGICAL_PROCESS	1	0	6	158	33123
C8-C95	up	NOT SIGNIF	GO:0019953	Sexual Reproduction	BIOLOGICAL_PROCESS	1	0	22	158	33107
C8-C95	up	NOT SIGNIF	GO:0072659	Protein Localization To Plasma Membrane	BIOLOGICAL_PROCESS	1	0	5	158	33124
C8-C95	up	NOT SIGNIF	GO:0044092	Negative Regulation Of Molecular Function	BIOLOGICAL_PROCESS	1	0	1	158	33128
C8-C95	up	NOT SIGNIF	GO:0015698	Inorganic Anion Transport	BIOLOGICAL_PROCESS	1	0	4	158	33125
C8-C95	up	NOT SIGNIF	GO:1901565	Organonitrogen Compound Catabolic Process	BIOLOGICAL_PROCESS	0.904967	1	490	157	32639
C8-C95	up	NOT SIGNIF	GO:1901564	Organonitrogen Compound Metabolic Process	BIOLOGICAL_PROCESS	0.926335	8	2556	150	30573
C8-C95	up	NOT SIGNIF	GO:1901566	Organonitrogen Compound Biosynthetic Process	BIOLOGICAL_PROCESS	1	0	241	158	32888
C8-C95	up	NOT SIGNIF	GO:1903506	Regulation Of Nucleic Acid-Templated Transcription	BIOLOGICAL_PROCESS	0.246946	5	703	153	32426
C8-C95	up	NOT SIGNIF	GO:0005773	Vacuole	CELLULAR_COMPONENT	0.701307	1	252	157	32877
C8-C95	up	NOT SIGNIF	GO:0005654	Nucleoplasm	CELLULAR_COMPONENT	1	0	182	158	32947
C8-C95	up	NOT SIGNIF	GO:0005525	Gtp Binding	MOLECULAR_FUNCTION	1	0	6	158	33123
C8-C95	up	NOT SIGNIF	GO:0005524	Atp Binding	MOLECULAR_FUNCTION	1	0	8	158	33121
C8-C95	up	NOT SIGNIF	GO:0006979	Response To Oxidative Stress	BIOLOGICAL_PROCESS	1	0	3	158	33126
C8-C95	up	NOT SIGNIF	GO:0048583	Regulation Of Response To Stimulus	BIOLOGICAL_PROCESS	1	0	2	158	33127
C8-C95	up	NOT SIGNIF	GO:0005768	Endosome	CELLULAR_COMPONENT	1	0	175	158	32954
C8-C95	up	NOT SIGNIF	GO:0016310	Phosphorylation	BIOLOGICAL_PROCESS	1	0	3	158	33126
C8-C95	up	NOT SIGNIF	GO:1990904	Ribonucleoprotein Complex	CELLULAR_COMPONENT	1	0	6	158	33123
C8-C95	up	NOT SIGNIF	GO:0097708	Intracellular Vesicle	CELLULAR_COMPONENT	1	0	272	158	32857
C8-C95	up	NOT SIGNIF	GO:0140299	Small Molecule Sensor Activity	MOLECULAR_FUNCTION	1	0	32	158	33097
C8-C95	up	NOT SIGNIF	GO:0140053	Mitochondrial Gene Expression	BIOLOGICAL_PROCESS	1	0	43	158	33086
C8-C95	up	NOT SIGNIF	GO:1901576	Organic Substance Biosynthetic Process	BIOLOGICAL_PROCESS	0.553037	5	1037	153	32092
C8-C95	up	NOT SIGNIF	GO:1901575	Organic Substance Catabolic Process	BIOLOGICAL_PROCESS	0.904967	1	490	157	32639
C8-C95	up	NOT SIGNIF	GO:0005783	Endoplasmic Reticulum	CELLULAR_COMPONENT	1	0	490	158	32639
C8-C95	up	NOT SIGNIF	GO:0006996	Organelle Organization	BIOLOGICAL_PROCESS	0.867433	1	421	157	32708
C8-C95	up	NOT SIGNIF	GO:0005777	Peroxisome	CELLULAR_COMPONENT	1	0	175	158	32954
C8-C95	up	NOT SIGNIF	GO:0006869	Lipid Transport	BIOLOGICAL_PROCESS	1	0	2	158	33127
C8-C95	up	NOT SIGNIF	GO:0050661	Nadp Binding	MOLECULAR_FUNCTION	1	0	2	158	33127
C8-C95	up	NOT SIGNIF	GO:0070013	Intracellular Organelle Lumen	CELLULAR_COMPONENT	1	0	384	158	32745
C8-C95	up	NOT SIGNIF	GO:0050660	Flavin Adenine Dinucleotide Binding	MOLECULAR_FUNCTION	1	0	2	158	33127
C8-C95	up	NOT SIGNIF	GO:0006629	Lipid Metabolic Process	BIOLOGICAL_PROCESS	0.219448	6	846	152	32283
C8-C95	up	NOT SIGNIF	GO:0048475	Coated Membrane	CELLULAR_COMPONENT	1	0	1	158	33128
C8-C95	up	NOT SIGNIF	GO:0051879	Hsp90 Protein Binding	MOLECULAR_FUNCTION	1	0	2	158	33127
C8-C95	up	NOT SIGNIF	GO:0016787	Hydrolase Activity	MOLECULAR_FUNCTION	0.731871	12	2889	146	30240
C8-C95	up	NOT SIGNIF	GO:0045926	Negative Regulation Of Growth	BIOLOGICAL_PROCESS	1	0	1	158	33128
C8-C95	up	NOT SIGNIF	GO:0060089	Molecular Transducer Activity	MOLECULAR_FUNCTION	1	0	97	158	33032
C8-C95	up	NOT SIGNIF	GO:0045927	Positive Regulation Of Growth	BIOLOGICAL_PROCESS	1	0	1	158	33128
C8-C95	up	NOT SIGNIF	GO:0015031	Protein Transport	BIOLOGICAL_PROCESS	1	0	392	158	32737
C8-C95	up	NOT SIGNIF	GO:0036094	Small Molecule Binding	MOLECULAR_FUNCTION	0.326585	1	82	157	33047
C8-C95	up	NOT SIGNIF	GO:0006325	Chromatin Organization	BIOLOGICAL_PROCESS	1	0	142	158	32987
C8-C95	up	NOT SIGNIF	GO:0006446	Regulation Of Translational Initiation	BIOLOGICAL_PROCESS	1	0	1	158	33128
C8-C95	up	NOT SIGNIF	GO:0010817	Regulation Of Hormone Levels	BIOLOGICAL_PROCESS	1	0	2	158	33127
C8-C95	up	NOT SIGNIF	GO:0051246	Regulation Of Protein Metabolic Process	BIOLOGICAL_PROCESS	1	0	1	158	33128
C8-C95	up	NOT SIGNIF	GO:0030546	Signaling Receptor Activator Activity	MOLECULAR_FUNCTION	1	0	2	158	33127
C8-C95	up	NOT SIGNIF	GO:0097367	Carbohydrate Derivative Binding	MOLECULAR_FUNCTION	1	0	20	158	33109
C8-C95	up	NOT SIGNIF	GO:0030545	Signaling Receptor Regulator Activity	MOLECULAR_FUNCTION	1	0	2	158	33127
C8-C95	up	NOT SIGNIF	GO:0060090	Molecular Adaptor Activity	MOLECULAR_FUNCTION	1	0	63	158	33066
C8-C95	up	NOT SIGNIF	GO:0019748	Secondary Metabolic Process	BIOLOGICAL_PROCESS	1	0	3	158	33126
C8-C95	up	NOT SIGNIF	GO:0046906	Tetrapyrrole Binding	MOLECULAR_FUNCTION	1	0	2	158	33127
C8-C95	up	NOT SIGNIF	GO:0046907	Intracellular Transport	BIOLOGICAL_PROCESS	1	0	418	158	32711
C8-C95	up	NOT SIGNIF	GO:0038024	Cargo Receptor Activity	MOLECULAR_FUNCTION	1	0	1	158	33128
C8-C95	up	NOT SIGNIF	GO:0006575	Cellular Modified Amino Acid Metabolic Process	BIOLOGICAL_PROCESS	1	0	112	158	33017
C8-C95	up	NOT SIGNIF	GO:0014070	Response To Organic Cyclic Compound	BIOLOGICAL_PROCESS	1	0	5	158	33124
C8-C95	up	NOT SIGNIF	GO:0005488	Binding	MOLECULAR_FUNCTION	0.919008	10	3024	148	30105
C8-C95	up	NOT SIGNIF	GO:0006457	Protein Folding	BIOLOGICAL_PROCESS	1	0	181	158	32948
C8-C95	up	NOT SIGNIF	GO:0009725	Response To Hormone	BIOLOGICAL_PROCESS	0.137191	1	30	157	33099
C8-C95	up	NOT SIGNIF	GO:0040008	Regulation Of Growth	BIOLOGICAL_PROCESS	1	0	2	158	33127
C8-C95	up	NOT SIGNIF	GO:0006576	Biogenic Amine Metabolic Process	BIOLOGICAL_PROCESS	1	0	1	158	33128
C8-C95	up	NOT SIGNIF	GO:0009723	Response To Ethylene	BIOLOGICAL_PROCESS	1	0	1	158	33128
C8-C95	up	NOT SIGNIF	GO:0040007	Growth	BIOLOGICAL_PROCESS	1	0	2	158	33127
C8-C95	up	NOT SIGNIF	GO:0009958	Positive Gravitropism	BIOLOGICAL_PROCESS	1	0	1	158	33128
C8-C95	up	NOT SIGNIF	GO:0051252	Regulation Of Rna Metabolic Process	BIOLOGICAL_PROCESS	0.24783	5	704	153	32425
C8-C95	up	NOT SIGNIF	GO:0009719	Response To Endogenous Stimulus	BIOLOGICAL_PROCESS	0.137191	1	30	157	33099
C8-C95	up	NOT SIGNIF	GO:0031981	Nuclear Lumen	CELLULAR_COMPONENT	1	0	384	158	32745
C8-C95	up	NOT SIGNIF	GO:0031982	Vesicle	CELLULAR_COMPONENT	1	0	272	158	32857
C8-C95	up	NOT SIGNIF	GO:0019750	Chloroplast Localization	BIOLOGICAL_PROCESS	1	0	1	158	33128
C8-C95	up	NOT SIGNIF	GO:0019752	Carboxylic Acid Metabolic Process	BIOLOGICAL_PROCESS	0.676918	2	487	156	32642
C8-C95	up	NOT SIGNIF	GO:0046914	Transition Metal Ion Binding	MOLECULAR_FUNCTION	1	0	46	158	33083
C8-C95	up	NOT SIGNIF	GO:0002181	Cytoplasmic Translation	BIOLOGICAL_PROCESS	1	0	116	158	33013
C8-C95	up	NOT SIGNIF	GO:0005694	Chromosome	CELLULAR_COMPONENT	1	0	302	158	32827
C8-C95	up	NOT SIGNIF	GO:0005576	Extracellular Region	CELLULAR_COMPONENT	0.0719481	5	461	153	32668
C8-C95	up	NOT SIGNIF	GO:0006417	Regulation Of Translation	BIOLOGICAL_PROCESS	1	0	1	158	33128
C8-C95	up	NOT SIGNIF	GO:0009926	Auxin Polar Transport	BIOLOGICAL_PROCESS	1	0	2	158	33127
C8-C95	up	NOT SIGNIF	GO:0098796	Membrane Protein Complex	CELLULAR_COMPONENT	1	0	1	158	33128
C8-C95	up	NOT SIGNIF	GO:0006778	Porphyrin-Containing Compound Metabolic Process	BIOLOGICAL_PROCESS	1	0	2	158	33127
C8-C95	up	NOT SIGNIF	GO:0006779	Porphyrin-Containing Compound Biosynthetic Process	BIOLOGICAL_PROCESS	1	0	2	158	33127
C8-C95	up	NOT SIGNIF	GO:0051020	Gtpase Binding	MOLECULAR_FUNCTION	1	0	1	158	33128
C8-C95	up	NOT SIGNIF	GO:0031974	Membrane-Enclosed Lumen	CELLULAR_COMPONENT	1	0	384	158	32745
C8-C95	up	NOT SIGNIF	GO:0140098	Catalytic Activity, Acting On Rna	MOLECULAR_FUNCTION	0.833762	1	374	157	32755
C8-C95	up	NOT SIGNIF	GO:0031975	Envelope	CELLULAR_COMPONENT	1	0	53	158	33076
C8-C95	up	NOT SIGNIF	GO:0140096	Catalytic Activity, Acting On A Protein	MOLECULAR_FUNCTION	0.6355	9	2028	149	31101
C8-C95	up	NOT SIGNIF	GO:0140097	Catalytic Activity, Acting On Dna	MOLECULAR_FUNCTION	1	0	174	158	32955
C8-C95	up	NOT SIGNIF	GO:0006790	Sulfur Compound Metabolic Process	BIOLOGICAL_PROCESS	0.732503	1	275	157	32854
C8-C95	up	NOT SIGNIF	GO:0006310	Dna Recombination	BIOLOGICAL_PROCESS	1	0	98	158	33031
C8-C95	up	NOT SIGNIF	GO:0009820	Alkaloid Metabolic Process	BIOLOGICAL_PROCESS	1	0	6	158	33123
C8-C95	up	NOT SIGNIF	GO:0042440	Pigment Metabolic Process	BIOLOGICAL_PROCESS	1	0	2	158	33127
C8-C95	up	NOT SIGNIF	GO:0006793	Phosphorus Metabolic Process	BIOLOGICAL_PROCESS	1	0	3	158	33126
C8-C95	up	NOT SIGNIF	GO:0043531	Adp Binding	MOLECULAR_FUNCTION	1	0	3	158	33126
C8-C95	up	NOT SIGNIF	GO:0043413	Macromolecule Glycosylation	BIOLOGICAL_PROCESS	1	0	115	158	33014
C8-C95	up	NOT SIGNIF	GO:0043412	Macromolecule Modification	BIOLOGICAL_PROCESS	0.873954	5	1573	153	31556
C8-C95	up	NOT SIGNIF	GO:0005102	Signaling Receptor Binding	MOLECULAR_FUNCTION	1	0	2	158	33127
C8-C95	up	NOT SIGNIF	GO:0006796	Phosphate-Containing Compound Metabolic Process	BIOLOGICAL_PROCESS	1	0	3	158	33126
C8-C95	up	NOT SIGNIF	GO:0043414	Macromolecule Methylation	BIOLOGICAL_PROCESS	1	0	2	158	33127
C8-C95	up	NOT SIGNIF	GO:0031967	Organelle Envelope	CELLULAR_COMPONENT	1	0	53	158	33076
C8-C95	up	NOT SIGNIF	GO:0051276	Chromosome Organization	BIOLOGICAL_PROCESS	1	0	18	158	33111
C8-C95	up	NOT SIGNIF	GO:0016462	Pyrophosphatase Activity	MOLECULAR_FUNCTION	1	0	218	158	32911
C8-C95	up	NOT SIGNIF	GO:0120036	Plasma Membrane Bounded Cell Projection Organization	BIOLOGICAL_PROCESS	1	0	1	158	33128
C8-C95	up	NOT SIGNIF	GO:0022607	Cellular Component Assembly	BIOLOGICAL_PROCESS	1	0	392	158	32737
C8-C95	up	NOT SIGNIF	GO:1901265	Nucleoside Phosphate Binding	MOLECULAR_FUNCTION	0.320131	1	80	157	33049
C8-C95	up	NOT SIGNIF	GO:0006486	Protein Glycosylation	BIOLOGICAL_PROCESS	1	0	115	158	33014
C8-C95	up	NOT SIGNIF	GO:0009753	Response To Jasmonic Acid	BIOLOGICAL_PROCESS	1	0	1	158	33128
C8-C95	up	NOT SIGNIF	GO:0009751	Response To Salicylic Acid	BIOLOGICAL_PROCESS	1	0	3	158	33126
C8-C95	up	NOT SIGNIF	GO:0009630	Gravitropism	BIOLOGICAL_PROCESS	1	0	1	158	33128
C8-C95	up	NOT SIGNIF	GO:0009636	Response To Toxic Substance	BIOLOGICAL_PROCESS	1	0	87	158	33042
C8-C95	up	NOT SIGNIF	GO:0070085	Glycosylation	BIOLOGICAL_PROCESS	1	0	115	158	33014
C8-C95	up	NOT SIGNIF	GO:0009629	Response To Gravity	BIOLOGICAL_PROCESS	1	0	1	158	33128
C8-C95	up	NOT SIGNIF	GO:0048285	Organelle Fission	BIOLOGICAL_PROCESS	1	0	66	158	33063
C8-C95	up	NOT SIGNIF	GO:0051321	Meiotic Cell Cycle	BIOLOGICAL_PROCESS	1	0	22	158	33107
C8-C95	up	NOT SIGNIF	GO:0009628	Response To Abiotic Stimulus	BIOLOGICAL_PROCESS	0.124776	1	27	157	33102
C8-C95	up	NOT SIGNIF	GO:0009506	Plasmodesma	CELLULAR_COMPONENT	1	0	6	158	33123
C8-C95	up	NOT SIGNIF	GO:0098772	Molecular Function Regulator Activity	MOLECULAR_FUNCTION	1	0	282	158	32847
C8-C95	up	NOT SIGNIF	GO:0120025	Plasma Membrane Bounded Cell Projection	CELLULAR_COMPONENT	1	0	7	158	33122
C8-C95	up	NOT SIGNIF	GO:0006259	Dna Metabolic Process	BIOLOGICAL_PROCESS	1	0	302	158	32827
C8-C95	up	NOT SIGNIF	GO:0006139	Nucleobase-Containing Compound Metabolic Process	BIOLOGICAL_PROCESS	0.943414	6	2125	152	31004
C8-C95	up	NOT SIGNIF	GO:0009889	Regulation Of Biosynthetic Process	BIOLOGICAL_PROCESS	0.248715	5	705	153	32424
C8-C95	up	NOT SIGNIF	GO:0010629	Negative Regulation Of Gene Expression	BIOLOGICAL_PROCESS	1	0	42	158	33087
C8-C95	up	NOT SIGNIF	GO:0032879	Regulation Of Localization	BIOLOGICAL_PROCESS	1	0	1	158	33128
C8-C95	up	NOT SIGNIF	GO:0016043	Cellular Component Organization	BIOLOGICAL_PROCESS	0.94692	2	969	156	32160
C8-C95	up	NOT SIGNIF	GO:0032991	Protein-Containing Complex	CELLULAR_COMPONENT	1	0	23	158	33106
C8-C95	up	NOT SIGNIF	GO:0019438	Aromatic Compound Biosynthetic Process	BIOLOGICAL_PROCESS	0.330094	5	794	153	32335
C8-C95	up	NOT SIGNIF	GO:0051336	Regulation Of Hydrolase Activity	BIOLOGICAL_PROCESS	1	0	2	158	33127
C8-C95	up	NOT SIGNIF	GO:0043604	Amide Biosynthetic Process	BIOLOGICAL_PROCESS	1	0	123	158	33006
C8-C95	up	NOT SIGNIF	GO:0019538	Protein Metabolic Process	BIOLOGICAL_PROCESS	0.920674	6	2005	152	31124
C8-C95	up	NOT SIGNIF	GO:1902494	Catalytic Complex	CELLULAR_COMPONENT	1	0	11	158	33118
C8-C95	up	NOT SIGNIF	GO:0043603	Amide Metabolic Process	BIOLOGICAL_PROCESS	1	0	123	158	33006
C8-C95	up	NOT SIGNIF	GO:0009611	Response To Wounding	BIOLOGICAL_PROCESS	1	0	2	158	33127
C8-C95	up	NOT SIGNIF	GO:0000910	Cytokinesis	BIOLOGICAL_PROCESS	1	0	44	158	33085
C8-C95	up	NOT SIGNIF	GO:0042995	Cell Projection	CELLULAR_COMPONENT	1	0	7	158	33122
C8-C95	up	NOT SIGNIF	GO:0009975	Cyclase Activity	MOLECULAR_FUNCTION	1	0	7	158	33122
C8-C95	up	NOT SIGNIF	GO:0009733	Response To Auxin	BIOLOGICAL_PROCESS	1	0	17	158	33112
C8-C95	up	NOT SIGNIF	GO:0051346	Negative Regulation Of Hydrolase Activity	BIOLOGICAL_PROCESS	1	0	1	158	33128
C8-C95	up	NOT SIGNIF	GO:0009606	Tropism	BIOLOGICAL_PROCESS	1	0	1	158	33128
C8-C95	up	NOT SIGNIF	GO:0016151	Nickel Cation Binding	MOLECULAR_FUNCTION	1	0	1	158	33128
C8-C95	up	NOT SIGNIF	GO:0098754	Detoxification	BIOLOGICAL_PROCESS	1	0	87	158	33042
C8-C95	up	NOT SIGNIF	GO:0016032	Viral Process	BIOLOGICAL_PROCESS	1	0	1	158	33128
C8-C95	up	NOT SIGNIF	GO:0031410	Cytoplasmic Vesicle	CELLULAR_COMPONENT	1	0	272	158	32857
C8-C95	up	NOT SIGNIF	GO:0030684	Preribosome	CELLULAR_COMPONENT	1	0	1	158	33128
C8-C95	up	NOT SIGNIF	GO:0016035	Zeta Dna Polymerase Complex	CELLULAR_COMPONENT	1	0	1	158	33128
C8-C95	up	NOT SIGNIF	GO:0032502	Developmental Process	BIOLOGICAL_PROCESS	0.131408	6	718	152	32411
C8-C95	up	NOT SIGNIF	GO:0032501	Multicellular Organismal Process	BIOLOGICAL_PROCESS	1	0	1	158	33128
C8-C95	up	NOT SIGNIF	GO:0061024	Membrane Organization	BIOLOGICAL_PROCESS	1	0	145	158	32984
C8-C95	up	NOT SIGNIF	GO:0006351	Dna-Templated Transcription	BIOLOGICAL_PROCESS	0.32729	5	791	153	32338
C8-C95	up	NOT SIGNIF	GO:0006596	Polyamine Biosynthetic Process	BIOLOGICAL_PROCESS	1	0	1	158	33128
C8-C95	up	NOT SIGNIF	GO:0009743	Response To Carbohydrate	BIOLOGICAL_PROCESS	1	0	2	158	33127
C8-C95	up	NOT SIGNIF	GO:0006355	Regulation Of Dna-Templated Transcription	BIOLOGICAL_PROCESS	0.246946	5	703	153	32426
C8-C95	up	NOT SIGNIF	GO:0009741	Response To Brassinosteroid	BIOLOGICAL_PROCESS	1	0	2	158	33127
C8-C95	up	NOT SIGNIF	GO:0009620	Response To Fungus	BIOLOGICAL_PROCESS	1	0	1	158	33128
C8-C95	up	NOT SIGNIF	GO:0006595	Polyamine Metabolic Process	BIOLOGICAL_PROCESS	1	0	1	158	33128
C8-C95	up	NOT SIGNIF	GO:0042401	Biogenic Amine Biosynthetic Process	BIOLOGICAL_PROCESS	1	0	1	158	33128
C8-C95	up	NOT SIGNIF	GO:0009987	Cellular Process	BIOLOGICAL_PROCESS	0.949491	22	6151	136	26978
C8-C95	up	NOT SIGNIF	GO:0010608	Post-Transcriptional Regulation Of Gene Expression	BIOLOGICAL_PROCESS	1	0	1	158	33128
C8-C95	up	NOT SIGNIF	GO:0051235	Maintenance Of Location	BIOLOGICAL_PROCESS	1	0	1	158	33128
C8-C95	up	NOT SIGNIF	GO:0009739	Response To Gibberellin	BIOLOGICAL_PROCESS	1	0	6	158	33123
C8-C95	up	NOT SIGNIF	GO:0051234	Establishment Of Localization	BIOLOGICAL_PROCESS	0.257811	11	1828	147	31301
C8-C95	up	NOT SIGNIF	GO:0016020	Membrane	CELLULAR_COMPONENT	0.38476	10	1843	148	31286
C8-C95	up	NOT SIGNIF	GO:0010605	Negative Regulation Of Macromolecule Metabolic Process	BIOLOGICAL_PROCESS	1	0	42	158	33087
C8-C95	up	NOT SIGNIF	GO:0017111	Ribonucleoside Triphosphate Phosphatase Activity	MOLECULAR_FUNCTION	1	0	218	158	32911
C8-C95	up	NOT SIGNIF	GO:0032970	Regulation Of Actin Filament-Based Process	BIOLOGICAL_PROCESS	1	0	1	158	33128
C8-C95	up	NOT SIGNIF	GO:0030554	Adenyl Nucleotide Binding	MOLECULAR_FUNCTION	1	0	16	158	33113
C8-C95	up	NOT SIGNIF	GO:0019899	Enzyme Binding	MOLECULAR_FUNCTION	1	0	2	158	33127
C8-C95	up	NOT SIGNIF	GO:0043229	Intracellular Organelle	CELLULAR_COMPONENT	0.999882	13	6047	145	27082
C8-C95	up	NOT SIGNIF	GO:0006281	Dna Repair	BIOLOGICAL_PROCESS	1	0	219	158	32910
C8-C95	up	NOT SIGNIF	GO:0070727	Cellular Macromolecule Localization	BIOLOGICAL_PROCESS	1	0	403	158	32726
C8-C95	up	NOT SIGNIF	GO:0007010	Cytoskeleton Organization	BIOLOGICAL_PROCESS	0.625875	1	205	157	32924
C8-C95	up	NOT SIGNIF	GO:0030030	Cell Projection Organization	BIOLOGICAL_PROCESS	1	0	1	158	33128
C8-C95	up	NOT SIGNIF	GO:0008104	Protein Localization	BIOLOGICAL_PROCESS	1	0	403	158	32726
C8-C95	up	NOT SIGNIF	GO:0005198	Structural Molecule Activity	MOLECULAR_FUNCTION	1	0	591	158	32538
C8-C95	up	NOT SIGNIF	GO:0022402	Cell Cycle Process	BIOLOGICAL_PROCESS	1	0	124	158	33005
C8-C95	up	NOT SIGNIF	GO:0009314	Response To Radiation	BIOLOGICAL_PROCESS	1	0	3	158	33126
C8-C95	up	NOT SIGNIF	GO:0042254	Ribosome Biogenesis	BIOLOGICAL_PROCESS	1	0	313	158	32816
C8-C95	up	NOT SIGNIF	GO:0043226	Organelle	CELLULAR_COMPONENT	0.999882	14	6333	144	26796
C8-C95	up	NOT SIGNIF	GO:0007018	Microtubule-Based Movement	BIOLOGICAL_PROCESS	1	0	25	158	33104
C8-C95	up	NOT SIGNIF	GO:0043228	Non-Membrane-Bounded Organelle	CELLULAR_COMPONENT	0.959719	3	1363	155	31766
C8-C95	up	NOT SIGNIF	GO:0043227	Membrane-Bounded Organelle	CELLULAR_COMPONENT	0.999884	11	5468	147	27661
C8-C95	up	NOT SIGNIF	GO:0007017	Microtubule-Based Process	BIOLOGICAL_PROCESS	1	0	25	158	33104
C8-C95	up	NOT SIGNIF	GO:0030029	Actin Filament-Based Process	BIOLOGICAL_PROCESS	1	0	2	158	33127
C8-C95	up	NOT SIGNIF	GO:0009309	Amine Biosynthetic Process	BIOLOGICAL_PROCESS	1	0	1	158	33128
C8-C95	up	NOT SIGNIF	GO:0008219	Cell Death	BIOLOGICAL_PROCESS	1	0	69	158	33060
C8-C95	up	NOT SIGNIF	GO:0009308	Amine Metabolic Process	BIOLOGICAL_PROCESS	1	0	1	158	33128
C8-C95	up	NOT SIGNIF	GO:0043231	Intracellular Membrane-Bounded Organelle	CELLULAR_COMPONENT	0.999881	11	5461	147	27668
C8-C95	up	NOT SIGNIF	GO:0019001	Guanyl Nucleotide Binding	MOLECULAR_FUNCTION	1	0	6	158	33123
C8-C95	up	NOT SIGNIF	GO:0032200	Telomere Organization	BIOLOGICAL_PROCESS	1	0	17	158	33112
C8-C95	up	NOT SIGNIF	GO:0065008	Regulation Of Biological Quality	BIOLOGICAL_PROCESS	1	0	2	158	33127
C8-C95	up	NOT SIGNIF	GO:0065003	Protein-Containing Complex Assembly	BIOLOGICAL_PROCESS	1	0	391	158	32738
C8-C95	up	NOT SIGNIF	GO:0032561	Guanyl Ribonucleotide Binding	MOLECULAR_FUNCTION	1	0	6	158	33123
C8-C95	up	NOT SIGNIF	GO:0043233	Organelle Lumen	CELLULAR_COMPONENT	1	0	384	158	32745
C8-C95	up	NOT SIGNIF	GO:0043232	Intracellular Non-Membrane-Bounded Organelle	CELLULAR_COMPONENT	0.959719	3	1363	155	31766
C8-C95	up	NOT SIGNIF	GO:0000502	Proteasome Complex	CELLULAR_COMPONENT	1	0	2	158	33127
C8-C95	up	NOT SIGNIF	GO:0046983	Protein Dimerization Activity	MOLECULAR_FUNCTION	1	0	2	158	33127
C8-C95	up	NOT SIGNIF	GO:0110165	Cellular Anatomical Entity	CELLULAR_COMPONENT	0.985462	32	9112	126	24017
C8-C95	up	NOT SIGNIF	GO:0065009	Regulation Of Molecular Function	BIOLOGICAL_PROCESS	1	0	10	158	33119
C8-C95	up	NOT SIGNIF	GO:0060918	Auxin Transport	BIOLOGICAL_PROCESS	1	0	2	158	33127
C8-C95	up	NOT SIGNIF	GO:0032559	Adenyl Ribonucleotide Binding	MOLECULAR_FUNCTION	1	0	14	158	33115
C8-C95	up	NOT SIGNIF	GO:0046872	Metal Ion Binding	MOLECULAR_FUNCTION	0.576304	1	179	157	32950
C8-C95	up	NOT SIGNIF	GO:0042393	Histone Binding	MOLECULAR_FUNCTION	1	0	54	158	33075
C8-C95	up	NOT SIGNIF	GO:1990778	Protein Localization To Cell Periphery	BIOLOGICAL_PROCESS	1	0	5	158	33124
C8-C95	up	NOT SIGNIF	GO:0032553	Ribonucleotide Binding	MOLECULAR_FUNCTION	1	0	20	158	33109
C8-C95	up	NOT SIGNIF	GO:0032555	Purine Ribonucleotide Binding	MOLECULAR_FUNCTION	1	0	20	158	33109
C8-C95	up	NOT SIGNIF	GO:0034976	Response To Endoplasmic Reticulum Stress	BIOLOGICAL_PROCESS	1	0	2	158	33127
C8-C95	up	NOT SIGNIF	GO:0019219	Regulation Of Nucleobase-Containing Compound Metabolic Process	BIOLOGICAL_PROCESS	0.24783	5	704	153	32425
C8-C95	up	NOT SIGNIF	GO:0009892	Negative Regulation Of Metabolic Process	BIOLOGICAL_PROCESS	1	0	42	158	33087
C8-C95	up	NOT SIGNIF	GO:0031461	Cullin-Ring Ubiquitin Ligase Complex	CELLULAR_COMPONENT	1	0	3	158	33126
C8-C95	up	NOT SIGNIF	GO:0006260	Dna Replication	BIOLOGICAL_PROCESS	1	0	107	158	33022
C8-C95	up	NOT SIGNIF	GO:0009411	Response To Uv	BIOLOGICAL_PROCESS	1	0	1	158	33128
C8-C95	up	NOT SIGNIF	GO:0009658	Chloroplast Organization	BIOLOGICAL_PROCESS	1	0	5	158	33124
C8-C95	up	NOT SIGNIF	GO:0009416	Response To Light Stimulus	BIOLOGICAL_PROCESS	1	0	3	158	33126
C8-C95	up	NOT SIGNIF	GO:0009536	Plastid	CELLULAR_COMPONENT	0.947978	2	974	156	32155
C8-C95	up	NOT SIGNIF	GO:0009657	Plastid Organization	BIOLOGICAL_PROCESS	1	0	6	158	33123
C8-C95	up	NOT SIGNIF	GO:0009415	Response To Water	BIOLOGICAL_PROCESS	1	0	1	158	33128
C8-C95	up	NOT SIGNIF	GO:0009414	Response To Water Deprivation	BIOLOGICAL_PROCESS	1	0	1	158	33128
C8-C95	up	NOT SIGNIF	GO:0061919	Process Utilizing Autophagic Mechanism	BIOLOGICAL_PROCESS	1	0	47	158	33082
C8-C95	up	NOT SIGNIF	GO:0016070	Rna Metabolic Process	BIOLOGICAL_PROCESS	0.761535	5	1326	153	31803
C8-C95	up	NOT SIGNIF	GO:0009408	Response To Heat	BIOLOGICAL_PROCESS	1	0	2	158	33127
C8-C95	up	NOT SIGNIF	GO:0016192	Vesicle-Mediated Transport	BIOLOGICAL_PROCESS	1	0	364	158	32765
C8-C95	up	NOT SIGNIF	GO:0016071	Mrna Metabolic Process	BIOLOGICAL_PROCESS	1	0	365	158	32764
C8-C95	up	NOT SIGNIF	GO:0034605	Cellular Response To Heat	BIOLOGICAL_PROCESS	1	0	1	158	33128
C8-C95	up	NOT SIGNIF	GO:0018130	Heterocycle Biosynthetic Process	BIOLOGICAL_PROCESS	0.330094	5	794	153	32335
C8-C95	up	NOT SIGNIF	GO:0043130	Ubiquitin Binding	MOLECULAR_FUNCTION	1	0	2	158	33127
C8-C95	up	NOT SIGNIF	GO:0016073	Snrna Metabolic Process	BIOLOGICAL_PROCESS	1	0	17	158	33112
C8-C95	up	NOT SIGNIF	GO:0019222	Regulation Of Metabolic Process	BIOLOGICAL_PROCESS	0.166219	6	772	152	32357
C8-C95	up	NOT SIGNIF	GO:0033993	Response To Lipid	BIOLOGICAL_PROCESS	0.0688953	1	14	157	33115
C8-C95	up	NOT SIGNIF	GO:0010876	Lipid Localization	BIOLOGICAL_PROCESS	1	0	3	158	33126
C8-C95	up	NOT SIGNIF	GO:0030246	Carbohydrate Binding	MOLECULAR_FUNCTION	1	0	4	158	33125
C8-C95	up	NOT SIGNIF	GO:0030247	Polysaccharide Binding	MOLECULAR_FUNCTION	1	0	1	158	33128
C8-C95	up	NOT SIGNIF	GO:0071705	Nitrogen Compound Transport	BIOLOGICAL_PROCESS	1	0	394	158	32735
C8-C95	up	NOT SIGNIF	GO:0006399	Trna Metabolic Process	BIOLOGICAL_PROCESS	1	0	162	158	32967
C8-C95	up	NOT SIGNIF	GO:0022613	Ribonucleoprotein Complex Biogenesis	BIOLOGICAL_PROCESS	1	0	313	158	32816
C8-C95	up	NOT SIGNIF	GO:0006396	Rna Processing	BIOLOGICAL_PROCESS	1	0	11	158	33118
C8-C95	up	NOT SIGNIF	GO:0007005	Mitochondrion Organization	BIOLOGICAL_PROCESS	1	0	115	158	33014
C8-C95	up	NOT SIGNIF	GO:0032418	Lysosome Localization	BIOLOGICAL_PROCESS	1	0	1	158	33128
C8-C95	up	NOT SIGNIF	GO:0030117	Membrane Coat	CELLULAR_COMPONENT	1	0	1	158	33128
C8-C95	up	NOT SIGNIF	GO:0030119	Ap-Type Membrane Coat Adaptor Complex	CELLULAR_COMPONENT	1	0	1	158	33128
C8-C95	up	NOT SIGNIF	GO:0043022	Ribosome Binding	MOLECULAR_FUNCTION	1	0	1	158	33128
C8-C95	up	NOT SIGNIF	GO:0043021	Ribonucleoprotein Complex Binding	MOLECULAR_FUNCTION	1	0	1	158	33128
C8-C95	up	NOT SIGNIF	GO:0071941	Nitrogen Cycle Metabolic Process	BIOLOGICAL_PROCESS	1	0	15	158	33114
C8-C95	up	NOT SIGNIF	GO:0032774	Rna Biosynthetic Process	BIOLOGICAL_PROCESS	0.328225	5	792	153	32337
C8-C95	up	NOT SIGNIF	GO:0071824	Protein-Dna Complex Organization	BIOLOGICAL_PROCESS	1	0	142	158	32987
C8-C95	up	NOT SIGNIF	GO:0071704	Organic Substance Metabolic Process	BIOLOGICAL_PROCESS	0.806227	25	6022	133	27107
C8-C95	up	NOT SIGNIF	GO:0031326	Regulation Of Cellular Biosynthetic Process	BIOLOGICAL_PROCESS	0.248715	5	705	153	32424
C8-C95	up	NOT SIGNIF	GO:0031323	Regulation Of Cellular Metabolic Process	BIOLOGICAL_PROCESS	0.249601	5	706	153	32423
C8-C95	up	NOT SIGNIF	GO:0071702	Organic Substance Transport	BIOLOGICAL_PROCESS	0.8519	1	398	157	32731
C8-C95	up	NOT SIGNIF	GO:0006082	Organic Acid Metabolic Process	BIOLOGICAL_PROCESS	0.676918	2	487	156	32642
C8-C95	up	NOT SIGNIF	GO:0008380	Rna Splicing	BIOLOGICAL_PROCESS	1	0	2	158	33127
C8-C95	up	NOT SIGNIF	GO:0006081	Cellular Aldehyde Metabolic Process	BIOLOGICAL_PROCESS	1	0	2	158	33127
C8-C95	up	NOT SIGNIF	GO:1902074	Response To Salt	BIOLOGICAL_PROCESS	1	0	1	158	33128
C8-C95	up	NOT SIGNIF	GO:0070925	Organelle Assembly	BIOLOGICAL_PROCESS	1	0	1	158	33128
C8-C95	up	NOT SIGNIF	GO:1903047	Mitotic Cell Cycle Process	BIOLOGICAL_PROCESS	1	0	42	158	33087
C8-C95	up	NOT SIGNIF	GO:1903046	Meiotic Cell Cycle Process	BIOLOGICAL_PROCESS	1	0	22	158	33107
C8-C95	up	NOT SIGNIF	GO:0007059	Chromosome Segregation	BIOLOGICAL_PROCESS	1	0	60	158	33069
C8-C95	up	NOT SIGNIF	GO:0051171	Regulation Of Nitrogen Compound Metabolic Process	BIOLOGICAL_PROCESS	0.251376	5	708	153	32421
C8-C95	up	NOT SIGNIF	GO:0042575	Dna Polymerase Complex	CELLULAR_COMPONENT	1	0	1	158	33128
C8-C95	up	NOT SIGNIF	GO:1905348	Endonuclease Complex	CELLULAR_COMPONENT	1	0	1	158	33128
C8-C95	up	NOT SIGNIF	GO:0042579	Microbody	CELLULAR_COMPONENT	1	0	175	158	32954
C8-C95	up	NOT SIGNIF	GO:0044877	Protein-Containing Complex Binding	MOLECULAR_FUNCTION	1	0	4	158	33125
C8-C95	up	NOT SIGNIF	GO:0051169	Nuclear Transport	BIOLOGICAL_PROCESS	1	0	93	158	33036
C8-C95	up	NOT SIGNIF	GO:0051049	Regulation Of Transport	BIOLOGICAL_PROCESS	1	0	1	158	33128
C8-C95	up	NOT SIGNIF	GO:0035639	Purine Ribonucleoside Triphosphate Binding	MOLECULAR_FUNCTION	1	0	14	158	33115
C8-C95	up	NOT SIGNIF	GO:0015908	Fatty Acid Transport	BIOLOGICAL_PROCESS	1	0	1	158	33128
C8-C95	up	NOT SIGNIF	GO:0003924	Gtpase Activity	MOLECULAR_FUNCTION	1	0	218	158	32911
C8-C95	up	NOT SIGNIF	GO:0090304	Nucleic Acid Metabolic Process	BIOLOGICAL_PROCESS	0.886841	5	1612	153	31517
C8-C95	up	NOT SIGNIF	GO:0090305	Nucleic Acid Phosphodiester Bond Hydrolysis	BIOLOGICAL_PROCESS	1	0	1	158	33128
C8-C95	up	NOT SIGNIF	GO:0006091	Generation Of Precursor Metabolites And Energy	BIOLOGICAL_PROCESS	0.874279	1	432	157	32697
C8-C95	up	NOT SIGNIF	GO:0008270	Zinc Ion Binding	MOLECULAR_FUNCTION	1	0	43	158	33086
C8-C95	up	NOT SIGNIF	GO:0034660	Ncrna Metabolic Process	BIOLOGICAL_PROCESS	1	0	174	158	32955
C8-C95	up	NOT SIGNIF	GO:0008152	Metabolic Process	BIOLOGICAL_PROCESS	0.850784	26	6430	132	26699
C8-C95	up	NOT SIGNIF	GO:0042221	Response To Chemical	BIOLOGICAL_PROCESS	0.469567	1	132	157	32997
C8-C95	up	NOT SIGNIF	GO:0046942	Carboxylic Acid Transport	BIOLOGICAL_PROCESS	1	0	1	158	33128
C8-C95	up	NOT SIGNIF	GO:0000304	Response To Singlet Oxygen	BIOLOGICAL_PROCESS	1	0	1	158	33128
C8-C95	up	NOT SIGNIF	GO:0045735	Nutrient Reservoir Activity	MOLECULAR_FUNCTION	1	0	3	158	33126
C8-C95	up	NOT SIGNIF	GO:0000302	Response To Reactive Oxygen Species	BIOLOGICAL_PROCESS	1	0	1	158	33128
C8-C95	up	NOT SIGNIF	GO:0043436	Oxoacid Metabolic Process	BIOLOGICAL_PROCESS	0.676918	2	487	156	32642
C8-C95	up	NOT SIGNIF	GO:0001510	Rna Methylation	BIOLOGICAL_PROCESS	1	0	1	158	33128
C8-C95	up	NOT SIGNIF	GO:0051179	Localization	BIOLOGICAL_PROCESS	0.263941	11	1839	147	31290
C8-C95	up	NOT SIGNIF	GO:0042592	Homeostatic Process	BIOLOGICAL_PROCESS	1	0	1	158	33128
C8-C95	up	NOT SIGNIF	GO:0010468	Regulation Of Gene Expression	BIOLOGICAL_PROCESS	0.156837	6	758	152	32371
C8-C95	up	NOT SIGNIF	GO:0034654	Nucleobase-Containing Compound Biosynthetic Process	BIOLOGICAL_PROCESS	0.328225	5	792	153	32337
C8-C95	up	NOT SIGNIF	GO:0010467	Gene Expression	BIOLOGICAL_PROCESS	0.278811	7	1107	151	32022
C8-C95	up	NOT SIGNIF	GO:0030054	Cell Junction	CELLULAR_COMPONENT	1	0	6	158	33123
C8-C95	up	NOT SIGNIF	GO:0031267	Small Gtpase Binding	MOLECULAR_FUNCTION	1	0	1	158	33128
C8-C95	up	NOT SIGNIF	GO:0031386	Protein Tag	MOLECULAR_FUNCTION	0.307037	1	76	157	33053
C8-C95	up	NOT SIGNIF	GO:0010224	Response To Uv-B	BIOLOGICAL_PROCESS	1	0	1	158	33128
C8-C95	up	NOT SIGNIF	GO:0030170	Pyridoxal Phosphate Binding	MOLECULAR_FUNCTION	1	0	1	158	33128
C8-C95	up	NOT SIGNIF	GO:1905369	Endopeptidase Complex	CELLULAR_COMPONENT	1	0	2	158	33127
C8-C95	up	NOT SIGNIF	GO:1905368	Peptidase Complex	CELLULAR_COMPONENT	1	0	2	158	33127
C8-C95	up	NOT SIGNIF	GO:0007033	Vacuole Organization	BIOLOGICAL_PROCESS	1	0	2	158	33127
C8-C95	up	NOT SIGNIF	GO:0009451	Rna Modification	BIOLOGICAL_PROCESS	1	0	6	158	33123
C8-C95	up	NOT SIGNIF	GO:0007031	Peroxisome Organization	BIOLOGICAL_PROCESS	1	0	26	158	33103
C8-C95	up	NOT SIGNIF	GO:1903189	Glyoxal Metabolic Process	BIOLOGICAL_PROCESS	1	0	2	158	33127
C8-C95	up	NOT SIGNIF	GO:0007155	Cell Adhesion	BIOLOGICAL_PROCESS	1	0	8	158	33121
C8-C95	up	NOT SIGNIF	GO:0009579	Thylakoid	CELLULAR_COMPONENT	0.61127	1	197	157	32932
C8-C95	up	NOT SIGNIF	GO:0043572	Plastid Fission	BIOLOGICAL_PROCESS	1	0	4	158	33125
C8-C95	up	NOT SIGNIF	GO:0044782	Cilium Organization	BIOLOGICAL_PROCESS	1	0	1	158	33128
C8-C95	up	NOT SIGNIF	GO:0010556	Regulation Of Macromolecule Biosynthetic Process	BIOLOGICAL_PROCESS	0.248715	5	705	153	32424
C8-C95	up	NOT SIGNIF	GO:0033554	Cellular Response To Stress	BIOLOGICAL_PROCESS	1	0	229	158	32900
C8-C95	up	NOT SIGNIF	GO:0034641	Cellular Nitrogen Compound Metabolic Process	BIOLOGICAL_PROCESS	0.961127	6	2253	152	30876
C8-C95	up	NOT SIGNIF	GO:0031012	Extracellular Matrix	CELLULAR_COMPONENT	1	0	2	158	33127
C8-C95	up	NOT SIGNIF	GO:0007040	Lysosome Organization	BIOLOGICAL_PROCESS	1	0	1	158	33128
C8-C95	up	NOT SIGNIF	GO:0009101	Glycoprotein Biosynthetic Process	BIOLOGICAL_PROCESS	1	0	115	158	33014
C8-C95	up	NOT SIGNIF	GO:0009100	Glycoprotein Metabolic Process	BIOLOGICAL_PROCESS	1	0	115	158	33014
C8-C95	up	NOT SIGNIF	GO:0000408	Ekc/Keops Complex	CELLULAR_COMPONENT	1	0	4	158	33125
C8-C95	up	NOT SIGNIF	GO:0030163	Protein Catabolic Process	BIOLOGICAL_PROCESS	0.904967	1	490	157	32639
C8-C95	up	NOT SIGNIF	GO:0007163	Establishment Or Maintenance Of Cell Polarity	BIOLOGICAL_PROCESS	0.0777176	1	16	157	33113
C8-C95	up	NOT SIGNIF	GO:0022414	Reproductive Process	BIOLOGICAL_PROCESS	0.807957	1	344	157	32785
C8-C95	up	NOT SIGNIF	GO:0007049	Cell Cycle	BIOLOGICAL_PROCESS	1	0	234	158	32895
C8-C95	up	NOT SIGNIF	GO:1990112	Rqc Complex	CELLULAR_COMPONENT	1	0	1	158	33128
C8-C95	up	NOT SIGNIF	GO:1990234	Transferase Complex	CELLULAR_COMPONENT	1	0	8	158	33121
C8-C95	up	NOT SIGNIF	GO:0097159	Organic Cyclic Compound Binding	MOLECULAR_FUNCTION	0.857069	8	2279	150	30850
C8-C95	up	NOT SIGNIF	GO:0017076	Purine Nucleotide Binding	MOLECULAR_FUNCTION	1	0	22	158	33107
C8-C95	up	NOT SIGNIF	GO:0044550	Secondary Metabolite Biosynthetic Process	BIOLOGICAL_PROCESS	1	0	3	158	33126
C8-C95	up	NOT SIGNIF	GO:0030154	Cell Differentiation	BIOLOGICAL_PROCESS	0.14795	2	141	156	32988
C8-C95	up	NOT SIGNIF	GO:0012505	Endomembrane System	CELLULAR_COMPONENT	1	0	1059	158	32070
C8-C95	up	NOT SIGNIF	GO:0010447	Response To Acidic Ph	BIOLOGICAL_PROCESS	1	0	1	158	33128
C8-C95	up	NOT SIGNIF	GO:0012501	Programmed Cell Death	BIOLOGICAL_PROCESS	1	0	69	158	33060
C8-C95	up	NOT SIGNIF	GO:0010020	Chloroplast Fission	BIOLOGICAL_PROCESS	1	0	4	158	33125
C8-C95	up	NOT SIGNIF	GO:0034470	Ncrna Processing	BIOLOGICAL_PROCESS	1	0	1	158	33128
C8-C95	up	NOT SIGNIF	GO:0048878	Chemical Homeostasis	BIOLOGICAL_PROCESS	1	0	1	158	33128
C8-C95	up	NOT SIGNIF	GO:0080134	Regulation Of Response To Stress	BIOLOGICAL_PROCESS	1	0	1	158	33128
C8-C95	up	NOT SIGNIF	GO:0080135	Regulation Of Cellular Response To Stress	BIOLOGICAL_PROCESS	1	0	1	158	33128
C8-C95	up	NOT SIGNIF	GO:0048519	Negative Regulation Of Biological Process	BIOLOGICAL_PROCESS	1	0	44	158	33085
C8-C95	up	NOT SIGNIF	GO:0048518	Positive Regulation Of Biological Process	BIOLOGICAL_PROCESS	1	0	1	158	33128
C8-C95	up	NOT SIGNIF	GO:0044281	Small Molecule Metabolic Process	BIOLOGICAL_PROCESS	0.710444	4	1007	154	32122
C8-C95	up	NOT SIGNIF	GO:0003723	Rna Binding	MOLECULAR_FUNCTION	0.996973	1	1196	157	31933
C8-C95	up	NOT SIGNIF	GO:0033014	Tetrapyrrole Biosynthetic Process	BIOLOGICAL_PROCESS	1	0	2	158	33127
C8-C95	up	NOT SIGNIF	GO:0033013	Tetrapyrrole Metabolic Process	BIOLOGICAL_PROCESS	1	0	2	158	33127
C8-C95	up	NOT SIGNIF	GO:0031072	Heat Shock Protein Binding	MOLECULAR_FUNCTION	1	0	3	158	33126
C8-C95	up	NOT SIGNIF	GO:0010033	Response To Organic Substance	BIOLOGICAL_PROCESS	0.153472	1	34	157	33095
C8-C95	up	NOT SIGNIF	GO:0000228	Nuclear Chromosome	CELLULAR_COMPONENT	1	0	53	158	33076
C8-C95	up	NOT SIGNIF	GO:0005911	Cell-Cell Junction	CELLULAR_COMPONENT	1	0	6	158	33123
C8-C95	up	NOT SIGNIF	GO:0043086	Negative Regulation Of Catalytic Activity	BIOLOGICAL_PROCESS	1	0	1	158	33128
C8-C95	up	NOT SIGNIF	GO:0043087	Regulation Of Gtpase Activity	BIOLOGICAL_PROCESS	1	0	2	158	33127
C8-C95	up	NOT SIGNIF	GO:0015718	Monocarboxylic Acid Transport	BIOLOGICAL_PROCESS	1	0	1	158	33128
C8-C95	up	NOT SIGNIF	GO:0019079	Viral Genome Replication	BIOLOGICAL_PROCESS	1	0	1	158	33128
C8-C95	up	NOT SIGNIF	GO:0015711	Organic Anion Transport	BIOLOGICAL_PROCESS	1	0	1	158	33128
C8-C95	up	NOT SIGNIF	GO:0034330	Cell Junction Organization	BIOLOGICAL_PROCESS	1	0	2	158	33127
C8-C95	up	NOT SIGNIF	GO:0008289	Lipid Binding	MOLECULAR_FUNCTION	1	0	149	158	32980
C8-C95	up	NOT SIGNIF	GO:0090150	Establishment Of Protein Localization To Membrane	BIOLOGICAL_PROCESS	1	0	1	158	33128
C8-C95	up	NOT SIGNIF	GO:0046483	Heterocycle Metabolic Process	BIOLOGICAL_PROCESS	0.943738	6	2127	152	31002
C8-C95	up	NOT SIGNIF	GO:0044183	Protein Folding Chaperone	MOLECULAR_FUNCTION	1	0	98	158	33031
C8-C95	up	NOT SIGNIF	GO:0140535	Intracellular Protein-Containing Complex	CELLULAR_COMPONENT	1	0	12	158	33117
C8-C95	up	NOT SIGNIF	GO:0140657	Atp-Dependent Activity	MOLECULAR_FUNCTION	0.460275	4	729	154	32400
C8-C95	up	NOT SIGNIF	GO:0003824	Catalytic Activity	MOLECULAR_FUNCTION	0.215116	49	9240	109	23889
C8-C95	up	NOT SIGNIF	GO:0010119	Regulation Of Stomatal Movement	BIOLOGICAL_PROCESS	1	0	2	158	33127
C8-C95	up	NOT SIGNIF	GO:0071554	Cell Wall Organization Or Biogenesis	BIOLOGICAL_PROCESS	1	0	334	158	32795
C8-C95	up	NOT SIGNIF	GO:0010118	Stomatal Movement	BIOLOGICAL_PROCESS	1	0	2	158	33127
C8-C95	up	NOT SIGNIF	GO:0055085	Transmembrane Transport	BIOLOGICAL_PROCESS	0.0638801	10	1202	148	31927
C8-C95	up	NOT SIGNIF	GO:0055086	Nucleobase-Containing Small Molecule Metabolic Process	BIOLOGICAL_PROCESS	0.914549	1	512	157	32617
C8-C95	up	NOT SIGNIF	GO:0048306	Calcium-Dependent Protein Binding	MOLECULAR_FUNCTION	1	0	1	158	33128
C8-C95	up	NOT SIGNIF	GO:0009269	Response To Desiccation	BIOLOGICAL_PROCESS	1	0	1	158	33128
C8-C95	up	NOT SIGNIF	GO:0009268	Response To Ph	BIOLOGICAL_PROCESS	1	0	1	158	33128
C8-C95	up	NOT SIGNIF	GO:0000323	Lytic Vacuole	CELLULAR_COMPONENT	1	0	45	158	33084
C8-C95	up	NOT SIGNIF	GO:0080008	Cul4-Ring E3 Ubiquitin Ligase Complex	CELLULAR_COMPONENT	1	0	3	158	33126
C8-C95	up	NOT SIGNIF	GO:0020037	Heme Binding	MOLECULAR_FUNCTION	1	0	2	158	33127
C8-C95	up	NOT SIGNIF	GO:0051716	Cellular Response To Stimulus	BIOLOGICAL_PROCESS	1	0	231	158	32898
C8-C95	up	NOT SIGNIF	GO:0030198	Extracellular Matrix Organization	BIOLOGICAL_PROCESS	1	0	6	158	33123
C8-C95	up	NOT SIGNIF	GO:0019058	Viral Life Cycle	BIOLOGICAL_PROCESS	1	0	1	158	33128
C8-C95	up	NOT SIGNIF	GO:0031047	Rna-Mediated Gene Silencing	BIOLOGICAL_PROCESS	1	0	41	158	33088
C8-C95	up	NOT SIGNIF	GO:0140640	Catalytic Activity, Acting On A Nucleic Acid	MOLECULAR_FUNCTION	0.924642	1	538	157	32591
C8-C95	up	NOT SIGNIF	GO:0032259	Methylation	BIOLOGICAL_PROCESS	1	0	3	158	33126
C8-C95	up	NOT SIGNIF	GO:0015995	Chlorophyll Biosynthetic Process	BIOLOGICAL_PROCESS	1	0	1	158	33128
C8-C95	up	NOT SIGNIF	GO:0036211	Protein Modification Process	BIOLOGICAL_PROCESS	0.871516	5	1566	153	31563
C8-C95	up	NOT SIGNIF	GO:0015994	Chlorophyll Metabolic Process	BIOLOGICAL_PROCESS	1	0	1	158	33128
C8-C95	up	NOT SIGNIF	GO:0015630	Microtubule Cytoskeleton	CELLULAR_COMPONENT	1	0	18	158	33111
C8-C95	up	NOT SIGNIF	GO:0044599	Ap-5 Adaptor Complex	CELLULAR_COMPONENT	1	0	1	158	33128
C8-C95	up	NOT SIGNIF	GO:0044238	Primary Metabolic Process	BIOLOGICAL_PROCESS	0.820743	24	5855	134	27274
C8-C95	up	NOT SIGNIF	GO:0044237	Cellular Metabolic Process	BIOLOGICAL_PROCESS	0.985168	8	3134	150	29995
C8-C95	up	NOT SIGNIF	GO:1901700	Response To Oxygen-Containing Compound	BIOLOGICAL_PROCESS	0.107946	1	23	157	33106
C8-C95	up	NOT SIGNIF	GO:0099078	Borc Complex	CELLULAR_COMPONENT	1	0	1	158	33128
C8-C95	up	NOT SIGNIF	GO:0003774	Cytoskeletal Motor Activity	MOLECULAR_FUNCTION	1	0	52	158	33077
C8-C95	up	NOT SIGNIF	GO:0006913	Nucleocytoplasmic Transport	BIOLOGICAL_PROCESS	1	0	93	158	33036
C8-C95	up	NOT SIGNIF	GO:0042060	Wound Healing	BIOLOGICAL_PROCESS	1	0	2	158	33127
C8-C95	up	NOT SIGNIF	GO:0006914	Autophagy	BIOLOGICAL_PROCESS	1	0	47	158	33082
C8-C95	up	NOT SIGNIF	GO:0005829	Cytosol	CELLULAR_COMPONENT	0.837414	3	957	155	32172
C8-C95	up	NOT SIGNIF	GO:0034389	Lipid Droplet Organization	BIOLOGICAL_PROCESS	1	0	1	158	33128
C8-C95	up	NOT SIGNIF	GO:1990849	Vacuolar Localization	BIOLOGICAL_PROCESS	1	0	1	158	33128
C8-C95	up	NOT SIGNIF	GO:0016853	Isomerase Activity	MOLECULAR_FUNCTION	1	0	260	158	32869
C8-C95	up	NOT SIGNIF	GO:0070525	Trna Threonylcarbamoyladenosine Metabolic Process	BIOLOGICAL_PROCESS	1	0	4	158	33125
C8-C95	up	NOT SIGNIF	GO:0034260	Negative Regulation Of Gtpase Activity	BIOLOGICAL_PROCESS	1	0	1	158	33128
C8-C95	up	NOT SIGNIF	GO:0090143	Nucleoid Organization	BIOLOGICAL_PROCESS	1	0	2	158	33127
C8-C95	up	NOT SIGNIF	GO:0046786	Viral Replication Complex Formation And Maintenance	BIOLOGICAL_PROCESS	1	0	1	158	33128
C8-C95	up	NOT SIGNIF	GO:0005840	Ribosome	CELLULAR_COMPONENT	1	0	430	158	32699
C8-C95	up	NOT SIGNIF	GO:0044249	Cellular Biosynthetic Process	BIOLOGICAL_PROCESS	0.44916	5	921	153	32208
C8-C95	up	NOT SIGNIF	GO:1900865	Chloroplast Rna Modification	BIOLOGICAL_PROCESS	1	0	2	158	33127
C8-C95	up	NOT SIGNIF	GO:0006810	Transport	BIOLOGICAL_PROCESS	0.256702	11	1826	147	31303
C8-C95	up	NOT SIGNIF	GO:0044248	Cellular Catabolic Process	BIOLOGICAL_PROCESS	1	0	47	158	33082
C8-C95	up	NOT SIGNIF	GO:0000151	Ubiquitin Ligase Complex	CELLULAR_COMPONENT	1	0	7	158	33122
C8-C95	up	NOT SIGNIF	GO:0006807	Nitrogen Compound Metabolic Process	BIOLOGICAL_PROCESS	0.968791	14	4436	144	28693
C8-C95	up	NOT SIGNIF	GO:0043043	Peptide Biosynthetic Process	BIOLOGICAL_PROCESS	1	0	123	158	33006
C8-C95	up	NOT SIGNIF	GO:0071840	Cellular Component Organization Or Biogenesis	BIOLOGICAL_PROCESS	0.980978	2	1218	156	31911
C8-C95	up	NOT SIGNIF	GO:0010044	Response To Aluminum Ion	BIOLOGICAL_PROCESS	1	0	2	158	33127
C8-C95	up	NOT SIGNIF	GO:0009057	Macromolecule Catabolic Process	BIOLOGICAL_PROCESS	0.904967	1	490	157	32639
C8-C95	up	NOT SIGNIF	GO:0009056	Catabolic Process	BIOLOGICAL_PROCESS	0.922048	1	531	157	32598
C8-C95	up	NOT SIGNIF	GO:0048856	Anatomical Structure Development	BIOLOGICAL_PROCESS	0.372086	4	646	154	32483
C8-C95	up	NOT SIGNIF	GO:0016829	Lyase Activity	MOLECULAR_FUNCTION	0.157627	4	436	154	32693
C8-C95	up	NOT SIGNIF	GO:0043167	Ion Binding	MOLECULAR_FUNCTION	0.620463	1	202	157	32927
C8-C95	up	NOT SIGNIF	GO:0009059	Macromolecule Biosynthetic Process	BIOLOGICAL_PROCESS	0.548742	5	1032	153	32097
C8-C95	up	NOT SIGNIF	GO:0043169	Cation Binding	MOLECULAR_FUNCTION	0.580338	1	181	157	32948
C8-C95	up	NOT SIGNIF	GO:0009058	Biosynthetic Process	BIOLOGICAL_PROCESS	0.555604	5	1040	153	32089
C8-C95	up	NOT SIGNIF	GO:0043168	Anion Binding	MOLECULAR_FUNCTION	1	0	23	158	33106
C8-C95	up	NOT SIGNIF	GO:0045229	External Encapsulating Structure Organization	BIOLOGICAL_PROCESS	1	0	6	158	33123
C8-C95	up	NOT SIGNIF	GO:0043170	Macromolecule Metabolic Process	BIOLOGICAL_PROCESS	0.890381	13	3616	145	29513
C8-C95	up	NOT SIGNIF	GO:0005929	Cilium	CELLULAR_COMPONENT	1	0	7	158	33122
C8-C95	up	NOT SIGNIF	GO:0034248	Regulation Of Amide Metabolic Process	BIOLOGICAL_PROCESS	1	0	1	158	33128
C8-C95	up	NOT SIGNIF	GO:0015849	Organic Acid Transport	BIOLOGICAL_PROCESS	1	0	1	158	33128
C8-C95	up	NOT SIGNIF	GO:0010038	Response To Metal Ion	BIOLOGICAL_PROCESS	1	0	2	158	33127
C8-C95	up	NOT SIGNIF	GO:0033036	Macromolecule Localization	BIOLOGICAL_PROCESS	1	0	406	158	32723
C8-C95	up	NOT SIGNIF	GO:0070542	Response To Fatty Acid	BIOLOGICAL_PROCESS	1	0	1	158	33128
C8-C95	up	NOT SIGNIF	GO:0010035	Response To Inorganic Substance	BIOLOGICAL_PROCESS	1	0	4	158	33125
C8-C95	up	NOT SIGNIF	GO:0140694	Non-Membrane-Bounded Organelle Assembly	BIOLOGICAL_PROCESS	1	0	1	158	33128
C8-C95	up	NOT SIGNIF	GO:0032182	Ubiquitin-Like Protein Binding	MOLECULAR_FUNCTION	1	0	2	158	33127
C8-C95	up	NOT SIGNIF	GO:0055044	Symplast	CELLULAR_COMPONENT	1	0	6	158	33123
C8-C95	up	NOT SIGNIF	GO:0016817	Hydrolase Activity, Acting On Acid Anhydrides	MOLECULAR_FUNCTION	1	0	218	158	32911
C8-C95	up	NOT SIGNIF	GO:0016818	Hydrolase Activity, Acting On Acid Anhydrides, In Phosphorus-Containing Anhydrides	MOLECULAR_FUNCTION	1	0	218	158	32911
C8-C95	up	NOT SIGNIF	GO:0048869	Cellular Developmental Process	BIOLOGICAL_PROCESS	0.14795	2	141	156	32988
C8-C95	up	NOT SIGNIF	GO:0000003	Reproduction	BIOLOGICAL_PROCESS	0.807957	1	344	157	32785
C8-C95	up	NOT SIGNIF	GO:0001101	Response To Acid Chemical	BIOLOGICAL_PROCESS	1	0	1	158	33128
C8-C95	up	NOT SIGNIF	GO:0043062	Extracellular Structure Organization	BIOLOGICAL_PROCESS	1	0	6	158	33123
C8-C95	up	NOT SIGNIF	GO:0044271	Cellular Nitrogen Compound Biosynthetic Process	BIOLOGICAL_PROCESS	0.448233	5	920	153	32209
C8-C95	up	NOT SIGNIF	GO:0005815	Microtubule Organizing Center	CELLULAR_COMPONENT	1	0	18	158	33111
C8-C95	up	NOT SIGNIF	GO:0015979	Photosynthesis	BIOLOGICAL_PROCESS	1	0	147	158	32982
C8-C95	up	NOT SIGNIF	GO:0008092	Cytoskeletal Protein Binding	MOLECULAR_FUNCTION	0.572231	1	177	157	32952
C11-C95	down	NOT SIGNIF	GO:0061695	Transferase Complex, Transferring Phosphorus-Containing Groups	CELLULAR_COMPONENT	1	0	1	1	33285
C11-C95	down	NOT SIGNIF	GO:0019915	Lipid Storage	BIOLOGICAL_PROCESS	1	0	1	1	33285
C11-C95	down	NOT SIGNIF	GO:1902555	Endoribonuclease Complex	CELLULAR_COMPONENT	1	0	1	1	33285
C11-C95	down	NOT SIGNIF	GO:0051640	Organelle Localization	BIOLOGICAL_PROCESS	1	0	2	1	33284
C11-C95	down	NOT SIGNIF	GO:0051641	Cellular Localization	BIOLOGICAL_PROCESS	1	0	445	1	32841
C11-C95	down	NOT SIGNIF	GO:0050794	Regulation Of Cellular Process	BIOLOGICAL_PROCESS	1	0	736	1	32550
C11-C95	down	NOT SIGNIF	GO:0070161	Anchoring Junction	CELLULAR_COMPONENT	1	0	6	1	33280
C11-C95	down	NOT SIGNIF	GO:0005507	Copper Ion Binding	MOLECULAR_FUNCTION	1	0	1	1	33285
C11-C95	down	NOT SIGNIF	GO:0005506	Iron Ion Binding	MOLECULAR_FUNCTION	1	0	1	1	33285
C11-C95	down	NOT SIGNIF	GO:0005509	Calcium Ion Binding	MOLECULAR_FUNCTION	1	0	33	1	33253
C11-C95	down	NOT SIGNIF	GO:0050790	Regulation Of Catalytic Activity	BIOLOGICAL_PROCESS	1	0	10	1	33276
C11-C95	down	NOT SIGNIF	GO:0051649	Establishment Of Localization In Cell	BIOLOGICAL_PROCESS	1	0	419	1	32867
C11-C95	down	NOT SIGNIF	GO:0140110	Transcription Regulator Activity	MOLECULAR_FUNCTION	1	0	389	1	32897
C11-C95	down	NOT SIGNIF	GO:0051644	Plastid Localization	BIOLOGICAL_PROCESS	1	0	1	1	33285
C11-C95	down	NOT SIGNIF	GO:0019901	Protein Kinase Binding	MOLECULAR_FUNCTION	1	0	1	1	33285
C11-C95	down	NOT SIGNIF	GO:0006970	Response To Osmotic Stress	BIOLOGICAL_PROCESS	1	0	5	1	33281
C11-C95	down	NOT SIGNIF	GO:0006974	Dna Damage Response	BIOLOGICAL_PROCESS	1	0	225	1	33061
C11-C95	down	NOT SIGNIF	GO:0005886	Plasma Membrane	CELLULAR_COMPONENT	1	0	800	1	32486
C11-C95	down	NOT SIGNIF	GO:0002376	Immune System Process	BIOLOGICAL_PROCESS	1	0	20	1	33266
C11-C95	down	NOT SIGNIF	GO:0005764	Lysosome	CELLULAR_COMPONENT	1	0	45	1	33241
C11-C95	down	NOT SIGNIF	GO:0006725	Cellular Aromatic Compound Metabolic Process	BIOLOGICAL_PROCESS	1	0	2133	1	31153
C11-C95	down	NOT SIGNIF	GO:0005635	Nuclear Envelope	CELLULAR_COMPONENT	1	0	53	1	33233
C11-C95	down	NOT SIGNIF	GO:0005634	Nucleus	CELLULAR_COMPONENT	1	0	2578	1	30708
C11-C95	down	NOT SIGNIF	GO:0005516	Calmodulin Binding	MOLECULAR_FUNCTION	1	0	9	1	33277
C11-C95	down	NOT SIGNIF	GO:0005515	Protein Binding	MOLECULAR_FUNCTION	1	0	265	1	33021
C11-C95	down	NOT SIGNIF	GO:0023052	Signaling	BIOLOGICAL_PROCESS	1	0	698	1	32588
C11-C95	down	NOT SIGNIF	GO:0140223	General Transcription Initiation Factor Activity	MOLECULAR_FUNCTION	1	0	11	1	33275
C11-C95	down	NOT SIGNIF	GO:0140104	Molecular Carrier Activity	MOLECULAR_FUNCTION	1	0	54	1	33232
C11-C95	down	NOT SIGNIF	GO:0097659	Nucleic Acid-Templated Transcription	BIOLOGICAL_PROCESS	1	0	796	1	32490
C11-C95	down	NOT SIGNIF	GO:0070279	Vitamin B6 Binding	MOLECULAR_FUNCTION	1	0	1	1	33285
C11-C95	down	NOT SIGNIF	GO:0051539	4 Iron, 4 Sulfur Cluster Binding	MOLECULAR_FUNCTION	1	0	2	1	33284
C11-C95	down	NOT SIGNIF	GO:0051536	Iron-Sulfur Cluster Binding	MOLECULAR_FUNCTION	1	0	4	1	33282
C11-C95	down	NOT SIGNIF	GO:0051656	Establishment Of Organelle Localization	BIOLOGICAL_PROCESS	1	0	1	1	33285
C11-C95	down	NOT SIGNIF	GO:1901360	Organic Cyclic Compound Metabolic Process	BIOLOGICAL_PROCESS	1	0	2133	1	31153
C11-C95	down	NOT SIGNIF	GO:1901363	Heterocyclic Compound Binding	MOLECULAR_FUNCTION	1	0	2287	1	30999
C11-C95	down	NOT SIGNIF	GO:1901362	Organic Cyclic Compound Biosynthetic Process	BIOLOGICAL_PROCESS	1	0	799	1	32487
C11-C95	down	NOT SIGNIF	GO:1900034	Regulation Of Cellular Response To Heat	BIOLOGICAL_PROCESS	1	0	1	1	33285
C11-C95	down	NOT SIGNIF	GO:0048018	Receptor Ligand Activity	MOLECULAR_FUNCTION	1	0	2	1	33284
C11-C95	down	NOT SIGNIF	GO:0005730	Nucleolus	CELLULAR_COMPONENT	1	0	178	1	33108
C11-C95	down	NOT SIGNIF	GO:0006820	Monoatomic Anion Transport	BIOLOGICAL_PROCESS	1	0	2	1	33284
C11-C95	down	NOT SIGNIF	GO:0000278	Mitotic Cell Cycle	BIOLOGICAL_PROCESS	1	0	176	1	33110
C11-C95	down	NOT SIGNIF	GO:0000166	Nucleotide Binding	MOLECULAR_FUNCTION	1	0	81	1	33205
C11-C95	down	NOT SIGNIF	GO:0051301	Cell Division	BIOLOGICAL_PROCESS	1	0	44	1	33242
C11-C95	down	NOT SIGNIF	GO:0006811	Monoatomic Ion Transport	BIOLOGICAL_PROCESS	1	0	11	1	33275
C11-C95	down	NOT SIGNIF	GO:0006812	Monoatomic Cation Transport	BIOLOGICAL_PROCESS	1	0	3	1	33283
C11-C95	down	NOT SIGNIF	GO:0006817	Phosphate Ion Transport	BIOLOGICAL_PROCESS	1	0	4	1	33282
C11-C95	down	NOT SIGNIF	GO:0051540	Metal Cluster Binding	MOLECULAR_FUNCTION	1	0	4	1	33282
C11-C95	down	NOT SIGNIF	GO:0000280	Nuclear Division	BIOLOGICAL_PROCESS	1	0	62	1	33224
C11-C95	down	NOT SIGNIF	GO:0140014	Mitotic Nuclear Division	BIOLOGICAL_PROCESS	1	0	42	1	33244
C11-C95	down	NOT SIGNIF	GO:2000012	Regulation Of Auxin Polar Transport	BIOLOGICAL_PROCESS	1	0	1	1	33285
C11-C95	down	NOT SIGNIF	GO:0051668	Localization Within Membrane	BIOLOGICAL_PROCESS	1	0	6	1	33280
C11-C95	down	NOT SIGNIF	GO:0016874	Ligase Activity	MOLECULAR_FUNCTION	1	0	304	1	32982
C11-C95	down	NOT SIGNIF	GO:0019900	Kinase Binding	MOLECULAR_FUNCTION	1	0	1	1	33285
C11-C95	down	NOT SIGNIF	GO:0140013	Meiotic Nuclear Division	BIOLOGICAL_PROCESS	1	0	22	1	33264
C11-C95	down	NOT SIGNIF	GO:0051667	Establishment Of Plastid Localization	BIOLOGICAL_PROCESS	1	0	1	1	33285
C11-C95	down	NOT SIGNIF	GO:0043933	Protein-Containing Complex Organization	BIOLOGICAL_PROCESS	1	0	488	1	32798
C11-C95	down	NOT SIGNIF	GO:0060255	Regulation Of Macromolecule Metabolic Process	BIOLOGICAL_PROCESS	1	0	769	1	32517
C11-C95	down	NOT SIGNIF	GO:1901135	Carbohydrate Derivative Metabolic Process	BIOLOGICAL_PROCESS	1	0	637	1	32649
C11-C95	down	NOT SIGNIF	GO:1901137	Carbohydrate Derivative Biosynthetic Process	BIOLOGICAL_PROCESS	1	0	115	1	33171
C11-C95	down	NOT SIGNIF	GO:0003682	Chromatin Binding	MOLECULAR_FUNCTION	1	0	3	1	33283
C11-C95	down	NOT SIGNIF	GO:0006952	Defense Response	BIOLOGICAL_PROCESS	1	0	252	1	33034
C11-C95	down	NOT SIGNIF	GO:0005622	Intracellular Anatomical Structure	CELLULAR_COMPONENT	1	0	6648	1	26638
C11-C95	down	NOT SIGNIF	GO:0006950	Response To Stress	BIOLOGICAL_PROCESS	1	0	513	1	32773
C11-C95	down	NOT SIGNIF	GO:0003676	Nucleic Acid Binding	MOLECULAR_FUNCTION	1	0	2190	1	31096
C11-C95	down	NOT SIGNIF	GO:0005975	Carbohydrate Metabolic Process	BIOLOGICAL_PROCESS	1	0	990	1	32296
C11-C95	down	NOT SIGNIF	GO:0003677	Dna Binding	MOLECULAR_FUNCTION	1	0	951	1	32335
C11-C95	down	NOT SIGNIF	GO:0005615	Extracellular Space	CELLULAR_COMPONENT	1	0	73	1	33213
C11-C95	down	NOT SIGNIF	GO:0005856	Cytoskeleton	CELLULAR_COMPONENT	1	0	268	1	33018
C11-C95	down	NOT SIGNIF	GO:0005737	Cytoplasm	CELLULAR_COMPONENT	1	0	3882	1	29404
C11-C95	down	NOT SIGNIF	GO:0005739	Mitochondrion	CELLULAR_COMPONENT	1	0	718	1	32568
C11-C95	down	NOT SIGNIF	GO:0005618	Cell Wall	CELLULAR_COMPONENT	1	0	58	1	33228
C11-C95	down	NOT SIGNIF	GO:0016740	Transferase Activity	MOLECULAR_FUNCTION	1	0	3814	1	29472
C11-C95	down	NOT SIGNIF	GO:0080090	Regulation Of Primary Metabolic Process	BIOLOGICAL_PROCESS	1	0	716	1	32570
C11-C95	down	NOT SIGNIF	GO:0080171	Lytic Vacuole Organization	BIOLOGICAL_PROCESS	1	0	1	1	33285
C11-C95	down	NOT SIGNIF	GO:0016208	Amp Binding	MOLECULAR_FUNCTION	1	0	2	1	33284
C11-C95	down	NOT SIGNIF	GO:0016209	Antioxidant Activity	MOLECULAR_FUNCTION	1	0	190	1	33096
C11-C95	down	NOT SIGNIF	GO:0006520	Amino Acid Metabolic Process	BIOLOGICAL_PROCESS	1	0	489	1	32797
C11-C95	down	NOT SIGNIF	GO:0005794	Golgi Apparatus	CELLULAR_COMPONENT	1	0	471	1	32815
C11-C95	down	NOT SIGNIF	GO:0006886	Intracellular Protein Transport	BIOLOGICAL_PROCESS	1	0	378	1	32908
C11-C95	down	NOT SIGNIF	GO:0006766	Vitamin Metabolic Process	BIOLOGICAL_PROCESS	1	0	105	1	33181
C11-C95	down	NOT SIGNIF	GO:0044085	Cellular Component Biogenesis	BIOLOGICAL_PROCESS	1	0	641	1	32645
C11-C95	down	NOT SIGNIF	GO:0009902	Chloroplast Relocation	BIOLOGICAL_PROCESS	1	0	1	1	33285
C11-C95	down	NOT SIGNIF	GO:0006518	Peptide Metabolic Process	BIOLOGICAL_PROCESS	1	0	123	1	33163
C11-C95	down	NOT SIGNIF	GO:0051604	Protein Maturation	BIOLOGICAL_PROCESS	1	0	89	1	33197
C11-C95	down	NOT SIGNIF	GO:0019842	Vitamin Binding	MOLECULAR_FUNCTION	1	0	1	1	33285
C11-C95	down	NOT SIGNIF	GO:2001141	Regulation Of Rna Biosynthetic Process	BIOLOGICAL_PROCESS	1	0	709	1	32577
C11-C95	down	NOT SIGNIF	GO:0046148	Pigment Biosynthetic Process	BIOLOGICAL_PROCESS	1	0	2	1	33284
C11-C95	down	NOT SIGNIF	GO:0006413	Translational Initiation	BIOLOGICAL_PROCESS	1	0	1	1	33285
C11-C95	down	NOT SIGNIF	GO:0006412	Translation	BIOLOGICAL_PROCESS	1	0	123	1	33163
C11-C95	down	NOT SIGNIF	GO:0045184	Establishment Of Protein Localization	BIOLOGICAL_PROCESS	1	0	393	1	32893
C11-C95	down	NOT SIGNIF	GO:0045182	Translation Regulator Activity	MOLECULAR_FUNCTION	1	0	169	1	33117
C11-C95	down	NOT SIGNIF	GO:0009914	Hormone Transport	BIOLOGICAL_PROCESS	1	0	2	1	33284
C11-C95	down	NOT SIGNIF	GO:0072657	Protein Localization To Membrane	BIOLOGICAL_PROCESS	1	0	6	1	33280
C11-C95	down	NOT SIGNIF	GO:0019953	Sexual Reproduction	BIOLOGICAL_PROCESS	1	0	22	1	33264
C11-C95	down	NOT SIGNIF	GO:0072659	Protein Localization To Plasma Membrane	BIOLOGICAL_PROCESS	1	0	5	1	33281
C11-C95	down	NOT SIGNIF	GO:0044092	Negative Regulation Of Molecular Function	BIOLOGICAL_PROCESS	1	0	1	1	33285
C11-C95	down	NOT SIGNIF	GO:0015698	Inorganic Anion Transport	BIOLOGICAL_PROCESS	1	0	4	1	33282
C11-C95	down	NOT SIGNIF	GO:1901565	Organonitrogen Compound Catabolic Process	BIOLOGICAL_PROCESS	1	0	491	1	32795
C11-C95	down	NOT SIGNIF	GO:1901564	Organonitrogen Compound Metabolic Process	BIOLOGICAL_PROCESS	1	0	2564	1	30722
C11-C95	down	NOT SIGNIF	GO:1901566	Organonitrogen Compound Biosynthetic Process	BIOLOGICAL_PROCESS	1	0	241	1	33045
C11-C95	down	NOT SIGNIF	GO:1903506	Regulation Of Nucleic Acid-Templated Transcription	BIOLOGICAL_PROCESS	1	0	708	1	32578
C11-C95	down	NOT SIGNIF	GO:0005773	Vacuole	CELLULAR_COMPONENT	1	0	253	1	33033
C11-C95	down	NOT SIGNIF	GO:0005654	Nucleoplasm	CELLULAR_COMPONENT	1	0	182	1	33104
C11-C95	down	NOT SIGNIF	GO:0005525	Gtp Binding	MOLECULAR_FUNCTION	1	0	6	1	33280
C11-C95	down	NOT SIGNIF	GO:0005524	Atp Binding	MOLECULAR_FUNCTION	1	0	8	1	33278
C11-C95	down	NOT SIGNIF	GO:0006979	Response To Oxidative Stress	BIOLOGICAL_PROCESS	1	0	3	1	33283
C11-C95	down	NOT SIGNIF	GO:0048583	Regulation Of Response To Stimulus	BIOLOGICAL_PROCESS	1	0	2	1	33284
C11-C95	down	NOT SIGNIF	GO:0005768	Endosome	CELLULAR_COMPONENT	1	0	175	1	33111
C11-C95	down	NOT SIGNIF	GO:0016310	Phosphorylation	BIOLOGICAL_PROCESS	1	0	3	1	33283
C11-C95	down	NOT SIGNIF	GO:1990904	Ribonucleoprotein Complex	CELLULAR_COMPONENT	1	0	6	1	33280
C11-C95	down	NOT SIGNIF	GO:0050896	Response To Stimulus	BIOLOGICAL_PROCESS	1	0	731	1	32555
C11-C95	down	NOT SIGNIF	GO:0097708	Intracellular Vesicle	CELLULAR_COMPONENT	1	0	272	1	33014
C11-C95	down	NOT SIGNIF	GO:0140299	Small Molecule Sensor Activity	MOLECULAR_FUNCTION	1	0	32	1	33254
C11-C95	down	NOT SIGNIF	GO:0140053	Mitochondrial Gene Expression	BIOLOGICAL_PROCESS	1	0	43	1	33243
C11-C95	down	NOT SIGNIF	GO:1901576	Organic Substance Biosynthetic Process	BIOLOGICAL_PROCESS	1	0	1042	1	32244
C11-C95	down	NOT SIGNIF	GO:1901575	Organic Substance Catabolic Process	BIOLOGICAL_PROCESS	1	0	491	1	32795
C11-C95	down	NOT SIGNIF	GO:0005783	Endoplasmic Reticulum	CELLULAR_COMPONENT	1	0	490	1	32796
C11-C95	down	NOT SIGNIF	GO:0006996	Organelle Organization	BIOLOGICAL_PROCESS	1	0	422	1	32864
C11-C95	down	NOT SIGNIF	GO:0005777	Peroxisome	CELLULAR_COMPONENT	1	0	175	1	33111
C11-C95	down	NOT SIGNIF	GO:0006869	Lipid Transport	BIOLOGICAL_PROCESS	1	0	2	1	33284
C11-C95	down	NOT SIGNIF	GO:0050661	Nadp Binding	MOLECULAR_FUNCTION	1	0	2	1	33284
C11-C95	down	NOT SIGNIF	GO:0070013	Intracellular Organelle Lumen	CELLULAR_COMPONENT	1	0	384	1	32902
C11-C95	down	NOT SIGNIF	GO:0050660	Flavin Adenine Dinucleotide Binding	MOLECULAR_FUNCTION	1	0	2	1	33284
C11-C95	down	NOT SIGNIF	GO:0006629	Lipid Metabolic Process	BIOLOGICAL_PROCESS	1	0	852	1	32434
C11-C95	down	NOT SIGNIF	GO:0048475	Coated Membrane	CELLULAR_COMPONENT	1	0	1	1	33285
C11-C95	down	NOT SIGNIF	GO:0051879	Hsp90 Protein Binding	MOLECULAR_FUNCTION	1	0	2	1	33284
C11-C95	down	NOT SIGNIF	GO:0050789	Regulation Of Biological Process	BIOLOGICAL_PROCESS	1	0	1455	1	31831
C11-C95	down	NOT SIGNIF	GO:0016787	Hydrolase Activity	MOLECULAR_FUNCTION	1	0	2901	1	30385
C11-C95	down	NOT SIGNIF	GO:0045926	Negative Regulation Of Growth	BIOLOGICAL_PROCESS	1	0	1	1	33285
C11-C95	down	NOT SIGNIF	GO:0060089	Molecular Transducer Activity	MOLECULAR_FUNCTION	1	0	97	1	33189
C11-C95	down	NOT SIGNIF	GO:0045927	Positive Regulation Of Growth	BIOLOGICAL_PROCESS	1	0	1	1	33285
C11-C95	down	NOT SIGNIF	GO:0015031	Protein Transport	BIOLOGICAL_PROCESS	1	0	392	1	32894
C11-C95	down	NOT SIGNIF	GO:0036094	Small Molecule Binding	MOLECULAR_FUNCTION	1	0	83	1	33203
C11-C95	down	NOT SIGNIF	GO:0006325	Chromatin Organization	BIOLOGICAL_PROCESS	1	0	142	1	33144
C11-C95	down	NOT SIGNIF	GO:0006446	Regulation Of Translational Initiation	BIOLOGICAL_PROCESS	1	0	1	1	33285
C11-C95	down	NOT SIGNIF	GO:0010817	Regulation Of Hormone Levels	BIOLOGICAL_PROCESS	1	0	2	1	33284
C11-C95	down	NOT SIGNIF	GO:0051246	Regulation Of Protein Metabolic Process	BIOLOGICAL_PROCESS	1	0	1	1	33285
C11-C95	down	NOT SIGNIF	GO:0030546	Signaling Receptor Activator Activity	MOLECULAR_FUNCTION	1	0	2	1	33284
C11-C95	down	NOT SIGNIF	GO:0016491	Oxidoreductase Activity	MOLECULAR_FUNCTION	1	0	1953	1	31333
C11-C95	down	NOT SIGNIF	GO:0097367	Carbohydrate Derivative Binding	MOLECULAR_FUNCTION	1	0	20	1	33266
C11-C95	down	NOT SIGNIF	GO:0030545	Signaling Receptor Regulator Activity	MOLECULAR_FUNCTION	1	0	2	1	33284
C11-C95	down	NOT SIGNIF	GO:0060090	Molecular Adaptor Activity	MOLECULAR_FUNCTION	1	0	63	1	33223
C11-C95	down	NOT SIGNIF	GO:0019748	Secondary Metabolic Process	BIOLOGICAL_PROCESS	1	0	3	1	33283
C11-C95	down	NOT SIGNIF	GO:0046906	Tetrapyrrole Binding	MOLECULAR_FUNCTION	1	0	2	1	33284
C11-C95	down	NOT SIGNIF	GO:0046907	Intracellular Transport	BIOLOGICAL_PROCESS	1	0	418	1	32868
C11-C95	down	NOT SIGNIF	GO:0038024	Cargo Receptor Activity	MOLECULAR_FUNCTION	1	0	1	1	33285
C11-C95	down	NOT SIGNIF	GO:0006575	Cellular Modified Amino Acid Metabolic Process	BIOLOGICAL_PROCESS	1	0	112	1	33174
C11-C95	down	NOT SIGNIF	GO:0014070	Response To Organic Cyclic Compound	BIOLOGICAL_PROCESS	1	0	5	1	33281
C11-C95	down	NOT SIGNIF	GO:0005488	Binding	MOLECULAR_FUNCTION	1	0	3034	1	30252
C11-C95	down	NOT SIGNIF	GO:0006457	Protein Folding	BIOLOGICAL_PROCESS	1	0	181	1	33105
C11-C95	down	NOT SIGNIF	GO:0009725	Response To Hormone	BIOLOGICAL_PROCESS	1	0	31	1	33255
C11-C95	down	NOT SIGNIF	GO:0040008	Regulation Of Growth	BIOLOGICAL_PROCESS	1	0	2	1	33284
C11-C95	down	NOT SIGNIF	GO:0006576	Biogenic Amine Metabolic Process	BIOLOGICAL_PROCESS	1	0	1	1	33285
C11-C95	down	NOT SIGNIF	GO:0009723	Response To Ethylene	BIOLOGICAL_PROCESS	1	0	1	1	33285
C11-C95	down	NOT SIGNIF	GO:0040007	Growth	BIOLOGICAL_PROCESS	1	0	2	1	33284
C11-C95	down	NOT SIGNIF	GO:0009958	Positive Gravitropism	BIOLOGICAL_PROCESS	1	0	1	1	33285
C11-C95	down	NOT SIGNIF	GO:0051252	Regulation Of Rna Metabolic Process	BIOLOGICAL_PROCESS	1	0	709	1	32577
C11-C95	down	NOT SIGNIF	GO:0009719	Response To Endogenous Stimulus	BIOLOGICAL_PROCESS	1	0	31	1	33255
C11-C95	down	NOT SIGNIF	GO:0031981	Nuclear Lumen	CELLULAR_COMPONENT	1	0	384	1	32902
C11-C95	down	NOT SIGNIF	GO:0031982	Vesicle	CELLULAR_COMPONENT	1	0	272	1	33014
C11-C95	down	NOT SIGNIF	GO:0019750	Chloroplast Localization	BIOLOGICAL_PROCESS	1	0	1	1	33285
C11-C95	down	NOT SIGNIF	GO:0019752	Carboxylic Acid Metabolic Process	BIOLOGICAL_PROCESS	1	0	489	1	32797
C11-C95	down	NOT SIGNIF	GO:0046914	Transition Metal Ion Binding	MOLECULAR_FUNCTION	1	0	46	1	33240
C11-C95	down	NOT SIGNIF	GO:0002181	Cytoplasmic Translation	BIOLOGICAL_PROCESS	1	0	116	1	33170
C11-C95	down	NOT SIGNIF	GO:0005694	Chromosome	CELLULAR_COMPONENT	1	0	302	1	32984
C11-C95	down	NOT SIGNIF	GO:0005576	Extracellular Region	CELLULAR_COMPONENT	1	0	466	1	32820
C11-C95	down	NOT SIGNIF	GO:0005215	Transporter Activity	MOLECULAR_FUNCTION	1	0	1257	1	32029
C11-C95	down	NOT SIGNIF	GO:0006417	Regulation Of Translation	BIOLOGICAL_PROCESS	1	0	1	1	33285
C11-C95	down	NOT SIGNIF	GO:0009926	Auxin Polar Transport	BIOLOGICAL_PROCESS	1	0	2	1	33284
C11-C95	down	NOT SIGNIF	GO:0098796	Membrane Protein Complex	CELLULAR_COMPONENT	1	0	1	1	33285
C11-C95	down	NOT SIGNIF	GO:0006778	Porphyrin-Containing Compound Metabolic Process	BIOLOGICAL_PROCESS	1	0	2	1	33284
C11-C95	down	NOT SIGNIF	GO:0006779	Porphyrin-Containing Compound Biosynthetic Process	BIOLOGICAL_PROCESS	1	0	2	1	33284
C11-C95	down	NOT SIGNIF	GO:0051020	Gtpase Binding	MOLECULAR_FUNCTION	1	0	1	1	33285
C11-C95	down	NOT SIGNIF	GO:0031974	Membrane-Enclosed Lumen	CELLULAR_COMPONENT	1	0	384	1	32902
C11-C95	down	NOT SIGNIF	GO:0140098	Catalytic Activity, Acting On Rna	MOLECULAR_FUNCTION	1	0	375	1	32911
C11-C95	down	NOT SIGNIF	GO:0031975	Envelope	CELLULAR_COMPONENT	1	0	53	1	33233
C11-C95	down	NOT SIGNIF	GO:0140096	Catalytic Activity, Acting On A Protein	MOLECULAR_FUNCTION	1	0	2037	1	31249
C11-C95	down	NOT SIGNIF	GO:0140097	Catalytic Activity, Acting On Dna	MOLECULAR_FUNCTION	1	0	174	1	33112
C11-C95	down	NOT SIGNIF	GO:0006790	Sulfur Compound Metabolic Process	BIOLOGICAL_PROCESS	1	0	276	1	33010
C11-C95	down	NOT SIGNIF	GO:0006310	Dna Recombination	BIOLOGICAL_PROCESS	1	0	98	1	33188
C11-C95	down	NOT SIGNIF	GO:0009820	Alkaloid Metabolic Process	BIOLOGICAL_PROCESS	1	0	6	1	33280
C11-C95	down	NOT SIGNIF	GO:0042440	Pigment Metabolic Process	BIOLOGICAL_PROCESS	1	0	2	1	33284
C11-C95	down	NOT SIGNIF	GO:0006793	Phosphorus Metabolic Process	BIOLOGICAL_PROCESS	1	0	3	1	33283
C11-C95	down	NOT SIGNIF	GO:0043531	Adp Binding	MOLECULAR_FUNCTION	1	0	3	1	33283
C11-C95	down	NOT SIGNIF	GO:0043413	Macromolecule Glycosylation	BIOLOGICAL_PROCESS	1	0	115	1	33171
C11-C95	down	NOT SIGNIF	GO:0043412	Macromolecule Modification	BIOLOGICAL_PROCESS	1	0	1578	1	31708
C11-C95	down	NOT SIGNIF	GO:0005102	Signaling Receptor Binding	MOLECULAR_FUNCTION	1	0	2	1	33284
C11-C95	down	NOT SIGNIF	GO:0006796	Phosphate-Containing Compound Metabolic Process	BIOLOGICAL_PROCESS	1	0	3	1	33283
C11-C95	down	NOT SIGNIF	GO:0043414	Macromolecule Methylation	BIOLOGICAL_PROCESS	1	0	2	1	33284
C11-C95	down	NOT SIGNIF	GO:0031967	Organelle Envelope	CELLULAR_COMPONENT	1	0	53	1	33233
C11-C95	down	NOT SIGNIF	GO:0051276	Chromosome Organization	BIOLOGICAL_PROCESS	1	0	18	1	33268
C11-C95	down	NOT SIGNIF	GO:0016462	Pyrophosphatase Activity	MOLECULAR_FUNCTION	1	0	218	1	33068
C11-C95	down	NOT SIGNIF	GO:0120036	Plasma Membrane Bounded Cell Projection Organization	BIOLOGICAL_PROCESS	1	0	1	1	33285
C11-C95	down	NOT SIGNIF	GO:0022607	Cellular Component Assembly	BIOLOGICAL_PROCESS	1	0	392	1	32894
C11-C95	down	NOT SIGNIF	GO:1901265	Nucleoside Phosphate Binding	MOLECULAR_FUNCTION	1	0	81	1	33205
C11-C95	down	NOT SIGNIF	GO:0006486	Protein Glycosylation	BIOLOGICAL_PROCESS	1	0	115	1	33171
C11-C95	down	NOT SIGNIF	GO:0009753	Response To Jasmonic Acid	BIOLOGICAL_PROCESS	1	0	1	1	33285
C11-C95	down	NOT SIGNIF	GO:0009751	Response To Salicylic Acid	BIOLOGICAL_PROCESS	1	0	3	1	33283
C11-C95	down	NOT SIGNIF	GO:0009630	Gravitropism	BIOLOGICAL_PROCESS	1	0	1	1	33285
C11-C95	down	NOT SIGNIF	GO:0009636	Response To Toxic Substance	BIOLOGICAL_PROCESS	1	0	87	1	33199
C11-C95	down	NOT SIGNIF	GO:0070085	Glycosylation	BIOLOGICAL_PROCESS	1	0	115	1	33171
C11-C95	down	NOT SIGNIF	GO:0009629	Response To Gravity	BIOLOGICAL_PROCESS	1	0	1	1	33285
C11-C95	down	NOT SIGNIF	GO:0048285	Organelle Fission	BIOLOGICAL_PROCESS	1	0	66	1	33220
C11-C95	down	NOT SIGNIF	GO:0051321	Meiotic Cell Cycle	BIOLOGICAL_PROCESS	1	0	22	1	33264
C11-C95	down	NOT SIGNIF	GO:0009628	Response To Abiotic Stimulus	BIOLOGICAL_PROCESS	1	0	28	1	33258
C11-C95	down	NOT SIGNIF	GO:0009506	Plasmodesma	CELLULAR_COMPONENT	1	0	6	1	33280
C11-C95	down	NOT SIGNIF	GO:0098772	Molecular Function Regulator Activity	MOLECULAR_FUNCTION	1	0	282	1	33004
C11-C95	down	NOT SIGNIF	GO:0120025	Plasma Membrane Bounded Cell Projection	CELLULAR_COMPONENT	1	0	7	1	33279
C11-C95	down	NOT SIGNIF	GO:0006259	Dna Metabolic Process	BIOLOGICAL_PROCESS	1	0	302	1	32984
C11-C95	down	NOT SIGNIF	GO:0006139	Nucleobase-Containing Compound Metabolic Process	BIOLOGICAL_PROCESS	1	0	2131	1	31155
C11-C95	down	NOT SIGNIF	GO:0009889	Regulation Of Biosynthetic Process	BIOLOGICAL_PROCESS	1	0	710	1	32576
C11-C95	down	NOT SIGNIF	GO:0098542	Defense Response To Other Organism	BIOLOGICAL_PROCESS	1	0	216	1	33070
C11-C95	down	NOT SIGNIF	GO:0010629	Negative Regulation Of Gene Expression	BIOLOGICAL_PROCESS	1	0	42	1	33244
C11-C95	down	NOT SIGNIF	GO:0032879	Regulation Of Localization	BIOLOGICAL_PROCESS	1	0	1	1	33285
C11-C95	down	NOT SIGNIF	GO:0016043	Cellular Component Organization	BIOLOGICAL_PROCESS	1	0	971	1	32315
C11-C95	down	NOT SIGNIF	GO:0032991	Protein-Containing Complex	CELLULAR_COMPONENT	1	0	23	1	33263
C11-C95	down	NOT SIGNIF	GO:0019438	Aromatic Compound Biosynthetic Process	BIOLOGICAL_PROCESS	1	0	799	1	32487
C11-C95	down	NOT SIGNIF	GO:0051336	Regulation Of Hydrolase Activity	BIOLOGICAL_PROCESS	1	0	2	1	33284
C11-C95	down	NOT SIGNIF	GO:0043604	Amide Biosynthetic Process	BIOLOGICAL_PROCESS	1	0	123	1	33163
C11-C95	down	NOT SIGNIF	GO:0019538	Protein Metabolic Process	BIOLOGICAL_PROCESS	1	0	2011	1	31275
C11-C95	down	NOT SIGNIF	GO:1902494	Catalytic Complex	CELLULAR_COMPONENT	1	0	11	1	33275
C11-C95	down	NOT SIGNIF	GO:0043603	Amide Metabolic Process	BIOLOGICAL_PROCESS	1	0	123	1	33163
C11-C95	down	NOT SIGNIF	GO:0009611	Response To Wounding	BIOLOGICAL_PROCESS	1	0	2	1	33284
C11-C95	down	NOT SIGNIF	GO:0008643	Carbohydrate Transport	BIOLOGICAL_PROCESS	1	0	3	1	33283
C11-C95	down	NOT SIGNIF	GO:0000910	Cytokinesis	BIOLOGICAL_PROCESS	1	0	44	1	33242
C11-C95	down	NOT SIGNIF	GO:0042995	Cell Projection	CELLULAR_COMPONENT	1	0	7	1	33279
C11-C95	down	NOT SIGNIF	GO:0009975	Cyclase Activity	MOLECULAR_FUNCTION	1	0	7	1	33279
C11-C95	down	NOT SIGNIF	GO:0009733	Response To Auxin	BIOLOGICAL_PROCESS	1	0	17	1	33269
C11-C95	down	NOT SIGNIF	GO:0009607	Response To Biotic Stimulus	BIOLOGICAL_PROCESS	1	0	230	1	33056
C11-C95	down	NOT SIGNIF	GO:0051346	Negative Regulation Of Hydrolase Activity	BIOLOGICAL_PROCESS	1	0	1	1	33285
C11-C95	down	NOT SIGNIF	GO:0009606	Tropism	BIOLOGICAL_PROCESS	1	0	1	1	33285
C11-C95	down	NOT SIGNIF	GO:0009605	Response To External Stimulus	BIOLOGICAL_PROCESS	1	0	224	1	33062
C11-C95	down	NOT SIGNIF	GO:0016151	Nickel Cation Binding	MOLECULAR_FUNCTION	1	0	1	1	33285
C11-C95	down	NOT SIGNIF	GO:0098754	Detoxification	BIOLOGICAL_PROCESS	1	0	87	1	33199
C11-C95	down	NOT SIGNIF	GO:0016032	Viral Process	BIOLOGICAL_PROCESS	1	0	1	1	33285
C11-C95	down	NOT SIGNIF	GO:0031410	Cytoplasmic Vesicle	CELLULAR_COMPONENT	1	0	272	1	33014
C11-C95	down	NOT SIGNIF	GO:0097305	Response To Alcohol	BIOLOGICAL_PROCESS	1	0	7	1	33279
C11-C95	down	NOT SIGNIF	GO:0030684	Preribosome	CELLULAR_COMPONENT	1	0	1	1	33285
C11-C95	down	NOT SIGNIF	GO:0016035	Zeta Dna Polymerase Complex	CELLULAR_COMPONENT	1	0	1	1	33285
C11-C95	down	NOT SIGNIF	GO:0032502	Developmental Process	BIOLOGICAL_PROCESS	1	0	724	1	32562
C11-C95	down	NOT SIGNIF	GO:0032501	Multicellular Organismal Process	BIOLOGICAL_PROCESS	1	0	1	1	33285
C11-C95	down	NOT SIGNIF	GO:0061024	Membrane Organization	BIOLOGICAL_PROCESS	1	0	145	1	33141
C11-C95	down	NOT SIGNIF	GO:0006351	Dna-Templated Transcription	BIOLOGICAL_PROCESS	1	0	796	1	32490
C11-C95	down	NOT SIGNIF	GO:0006596	Polyamine Biosynthetic Process	BIOLOGICAL_PROCESS	1	0	1	1	33285
C11-C95	down	NOT SIGNIF	GO:0009743	Response To Carbohydrate	BIOLOGICAL_PROCESS	1	0	2	1	33284
C11-C95	down	NOT SIGNIF	GO:0006355	Regulation Of Dna-Templated Transcription	BIOLOGICAL_PROCESS	1	0	708	1	32578
C11-C95	down	NOT SIGNIF	GO:0009741	Response To Brassinosteroid	BIOLOGICAL_PROCESS	1	0	2	1	33284
C11-C95	down	NOT SIGNIF	GO:0009620	Response To Fungus	BIOLOGICAL_PROCESS	1	0	1	1	33285
C11-C95	down	NOT SIGNIF	GO:0006595	Polyamine Metabolic Process	BIOLOGICAL_PROCESS	1	0	1	1	33285
C11-C95	down	NOT SIGNIF	GO:0042401	Biogenic Amine Biosynthetic Process	BIOLOGICAL_PROCESS	1	0	1	1	33285
C11-C95	down	NOT SIGNIF	GO:0009987	Cellular Process	BIOLOGICAL_PROCESS	1	0	6173	1	27113
C11-C95	down	NOT SIGNIF	GO:0010608	Post-Transcriptional Regulation Of Gene Expression	BIOLOGICAL_PROCESS	1	0	1	1	33285
C11-C95	down	NOT SIGNIF	GO:0051235	Maintenance Of Location	BIOLOGICAL_PROCESS	1	0	1	1	33285
C11-C95	down	NOT SIGNIF	GO:0009739	Response To Gibberellin	BIOLOGICAL_PROCESS	1	0	6	1	33280
C11-C95	down	NOT SIGNIF	GO:0051234	Establishment Of Localization	BIOLOGICAL_PROCESS	1	0	1839	1	31447
C11-C95	down	NOT SIGNIF	GO:0009737	Response To Abscisic Acid	BIOLOGICAL_PROCESS	1	0	7	1	33279
C11-C95	down	NOT SIGNIF	GO:0016020	Membrane	CELLULAR_COMPONENT	1	0	1853	1	31433
C11-C95	down	NOT SIGNIF	GO:0010605	Negative Regulation Of Macromolecule Metabolic Process	BIOLOGICAL_PROCESS	1	0	42	1	33244
C11-C95	down	NOT SIGNIF	GO:0017111	Ribonucleoside Triphosphate Phosphatase Activity	MOLECULAR_FUNCTION	1	0	218	1	33068
C11-C95	down	NOT SIGNIF	GO:0032970	Regulation Of Actin Filament-Based Process	BIOLOGICAL_PROCESS	1	0	1	1	33285
C11-C95	down	NOT SIGNIF	GO:0030312	External Encapsulating Structure	CELLULAR_COMPONENT	1	0	60	1	33226
C11-C95	down	NOT SIGNIF	GO:0030554	Adenyl Nucleotide Binding	MOLECULAR_FUNCTION	1	0	16	1	33270
C11-C95	down	NOT SIGNIF	GO:0019899	Enzyme Binding	MOLECULAR_FUNCTION	1	0	2	1	33284
C11-C95	down	NOT SIGNIF	GO:0043229	Intracellular Organelle	CELLULAR_COMPONENT	1	0	6060	1	27226
C11-C95	down	NOT SIGNIF	GO:0006281	Dna Repair	BIOLOGICAL_PROCESS	1	0	219	1	33067
C11-C95	down	NOT SIGNIF	GO:0070727	Cellular Macromolecule Localization	BIOLOGICAL_PROCESS	1	0	403	1	32883
C11-C95	down	NOT SIGNIF	GO:0007010	Cytoskeleton Organization	BIOLOGICAL_PROCESS	1	0	206	1	33080
C11-C95	down	NOT SIGNIF	GO:0030030	Cell Projection Organization	BIOLOGICAL_PROCESS	1	0	1	1	33285
C11-C95	down	NOT SIGNIF	GO:0008104	Protein Localization	BIOLOGICAL_PROCESS	1	0	403	1	32883
C11-C95	down	NOT SIGNIF	GO:0005198	Structural Molecule Activity	MOLECULAR_FUNCTION	1	0	591	1	32695
C11-C95	down	NOT SIGNIF	GO:0022402	Cell Cycle Process	BIOLOGICAL_PROCESS	1	0	124	1	33162
C11-C95	down	NOT SIGNIF	GO:0009314	Response To Radiation	BIOLOGICAL_PROCESS	1	0	3	1	33283
C11-C95	down	NOT SIGNIF	GO:0042254	Ribosome Biogenesis	BIOLOGICAL_PROCESS	1	0	313	1	32973
C11-C95	down	NOT SIGNIF	GO:0043226	Organelle	CELLULAR_COMPONENT	1	0	6347	1	26939
C11-C95	down	NOT SIGNIF	GO:0007018	Microtubule-Based Movement	BIOLOGICAL_PROCESS	1	0	25	1	33261
C11-C95	down	NOT SIGNIF	GO:0043228	Non-Membrane-Bounded Organelle	CELLULAR_COMPONENT	1	0	1366	1	31920
C11-C95	down	NOT SIGNIF	GO:0043227	Membrane-Bounded Organelle	CELLULAR_COMPONENT	1	0	5479	1	27807
C11-C95	down	NOT SIGNIF	GO:0007017	Microtubule-Based Process	BIOLOGICAL_PROCESS	1	0	25	1	33261
C11-C95	down	NOT SIGNIF	GO:0030029	Actin Filament-Based Process	BIOLOGICAL_PROCESS	1	0	2	1	33284
C11-C95	down	NOT SIGNIF	GO:0009309	Amine Biosynthetic Process	BIOLOGICAL_PROCESS	1	0	1	1	33285
C11-C95	down	NOT SIGNIF	GO:0008219	Cell Death	BIOLOGICAL_PROCESS	1	0	69	1	33217
C11-C95	down	NOT SIGNIF	GO:0009308	Amine Metabolic Process	BIOLOGICAL_PROCESS	1	0	1	1	33285
C11-C95	down	NOT SIGNIF	GO:0043231	Intracellular Membrane-Bounded Organelle	CELLULAR_COMPONENT	1	0	5472	1	27814
C11-C95	down	NOT SIGNIF	GO:0019001	Guanyl Nucleotide Binding	MOLECULAR_FUNCTION	1	0	6	1	33280
C11-C95	down	NOT SIGNIF	GO:0032200	Telomere Organization	BIOLOGICAL_PROCESS	1	0	17	1	33269
C11-C95	down	NOT SIGNIF	GO:0065007	Biological Regulation	BIOLOGICAL_PROCESS	1	0	1470	1	31816
C11-C95	down	NOT SIGNIF	GO:0065008	Regulation Of Biological Quality	BIOLOGICAL_PROCESS	1	0	2	1	33284
C11-C95	down	NOT SIGNIF	GO:0065003	Protein-Containing Complex Assembly	BIOLOGICAL_PROCESS	1	0	391	1	32895
C11-C95	down	NOT SIGNIF	GO:0032561	Guanyl Ribonucleotide Binding	MOLECULAR_FUNCTION	1	0	6	1	33280
C11-C95	down	NOT SIGNIF	GO:0043233	Organelle Lumen	CELLULAR_COMPONENT	1	0	384	1	32902
C11-C95	down	NOT SIGNIF	GO:0043232	Intracellular Non-Membrane-Bounded Organelle	CELLULAR_COMPONENT	1	0	1366	1	31920
C11-C95	down	NOT SIGNIF	GO:0000502	Proteasome Complex	CELLULAR_COMPONENT	1	0	2	1	33284
C11-C95	down	NOT SIGNIF	GO:0046983	Protein Dimerization Activity	MOLECULAR_FUNCTION	1	0	2	1	33284
C11-C95	down	NOT SIGNIF	GO:0110165	Cellular Anatomical Entity	CELLULAR_COMPONENT	1	0	9144	1	24142
C11-C95	down	NOT SIGNIF	GO:0065009	Regulation Of Molecular Function	BIOLOGICAL_PROCESS	1	0	10	1	33276
C11-C95	down	NOT SIGNIF	GO:0060918	Auxin Transport	BIOLOGICAL_PROCESS	1	0	2	1	33284
C11-C95	down	NOT SIGNIF	GO:0032559	Adenyl Ribonucleotide Binding	MOLECULAR_FUNCTION	1	0	14	1	33272
C11-C95	down	NOT SIGNIF	GO:0046872	Metal Ion Binding	MOLECULAR_FUNCTION	1	0	180	1	33106
C11-C95	down	NOT SIGNIF	GO:0042393	Histone Binding	MOLECULAR_FUNCTION	1	0	54	1	33232
C11-C95	down	NOT SIGNIF	GO:1990778	Protein Localization To Cell Periphery	BIOLOGICAL_PROCESS	1	0	5	1	33281
C11-C95	down	NOT SIGNIF	GO:0032553	Ribonucleotide Binding	MOLECULAR_FUNCTION	1	0	20	1	33266
C11-C95	down	NOT SIGNIF	GO:0032555	Purine Ribonucleotide Binding	MOLECULAR_FUNCTION	1	0	20	1	33266
C11-C95	down	NOT SIGNIF	GO:0034976	Response To Endoplasmic Reticulum Stress	BIOLOGICAL_PROCESS	1	0	2	1	33284
C11-C95	down	NOT SIGNIF	GO:0019219	Regulation Of Nucleobase-Containing Compound Metabolic Process	BIOLOGICAL_PROCESS	1	0	709	1	32577
C11-C95	down	NOT SIGNIF	GO:0009651	Response To Salt Stress	BIOLOGICAL_PROCESS	1	0	5	1	33281
C11-C95	down	NOT SIGNIF	GO:0009892	Negative Regulation Of Metabolic Process	BIOLOGICAL_PROCESS	1	0	42	1	33244
C11-C95	down	NOT SIGNIF	GO:0031461	Cullin-Ring Ubiquitin Ligase Complex	CELLULAR_COMPONENT	1	0	3	1	33283
C11-C95	down	NOT SIGNIF	GO:0006260	Dna Replication	BIOLOGICAL_PROCESS	1	0	107	1	33179
C11-C95	down	NOT SIGNIF	GO:0009411	Response To Uv	BIOLOGICAL_PROCESS	1	0	1	1	33285
C11-C95	down	NOT SIGNIF	GO:0009658	Chloroplast Organization	BIOLOGICAL_PROCESS	1	0	5	1	33281
C11-C95	down	NOT SIGNIF	GO:0009416	Response To Light Stimulus	BIOLOGICAL_PROCESS	1	0	3	1	33283
C11-C95	down	NOT SIGNIF	GO:0009536	Plastid	CELLULAR_COMPONENT	1	0	976	1	32310
C11-C95	down	NOT SIGNIF	GO:0009657	Plastid Organization	BIOLOGICAL_PROCESS	1	0	6	1	33280
C11-C95	down	NOT SIGNIF	GO:0009415	Response To Water	BIOLOGICAL_PROCESS	1	0	1	1	33285
C11-C95	down	NOT SIGNIF	GO:0009414	Response To Water Deprivation	BIOLOGICAL_PROCESS	1	0	1	1	33285
C11-C95	down	NOT SIGNIF	GO:0061919	Process Utilizing Autophagic Mechanism	BIOLOGICAL_PROCESS	1	0	47	1	33239
C11-C95	down	NOT SIGNIF	GO:0009409	Response To Cold	BIOLOGICAL_PROCESS	1	0	8	1	33278
C11-C95	down	NOT SIGNIF	GO:0016070	Rna Metabolic Process	BIOLOGICAL_PROCESS	1	0	1331	1	31955
C11-C95	down	NOT SIGNIF	GO:0009408	Response To Heat	BIOLOGICAL_PROCESS	1	0	2	1	33284
C11-C95	down	NOT SIGNIF	GO:0016192	Vesicle-Mediated Transport	BIOLOGICAL_PROCESS	1	0	364	1	32922
C11-C95	down	NOT SIGNIF	GO:0016071	Mrna Metabolic Process	BIOLOGICAL_PROCESS	1	0	365	1	32921
C11-C95	down	NOT SIGNIF	GO:0034605	Cellular Response To Heat	BIOLOGICAL_PROCESS	1	0	1	1	33285
C11-C95	down	NOT SIGNIF	GO:0018130	Heterocycle Biosynthetic Process	BIOLOGICAL_PROCESS	1	0	799	1	32487
C11-C95	down	NOT SIGNIF	GO:0043130	Ubiquitin Binding	MOLECULAR_FUNCTION	1	0	2	1	33284
C11-C95	down	NOT SIGNIF	GO:0016073	Snrna Metabolic Process	BIOLOGICAL_PROCESS	1	0	17	1	33269
C11-C95	down	NOT SIGNIF	GO:0019222	Regulation Of Metabolic Process	BIOLOGICAL_PROCESS	1	0	778	1	32508
C11-C95	down	NOT SIGNIF	GO:0033993	Response To Lipid	BIOLOGICAL_PROCESS	1	0	15	1	33271
C11-C95	down	NOT SIGNIF	GO:0010876	Lipid Localization	BIOLOGICAL_PROCESS	1	0	3	1	33283
C11-C95	down	NOT SIGNIF	GO:0030246	Carbohydrate Binding	MOLECULAR_FUNCTION	1	0	4	1	33282
C11-C95	down	NOT SIGNIF	GO:0030247	Polysaccharide Binding	MOLECULAR_FUNCTION	1	0	1	1	33285
C11-C95	down	NOT SIGNIF	GO:0071705	Nitrogen Compound Transport	BIOLOGICAL_PROCESS	1	0	394	1	32892
C11-C95	down	NOT SIGNIF	GO:0006399	Trna Metabolic Process	BIOLOGICAL_PROCESS	1	0	162	1	33124
C11-C95	down	NOT SIGNIF	GO:0022613	Ribonucleoprotein Complex Biogenesis	BIOLOGICAL_PROCESS	1	0	313	1	32973
C11-C95	down	NOT SIGNIF	GO:0006396	Rna Processing	BIOLOGICAL_PROCESS	1	0	11	1	33275
C11-C95	down	NOT SIGNIF	GO:0007005	Mitochondrion Organization	BIOLOGICAL_PROCESS	1	0	115	1	33171
C11-C95	down	NOT SIGNIF	GO:0032418	Lysosome Localization	BIOLOGICAL_PROCESS	1	0	1	1	33285
C11-C95	down	NOT SIGNIF	GO:0030117	Membrane Coat	CELLULAR_COMPONENT	1	0	1	1	33285
C11-C95	down	NOT SIGNIF	GO:0030119	Ap-Type Membrane Coat Adaptor Complex	CELLULAR_COMPONENT	1	0	1	1	33285
C11-C95	down	NOT SIGNIF	GO:0043022	Ribosome Binding	MOLECULAR_FUNCTION	1	0	1	1	33285
C11-C95	down	NOT SIGNIF	GO:0043021	Ribonucleoprotein Complex Binding	MOLECULAR_FUNCTION	1	0	1	1	33285
C11-C95	down	NOT SIGNIF	GO:0071941	Nitrogen Cycle Metabolic Process	BIOLOGICAL_PROCESS	1	0	15	1	33271
C11-C95	down	NOT SIGNIF	GO:0032774	Rna Biosynthetic Process	BIOLOGICAL_PROCESS	1	0	797	1	32489
C11-C95	down	NOT SIGNIF	GO:0071824	Protein-Dna Complex Organization	BIOLOGICAL_PROCESS	1	0	142	1	33144
C11-C95	down	NOT SIGNIF	GO:0071704	Organic Substance Metabolic Process	BIOLOGICAL_PROCESS	1	0	6047	1	27239
C11-C95	down	NOT SIGNIF	GO:0031326	Regulation Of Cellular Biosynthetic Process	BIOLOGICAL_PROCESS	1	0	710	1	32576
C11-C95	down	NOT SIGNIF	GO:0031323	Regulation Of Cellular Metabolic Process	BIOLOGICAL_PROCESS	1	0	711	1	32575
C11-C95	down	NOT SIGNIF	GO:0071702	Organic Substance Transport	BIOLOGICAL_PROCESS	1	0	399	1	32887
C11-C95	down	NOT SIGNIF	GO:0071944	Cell Periphery	CELLULAR_COMPONENT	1	0	860	1	32426
C11-C95	down	NOT SIGNIF	GO:0006082	Organic Acid Metabolic Process	BIOLOGICAL_PROCESS	1	0	489	1	32797
C11-C95	down	NOT SIGNIF	GO:0008380	Rna Splicing	BIOLOGICAL_PROCESS	1	0	2	1	33284
C11-C95	down	NOT SIGNIF	GO:0006081	Cellular Aldehyde Metabolic Process	BIOLOGICAL_PROCESS	1	0	2	1	33284
C11-C95	down	NOT SIGNIF	GO:1902074	Response To Salt	BIOLOGICAL_PROCESS	1	0	1	1	33285
C11-C95	down	NOT SIGNIF	GO:0070925	Organelle Assembly	BIOLOGICAL_PROCESS	1	0	1	1	33285
C11-C95	down	NOT SIGNIF	GO:1903047	Mitotic Cell Cycle Process	BIOLOGICAL_PROCESS	1	0	42	1	33244
C11-C95	down	NOT SIGNIF	GO:1903046	Meiotic Cell Cycle Process	BIOLOGICAL_PROCESS	1	0	22	1	33264
C11-C95	down	NOT SIGNIF	GO:0007059	Chromosome Segregation	BIOLOGICAL_PROCESS	1	0	60	1	33226
C11-C95	down	NOT SIGNIF	GO:0051171	Regulation Of Nitrogen Compound Metabolic Process	BIOLOGICAL_PROCESS	1	0	713	1	32573
C11-C95	down	NOT SIGNIF	GO:0042575	Dna Polymerase Complex	CELLULAR_COMPONENT	1	0	1	1	33285
C11-C95	down	NOT SIGNIF	GO:1905348	Endonuclease Complex	CELLULAR_COMPONENT	1	0	1	1	33285
C11-C95	down	NOT SIGNIF	GO:0042579	Microbody	CELLULAR_COMPONENT	1	0	175	1	33111
C11-C95	down	NOT SIGNIF	GO:0044877	Protein-Containing Complex Binding	MOLECULAR_FUNCTION	1	0	4	1	33282
C11-C95	down	NOT SIGNIF	GO:0051169	Nuclear Transport	BIOLOGICAL_PROCESS	1	0	93	1	33193
C11-C95	down	NOT SIGNIF	GO:0051049	Regulation Of Transport	BIOLOGICAL_PROCESS	1	0	1	1	33285
C11-C95	down	NOT SIGNIF	GO:0035639	Purine Ribonucleoside Triphosphate Binding	MOLECULAR_FUNCTION	1	0	14	1	33272
C11-C95	down	NOT SIGNIF	GO:0015908	Fatty Acid Transport	BIOLOGICAL_PROCESS	1	0	1	1	33285
C11-C95	down	NOT SIGNIF	GO:0003924	Gtpase Activity	MOLECULAR_FUNCTION	1	0	218	1	33068
C11-C95	down	NOT SIGNIF	GO:0090304	Nucleic Acid Metabolic Process	BIOLOGICAL_PROCESS	1	0	1617	1	31669
C11-C95	down	NOT SIGNIF	GO:0090305	Nucleic Acid Phosphodiester Bond Hydrolysis	BIOLOGICAL_PROCESS	1	0	1	1	33285
C11-C95	down	NOT SIGNIF	GO:0006091	Generation Of Precursor Metabolites And Energy	BIOLOGICAL_PROCESS	1	0	433	1	32853
C11-C95	down	NOT SIGNIF	GO:0008270	Zinc Ion Binding	MOLECULAR_FUNCTION	1	0	43	1	33243
C11-C95	down	NOT SIGNIF	GO:0034660	Ncrna Metabolic Process	BIOLOGICAL_PROCESS	1	0	174	1	33112
C11-C95	down	NOT SIGNIF	GO:0008152	Metabolic Process	BIOLOGICAL_PROCESS	1	0	6456	1	26830
C11-C95	down	NOT SIGNIF	GO:0042221	Response To Chemical	BIOLOGICAL_PROCESS	1	0	133	1	33153
C11-C95	down	NOT SIGNIF	GO:0046942	Carboxylic Acid Transport	BIOLOGICAL_PROCESS	1	0	1	1	33285
C11-C95	down	NOT SIGNIF	GO:0000304	Response To Singlet Oxygen	BIOLOGICAL_PROCESS	1	0	1	1	33285
C11-C95	down	NOT SIGNIF	GO:0045735	Nutrient Reservoir Activity	MOLECULAR_FUNCTION	1	0	3	1	33283
C11-C95	down	NOT SIGNIF	GO:0000302	Response To Reactive Oxygen Species	BIOLOGICAL_PROCESS	1	0	1	1	33285
C11-C95	down	NOT SIGNIF	GO:0043436	Oxoacid Metabolic Process	BIOLOGICAL_PROCESS	1	0	489	1	32797
C11-C95	down	NOT SIGNIF	GO:0001510	Rna Methylation	BIOLOGICAL_PROCESS	1	0	1	1	33285
C11-C95	down	NOT SIGNIF	GO:0051179	Localization	BIOLOGICAL_PROCESS	1	0	1850	1	31436
C11-C95	down	NOT SIGNIF	GO:0042592	Homeostatic Process	BIOLOGICAL_PROCESS	1	0	1	1	33285
C11-C95	down	NOT SIGNIF	GO:0010468	Regulation Of Gene Expression	BIOLOGICAL_PROCESS	1	0	764	1	32522
C11-C95	down	NOT SIGNIF	GO:0034654	Nucleobase-Containing Compound Biosynthetic Process	BIOLOGICAL_PROCESS	1	0	797	1	32489
C11-C95	down	NOT SIGNIF	GO:0010467	Gene Expression	BIOLOGICAL_PROCESS	1	0	1114	1	32172
C11-C95	down	NOT SIGNIF	GO:0030054	Cell Junction	CELLULAR_COMPONENT	1	0	6	1	33280
[truncated: 3,875 more rows]
