# Supplementary material for: De novo transcriptome assembly and discovery of drought-responsive genes in white spruce (Picea glauca)
Source: PLoS One. 2025 Jan 3;20(1):e0316661. doi: 10.1371/journal.pone.0316661 (PMC11698436; doi:10.1371/journal.pone.0316661)
Supplement: S10 Table — The Excel file contains two sheets; Caption and S10 (list of key drought-responsive genes previously observed in published studies). (XLSX) [file pone.0316661.s014.xlsx]

## Sheet: Caption
		Supplementary Tables
		Title : De novo transcriptome assembly and discovery of drought-responsive genes in white spruce (Picea glauca)
		Authors: Zoé Ribeyre, Claire Depardieu, Julien Prunier, Gervais Pelletier, Geneviève Parent, John Mackay, Arnaud Droit, Jean Bousquet, Philippe Nolet, Christian Messier
	Sheet	Informations
	S10 Table	The list of differentially expressed transcripts (DETs) and corresponding annotated genes (DEGs) based on the WS77111v2 and GCAT3.3 genomes whose characterization as a key drought-responsive gene has been found in previous published studies.
	Reference studies cited in this supplementary table:
		Depardieu, C., Gérardi, S., Nadeau, S., Parent, G. J., Mackay, J., Lenz, P., et al. (2021). Connecting tree‐ring phenotypes, genetic associations and transcriptomics to decipher the genomic architecture of drought adaptation in a widespread conifer. Mol. Ecol. 30, 3898–3917. doi: 10.1111/mec.15846.
		Hornoy, B., Pavy, N., Gérardi, S., Beaulieu, J., and Bousquet, J. (2015). Genetic Adaptation to Climate in White Spruce Involves Small to Moderate Allele Frequency Shifts in Functionally Diverse Genes. Genome Biol. Evol. 7, 3269–3285. doi: 10.1093/gbe/evv218.
		Namroud, M.-C., Beaulieu, J., Juge, N., Laroche, J., and Bousquet, J. (2008). Scanning the genome for gene single nucleotide polymorphisms involved in adaptive population differentiation in white spruce. Mol. Ecol. 17, 3599–3613. doi: 10.1111/j.1365-294X.2008.03840.x.
		Prunier, J., Caron, S., Lamothe, M., Blais, S., Bousquet, J., Isabel, N., et al. (2017). Gene copy number variations in adaptive evolution: The genomic distribution of gene copy number variations revealed by genetic mapping and their adaptive role in an undomesticated species, white spruce (Picea glauca). Mol. Ecol. 26, 5989–6001. doi: 10.1111/mec.14337.
		Prunier, J., Pelgas, B., Gagnon, F., Desponts, M., Isabel, N., Beaulieu, J., et al. (2013). The genomic architecture and association genetics of adaptive characters using a candidate SNP approach in boreal black spruce. BMC Genomics 14, 368. doi: 10.1186/1471-2164-14-368.
		Stival Sena, J., Giguère, I., Rigault, P., Bousquet, J., and Mackay, J. (2018). Expansion of the dehydrin gene family in the Pinaceae is associated with considerable structural diversity and drought-responsive expression. Tree Physiol. 38, 442–456. doi: 10.1093/treephys/tpx125.
		Van Ghelder, C., Parent, G. J., Rigault, P., Prunier, J., Giguère, I., Caron, S., et al. (2019). The large repertoire of conifer NLR resistance genes includes drought responsive and highly diversified RNLs. Sci. Rep. 9, 11614. doi: 10.1038/s41598-019-47950-7.

## Sheet: S10 Table
Transcript	Gene_WS77111v2	Gene_GCAT3.3	Day	Regulation	Reference study	Regulation in the reference study	Gene type	BLAST_description
transcript5061	JZKD02S1294733.1	GQ0023_E23	Day22	up	Depardieu et al., 2021	GPA (growth resilience and growth recovery)	-	ABC transporter G family member 20-like [Brassica napus]
transcript1954	JZKD02S1216888.1	GQ0166_N07	Day22	down	Depardieu et al., 2021	GEA (soil moisture index)	-	7-deoxyloganetin glucosyltransferase-like [Quercus suber]
transcript4569	JZKD02S0569770.1	GQ0196_H05	Day22	down	Depardieu et al., 2021	GPA (wood density)	-	SAM50-like protein SPAC17C9.06 [Papaver somniferum]
transcript9093	JZKD02S0513875.1	GQ02807_K18	Day22	up	Depardieu et al., 2021	GPA (wood density, and cell wall thickness)	-	dehydrin Xero 2-like [Brassica napus]
transcript12110	JZKD02S0145771.1	GQ02817_A10	Day22	down	Depardieu et al., 2021	GEA (soil moisture index)	-	floricaula/leafy-like protein FL1 isoform X3 [Physcomitrella patens]
transcript11685	JZKD02S1606391.1	GQ02828_J14	Day22	down	Depardieu et al., 2021	GEA (soil moisture index)	-	GRF1-interacting factor 1-like isoform X2 [Coffea arabica]
transcript16382	JZKD02S1077375.1	GQ02908_O20	Day22	down	Depardieu et al., 2021	GEA (soil moisture index, SPEI)	-	NA
transcript6144	JZKD02S1050968.1	GQ03103_D19	Day14	down	Depardieu et al., 2021	GEA (precipitations, Tmean, VPD)	-	uncharacterized protein LOC103704514 isoform X1 [Phoenix dactylifera]
transcript9974	JZKD02S0073467.1	GQ03106_L19	Day22	down	Depardieu et al., 2021	GEA (soil moisture index)	-	protein BREAST CANCER SUSCEPTIBILITY 1 homolog [Ziziphus jujuba]
transcript13811	JZKD02S1039519.1	GQ03107_I11	Day22	down	Depardieu et al., 2021	GPA (wood density, and cell wall thickness)	-	extra-large guanine nucleotide-binding protein 3 isoform X1 [Citrus sinensis]
transcript15641	JZKD02S0064638.1	GQ03204_B13	Day18	up	Depardieu et al., 2021	GEA (soil moisture index)	-	alanine--tRNA ligase, chloroplastic/mitochondrial-like [Phoenix dactylifera]
transcript15641	JZKD02S0064638.1	GQ03204_B13	Day22	up	Depardieu et al., 2021	GEA (soil moisture index)	-	alanine--tRNA ligase, chloroplastic/mitochondrial-like [Phoenix dactylifera]
transcript12628	JZKD02S1166854.1	GQ03218_M19	Day18	up	Depardieu et al., 2021	GEA (VPD, Tmean, SPEI)	-	indole-3-acetate O-methyltransferase 1 [Oryza sativa Japonica Group]
transcript12628	JZKD02S1166854.1	GQ03218_M19	Day22	up	Depardieu et al., 2021	GEA (VPD, Tmean, SPEI)	-	indole-3-acetate O-methyltransferase 1 [Oryza sativa Japonica Group]
transcript20625	JZKD02S0273837.1	GQ03230_D22	Day18	down	Depardieu et al., 2021	GPA (LDr)	-	NA
transcript20625	JZKD02S0273837.1	GQ03230_D22	Day22	down	Depardieu et al., 2021	GPA (LDr)	-	NA
transcript21119	JZKD02S0273837.1	GQ03230_D22	Day18	down	Depardieu et al., 2021	GPA (LDr)	-	heavy metal-associated isoprenylated plant protein 35 [Glycine max]
transcript21119	JZKD02S0273837.1	GQ03230_D22	Day22	down	Depardieu et al., 2021	GPA (LDr)	-	heavy metal-associated isoprenylated plant protein 35 [Glycine max]
transcript23239	JZKD02S0225152.1	GQ03230_D22	Day22	up	Depardieu et al., 2021	GPA (LDr)	-	NA
transcript9345	JZKD02S0273837.1	GQ03230_D22	Day14	down	Depardieu et al., 2021	GPA (LDr)	-	DIS3-like exonuclease 2 isoform X2 [Durio zibethinus]
transcript9345	JZKD02S0273837.1	GQ03230_D22	Day18	down	Depardieu et al., 2021	GPA (LDr)	-	DIS3-like exonuclease 2 isoform X2 [Durio zibethinus]
transcript9345	JZKD02S0273837.1	GQ03230_D22	Day22	down	Depardieu et al., 2021	GPA (LDr)	-	DIS3-like exonuclease 2 isoform X2 [Durio zibethinus]
transcript17474	JZKD02S1523814.1	GQ03235_M14	Day22	down	Depardieu et al., 2021	GPA (growth recovery)	-	uncharacterized protein LOC112282515 [Physcomitrella patens]
transcript26450	JZKD02S1523814.1	GQ03235_M14	Day22	down	Depardieu et al., 2021	GPA (growth recovery)	-	NA
transcript30283	JZKD02S0005012.1	GQ03304_C07	Day22	down	Depardieu et al., 2021	GEA (soil moisture index)	-	endo-1,4-beta-xylanase 1-like isoform X1 [Abrus precatorius]
transcript29491	JZKD02S1639239.1	GQ03317_K18	Day22	up	Depardieu et al., 2021	GPA (growth resilience and growth recovery)	-	3-oxo-Delta(4,5)-steroid 5-beta-reductase-like [Cynara cardunculus var. scolymus]
transcript31376	JZKD02S1639239.1	GQ03317_K18	Day22	up	Depardieu et al., 2021	GPA (growth resilience and growth recovery)	-	pectinesterase-like [Selaginella moellendorffii]
transcript7453	JZKD02S0830853.1	GQ03413_I24	Day18	up	Depardieu et al., 2021	GEA (soil moisture index)	-	NA
transcript14498	JZKD02S1463770.1	GQ03517_H18	Day22	up	Depardieu et al., 2021	GPA (growth recovery)	-	2-(3-amino-3-carboxypropyl)histidine synthase subunit 1-like [Papaver somniferum]
transcript5840	JZKD02S0196689.1	GQ03610_M12	Day22	down	Depardieu et al., 2021	GEA (soil moisture index, vapor pressure deficit)	-	polyubiquitin [Setaria italica]
transcript23329	JZKD02S1099553.1	GQ03617_M21	Day18	down	Depardieu et al., 2021	GPA and GEA (growth recovery, mean temperature)	-	katanin p80 WD40 repeat-containing subunit B1 homolog [Populus trichocarpa]
transcript10681	JZKD02S1315649.1	GQ03711_J18	Day22	up	Depardieu et al., 2021	GEA (mean temperature)	-	probably inactive leucine-rich repeat receptor-like protein kinase At3g28040 [Populus trichocarpa]
transcript5105	JZKD02S1381796.1	GQ03711_J18	Day22	up	Depardieu et al., 2021	GEA (mean temperature)	-	protein CHAPERONE-LIKE PROTEIN OF POR1, chloroplastic-like isoform X1 [Durio zibethinus]
transcript17464	JZKD02S0004457.1	GQ03715_J22	Day18	down	Depardieu et al., 2021	GEA (soil moisture index)	-	chalcone synthase 3 [Glycine max]
transcript17464	JZKD02S0004457.1	GQ03715_J22	Day22	down	Depardieu et al., 2021	GEA (soil moisture index)	-	chalcone synthase 3 [Glycine max]
transcript1607	JZKD02S1324818.1	GQ03803_L08	Day18	down	Depardieu et al., 2021	GEA (mean temperature, vapor pressure deficit)	-	DNA-directed RNA polymerase 1B, mitochondrial [Populus trichocarpa]
transcript21386	JZKD02S0630315.1	GQ03807_K02	Day18	down	Depardieu et al., 2021	GPA (cell wall thickness)	-	NA
transcript21386	JZKD02S0630315.1	GQ03807_K02	Day22	down	Depardieu et al., 2021	GPA (cell wall thickness)	-	NA
transcript28225	JZKD02S0630315.1	GQ03807_K02	Day22	down	Depardieu et al., 2021	GPA (cell wall thickness)	-	NA
transcript28610	JZKD02S0630315.1	GQ03807_K02	Day22	down	Depardieu et al., 2021	GPA (cell wall thickness)	-	REF/SRPP-like protein At3g05500 [Brassica napus]
transcript28893	JZKD02S0630315.1	GQ03807_K02	Day18	down	Depardieu et al., 2021	GPA (cell wall thickness)	-	stress-related protein-like [Papaver somniferum]
transcript28893	JZKD02S0630315.1	GQ03807_K02	Day22	down	Depardieu et al., 2021	GPA (cell wall thickness)	-	stress-related protein-like [Papaver somniferum]
transcript9253	JZKD02S0630315.1	GQ03807_K02	Day18	down	Depardieu et al., 2021	GPA (cell wall thickness)	-	uncharacterized protein LOC103708169 [Phoenix dactylifera]
transcript9253	JZKD02S0630315.1	GQ03807_K02	Day22	down	Depardieu et al., 2021	GPA (cell wall thickness)	-	uncharacterized protein LOC103708169 [Phoenix dactylifera]
transcript24367	JZKD02S0434328.1	GQ03812_F05	Day22	down	Depardieu et al., 2021	GPA (wood density)	-	NA
transcript4677	JZKD02S0195658.1	GQ03814_N11	Day22	down	Depardieu et al., 2021	GEA (soil moisture index)	-	polyadenylate-binding protein-interacting protein 12-like isoform X1 [Cynara cardunculus var. scolymus]
transcript15575	JZKD02S0414507.1	GQ03909_O08	Day22	down	Depardieu et al., 2021	GPA (sensitivity of wood density to drought)	-	zinc finger protein GIS2-like [Physcomitrella patens]
transcript23156	JZKD02S0414507.1	GQ03909_O08	Day18	up	Depardieu et al., 2021	GPA (sensitivity of wood density to drought)	-	phosphoinositide phosphatase SAC7 [Durio zibethinus]
transcript28026	JZKD02S0414507.1	GQ03909_O08	Day22	down	Depardieu et al., 2021	GPA (sensitivity of wood density to drought)	-	vesicle-associated membrane protein 714 [Populus trichocarpa]
transcript10876	JZKD02S1092344.1	GQ03916_D18	Day22	up	Depardieu et al., 2021	GEA (soil moisture index)	-	temperature-induced lipocalin-1-like [Cucurbita pepo subsp. pepo]
transcript15634	JZKD02S0616190.1	GQ04001_G18	Day22	down	Depardieu et al., 2021	GEA (soil moisture index, vapor pressure deficit)	-	NA
transcript6088	JZKD02S1420312.1	GQ04009_L06	Day22	down	Depardieu et al., 2021	GEA (soil moisture index, vapor pressure deficit, mean temperature)	-	G-type lectin S-receptor-like serine/threonine-protein kinase At2g19130 [Arachis hypogaea]
transcript3041	JZKD02S1200580.1	GQ04102_C19	Day22	up	Depardieu et al., 2021	GEA and GPA (sensitivity of wood density to drought; SPEI)	-	putative glucuronosyltransferase PGSIP8 [Coffea arabica]
transcript7277	JZKD02S1591948.1	GQ04107_D16	Day22	up	Depardieu et al., 2021	GPA (growth recovery)	-	probable WRKY transcription factor 12 [Durio zibethinus]
transcript4185,2483,f13057Z2483	JZKD02S0234466.1	GQ03707_G19	Day 22	up	Depardieu et al., 2021	GPA (sensitivity of wood density to drought)	-	zinc finger CCCH domain-containing protein 20 [Glycine max]
transcript721	JZKD02S0898408.1	GQ02907_L08	Day18	down	Depardieu et al., 2021	GPA (cell wall thickness)	-	golgin subfamily A member 6-like protein 22 [Physcomitrella patens]
transcript11693	JZKD02S0055628.1	GQ0192_K18	Day22	down	Depardieu et al., 2021; Hornoy et al., 2015	Depardieu: GEA (soil moisture index); Hornoy: GEA (mean annual temperature)	-	alcohol dehydrogenase-like 4 [Durio zibethinus]
transcript2916	JZKD02S1397633.1	GQ02805_P05	Day22	down	Depardieu et al., 2021; Hornoy et al., 2015	Depardieu : GEA (precipitations); Hornoy: GEA (mean annual temperature)	-	GDP-L-galactose phosphorylase 1-like [Phoenix dactylifera]
transcript10618	JZKD02S0600836.1	GQ03702_H16	Day22	down	Depardieu et al., 2021; Hornoy et al., 2015	Depardieu: GEA (soil moisture index, vapor pressure deficit); Hornoy: GEA (mean annual temperature)	-	geranylgeranyl diphosphate reductase, chloroplastic-like [Physcomitrella patens]
transcript16064	JZKD02S1539427.1	GQ03806_K06	Day18	down	Depardieu et al., 2021; Hornoy et al., 2015	Depardieu: GEA (soil moisture index); Hornoy: GEA (mean annual temperature)	-	histone H1-like [Papaver somniferum]
transcript16064	JZKD02S1539427.1	GQ03806_K06	Day22	down	Depardieu et al., 2021; Hornoy et al., 2015	Depardieu: GEA (soil moisture index); Hornoy: GEA (mean annual temperature)	-	histone H1-like [Papaver somniferum]
transcript7763	JZKD02S0663125.1	GQ04111_E10	Day22	up	Depardieu et al., 2021	GEA (mean temperature)	-	MYB OU transcription factor KUA1-like isoform X1 [Arachis hypogaea]
transcript26238	JZKD02S1142615.1	GQ03402_C01	Day22	down	Depardieu et al., 2021	GEA (soil moisture index, SPEI)	-	photosystem I reaction center subunit V, chloroplastic-like [Physcomitrella patens]
transcript7525	JZKD02S0026037.1	GQ03005_C08	Day22	up	Hornoy et al., 2015		-	disease resistance protein TAO1 isoform X1 [Populus trichocarpa]
transcript11366	JZKD02S1337899.1	GQ03211_G05	Day22	down	Hornoy et al., 2015		-	malate dehydrogenase [NADP], chloroplastic-like [Coffea arabica]
transcript16905	JZKD02S1337899.1	GQ03211_G05	Day22	down	Hornoy et al., 2015		-	chromatin-remodeling ATPase INO80-like [Phoenix dactylifera]
transcript12379	JZKD02S0843283.1	GQ03503_O12	Day14	down	Hornoy et al., 2015		-	MLO-like protein 9 isoform X1 [Phoenix dactylifera]
transcript12379	JZKD02S0843283.1	GQ03503_O12	Day18	down	Hornoy et al., 2015		-	MLO-like protein 9 isoform X1 [Phoenix dactylifera]
transcript12379	JZKD02S0843283.1	GQ03503_O12	Day22	down	Hornoy et al., 2015		-	MLO-like protein 9 isoform X1 [Phoenix dactylifera]
transcript15340	JZKD02S0449896.1	GQ03804_G08	Day22	down	Hornoy et al., 2015		-	calmodulin [Arachis hypogaea]
transcript4276	JZKD02S1618463.1	GQ04006_P06	Day22	down	Hornoy et al., 2015		-	ABC transporter B family member 15-like [Durio zibethinus]
transcript19612	JZKD02S1632117.1	GQ0082_F08	Day22	up	Namroud et al., 2008		-	myb-related protein Hv1-like [Oryza sativa Japonica Group]
transcript12815	JZKD02S0694710.1	GQ0168_K17	Day18	down	Prunier et al., 2013		-	cysteine--tRNA ligase, chloroplastic/mitochondrial isoform X1 [Populus trichocarpa]
transcript12815	JZKD02S0694710.1	GQ0168_K17	Day22	down	Prunier et al., 2013		-	cysteine--tRNA ligase, chloroplastic/mitochondrial isoform X1 [Populus trichocarpa]
transcript26552	JZKD02S1018629.1	GQ0195_G17	Day18	up	Prunier et al., 2013		-	GDSL esterase/lipase EXL3-like [Cucurbita moschata]
transcript26552	JZKD02S1018629.1	GQ0195_G17	Day22	up	Prunier et al., 2013		-	GDSL esterase/lipase EXL3-like [Cucurbita moschata]
transcript8139	JZKD02S1007277.1	GQ0195_G17	Day18	up	Prunier et al., 2013		-	haloacid dehalogenase-like hydrolase domain-containing protein At4g39970 [Arachis hypogaea]
transcript25027	JZKD02S0378366.1	GQ0255_K05	Day22	up	Prunier et al., 2013		-	two-component response regulator-like PRR37 isoform X1 [Phoenix dactylifera]
transcript31607	JZKD02S0378366.1	GQ0255_K05	Day22	up	Prunier et al., 2013		-	single-stranded DNA-binding protein, mitochondrial [Setaria italica]
transcript30671	JZKD02S0514084.1	GQ03511_H09	Day18	up	Prunier et al., 2013		-	pathogenesis-related protein 5 [Glycine max]
transcript30671	JZKD02S0514084.1	GQ03511_H09	Day22	up	Prunier et al., 2013		-	pathogenesis-related protein 5 [Glycine max]
transcript14970	JZKD02S0133754.1	GQ03811_M22	Day22	down	Prunier et al., 2017		-	acyl carrier protein 1, chloroplastic-like [Phoenix dactylifera]
transcript18211	JZKD02S1328666.1	GQ03811_M22	Day22	down	Prunier et al., 2017		-	probable beta-1,4-xylosyltransferase IRX14H [Papaver somniferum]
transcript30386	JZKD02S1328666.1	GQ03811_M22	Day22	down	Prunier et al., 2017		-	polygalacturonate 4-alpha-galacturonosyltransferase-like isoform X1 [Helianthus annuus]
transcript14908	JZKD02S0566363.1	GQ03126_L06	Day18	up	Stival Sena et al., 2018	PgDhn6	Dehydrin	uncharacterized protein LOC102612076 isoform X1 [Citrus sinensis]
transcript14908	JZKD02S0566363.1	GQ03126_L06	Day22	up	Stival Sena et al., 2018	PgDhn6	Dehydrin	uncharacterized protein LOC102612076 isoform X1 [Citrus sinensis]
transcript14911	JZKD02S0566363.1	GQ03126_L06	Day22	up	Stival Sena et al., 2018	PgDhn6	Dehydrin	protein LAX PANICLE 2 [Glycine max]
transcript22425	JZKD02S0566363.1	GQ03126_L06	Day22	up	Stival Sena et al., 2018	PgDhn6	Dehydrin	NA
transcript26909	JZKD02S0865950.1	GQ03601_E22	Day22	up	Stival Sena et al., 2018	PgDhn24	Dehydrin	ribosomal protein S3 (mitochondrion) [Pinus taeda]
transcript28364	JZKD02S0865950.1	GQ03602_G21	Day22	up	Stival Sena et al., 2018	PgDhn25	Dehydrin	transcription factor MYB3R-1-like [Phoenix dactylifera]
transcript28535	JZKD02S0796398.1	GQ03612_L10	Day14	up	Stival Sena et al., 2018	PgDhn34	Dehydrin	isoflavone reductase-like protein [Quercus suber]
transcript28535	JZKD02S0796398.1	GQ03612_L10	Day18	up	Stival Sena et al., 2018	PgDhn34	Dehydrin	isoflavone reductase-like protein [Quercus suber]
transcript28535	JZKD02S0796398.1	GQ03612_L10	Day22	up	Stival Sena et al., 2018	PgDhn34	Dehydrin	isoflavone reductase-like protein [Quercus suber]
transcript8718	JZKD02S0007929.1	GQ03806_L21	Day22	down	Stival Sena et al., 2018	PgDhn37	Dehydrin	probable E3 ubiquitin-protein ligase RZFP34 [Papaver somniferum]
transcript15684	JZKD02S0566363.1	GQ03813_H24	Day18	up	Stival Sena et al., 2018	PgDhn11	Dehydrin	uncharacterized protein LOC111891218 [Lactuca sativa]
transcript15684	JZKD02S0566363.1	GQ03813_H24	Day22	up	Stival Sena et al., 2018	PgDhn11	Dehydrin	uncharacterized protein LOC111891218 [Lactuca sativa]
transcript14521	JZKD02S0064906.1	GQ03901_J22	Day14	up	Stival Sena et al., 2018	PgDhn3	Dehydrin	NA
transcript14521	JZKD02S0064906.1	GQ03901_J22	Day18	up	Stival Sena et al., 2018	PgDhn3	Dehydrin	NA
transcript14521	JZKD02S0064906.1	GQ03901_J22	Day22	up	Stival Sena et al., 2018	PgDhn3	Dehydrin	NA
transcript16371	JZKD02S0406913.1	GQ03904_P15	Day18	up	Stival Sena et al., 2018	PgDhn8	Dehydrin	uncharacterized protein LOC111004869 [Momordica charantia]
transcript16371	JZKD02S0406913.1	GQ03904_P15	Day22	up	Stival Sena et al., 2018	PgDhn8	Dehydrin	uncharacterized protein LOC111004869 [Momordica charantia]
transcript28046	JZKD02S0796398.1	GQ03911_M06	Day14	up	Stival Sena et al., 2018	PgDhn32	Dehydrin	isocitrate dehydrogenase [NADP] isoform X1 [Ricinus communis]
transcript28046	JZKD02S0796398.1	GQ03911_M06	Day18	up	Stival Sena et al., 2018	PgDhn32	Dehydrin	isocitrate dehydrogenase [NADP] isoform X1 [Ricinus communis]
transcript28046	JZKD02S0796398.1	GQ03911_M06	Day22	up	Stival Sena et al., 2018	PgDhn32	Dehydrin	isocitrate dehydrogenase [NADP] isoform X1 [Ricinus communis]
transcript27181	JZKD02S0796398.1	GQ03918_F10	Day18	up	Stival Sena et al., 2018	PgDhn35 strongly upregulated under drought	Dehydrin	NA
transcript27181	JZKD02S0796398.1	GQ03918_F10	Day22	up	Stival Sena et al., 2018	PgDhn35 strongly upregulated under drought	Dehydrin	NA
transcript20646	JZKD02S0253886.1	GQ04103_G22	Day14	up	Stival Sena et al., 2018	PgDhn16 strongly upregulated under drought	Dehydrin	NA
transcript20646	JZKD02S0253886.1	GQ04103_G22	Day18	up	Stival Sena et al., 2018	PgDhn16 strongly upregulated under drought	Dehydrin	NA
transcript20646	JZKD02S0253886.1	GQ04103_G22	Day22	up	Stival Sena et al., 2018	PgDhn16 strongly upregulated under drought	Dehydrin	NA
transcript21712	JZKD02S1235907.1	WS02628_O05	Day22	up	Stival Sena et al., 2018	PgDhn13	Dehydrin	NA
transcript30201	JZKD02S1235907.1	WS02628_O05	Day18	up	Stival Sena et al., 2018	PgDhn13	Dehydrin	30S ribosomal protein S1, chloroplastic-like [Arachis hypogaea]
transcript30201	JZKD02S1235907.1	WS02628_O05	Day22	up	Stival Sena et al., 2018	PgDhn13	Dehydrin	30S ribosomal protein S1, chloroplastic-like [Arachis hypogaea]
transcript32183	JZKD02S1235907.1	WS02628_O05	Day18	up	Stival Sena et al., 2018	PgDhn13	Dehydrin	putative glutamine amidotransferase GAT1_2.1 [Selaginella moellendorffii]
transcript32183	JZKD02S1235907.1	WS02628_O05	Day22	up	Stival Sena et al., 2018	PgDhn13	Dehydrin	putative glutamine amidotransferase GAT1_2.1 [Selaginella moellendorffii]
transcript4161	JZKD02S0520086.1	GQ03719_O20	Day22	up	Stival Sena et al., 2018	PgDhn9 slight increase in expression in response to drought	Dehydrin	NA
transcript29266	JZKD02S0796398.1	GQ03719_H02	Day14	up	Stival Sena et al., 2018	PgDhn33 strongly upregulated under drought	Dehydrin	dehydrin DHN3-like [Physcomitrella patens]
transcript29266	JZKD02S0796398.1	GQ03719_H02	Day22	up	Stival Sena et al., 2018	PgDhn33 strongly upregulated under drought	Dehydrin	dehydrin DHN3-like [Physcomitrella patens]
transcript29266	JZKD02S0796398.1	GQ03719_H02	Day18	up	Stival Sena et al., 2018	PgDhn33 strongly upregulated under drought	Dehydrin	dehydrin DHN3-like [Physcomitrella patens]
transcript11916	JZKD02S1609916.1	GQ02813_L10	Day22	down	Van Ghelder et al., 2019		NLR resistance gene	granule-bound starch synthase 2, chloroplastic/amyloplastic-like [Papaver somniferum]
transcript22890	JZKD02S1400517.1	GQ02905_L23	Day22	down	Van Ghelder et al., 2019		NLR resistance gene	BAG family molecular chaperone regulator 4 [Populus trichocarpa]
transcript15242	JZKD02S1365706.1	GQ03702_K04	Day22	down	Van Ghelder et al., 2019	Dowregulated	NLR resistance gene	uncharacterized protein LOC113717651 isoform X2 [Coffea arabica]
transcript1560	JZKD02S1643991.1	GQ03512_J05	Day22	up	Van Ghelder et al., 2019	Upregulated	NLR resistance gene	transmembrane protein 120 homolog isoform X1 [Quercus suber]
transcript12272	JZKD02S0829497.1	GQ03714_K21	Day18	up	Van Ghelder et al., 2019	Upregulated	NLR resistance gene	copia protein [Brassica oleracea var. oleracea]
